# Supplementary material for: A Mass Spectrometry-Based Approach for Mapping Protein Subcellular Localization Reveals the Spatial Proteome of Mouse Primary Neurons
Source: Cell Rep. 2017 Sep 12;20(11):2706–18. doi: 10.1016/j.celrep.2017.08.063 (PMC5775508; doi:10.1016/j.celrep.2017.08.063)
Supplement: Table S1. Proteomic HeLa Data Generated in This Study, Related to Figure 2 [file mmc2.xlsx]

## Sheet: TMT Fast
Protein IDs	Majority protein IDs	Protein names	Gene names	MS/MS count	Reporter intensity 0 Expt1	Reporter intensity 1 Expt1	Reporter intensity 2 Expt1	Reporter intensity 3 Expt1	Reporter intensity 4 Expt1	Reporter intensity 5 Expt1	Reporter intensity 6 Expt1	Reporter intensity 7 Expt1	Reporter intensity 8 Expt1	Reporter intensity 9 Expt1	Reporter intensity 0 Expt2	Reporter intensity 1 Expt2	Reporter intensity 2 Expt2	Reporter intensity 3 Expt2	Reporter intensity 4 Expt2	Reporter intensity 5 Expt2	Reporter intensity 6 Expt2	Reporter intensity 7 Expt2	Reporter intensity 8 Expt2	Reporter intensity 9 Expt2	Reporter intensity 0 Expt3	Reporter intensity 1 Expt3	Reporter intensity 2 Expt3	Reporter intensity 3 Expt3	Reporter intensity 4 Expt3	Reporter intensity 5 Expt3	Reporter intensity 6 Expt3	Reporter intensity 7 Expt3	Reporter intensity 8 Expt3	Reporter intensity 9 Expt3	Reporter intensity count 0 Expt1	Reporter intensity count 1 Expt1	Reporter intensity count 2 Expt1	Reporter intensity count 3 Expt1	Reporter intensity count 4 Expt1	Reporter intensity count 5 Expt1	Reporter intensity count 6 Expt1	Reporter intensity count 7 Expt1	Reporter intensity count 8 Expt1	Reporter intensity count 9 Expt1	Reporter intensity count 0 Expt2	Reporter intensity count 1 Expt2	Reporter intensity count 2 Expt2	Reporter intensity count 3 Expt2	Reporter intensity count 4 Expt2
Q15149;Q15149-4;Q15149-2;Q15149-6;Q15149-9;Q15149-7;Q15149-8;Q15149-5;Q15149-3	Q15149;Q15149-4;Q15149-2;Q15149-6;Q15149-9;Q15149-7;Q15149-8;Q15149-5;Q15149-3	Plectin	PLEC	400	58622000	41373000	69314000	89121000	122460000	60848000	48490000	74457000	93683000	64492000	17900000	13173000	38563000	44082000	50377000	25419000	16242000	29392000	53079000	55720000	765290	368580	955320	1380600	1695600	783850	492130	1110400	1864200	1598800	140	139	140	140	140	140	140	140	140	140	131	134	135	135	133
Q09666;Q09666-2	Q09666	Neuroblast differentiation-associated protein AHNAK	AHNAK	374	256470000	150470000	153220000	132760000	97199000	228390000	153910000	215600000	201800000	83591000	26223000	16446000	26693000	19414000	15602000	30811000	15653000	24085000	26278000	22861000	3495500	1870100	2166700	1979400	1276500	2923800	1860300	3034400	3013900	1768500	139	139	139	139	139	139	139	139	139	139	70	70	70	70	69
P10809;P10809-2	P10809	60 kDa heat shock protein, mitochondrial	HSPD1	234	271650000	176020000	20926000	11358000	11082000	283030000	190190000	28623000	13776000	2755800	69164000	44373000	9722700	5297900	5389400	95591000	47038000	9766500	5827300	4017400	1979000	988880	91622	75162	125290	1853400	1113800	181190	117980	83581	106	106	100	99	101	106	106	105	102	81	51	51	49	48	47
P60709;P63261;P63267-2;Q6S8J3;Q562R1;A5A3E0;P0CG38;P0CG39;Q9BYX7	P60709;P63261	Actin, cytoplasmic 1;Actin, cytoplasmic 1, N-terminally processed;Actin, cytoplasmic 2;Actin, cytoplasmic 2, N-terminally processed	ACTB;ACTG1	189	100430000	57170000	46038000	24123000	19071000	98745000	76713000	69120000	28033000	13309000	48431000	33009000	41897000	19293000	11530000	72424000	37307000	43763000	22938000	12767000	1452000	504010	726960	460050	284430	1746400	1007500	1367900	689360	278020	80	80	80	80	80	80	80	80	80	80	52	52	52	52	52
P68104;Q5VTE0;P68104-2;Q05639	P68104;Q5VTE0;P68104-2	Elongation factor 1-alpha 1;Putative elongation factor 1-alpha-like 3	EEF1A1;EEF1A1P5	173	9028000	9634800	22739000	31649000	41583000	13099000	12665000	25107000	33918000	20935000	11304000	9764200	38438000	49522000	54332000	20346000	14238000	32582000	48659000	59795000	161320	102140	445810	697460	793880	200360	166120	452140	768830	765240	54	55	55	55	55	55	55	55	55	55	73	68	73	73	73
P38646	P38646	Stress-70 protein, mitochondrial	HSPA9	168	158770000	104110000	14927000	8719900	10387000	156940000	109190000	19081000	11476000	4121800	33728000	21656000	5489700	2864100	2803100	50563000	24828000	5642800	3218300	2094400	2142100	847910	87926	80681	109540	2375400	1090900	209420	113610	65641	57	57	54	57	57	57	57	57	57	57	55	55	54	54	54
P78527;P78527-2	P78527;P78527-2	DNA-dependent protein kinase catalytic subunit	PRKDC	167	17013000	13349000	29505000	36826000	39354000	21673000	16470000	34772000	45405000	23127000	3025200	2264400	9296200	10046000	9117300	5416800	3187200	7547900	11087000	10219000	393540	149810	671890	962040	834740	474330	255520	829150	1247600	869940	52	51	51	51	52	51	51	52	52	51	34	34	34	34	34
P13639	P13639	Elongation factor 2	EEF2	166	17006000	20914000	52502000	71180000	122320000	24816000	29555000	60431000	75866000	55407000	5863600	5981000	29154000	36775000	48135000	12523000	9599300	23715000	37100000	53482000	205130	118550	647600	953840	1428200	267390	229760	751260	1141000	1358200	56	56	56	56	56	56	56	56	56	56	41	42	44	44	43
P11021	P11021	78 kDa glucose-regulated protein	HSPA5	164	58685000	121050000	123450000	33907000	12928000	66818000	122470000	134890000	34896000	11247000	8199200	14949000	21141000	3784800	1901700	13194000	16931000	18388000	4939000	2334600	469270	826150	1002000	261200	107580	511090	923700	1223500	349490	128520	85	85	85	85	85	85	85	85	84	85	31	31	31	31	29
P14625;Q58FF3	P14625	Endoplasmin	HSP90B1	161	40395000	77817000	81568000	22000000	8773200	42047000	80253000	88631000	22107000	7385900	9374400	18642000	30244000	6260300	3568500	15933000	20606000	25843000	7661100	4843200	592760	810560	1274400	301330	85606	609840	959660	1559900	386810	127210	73	73	73	73	72	73	73	73	70	69	30	30	30	30	29
P31327;P31327-3;P31327-2	P31327;P31327-3;P31327-2	Carbamoyl-phosphate synthase [ammonia], mitochondrial	CPS1	154	125550000	86632000	11835000	7464700	8207500	140740000	90520000	18462000	9692000	3443800	17148000	9348000	3107100	2380500	2695600	26418000	11417000	3110000	2687000	2147200	1941200	576490	142970	113670	138120	1965400	793010	232910	154040	105000	50	50	47	50	50	50	50	50	50	50	34	34	34	34	34
P27797	P27797	Calreticulin	CALR	152	39159000	103750000	94738000	22569000	6832400	52204000	91772000	98067000	23127000	6834700	10234000	24389000	25752000	6291900	2707800	15110000	24621000	28253000	7194100	3557500	243570	477720	526480	117330	36070	278650	478090	708500	158830	51546	97	97	98	94	92	97	97	97	87	89	18	18	18	18	18
P42704;Q9NP80;Q9NP80-3;Q9NP80-2	P42704	Leucine-rich PPR motif-containing protein, mitochondrial	LRPPRC	149	97894000	77803000	10167000	7695900	8674500	103220000	65155000	14588000	8797300	3810600	26065000	15412000	3984000	2078400	2101100	40295000	17693000	4137900	2111500	1505200	2160800	613710	151180	107620	145990	2061700	704480	229140	129580	109210	51	51	47	50	49	51	50	51	51	49	31	31	30	30	30
Q7KZF4	Q7KZF4	Staphylococcal nuclease domain-containing protein 1	SND1	138	12711000	21355000	35999000	39612000	31795000	17550000	22952000	36734000	39054000	16750000	3018300	4043800	13005000	10583000	8895500	5971100	4875000	11553000	13368000	12166000	162620	114270	466510	523450	397420	200320	180290	528260	633700	413990	63	63	63	63	63	63	63	63	63	63	34	35	35	35	35
P07237	P07237	Protein disulfide-isomerase	P4HB	136	45924000	114290000	104140000	32808000	9703000	55955000	102220000	109170000	26378000	8777800	8451600	12482000	17589000	3329900	1990300	10980000	15428000	19454000	4947700	2840100	504840	827280	1100500	234230	60047	541700	754680	1215000	299290	94828	70	70	70	70	68	70	70	70	66	67	27	29	29	29	28
Q13813;Q13813-3;Q13813-2	Q13813;Q13813-3;Q13813-2	Spectrin alpha chain, non-erythrocytic 1	SPTAN1	132	65323000	31936000	17497000	12858000	17957000	71454000	29938000	19623000	14574000	10505000	14611000	6636100	5628800	3697900	4504200	16228000	5646700	4731000	4294700	5362200	776350	269250	205350	169430	205650	803670	299260	281610	226620	211390	45	45	45	45	45	45	45	45	45	45	38	38	37	37	37
P21333;P21333-2	P21333;P21333-2	Filamin-A	FLNA	129	61559000	30703000	20382000	13353000	13871000	62014000	31904000	23046000	14301000	8081800	16816000	7680900	8310400	5299700	4948500	20954000	7295900	7418500	6099300	5589200	1078000	326620	327810	251650	224130	1074600	418710	455670	351600	222350	41	41	41	41	41	41	41	41	41	41	40	40	38	39	39
P11142;P11142-2;P54652	P11142;P11142-2	Heat shock cognate 71 kDa protein	HSPA8	125	36122000	36550000	50928000	42505000	38664000	45676000	39675000	55415000	47154000	25273000	6427400	6031200	13089000	8618500	7586100	9520300	6493900	10799000	8918400	8168700	412210	316800	553940	543090	433510	488510	412340	769200	695250	451910	57	57	57	57	57	57	57	57	57	57	29	29	29	29	29
P08238;Q58FF7;Q58FF8	P08238	Heat shock protein HSP 90-beta	HSP90AB1	125	26927000	21277000	31188000	27020000	18321000	33081000	21322000	33070000	24022000	11163000	6814700	4715000	10186000	7987300	5790400	11315000	5196100	9455800	8845200	6634600	402510	190050	383240	506490	270180	409590	241530	450750	593090	270530	63	63	64	63	63	65	63	63	64	58	25	25	25	25	25
P15924;P15924-3;P15924-2	P15924;P15924-3;P15924-2	Desmoplakin	DSP	124	12423000	8704600	12097000	14003000	18404000	11159000	8182800	10819000	12801000	8960500	5863400	3846800	10018000	11043000	14559000	7093700	3727900	6735700	9128600	13835000	244770	87637	219850	281560	357360	206810	105280	214580	279020	311470	42	42	42	42	42	42	42	42	42	42	41	41	42	43	43
P35579;P35579-2;REV__Q9UKV3-5;REV__Q9UKV3	P35579;P35579-2	Myosin-9	MYH9	124	65495000	27620000	18220000	12879000	13902000	82266000	31599000	19512000	12640000	6944200	14514000	5893200	5381800	3523100	3023600	21205000	5879100	4649600	3357800	3092800	807080	218510	194390	175240	155590	1086000	313860	250740	208400	132090	47	47	47	47	46	47	47	47	47	47	31	30	31	30	29
P04075;P04075-2;P05062	P04075;P04075-2	Fructose-bisphosphate aldolase A	ALDOA	116	39403000	33707000	39322000	23585000	9716800	44204000	39224000	50761000	24748000	7250400	8421200	7266000	16605000	7944100	2657200	10884000	7449200	14429000	6629900	3167800	566500	257400	556740	340740	114360	576210	417390	938400	428700	146780	54	54	54	54	54	54	54	54	54	54	19	19	19	19	19
P23396;P23396-2	P23396;P23396-2	40S ribosomal protein S3	RPS3	115	8360000	12618000	30711000	43430000	57233000	12465000	15887000	33961000	49610000	30509000	6506300	6484700	26938000	32196000	37733000	11273000	8928500	21206000	30682000	37647000	140860	157030	502140	784400	868920	191950	219050	532660	866910	840660	36	36	37	37	37	36	36	37	37	37	41	41	41	41	41
P11586	P11586	C-1-tetrahydrofolate synthase, cytoplasmic;Methylenetetrahydrofolate dehydrogenase;Methenyltetrahydrofolate cyclohydrolase;Formyltetrahydrofolate synthetase;C-1-tetrahydrofolate synthase, cytoplasmic, N-terminally processed	MTHFD1	115	9357000	12029000	34967000	53640000	59082000	14672000	16222000	35559000	54787000	32847000	2190200	2244700	11186000	13963000	15572000	4596800	3422200	8516500	13331000	17332000	162410	110050	570250	887440	1052200	222080	180840	615710	1069800	1027900	30	30	30	30	30	30	30	30	30	30	33	32	33	33	33
P05783;CON__P05784;CON__H-INV:HIT000015463;P08727;Q92764;CON__P08727;CON__P19001;CON__Q92764;CON__Q497I4;P13646;P19012;Q15323;O76014;Q2M2I5;Q14532;Q14525;P13646-3;O76013;O76015;CON__Q14525;CON__Q9UE12;CON__Q15323;CON__A2A5Y0;CON__ENSEMBL:ENSP00000377550;CON__P08730-1;CON__Q14532;CON__A2AB72;CON__P19012;CON__O76015;CON__A2A4G1;CON__O76013;CON__O76014;CON__REFSEQ:XP_986630;CON__Q2M2I5;P13646-2;O760…	P05783	Keratin, type I cytoskeletal 18	KRT18	114	43635000	23578000	26600000	26481000	44899000	43161000	24696000	27374000	30047000	20565000	18997000	10415000	18052000	19216000	28372000	24425000	11540000	12618000	19318000	22671000	387830	227800	254660	360490	511710	342280	246200	264600	372650	341380	43	43	43	43	43	43	43	43	43	43	29	28	31	31	31
Q9UQ80;Q9UQ80-2	Q9UQ80;Q9UQ80-2	Proliferation-associated protein 2G4	PA2G4	106	13530000	16384000	51575000	85015000	138260000	21954000	25832000	60384000	97953000	70311000	4213200	4613600	22523000	34235000	48374000	8392300	7608900	18505000	31911000	55269000	103340	85258	409900	723330	1063600	146520	140020	438390	846490	1007100	38	38	38	38	38	38	38	38	38	38	35	35	35	36	36
P02786;Q9UP52;Q9UP52-2;Q9UP52-3	P02786	Transferrin receptor protein 1;Transferrin receptor protein 1, serum form	TFRC	105	16442000	22081000	48456000	39658000	28780000	20810000	24417000	48585000	37908000	16898000	4595200	6113900	22836000	13793000	9261400	7823100	7081500	18343000	14636000	11757000	182240	111430	482300	459850	286930	189890	168810	575930	512680	281110	36	36	36	36	36	36	36	36	35	36	26	27	28	28	28
P04406;P04406-2	P04406;P04406-2	Glyceraldehyde-3-phosphate dehydrogenase	GAPDH	105	30477000	24486000	29741000	27220000	27552000	29803000	28075000	33971000	30610000	15604000	7454000	7399100	14510000	8557200	7686700	10109000	6644000	10584000	9038500	9095000	580100	407610	644240	571900	453900	576310	468200	713230	753120	486680	33	34	35	34	35	35	34	35	35	34	20	20	20	20	20
P26038	P26038	Moesin	MSN	105	48410000	37531000	39719000	20592000	16528000	49485000	46112000	52920000	22111000	9261500	8701300	8545500	16001000	7205400	3925800	11444000	9265500	11790000	6285100	4219300	447300	354190	499180	306840	194260	532500	553390	818400	426550	193610	45	45	46	44	45	46	46	46	45	42	20	21	21	20	20
P46777	P46777	60S ribosomal protein L5	RPL5	104	14659000	19825000	54680000	80154000	103820000	22879000	28505000	65315000	82284000	53199000	2952600	3712400	15242000	17184000	20626000	6038100	5273400	11958000	18281000	23863000	98828	105950	307760	447610	567100	135850	152430	386330	528680	528310	31	33	34	34	34	33	34	34	34	34	34	34	34	34	34
Q92616	Q92616	Translational activator GCN1	GCN1L1	101	7268200	9385400	23281000	29806000	31938000	10084000	11614000	26850000	35326000	17680000	1010900	1292600	5765100	6898000	6090100	2261200	1859300	4684600	7135200	6396500	128720	77712	367340	515820	432240	159140	124430	425690	633310	408340	38	38	38	38	38	38	38	38	38	38	19	19	19	19	19
Q01082;Q01082-2;Q01082-3;P11277;P11277-2;P11277-3	Q01082;Q01082-2;Q01082-3	Spectrin beta chain, non-erythrocytic 1	SPTBN1	100	58839000	29754000	15892000	10024000	13286000	60493000	28794000	18289000	11543000	7503700	11816000	5369400	4498800	3469300	3555300	13691000	4432900	3749400	3329100	4275300	526180	170780	154700	123240	141110	548980	196250	213520	166900	137950	39	39	39	38	39	39	39	39	39	38	26	26	26	24	25
Q14204	Q14204	Cytoplasmic dynein 1 heavy chain 1	DYNC1H1	98	11375000	9052500	15398000	18874000	24732000	14427000	11081000	15144000	19738000	12722000	2280700	1945400	7092400	7217900	8022100	4099300	2509600	5053100	6924900	8578000	144210	76000	237930	316700	363000	161430	109150	259950	347750	317800	30	30	30	30	30	30	30	30	30	30	32	33	32	33	33
P19338	P19338	Nucleolin	NCL	98	16437000	15429000	41181000	57169000	72102000	23338000	20471000	43361000	56830000	34812000	4319200	3959500	13819000	16308000	19024000	7251000	5514400	11416000	16707000	21737000	237670	208640	486270	751690	920900	304790	260930	587180	879590	894440	28	28	28	28	28	28	28	28	27	28	35	34	35	34	35
P30101	P30101	Protein disulfide-isomerase A3	PDIA3	94	29954000	38500000	42679000	15871000	8736200	32376000	39408000	48577000	21016000	9180900	7020200	10637000	17425000	3519000	1586200	10595000	11433000	15629000	4089800	2060000	380350	450830	804090	217320	85833	401650	570560	947670	272890	110600	38	38	38	38	38	38	38	38	37	38	22	22	22	22	22
P07814	P07814	Bifunctional glutamate/proline--tRNA ligase;Glutamate--tRNA ligase;Proline--tRNA ligase	EPRS	94	14053000	19674000	22540000	12070000	25604000	16633000	20523000	24195000	11841000	13823000	1815100	2393700	4860100	2156000	5809400	3237300	3174400	4515500	2490200	6214900	201690	134860	286080	173690	343050	210430	173030	353990	228830	329590	44	44	44	44	44	44	44	44	44	44	18	19	19	19	19
O60506;O60506-2	O60506;O60506-2	Heterogeneous nuclear ribonucleoprotein Q	SYNCRIP	92	6262500	9089400	24821000	36559000	40214000	10719000	10730000	24481000	32613000	21097000	2464600	2654000	11226000	15452000	17868000	4650100	3952100	9336700	15736000	20228000	120070	97441	364900	609780	649290	173280	146630	422880	748040	659130	48	48	48	48	48	48	48	48	47	48	13	13	14	14	14
Q9NZM1;Q9NZM1-3;Q9NZM1-6;Q9NZM1-2;Q9NZM1-5;Q9NZM1-7;Q9NZM1-8;Q9NZM1-4;O75923;O75923-11;O75923-10;O75923-15;O75923-3;O75923-9;O75923-14;O75923-6;O75923-12;O75923-5;O75923-4;O75923-2;O75923-8;O75923-7;O75923-13;REV__P24752	Q9NZM1;Q9NZM1-3;Q9NZM1-6;Q9NZM1-2;Q9NZM1-5	Myoferlin	MYOF	91	20484000	21624000	34618000	25034000	20470000	23712000	21585000	35960000	25286000	12452000	2367300	2200200	6755300	4277700	3284600	3809800	2585900	5509500	4551200	3678700	204650	103340	340110	310480	235510	226300	148270	408160	383630	241480	33	33	33	33	33	33	33	33	33	33	23	23	23	23	23
Q86UP2;Q86UP2-4;Q86UP2-3	Q86UP2;Q86UP2-4;Q86UP2-3	Kinectin	KTN1	89	20533000	43504000	41327000	10948000	5203500	24971000	41462000	46906000	11171000	4103300	5915900	10601000	16600000	4094200	2472200	9341900	12679000	14920000	4588200	2935400	237310	269770	430800	101960	35501	244520	302850	580420	133770	51049	29	29	29	29	29	29	29	29	28	29	34	34	34	33	32
Q00341;Q00341-2	Q00341;Q00341-2	Vigilin	HDLBP	88	12046000	20895000	29545000	26829000	29229000	15647000	22606000	32766000	30738000	16227000	5465600	5562000	9153700	7350400	6995700	8406600	6357400	8041200	8288400	8578300	167700	161120	445050	412250	397730	187530	186010	475510	493910	395120	31	31	31	31	31	31	31	31	31	31	26	26	26	26	26
Q04637;Q04637-3;Q04637-8;Q04637-5;Q04637-4;Q04637-9;Q04637-6;Q04637-7;O43432;O43432-4;O43432-3;O43432-2	Q04637;Q04637-3;Q04637-8;Q04637-5;Q04637-4;Q04637-9;Q04637-6;Q04637-7	Eukaryotic translation initiation factor 4 gamma 1	EIF4G1	87	5894900	7505800	15939000	28397000	32744000	9110200	7854800	13462000	19940000	14280000	1424400	1548200	6082400	7683400	9450500	2765000	2123300	4712000	7587500	9869100	165620	105580	354090	598760	704500	193480	137590	368330	618690	560110	27	27	27	27	27	27	27	27	27	27	23	22	23	23	23
Q9P2E9;Q9P2E9-2;Q9P2E9-3;REV__Q9P2M7	Q9P2E9;Q9P2E9-2;Q9P2E9-3	Ribosome-binding protein 1	RRBP1	87	15519000	24784000	25364000	11762000	9816800	18612000	24542000	29456000	13125000	6576000	3979200	6083700	8277500	2730300	2001600	6263400	7159700	8410400	3304500	2252400	124160	173650	240500	92393	62442	137700	198460	311080	121770	71393	38	38	38	38	38	38	38	38	37	38	26	26	26	26	26
P11940;P11940-2;Q9H361;Q4VXU2;Q4VXU2-2;Q96DU9;Q96DU9-2	P11940;P11940-2	Polyadenylate-binding protein 1	PABPC1	86	6829700	7807800	17904000	25840000	31144000	9876400	9978400	18862000	20350000	13261000	3146600	3633800	14335000	17837000	21804000	5769700	5333900	12457000	20847000	27140000	105570	93018	304790	481590	539960	131160	137510	339760	552230	542300	29	29	29	29	29	29	29	29	29	29	25	25	26	26	26
P27816;P27816-6;P27816-2;P27816-5;P27816-7	P27816;P27816-6;P27816-2	Microtubule-associated protein 4	MAP4	85	7421800	7825200	23697000	39866000	70130000	11159000	12564000	26950000	42214000	36466000	1064200	1247600	7507800	9663400	15647000	2326700	2155600	5673000	10154000	16959000	79708	59967	222730	359690	611670	106500	89186	267460	422150	593110	35	35	35	35	35	35	35	35	35	35	20	18	20	20	20
P08195;P08195-3;P08195-4	P08195;P08195-3;P08195-4	4F2 cell-surface antigen heavy chain	SLC3A2	85	38607000	26193000	22849000	11804000	5030800	38557000	28631000	32165000	13279000	3729000	10294000	6610900	11203000	4185400	1717100	14359000	7951900	9931000	4064400	2135600	492830	168410	321840	170950	49076	435930	255850	441960	209880	59380	43	43	43	43	43	43	43	43	43	43	24	24	24	24	24
P63244	P63244	Guanine nucleotide-binding protein subunit beta-2-like 1;Guanine nucleotide-binding protein subunit beta-2-like 1, N-terminally processed	GNB2L1	84	13423000	18662000	49863000	73835000	90875000	20766000	24405000	56583000	73532000	44496000	1649400	2055900	10700000	11658000	14678000	3544600	3031700	8614500	12976000	15835000	122660	107640	439000	666360	797890	166010	169730	458570	760270	733340	27	27	27	27	27	27	27	27	27	27	25	25	27	27	27
O43707;O43707-2;O43707-3;P35609-2;P35609;Q08043	O43707;O43707-2;O43707-3	Alpha-actinin-4	ACTN4	83	32585000	17539000	11036000	5654600	3948000	33731000	18772000	13400000	6658300	2675300	6803300	3263200	3316200	1676100	1179700	8346500	3401000	3111200	1741600	1325900	889510	305830	269050	165310	105060	871920	369600	367480	215960	103010	26	26	26	26	26	26	26	26	26	26	25	25	25	24	24
P07355;P07355-2;A6NMY6	P07355;P07355-2;A6NMY6	Annexin A2;Putative annexin A2-like protein	ANXA2;ANXA2P2	83	46077000	31300000	33967000	23807000	16016000	44741000	33755000	43214000	30190000	11619000	7101200	4725500	8243000	4679900	3007200	9158200	4638700	7302400	5762200	4193600	474210	237110	400710	310200	177300	494710	330540	563590	450580	218270	33	33	33	33	33	33	33	33	33	33	22	22	22	22	22
Q9Y520;Q9Y520-4;Q9Y520-5;Q9Y520-7;Q9Y520-6;Q9Y520-3;Q9Y520-2	Q9Y520;Q9Y520-4;Q9Y520-5;Q9Y520-7;Q9Y520-6;Q9Y520-3;Q9Y520-2	Protein PRRC2C	PRRC2C	80	5578100	6640200	16293000	26201000	29532000	7890600	8611000	16744000	25761000	14780000	1202700	1756600	8606500	9626800	10367000	2596900	2358300	6403000	11491000	12811000	55032	50498	172830	279120	274800	81117	71377	218430	331350	291590	36	36	36	36	36	36	36	36	36	36	22	24	24	24	24
P05023;P05023-4;P05023-3;P05023-2;P13637;P13637-2;P13637-3;P50993;Q13733;P20648	P05023;P05023-4;P05023-3;P05023-2	Sodium/potassium-transporting ATPase subunit alpha-1	ATP1A1	75	43042000	34514000	28331000	13864000	5870800	43101000	37438000	41002000	15473000	4667700	11256000	8673900	15869000	5748900	2415100	16095000	10022000	13987000	5674200	2781700	268950	92908	225700	119710	42971	268530	146530	306110	159760	54379	27	27	27	27	27	27	27	27	27	27	24	24	24	22	23
P13667	P13667	Protein disulfide-isomerase A4	PDIA4	73	27628000	61390000	63935000	16291000	4991100	32801000	59811000	67979000	15271000	5154800	2796200	4945200	7463100	1622600	936170	4623400	5523900	6297700	1919300	1027500	346420	562260	736870	168700	58729	382040	644990	884490	229550	75816	28	28	28	28	28	28	28	28	26	28	17	18	18	16	15
P36578	P36578	60S ribosomal protein L4	RPL4	72	4269600	5741600	12485000	20034000	27954000	6126500	7678700	13851000	22549000	13447000	2243800	2771600	14827000	17242000	20233000	5075800	4419700	11358000	18029000	24124000	92249	82186	352120	528330	655790	127710	133110	344570	568680	635680	18	18	18	18	18	18	18	18	18	18	22	23	23	23	23
P08670;P17661;P14136;P14136-2;P14136-3;P07197;O43790;Q14533;P78386;Q16352;Q8N1N4;P78385;CON__Q61726;CON__O43790;CON__Q6NT21;CON__P78385;CON__Q14533;CON__P78386;CON__Q8N1N4-2;CON__Q7RTT2;Q8N1N4-2;P07197-2;P12036;P07196;P12036-2	P08670	Vimentin	VIM	72	19252000	14415000	14882000	17835000	24073000	23701000	15019000	13997000	19046000	11964000	6575500	4201700	5856400	5191800	5699200	8158500	4002700	4441900	5977700	5831300	348480	198950	215170	269750	277430	324940	210390	222090	309230	248440	23	23	23	23	23	23	23	23	23	23	16	16	16	16	16
P62241	P62241	40S ribosomal protein S8	RPS8	68	3764700	4899600	11258000	15661000	21926000	5033700	6574000	13276000	17428000	9857100	2300100	3442100	12536000	13159000	15819000	3757000	4605400	9224600	15213000	18038000	60427	79072	230300	313060	378770	84956	112110	255770	354070	361770	21	21	21	21	21	21	21	21	20	21	26	26	28	28	28
Q14152;Q14152-2	Q14152;Q14152-2	Eukaryotic translation initiation factor 3 subunit A	EIF3A	68	9644900	10191000	21207000	26808000	46465000	12934000	13185000	21968000	23312000	18461000	1428600	1513100	5904900	7183600	10768000	2544900	2319100	4810800	7859000	12980000	77513	64904	203520	298020	472760	96254	101800	240490	323440	409110	25	25	25	25	25	25	25	25	25	25	18	18	18	18	18
Q00839	Q00839	Heterogeneous nuclear ribonucleoprotein U	HNRNPU	68	5028900	4318400	14196000	27540000	41012000	8661400	7188000	15147000	24931000	20228000	1757000	1296200	6620200	8693600	14461000	3563300	2287800	5597900	9502900	16050000	117420	52941	283210	487380	813790	168310	114020	359050	648660	852740	22	22	22	22	22	22	22	22	22	22	17	17	17	17	17
Q16891;Q16891-4;Q16891-3	Q16891;Q16891-4;Q16891-3	MICOS complex subunit MIC60	IMMT	68	30664000	19070000	3778900	2537100	2701600	31833000	20440000	4632900	3124000	1294500	8000300	4658000	1666600	1161400	1077700	12625000	5831500	1481800	1235300	1026600	433170	197140	33801	30151	34319	474650	241820	58398	41406	26373	35	35	35	35	35	35	35	35	35	33	16	16	16	16	16
O00571;O00571-2;O15523;O15523-2;O15523-3;Q9NQI0;Q9NQI0-3;Q9NQI0-2;Q9NQI0-4	O00571;O00571-2;O15523;O15523-2	ATP-dependent RNA helicase DDX3X;ATP-dependent RNA helicase DDX3Y	DDX3X;DDX3Y	67	4086600	4561500	10236000	13727000	16613000	5401500	5626300	10211000	13600000	8672900	2145300	2567600	10900000	13609000	15636000	4069400	3320600	8751100	14512000	17870000	91755	55552	249750	388350	440560	120340	90432	266970	432750	419660	18	17	18	18	18	18	18	18	18	17	20	20	22	21	21
P62701;Q8TD47;P22090	P62701	40S ribosomal protein S4, X isoform	RPS4X	67	6217800	9370500	26450000	37960000	48407000	9760800	12655000	28780000	39599000	24749000	2883800	4298000	19768000	22973000	24890000	6223100	5978100	16337000	23959000	32347000	62287	54448	201890	317480	386230	88774	87227	235390	359580	372470	17	17	17	17	17	17	17	17	17	17	29	28	29	29	29
Q12906-7;Q12906-4;Q12906-6;Q12906;Q12906-5;Q12906-2;Q12906-3;Q96SI9;Q96SI9-2	Q12906-7;Q12906-4;Q12906-6;Q12906;Q12906-5;Q12906-2;Q12906-3	Interleukin enhancer-binding factor 3	ILF3	66	4841000	3915200	13120000	21052000	28805000	7829200	6196300	15102000	22685000	16003000	983990	776800	4316200	4952200	6660500	1911000	1268900	3518700	5645100	7955900	97586	43619	191050	326720	418220	124590	66823	217940	390970	439530	24	24	24	24	24	24	24	24	24	24	18	18	18	18	18
P06733;P06733-2;P13929;P09104;P13929-3;P09104-2;P13929-2	P06733;P06733-2	Alpha-enolase	ENO1	66	18102000	15412000	22955000	21036000	14001000	20657000	15152000	22408000	21105000	10416000	5363100	4726800	9827000	8655500	6684700	9797100	4970300	9707800	9653800	8105000	220390	117660	235730	335340	187370	244550	137560	283200	449810	195650	20	20	20	20	20	20	20	20	20	20	17	17	17	17	17
P39023;Q92901	P39023	60S ribosomal protein L3	RPL3	66	4579800	6949100	18824000	27828000	39236000	7218500	10100000	20657000	30680000	20293000	1951200	2983500	14598000	16437000	19057000	4540500	4108700	11059000	16897000	22676000	67484	64975	255720	360690	471590	101440	102440	307250	427530	427130	23	23	23	23	23	23	23	23	23	23	16	16	16	16	16
P80723;P80723-2	P80723;P80723-2	Brain acid soluble protein 1	BASP1	66	47293000	45505000	43944000	27727000	16679000	49274000	49182000	53462000	26941000	10412000	12079000	14557000	19090000	7759800	4390500	14407000	15232000	15111000	8230900	4911400	404030	387490	350160	214150	111030	376970	525220	551300	293080	108080	25	25	25	25	25	25	25	25	25	25	24	24	24	24	23
P11717	P11717	Cation-independent mannose-6-phosphate receptor	IGF2R	65	4069400	6342800	11710000	11361000	10916000	5285300	7125600	12384000	11023000	5799000	763810	1162200	4236700	3399800	3654400	1535700	1555500	4188800	4268400	4513700	55429	36858	174960	194440	184250	77344	67098	224120	256620	190900	19	19	19	19	19	19	19	19	19	19	19	19	20	19	20
P25705;P25705-2;P25705-3	P25705;P25705-2;P25705-3	ATP synthase subunit alpha, mitochondrial	ATP5A1	65	64640000	40018000	6065600	3870000	4203600	64140000	41779000	6802600	4602700	1563200	25682000	16186000	4569500	2011700	3099900	39189000	19729000	4406100	2308000	2673300	707820	319910	38775	32215	38042	695230	387010	62986	41011	21782	19	19	19	19	19	19	19	19	19	19	22	22	22	21	22
P27824;P27824-2;P27824-3	P27824;P27824-2;P27824-3	Calnexin	CANX	65	20447000	43521000	47528000	15098000	5253500	24421000	42355000	50005000	15554000	4584100	4297900	6969900	13195000	2971200	1268700	6543700	7358900	10992000	3288400	1695800	271370	262630	526050	149210	43036	287920	326100	700560	190520	65976	21	21	21	21	21	21	21	21	21	21	19	19	20	19	19
P02545;P02545-3;P02545-6;P02545-2;P02545-5;P02545-4	P02545;P02545-3;P02545-6;P02545-2;P02545-5;P02545-4	Prelamin-A/C;Lamin-A/C	LMNA	65	19087000	7951400	10906000	6786100	5225100	29825000	12352000	15070000	8377600	3448000	12105000	3981000	7862500	4482900	3101300	15113000	4433800	6965000	3968400	2970800	306530	72824	120480	98835	66870	392230	158930	217680	160070	90549	21	21	21	21	21	21	21	21	21	21	27	27	27	27	27
P46940;Q86VI3;Q13576;Q13576-3;Q13576-2	P46940	Ras GTPase-activating-like protein IQGAP1	IQGAP1	65	21377000	14781000	14793000	8629000	6217200	23098000	18519000	20302000	10060000	4202500	4467100	3038100	4438100	2316700	1231500	5330700	2844100	4044500	2177000	1459000	377130	144270	232040	158480	85460	360860	217520	344090	218190	97259	20	20	20	20	20	20	20	20	20	20	13	13	13	13	13
P06748;P06748-2;P06748-3	P06748;P06748-2;P06748-3	Nucleophosmin	NPM1	65	5081500	4521300	12122000	17878000	24783000	8085100	6330000	14286000	22568000	15274000	3448800	2859500	15948000	19777000	23112000	7365700	4435500	11581000	19444000	25875000	121760	63487	243970	381520	510070	152550	106950	329030	579710	603520	30	29	30	30	30	30	30	30	30	30	9	9	9	9	9
P62753	P62753	40S ribosomal protein S6	RPS6	64	5313200	7399200	20935000	31387000	37148000	8198100	10035000	22788000	32482000	20250000	1908300	2975100	14369000	16885000	16988000	4062600	3807100	9781900	15877000	19348000	68997	80457	263150	405980	464440	108220	117810	356720	505690	460670	36	36	36	36	36	36	36	36	36	36	11	11	11	11	11
P49411	P49411	Elongation factor Tu, mitochondrial	TUFM	62	51683000	31083000	4888700	3039200	2630800	48571000	33808000	6750400	3254300	1000200	13620000	8590500	2123400	1186000	1052200	20798000	9868400	2417400	1258700	846460	793770	294410	65590	32039	35765	758460	361850	93298	41056	24414	24	24	23	24	24	24	24	24	24	23	17	17	17	17	17
P55884;P55884-2	P55884;P55884-2	Eukaryotic translation initiation factor 3 subunit B	EIF3B	61	2791100	3255400	7716300	10953000	17545000	3989300	4129900	7684100	10818000	8467300	1070900	1152800	3992400	4790700	7181300	2107800	1600300	3217100	5266600	8313700	72415	47546	195960	300370	434790	83148	76684	193270	322050	394650	19	19	19	19	19	19	19	19	19	19	17	19	19	20	20
P15311	P15311	Ezrin	EZR	59	20087000	17091000	21881000	13441000	10786000	21776000	22631000	29872000	16156000	6532600	5417900	4871000	8951800	4708600	3201000	7432100	5519900	7275100	4416300	3440500	316130	253250	358530	236970	170600	395660	372060	606910	331710	170050	23	22	23	23	23	23	23	23	22	21	15	16	16	16	16
P12956;P12956-2	P12956;P12956-2	X-ray repair cross-complementing protein 6	XRCC6	59	5748800	4885700	14428000	23933000	29274000	8390700	7389400	16567000	25540000	15548000	1001100	800260	3905200	4625100	5659700	1752800	1167000	3065100	5221400	6522500	98340	66234	276040	486070	541190	132450	104510	305490	539850	552550	28	28	28	28	28	28	28	28	28	28	13	13	13	13	13
P40926;P40926-2	P40926;P40926-2	Malate dehydrogenase, mitochondrial	MDH2	59	26667000	16659000	2968100	2464500	2852100	27311000	18447000	3704800	2980400	1277200	6243200	3811200	1031400	612070	675700	9895800	4747900	1072700	631730	495630	959310	376110	53470	46605	64790	1001500	475330	103540	62086	52655	21	21	21	21	21	21	21	21	21	21	12	12	12	11	12
P61247	P61247	40S ribosomal protein S3a	RPS3A	58	8842200	12049000	33913000	48572000	63240000	12662000	16609000	36694000	51693000	31527000	2089900	3044400	14322000	17084000	18705000	4578400	4516500	11382000	17315000	21812000	86141	97894	336470	523390	575930	121590	142760	380650	583940	578050	23	23	23	23	23	23	23	23	23	23	16	16	16	16	16
Q9UHD8;Q9UHD8-2;Q9UHD8-7;Q9UHD8-5;Q9UHD8-3;Q9UHD8-4;Q9UHD8-9;Q9UHD8-8	Q9UHD8;Q9UHD8-2;Q9UHD8-7;Q9UHD8-5;Q9UHD8-3	Septin-9	40057	58	8698000	8551500	17564000	20616000	14457000	10996000	9295400	20156000	23797000	8569900	2593000	2235600	9034800	8591100	5884900	4444400	2958100	7985600	10601000	7506600	155540	96433	280470	320590	206030	186140	132150	332710	380150	208830	15	15	15	15	15	15	15	15	15	15	25	24	25	25	25
P06576	P06576	ATP synthase subunit beta, mitochondrial	ATP5B	58	33537000	22274000	4222500	2856000	2749200	37680000	22576000	4989100	3231600	1293200	13127000	7036700	2216100	1473600	1774600	18292000	8437900	1993500	1712400	1407300	530880	319930	35015	40859	49370	495320	342780	53949	56074	37453	22	22	22	22	22	22	22	22	22	22	13	13	12	12	12
P22626;P22626-2	P22626;P22626-2	Heterogeneous nuclear ribonucleoproteins A2/B1	HNRNPA2B1	57	7240900	3363600	9609400	15822000	19155000	10269000	5537000	11802000	17959000	11004000	3232000	1023300	4576100	6122400	7854000	4238500	1460100	4423200	8211200	11220000	124040	25899	113690	207650	248140	149480	63732	168260	332950	318800	23	23	23	23	23	23	23	23	23	23	16	15	16	17	16
Q08211;Q08211-2	Q08211	ATP-dependent RNA helicase A	DHX9	57	5062500	3461700	5583600	8009100	11152000	6796500	4652900	6846900	10974000	6869200	833000	547460	2511100	2992000	3766900	1620300	844100	2104300	3414700	4191900	86101	26209	148760	242770	287890	102330	56087	197400	341830	330890	15	15	15	15	15	15	15	15	15	15	16	17	20	20	20
P50454	P50454	Serpin H1	SERPINH1	57	12514000	27456000	28530000	8454800	3603000	14616000	25063000	29772000	8870400	3199400	5899700	10409000	15318000	3571300	1832500	8706500	12913000	14062000	3952500	2370000	288270	478270	600560	180980	68266	286850	511960	679940	222190	84488	24	24	24	24	24	24	24	24	24	24	13	13	13	12	13
Q12931;Q12931-2	Q12931;Q12931-2	Heat shock protein 75 kDa, mitochondrial	TRAP1	57	20606000	12970000	2586100	1737900	2528200	20074000	14616000	3460900	1900600	881960	12720000	7768300	1989600	1075000	1050100	20637000	9701900	2239100	1441200	886790	644760	261120	54856	40817	49705	642560	324830	88910	54700	38512	13	13	13	13	13	13	13	13	13	13	18	18	18	18	18
Q07065	Q07065	Cytoskeleton-associated protein 4	CKAP4	56	25051000	34669000	33325000	9262100	5428300	25064000	35396000	33134000	7919000	3748900	4346400	7524600	9993000	2706800	1716300	6754200	8592300	9587800	2737100	1982200	102710	143010	212290	54199	25738	108960	173440	256440	77286	34578	17	17	17	17	17	17	17	17	14	17	16	16	16	16	16
Q9Y4L1;Q9Y4L1-2	Q9Y4L1;Q9Y4L1-2	Hypoxia up-regulated protein 1	HYOU1	56	6597900	13458000	13745000	3849000	1590700	7991300	13715000	15430000	4231700	1364100	1862700	3182000	4169500	880200	567370	2924000	3815200	3962400	1081600	626790	145580	268430	283570	88579	48771	162340	306070	360140	121290	57703	19	19	19	19	19	19	19	19	19	19	14	14	14	14	14
O43852;O43852-3;O43852-6;O43852-5;O43852-10;O43852-15;O43852-9;O43852-11;O43852-13;O43852-14;O43852-12	O43852;O43852-3;O43852-6;O43852-5;O43852-10;O43852-15;O43852-9	Calumenin	CALU	56	17807000	59217000	53589000	18692000	8053500	32214000	42265000	48205000	17868000	6799000	2346200	4494700	5585900	1474600	976340	3271100	5043300	4865700	1877400	1252700	156080	356900	294150	85393	48601	160420	303650	333830	106590	48898	25	25	25	25	25	25	25	25	25	25	12	13	13	13	12
Q00610;Q00610-2;P53675;P53675-2	Q00610;Q00610-2	Clathrin heavy chain 1	CLTC	55	9482500	7305000	9982100	8464200	6991800	9299200	7679700	11397000	9036000	4149800	2075400	1543700	3853800	3078900	2474600	3316100	1915500	3516000	3614500	3143800	189970	67946	193650	177880	118550	174860	76445	215750	222210	115880	18	18	18	18	18	18	18	18	18	18	14	14	15	15	15
Q14157-1;Q14157-4	Q14157-1;Q14157-4	Ubiquitin-associated protein 2-like	UBAP2L	55	3743600	4063800	12999000	20958000	17067000	5341300	5267600	13682000	21069000	9788300	925250	1161300	5199400	5690100	4572600	1975900	1491700	3809600	6006200	5367300	27052	33899	120520	185540	141480	38902	44381	129000	203770	132130	18	18	18	18	18	18	18	18	18	18	16	18	21	23	22
P67809;Q9Y2T7	P67809	Nuclease-sensitive element-binding protein 1	YBX1	54	5777600	7345900	17186000	25032000	30341000	8231700	9500600	18713000	26430000	15940000	1543800	2909200	8518600	10346000	11898000	2735300	3694300	6996300	10269000	13153000	41758	65596	138500	208640	255310	52460	77922	157180	219250	225160	20	20	20	20	20	20	20	20	20	20	18	19	19	19	19
P14314;P14314-2	P14314;P14314-2	Glucosidase 2 subunit beta	PRKCSH	54	9244600	17601000	19318000	5125000	2072100	10682000	19810000	22411000	5620100	1826200	5140500	7480700	14193000	3646100	2299000	8450000	11090000	14254000	3947700	2624800	96976	123420	237190	52170	19762	104130	151790	266040	73141	28324	24	24	24	24	24	24	24	24	24	24	13	13	13	13	13
P15880	P15880	40S ribosomal protein S2	RPS2	54	8698100	10656000	29100000	41020000	53226000	12305000	15399000	32937000	43406000	27394000	1463400	2004300	8500700	10674000	11060000	3093800	2659600	6202300	9504400	12475000	88537	100790	276500	411130	485950	118340	134600	330820	442420	457980	16	16	16	16	16	16	16	16	16	16	11	12	12	12	12
P16615;P16615-5;P16615-2;P16615-3;P16615-4;Q93084;Q93084-2;Q93084-4;Q93084-3;Q93084-7;Q93084-6;Q93084-5;O14983;O14983-2;O14983-3	P16615;P16615-5;P16615-2;P16615-3;P16615-4	Sarcoplasmic/endoplasmic reticulum calcium ATPase 2	ATP2A2	53	10559000	17994000	17827000	6781900	2729100	12235000	17963000	22845000	7009300	2473000	2497500	4059800	8295800	2526500	1343700	4298900	4727200	7440500	2712300	1603200	204850	130540	409590	131650	42467	222890	203370	555720	177910	60990	16	16	16	16	16	16	16	16	16	16	17	17	17	16	16
Q9UHB6;Q9UHB6-2;Q9UHB6-3;Q9BT23	Q9UHB6;Q9UHB6-2;Q9UHB6-3	LIM domain and actin-binding protein 1	LIMA1	53	16744000	8198400	4177900	2284400	2734300	17169000	8380900	4898600	2563100	2068600	9895000	5410600	4092300	2274100	1892400	12080000	4390600	3259700	4245200	1759200	499800	194290	122400	88531	75461	457260	209680	154280	141800	71484	16	16	16	16	16	16	16	16	16	16	18	18	18	18	18
Q14444;Q14444-2	Q14444;Q14444-2	Caprin-1	CAPRIN1	53	6830900	11298000	54378000	91483000	77017000	16155000	17801000	56622000	94220000	43476000	1799000	2456900	14634000	18017000	15313000	4192100	3623600	11703000	19967000	18936000	50975	54968	278970	460830	359760	74940	80339	293430	523070	372850	19	19	19	19	19	19	19	19	19	19	17	18	19	19	19
Q99613;Q99613-2;B5ME19	Q99613;Q99613-2;B5ME19	Eukaryotic translation initiation factor 3 subunit C;Eukaryotic translation initiation factor 3 subunit C-like protein	EIF3C;EIF3CL	53	4260100	4848200	10993000	14669000	24925000	5639300	6339200	11333000	12764000	10860000	2463800	2528800	10661000	15251000	22734000	4533600	3984800	8815700	16297000	26121000	51215	36474	145170	228790	330830	62888	60461	169130	263900	295570	19	19	19	19	19	19	19	19	19	19	14	14	15	16	17
Q13283;Q13283-2	Q13283	Ras GTPase-activating protein-binding protein 1	G3BP1	53	2008400	2363300	6856200	11651000	10080000	3005800	3155300	7572100	12701000	6165300	650400	927280	3982800	5263700	4295800	1352500	1245300	3500900	5548100	5236500	42228	43532	173290	297060	237010	64989	64551	193320	355220	240870	14	14	14	14	14	14	14	14	14	14	16	16	17	17	17
O75534;O75534-4;O75534-2;O75534-3	O75534;O75534-4;O75534-2;O75534-3	Cold shock domain-containing protein E1	CSDE1	53	3672700	3524100	9310400	13392000	13948000	5215600	4695600	10456000	14464000	7702400	2028700	2389400	7071800	6530100	6308600	3620500	3143300	6339800	7492700	7283700	78655	41843	168510	239100	233970	99577	67633	184870	293020	238540	13	13	13	13	13	13	13	13	13	13	19	19	19	19	19
Q8NC51;Q8NC51-2	Q8NC51;Q8NC51-2	Plasminogen activator inhibitor 1 RNA-binding protein	SERBP1	53	14038000	17459000	52182000	73731000	103190000	20131000	25158000	59585000	68471000	42387000	2037200	3473900	15997000	18338000	20145000	4127100	4415800	10407000	17499000	20704000	60482	83792	244720	359400	430530	82065	110220	286680	383760	389370	23	23	23	23	23	23	23	23	23	23	17	18	18	18	18
Q15293;Q15293-2	Q15293;Q15293-2	Reticulocalbin-1	RCN1	53	9706700	31010000	30220000	10012000	4345500	13039000	16238000	24535000	10680000	4842600	3184200	6018100	6810300	1947600	1556600	4645700	6421600	6646700	2573500	1964000	146480	331470	288950	94635	60667	157720	303120	367030	124240	64209	23	23	23	23	23	23	23	23	23	20	10	10	10	10	10
O75369;O75369-8;O75369-6;O75369-3;O75369-2;O75369-9;O75369-7;O75369-5;O75369-4;Q14315;Q14315-2	O75369;O75369-8;O75369-6;O75369-3;O75369-2;O75369-9;O75369-7;O75369-5;O75369-4	Filamin-B	FLNB	52	14040000	8409600	6310400	3719600	3012700	13072000	7280000	6544100	3924200	1910800	5456400	2802100	2929900	1797100	1390600	6122100	2373000	2480400	2058700	1801500	190630	72566	91434	65490	51884	161840	72809	109020	85831	54310	15	15	15	15	15	15	15	15	15	15	18	18	18	18	18
P50990;P50990-2;P50990-3	P50990;P50990-2;P50990-3	T-complex protein 1 subunit theta	CCT8	52	27095000	18391000	19165000	12693000	14986000	25608000	18529000	21178000	13147000	9753800	5764200	3584900	5214800	2945700	3932300	7356500	3633300	4595900	3143600	4774400	298740	111960	201270	165700	181680	279900	155230	270930	218960	191330	18	18	18	18	18	18	18	18	18	18	15	15	15	15	15
P13010	P13010	X-ray repair cross-complementing protein 5	XRCC5	51	1768000	1651500	5022500	7664600	10180000	2734300	2481700	5433700	7766800	4846900	686270	633780	2777700	3521100	4187800	1282100	897660	2208600	3467500	4443500	110100	64180	334610	527000	607340	149980	115670	378080	621570	606950	13	13	13	13	13	13	13	13	13	13	11	12	12	12	12
P20042	P20042	Eukaryotic translation initiation factor 2 subunit 2	EIF2S2	51	5487100	5179400	11979000	17962000	24789000	7673200	7294600	13138000	19442000	13082000	1127400	1394000	5035500	5689100	7259400	2129500	1793100	3651200	5848200	8198800	25702	24250	78711	125110	169370	33171	36927	90680	146630	163030	22	22	22	22	22	22	22	22	22	22	16	16	17	17	17
P27635;Q96L21	P27635	60S ribosomal protein L10	RPL10	51	5546100	7700400	17001000	24038000	30515000	8232800	9130400	18087000	24503000	14418000	1345700	1616100	9466700	8853900	10467000	3251400	2539800	6860300	11759000	15059000	45586	43038	192930	261000	358960	63059	47945	149020	269400	289850	25	25	25	25	25	25	25	25	25	25	7	7	7	7	7
P18077	P18077	60S ribosomal protein L35a	RPL35A	51	3152300	3252900	7078900	9086500	12553000	3849500	4338400	7749100	10354000	6452200	1405000	2340400	9473700	9014500	10760000	2949600	2842000	6342800	10846000	12309000	39460	54692	144650	220950	261140	61168	69424	207850	276340	260750	38	37	38	38	38	37	38	38	38	38	5	5	5	5	5
O00425;O00425-2	O00425	Insulin-like growth factor 2 mRNA-binding protein 3	IGF2BP3	50	2744100	3623700	8872000	12499000	13885000	3866200	4461100	9028500	12286000	6933200	659700	695320	2981900	3352000	3769200	1371200	1079800	2473000	3550400	4399500	81048	62136	277850	425150	437190	111070	97847	301830	485480	419760	13	12	13	13	13	13	13	13	13	13	14	14	16	16	16
P34897;P34897-3;P34897-2	P34897;P34897-3;P34897-2	Serine hydroxymethyltransferase, mitochondrial	SHMT2	50	27182000	22928000	3180500	2608900	2843900	30164000	19768000	4595700	2763800	1180400	7844300	5273200	1166200	649590	712360	12130000	5761000	1420100	807320	593540	836670	285980	55012	48806	59361	878740	402100	93923	63633	43991	17	17	15	17	17	17	17	17	17	17	12	12	12	11	10
P23588;P23588-2	P23588;P23588-2	Eukaryotic translation initiation factor 4B	EIF4B	50	4318100	4498100	10401000	14218000	23383000	4498700	4649600	7156400	9861600	8150600	1896100	1948000	6372000	7725100	11239000	2487600	2160400	3286800	5350200	9464400	102550	107870	196710	299560	450700	98784	97764	162760	245300	299720	22	22	22	22	22	22	22	22	22	21	11	10	11	12	12
P68133;P62736;P63267;P68032	P68133;P62736;P63267;P68032	Actin, alpha skeletal muscle;Actin, aortic smooth muscle;Actin, gamma-enteric smooth muscle;Actin, alpha cardiac muscle 1	ACTA1;ACTA2;ACTG2;ACTC1	50	33380000	21782000	18904000	10354000	7500100	41238000	29947000	28167000	11559000	5198100	774090	514010	719050	431140	330550	1259600	690000	798960	475370	384960	149730	53626	87131	64397	46004	171800	100340	137430	90287	49621	36	36	36	36	36	36	36	36	36	36	7	7	7	7	7
O60841	O60841	Eukaryotic translation initiation factor 5B	EIF5B	49	4982000	4815000	11697000	16712000	32928000	7303700	6595500	11884000	16530000	15835000	1289500	1260300	4233800	5222700	9595300	2544700	1824700	3347800	5533100	10832000	55008	33870	81586	134450	247660	60841	49720	93256	163580	234350	17	17	17	17	17	17	17	17	17	17	16	16	16	16	16
P17844;P17844-2	P17844;P17844-2	Probable ATP-dependent RNA helicase DDX5	DDX5	49	7113300	4733100	12025000	18188000	25565000	10175000	6998900	15959000	25174000	15214000	2937900	1404200	6903800	9752200	11590000	4641400	2000100	5378700	9568900	12948000	123940	43419	175310	261510	328870	155540	86734	269100	443890	465700	15	15	15	15	15	15	15	15	15	15	17	17	17	17	17
P45880;P45880-2;P45880-1	P45880;P45880-2;P45880-1	Voltage-dependent anion-selective channel protein 2	VDAC2	49	25420000	19391000	7875600	3033000	3676000	27085000	20551000	8526900	3457200	1956500	8842300	6082100	1783200	1032500	927930	14576000	7104500	1910300	948830	805170	647310	261250	56874	35497	35407	660050	336200	84504	44329	23566	15	15	15	15	15	15	15	15	15	14	16	16	16	15	16
P05388;Q8NHW5;P05388-2	P05388;Q8NHW5;P05388-2	60S acidic ribosomal protein P0;60S acidic ribosomal protein P0-like	RPLP0;RPLP0P6	49	4205400	5885600	15142000	21766000	29384000	6262300	8098800	18252000	24160000	14410000	1030800	1199200	7082200	7700500	8847700	2101800	2079300	5606200	7987300	10891000	49915	54270	197670	303710	338350	59683	64153	165340	318500	298920	20	20	20	20	20	20	20	20	20	20	12	13	14	14	14
P00367;P00367-3;P49448;P00367-2	P00367;P00367-3;P49448;P00367-2	Glutamate dehydrogenase 1, mitochondrial;Glutamate dehydrogenase 2, mitochondrial	GLUD1;GLUD2	49	21558000	14723000	3257700	2357200	2456700	22251000	15273000	4105700	2941600	1238600	6144400	3546600	1552500	986860	910540	9774000	4359100	1594200	1129000	951430	220580	80197	31923	25805	26771	229110	106940	40068	33768	23765	27	27	27	27	27	27	27	27	27	25	10	10	10	10	10
P0DMV8;P0DMV9;P0DMV8-2	P0DMV8;P0DMV9;P0DMV8-2	Heat shock 70 kDa protein 1A;Heat shock 70 kDa protein 1B	HSPA1A;HSPA1B	49	13579000	12980000	17130000	14559000	11923000	15386000	13913000	18718000	15938000	7801600	2286300	2127400	4309700	2924000	2538500	3636400	2370100	3954100	3353600	2872600	130970	94284	163640	161510	123370	157300	113900	230940	217880	125630	19	19	19	19	19	19	19	19	19	19	10	10	10	10	10
Q96AE4-2	Q96AE4-2	Far upstream element-binding protein 1	FUBP1	49	6156000	4918400	13275000	20210000	20925000	8767600	6347300	14473000	22517000	12262000	1445300	1193800	4388600	4734800	4988800	2525500	1516400	3393000	5490400	5967400	52872	31047	87551	123180	119550	70985	48655	135120	176950	137530	18	18	18	18	18	18	18	18	18	18	21	21	21	21	21
P14618;P14618-3;P14618-2;P30613;P30613-2	P14618;P14618-3;P14618-2	Pyruvate kinase PKM	PKM	49	12596000	9001800	12901000	12130000	10052000	13403000	9107100	13746000	12450000	6756200	901860	671410	1703000	1450700	1256900	1861300	910530	1723100	1631800	1358400	171880	69260	181310	235850	158500	185200	100570	219420	294010	166550	14	14	14	14	14	14	14	14	14	14	8	8	8	9	8
P23284	P23284	Peptidyl-prolyl cis-trans isomerase B	PPIB	48	25423000	51750000	57450000	16968000	7666900	30988000	52245000	63391000	17451000	6105000	5285200	9222800	12978000	3378700	2041500	8227000	11227000	12072000	3696900	2297300	175310	233560	326550	97166	47943	193650	284410	397600	132580	61330	19	19	19	19	19	19	19	19	19	19	14	14	14	14	14
Q15366-4;Q15366-7;Q15366-6;Q15366-3;P57721;P57721-5;P57721-4;P57721-2;P57721-3	Q15366-4;Q15366-7;Q15366-6;Q15366-3	Poly(rC)-binding protein 2	PCBP2	48	4689100	3712100	8426100	11092000	14199000	6356300	5112600	9298200	12159000	7033200	1625800	1123900	4141200	5463300	5945200	3036100	1737200	3625100	5340300	6281500	77155	41589	182180	288960	310030	92813	66842	200530	332670	306830	8	8	8	8	8	8	8	8	8	8	21	20	21	21	21
Q7Z2W4;Q7Z2W4-2;Q7Z2W4-3;Q7Z2W4-4;Q7Z2W4-5	Q7Z2W4;Q7Z2W4-2;Q7Z2W4-3	Zinc finger CCCH-type antiviral protein 1	ZC3HAV1	47	3899700	5751400	10559000	14332000	16545000	5555600	6954800	11732000	15847000	8651300	359540	380790	1368600	1471300	1591300	600520	517850	1182800	1627900	1941000	41495	25568	120780	144890	169220	52183	46449	137690	169670	164960	19	19	19	19	19	19	19	19	19	19	11	11	12	12	12
P04843	P04843	Dolichyl-diphosphooligosaccharide--protein glycosyltransferase subunit 1	RPN1	46	12040000	25131000	26107000	7599200	3662700	15042000	26105000	30687000	6962700	3118700	3154700	5386500	9150400	1746300	681490	5123500	6046000	8098300	2164900	927990	163330	156270	312900	84935	27778	163330	217720	405910	113550	40716	17	17	17	17	17	17	17	17	15	17	13	13	13	13	13
P21796	P21796	Voltage-dependent anion-selective channel protein 1	VDAC1	46	19556000	13360000	2301400	1223000	1224700	21371000	14052000	2634300	1378800	489930	14934000	9485400	2628500	1069300	981230	20681000	11055000	2472900	1228300	620180	1050400	480000	58910	50887	65310	1040500	584650	121200	67349	39722	12	12	12	12	12	12	12	12	12	12	16	16	16	15	15
Q14697-2;Q14697;Q14697-3	Q14697-2;Q14697	Neutral alpha-glucosidase AB	GANAB	46	12415000	20318000	19596000	5218200	3290400	12777000	21629000	23855000	6034400	2628300	2796600	5730400	7949300	1779100	904660	4082100	5629600	7328900	1865600	1125000	172750	161430	343270	80726	36722	169070	208800	392520	104000	47827	17	17	17	17	17	17	17	17	16	17	12	12	12	12	12
Q99623;Q99623-2	Q99623;Q99623-2	Prohibitin-2	PHB2	46	33794000	21606000	4022200	2443100	2662600	30368000	23757000	4701200	3010100	1214400	12841000	8176300	1904500	1241000	1270700	17023000	9674100	1644700	1217600	963340	518940	328230	23990	22616	32711	493730	350070	49408	35790	27604	12	12	12	12	12	12	12	12	12	11	19	19	19	18	18
P61604	P61604	10 kDa heat shock protein, mitochondrial	HSPE1	46	58680000	35660000	2615700	2029100	2490300	58239000	38833000	5999500	2707900	667560	18957000	12053000	1624400	944810	1033100	22613000	12989000	1645100	1162100	561170	625820	443560	16285	15509	26619	600410	433540	43275	26303	10405	20	20	19	20	20	20	20	20	20	20	14	14	14	14	14
P50991;P50991-2	P50991;P50991-2	T-complex protein 1 subunit delta	CCT4	46	16884000	12316000	14381000	11536000	14151000	17234000	12526000	16418000	12064000	8796100	2755700	1686400	3574000	3020800	3792500	3959100	2008100	3239700	3047900	4028600	169290	64023	145660	134450	165850	164740	94344	172000	178350	169460	15	15	15	15	15	15	15	15	15	15	10	10	10	10	10
Q15233;Q15233-2	Q15233;Q15233-2	Non-POU domain-containing octamer-binding protein	NONO	45	7039700	3147300	10864000	16344000	16874000	10663000	5354000	13136000	20885000	11000000	5154800	2044400	9426500	11942000	12235000	7832900	2550400	7530800	12422000	13210000	143750	44206	147130	221990	220580	184470	89440	248930	370540	280140	15	14	16	16	16	15	15	15	15	14	14	14	14	14	14
P46781	P46781	40S ribosomal protein S9	RPS9	45	6045700	8685300	29661000	36270000	49620000	8845600	13821000	35156000	41275000	29130000	1892000	2100400	9845500	11357000	12245000	4260600	3417300	7765000	11156000	13675000	83649	95741	326020	496350	565510	105890	128780	321170	514580	539490	14	14	14	14	14	14	14	14	14	14	12	12	12	12	12
P62917	P62917	60S ribosomal protein L8	RPL8	45	6477200	9839100	29000000	42713000	55034000	11142000	13972000	33426000	33912000	23329000	1370500	2126400	10208000	10827000	12692000	3243700	3054800	7816600	11753000	15408000	68291	82488	276210	403110	505260	104480	120620	326930	461530	505470	11	10	11	11	11	11	11	11	11	11	13	13	13	13	13
P32004-2;P32004-3;P32004	P32004-2;P32004-3;P32004	Neural cell adhesion molecule L1	L1CAM	44	9776500	8770600	8667000	4832000	2678100	10182000	9061900	10608000	5351200	1783800	2941600	2475600	3627100	1675900	998350	4225900	2479800	3085000	1628300	1143600	139690	69160	129990	74063	32602	141250	93133	179880	104470	38867	14	14	14	14	14	14	14	14	13	14	15	15	15	15	14
P48643;P48643-2	P48643;P48643-2	T-complex protein 1 subunit epsilon	CCT5	44	10495000	7858300	7739400	5254100	6783000	10126000	7414400	8431000	5768200	3983300	4524300	2718800	5098000	3055700	4325700	6424000	2908300	4212300	3114800	4736300	321110	121290	237900	203080	226380	309050	169960	309700	258460	236800	11	11	11	11	11	11	11	11	11	11	14	14	14	14	14
P60842;P60842-2;Q14240;Q14240-2	P60842;P60842-2;Q14240;Q14240-2	Eukaryotic initiation factor 4A-I;Eukaryotic initiation factor 4A-II;Eukaryotic initiation factor 4A-II, N-terminally processed	EIF4A1;EIF4A2	43	6538700	7638400	19788000	27362000	38032000	9703500	8772500	17668000	24058000	15451000	2429600	2069900	7523700	9258900	12850000	3982900	2863600	5782400	9038000	11893000	74173	49321	181530	302030	353260	78058	66877	161010	280030	287930	12	12	12	12	12	12	12	12	12	12	15	15	15	15	15
Q07020;Q07020-2	Q07020;Q07020-2	60S ribosomal protein L18	RPL18	43	3511700	5477700	20172000	26003000	37224000	6316100	9084200	21316000	19746000	16546000	1455200	1936900	7428200	7959000	9234500	2907600	2749400	6219600	8693700	10328000	47759	46682	138880	212720	270580	60043	66371	147530	215050	252710	18	18	18	18	18	18	18	18	18	18	12	12	12	12	12
P07954-2;P07954	P07954-2;P07954	Fumarate hydratase, mitochondrial	FH	43	32012000	29518000	2824700	2779700	2420700	46445000	25727000	4749300	2708200	938660	7163400	4434300	1165800	705490	723670	10706000	5320700	1300000	818520	597500	717260	325920	47276	49241	57987	751660	335830	76004	66326	42045	14	14	12	14	14	14	13	14	14	13	11	11	11	11	11
P49748;P49748-2;P49748-3	P49748;P49748-2;P49748-3	Very long-chain specific acyl-CoA dehydrogenase, mitochondrial	ACADVL	43	10131000	7493600	1929800	1495900	1656400	10745000	7410100	2413200	1867800	851530	2551100	1478800	521340	304760	350310	4266300	1890700	489100	344930	264310	532580	185000	75971	47974	45872	528630	242860	89631	60691	39856	15	15	15	15	15	15	15	15	15	15	9	9	9	9	9
P52272-2;P52272	P52272-2;P52272	Heterogeneous nuclear ribonucleoprotein M	HNRNPM	43	9619100	3358000	8479300	13959000	14989000	11000000	5240100	10212000	18979000	10733000	1190600	513150	2206100	2997400	3516500	1879200	777480	1918600	3388500	4267100	190770	51430	205840	353080	361040	242880	113720	329440	604770	478140	9	9	9	9	9	9	9	9	9	9	10	10	10	10	10
Q05682-4;Q05682-5	Q05682-4;Q05682-5	Caldesmon	CALD1	43	16979000	7514300	5484200	4893500	6852900	19926000	8733100	6334500	5139500	3156500	4352600	2083600	2266200	1661000	1774300	5797700	2068000	1732800	1574100	1724400	54690	23825	18791	18271	19415	67509	33335	23575	22296	17819	17	17	17	17	17	17	17	17	17	17	15	16	15	15	15
P14866;P14866-2	P14866;P14866-2	Heterogeneous nuclear ribonucleoprotein L	HNRNPL	42	4786500	2270600	6463600	10654000	12343000	7436800	4094700	7538100	12105000	7766800	2083100	868880	3007600	3809100	4622400	3083700	1247200	2760300	4490700	5751800	68889	14780	69547	119660	132030	79896	34246	110330	198950	185120	15	15	15	15	15	15	15	15	15	15	14	13	14	14	14
Q8WWM7;Q8WWM7-6;Q8WWM7-8;Q8WWM7-5;Q8WWM7-4;Q8WWM7-9;Q8WWM7-2;Q8WWM7-3;Q8WWM7-7	Q8WWM7;Q8WWM7-6;Q8WWM7-8;Q8WWM7-5;Q8WWM7-4;Q8WWM7-9;Q8WWM7-2;Q8WWM7-3	Ataxin-2-like protein	ATXN2L	42	3457600	3625400	8144800	10612000	12300000	4122200	4710200	8583600	10031000	5467900	881640	1106100	4746800	5403000	5394000	1850200	1481700	3803200	6141900	6739200	32376	24532	97388	133430	144340	40342	36562	108820	145380	132850	14	14	14	14	14	14	14	14	14	14	14	13	14	14	14
P49368;P49368-2	P49368;P49368-2	T-complex protein 1 subunit gamma	CCT3	42	3240400	3096300	2771300	1784900	2397300	4256200	2481500	2956600	2019100	1583200	3085200	2278300	4080100	2465100	3291300	4439400	2312400	3375500	2576600	3889100	204700	84526	160390	136850	161330	207050	118840	205310	176960	160860	12	12	12	12	12	12	12	12	12	12	14	14	14	14	14
P78371;P78371-2	P78371;P78371-2	T-complex protein 1 subunit beta	CCT2	42	15204000	10307000	9595100	6305400	8465100	14344000	9937500	10955000	6941700	5313800	6612800	3962100	6600400	4432800	6346800	8452900	4064900	5534000	4914000	7089900	165430	80589	140680	104340	113710	164120	100450	163500	133510	115620	13	13	13	13	13	13	13	13	13	13	12	12	12	12	12
O94826	O94826	Mitochondrial import receptor subunit TOM70	TOMM70A	42	23731000	16893000	3685200	2339400	2446500	25584000	17583000	4277100	2758900	1179200	6517200	4055800	1998500	1008800	1062200	10625000	4695500	1819800	1094200	970900	392560	142120	50477	36542	35031	441620	198570	72955	50555	32858	16	16	16	16	16	16	16	16	16	16	11	11	11	11	11
Q86UE4	Q86UE4	Protein LYRIC	MTDH	42	11673000	22827000	22967000	6880500	3002400	13313000	22315000	24145000	6606100	2502800	3165900	6107600	8820300	1868700	1031400	4483900	6344700	7112100	2129700	1315300	94856	129230	187100	42827	16174	107240	162730	249340	60651	22392	17	17	17	17	17	17	17	17	17	17	13	13	14	13	13
Q92900;Q92900-2	Q92900;Q92900-2	Regulator of nonsense transcripts 1	UPF1	42	3458400	3597400	7531000	9860500	12255000	4243400	4737500	8301100	11079000	6354800	557890	649100	2338300	2806900	3329900	1039700	885550	1979200	3058800	3848000	32715	24209	98557	134220	146370	40897	38989	107530	161670	151700	13	13	13	13	13	13	13	13	13	13	11	11	11	11	11
P62906	P62906	60S ribosomal protein L10a	RPL10A	42	3754600	4164900	10108000	14604000	19452000	4815200	5745300	12880000	16433000	10369000	459420	676870	2459900	2822100	3589200	914980	964990	2148700	3141200	4338500	74402	77824	263650	449010	530530	101580	114620	305680	499330	524350	16	16	16	16	16	16	16	16	16	16	10	9	10	10	10
P62263	P62263	40S ribosomal protein S14	RPS14	42	2444300	3063600	7604100	11218000	14785000	3790300	4314700	8974800	11761000	7073400	1987300	2743100	10223000	12654000	15455000	4098300	3655300	8090900	13130000	16642000	30891	46232	129700	204920	227920	43305	59461	149230	225020	234260	14	14	14	14	14	14	14	14	14	14	17	17	18	18	18
Q9NZI8;Q9NZI8-2	Q9NZI8;Q9NZI8-2	Insulin-like growth factor 2 mRNA-binding protein 1	IGF2BP1	41	2515700	2458500	5131800	6792500	7737500	3053500	2934100	5285700	7525600	3981700	674400	929100	3150600	3795800	4219000	1448800	1278900	2782400	4063900	4592100	32733	31844	116960	181900	191470	43845	47907	126790	202410	190120	14	14	14	14	14	14	14	14	14	14	13	13	13	13	13
P07437;Q9BVA1;Q13885;A6NNZ2;Q9H4B7;CON__ENSEMBL:ENSBTAP00000025008	P07437;Q9BVA1;Q13885	Tubulin beta chain;Tubulin beta-2B chain;Tubulin beta-2A chain	TUBB;TUBB2B;TUBB2A	41	7211200	4295800	5812300	4819500	3952300	8344400	4126500	5610400	4702200	2549200	4375500	2339300	5431700	4814000	3588900	7157100	2799100	5591500	5450800	4824400	154220	52593	130510	157280	100700	160450	68716	143350	206020	104840	12	12	12	12	12	12	12	12	11	12	12	12	13	13	13
P29401;P29401-2	P29401;P29401-2	Transketolase	TKT	41	8240300	6924400	11544000	12497000	14327000	9334100	7881100	12357000	13197000	8378500	1771700	1826200	5407900	5351200	4870700	3718200	2257600	4961200	5526000	5987800	162180	76876	247510	350310	321160	197710	127830	325540	452140	302550	12	12	12	12	12	12	12	12	12	12	12	12	12	12	12
Q12797;Q12797-10;Q12797-7;Q12797-6;Q12797-2;Q12797-3;Q12797-4;Q12797-9;Q12797-5;Q12797-8	Q12797;Q12797-10	Aspartyl/asparaginyl beta-hydroxylase	ASPH	41	8207000	16179000	15274000	4525900	1830200	9844200	15399000	17621000	4665800	1464000	927700	1152600	2295800	626680	354700	1493100	1459600	2003400	657420	399520	163060	154700	300220	88158	32698	174170	189020	345420	113030	44929	14	14	14	14	14	14	14	14	14	13	11	12	12	11	11
P55809;P55809-2;Q9BYC2	P55809	Succinyl-CoA:3-ketoacid coenzyme A transferase 1, mitochondrial	OXCT1	41	43839000	35196000	3737100	3040800	3147800	46538000	30209000	5686500	3134400	1200400	10824000	6782300	1344400	737870	672970	16750000	7736400	1431100	822950	459940	656530	266030	56608	45227	57745	659080	260330	76230	58195	49449	13	13	11	13	13	13	12	13	13	13	11	11	9	9	9
Q9NTJ3;Q9NTJ3-2	Q9NTJ3;Q9NTJ3-2	Structural maintenance of chromosomes protein 4	SMC4	41	3350300	3193500	7451000	10630000	14359000	4794800	4124600	8300400	11544000	7697200	1025900	807760	3809800	4802600	5855600	1993200	1259100	3110300	5017300	6376200	25145	13312	59181	96302	130660	32391	24104	71325	121460	133370	15	15	15	15	15	15	15	15	15	15	15	15	16	16	16
P00558;P00558-2;P07205	P00558;P00558-2	Phosphoglycerate kinase 1	PGK1	41	4038300	3642600	5481500	5517700	5080200	4959100	3821500	5742900	6171800	3139200	908820	884690	2090600	2037800	1797600	1630000	963580	2018300	2271700	2152600	238730	111790	266370	343280	232690	267480	119100	277740	456150	228750	9	9	9	9	9	9	9	9	9	9	12	12	13	13	12
P00505;P00505-2	P00505;P00505-2	Aspartate aminotransferase, mitochondrial	GOT2	41	20696000	14093000	4598200	5357000	6684500	21429000	14839000	5862500	5060900	2956700	10413000	5959900	2331500	1766200	1950000	16942000	7446200	2326100	1762000	1882900	524730	189350	19959	15643	20400	502230	240860	36746	19897	10397	8	8	8	8	8	8	8	8	8	8	18	18	18	17	17
P05556;P05556-2;P05556-5;P05556-4;P05556-3	P05556;P05556-2;P05556-5;P05556-4;P05556-3	Integrin beta-1	ITGB1	41	11710000	19606000	22546000	7843500	3319000	13399000	18203000	23734000	7844700	2670300	2051300	3000000	5956000	1490600	478270	3141300	3481000	4947100	1501900	649220	125510	101690	224100	70730	23896	142350	143290	316910	97376	32423	21	21	21	21	21	21	21	21	21	21	11	11	11	11	11
Q08J23;Q08J23-2;Q08J23-3	Q08J23;Q08J23-2;Q08J23-3	tRNA (cytosine(34)-C(5))-methyltransferase	NSUN2	41	4006300	3620000	5638900	7248800	9668100	5053300	4319700	6306500	7264800	4719600	549000	470190	1154600	1382100	1549600	959020	550870	907590	1352700	1772300	56176	24678	74324	108900	134350	65078	39056	83203	136400	138550	16	16	16	16	16	16	16	16	16	16	8	8	8	8	8
P78344;P78344-2	P78344;P78344-2	Eukaryotic translation initiation factor 4 gamma 2	EIF4G2	41	3109400	3238600	8187500	11057000	13281000	4099500	4252800	8843800	12317000	7242500	298170	450780	1717900	1670900	1532900	620090	479930	1266800	2052000	2060900	76146	52139	207730	306980	316650	94304	84430	247510	372980	293120	18	18	18	18	18	18	18	18	18	18	7	7	7	7	7
P35232;P35232-2	P35232	Prohibitin	PHB	40	50132000	32493000	3990300	1772700	1862500	47063000	33369000	6019400	2809100	658150	16518000	9751200	1957300	900640	847680	23882000	11772000	1985500	903960	325440	652140	334440	17204	18601	28145	696190	382830	51809	29362	12813	13	13	12	13	13	13	13	13	13	12	12	12	12	12	12
Q16658	Q16658	Fascin	FSCN1	40	5781200	4839500	5038900	3306300	2732900	6926000	7512900	7743100	3796700	1831800	1942600	2072300	3908700	1678500	1065000	3441000	2895000	4346700	1966800	1215800	98981	52897	128370	87999	52765	167690	133570	261210	129630	57717	12	12	12	12	12	12	12	12	12	12	12	12	12	12	12
O95347;O95347-2	O95347;O95347-2	Structural maintenance of chromosomes protein 2	SMC2	40	6469100	4502700	7424900	10438000	14390000	7987100	5829200	8491700	11851000	7662100	1629300	1017000	3878700	4937100	6314400	2701900	1662800	3279800	4995800	6962300	18017	8476.7	38049	63166	84221	21744	15084	42264	78107	87187	14	14	14	14	14	14	14	14	14	14	15	15	15	15	15
P39019	P39019	40S ribosomal protein S19	RPS19	40	3153400	4090300	11720000	18026000	22511000	4744500	5731700	13621000	19704000	11655000	1466100	2236700	8107300	9179300	10621000	2747800	2881200	6148700	9272500	11967000	74028	100390	228750	341540	379550	92349	121410	257090	368060	362520	11	11	11	11	11	11	11	11	11	11	13	13	14	14	14
P16435	P16435	NADPH--cytochrome P450 reductase	POR	40	13280000	23122000	24172000	10179000	4564900	15128000	21803000	28157000	9802300	3355400	2658200	4182700	8725000	2382700	1043200	4741700	5048000	7759600	2494000	1385500	211480	132630	366460	125090	47626	223310	205620	491050	147230	62257	10	10	10	10	10	10	10	10	10	10	13	13	13	13	13
O15371;O15371-2;O15371-3	O15371;O15371-2;O15371-3	Eukaryotic translation initiation factor 3 subunit D	EIF3D	40	3496800	4992300	9268500	12929000	20384000	5466500	5471300	9797900	13779000	10713000	554360	719660	3060700	3849800	6266200	1155100	995080	2582400	4138000	6676200	23788	13114	70974	113740	172140	29966	26127	75927	140340	160990	17	17	18	18	18	18	18	18	18	18	5	5	6	7	7
P07195;P07864	P07195	L-lactate dehydrogenase B chain	LDHB	39	11474000	16067000	20978000	13060000	7332700	13804000	13876000	20623000	13384000	5757300	1890700	1777600	4096100	2628800	1750500	3516900	2075100	4080600	3077200	2069300	134180	79669	184340	170740	89645	141830	108420	234550	225280	94415	15	15	15	15	15	15	15	15	15	15	9	10	10	10	9
P12236	P12236	ADP/ATP translocase 3;ADP/ATP translocase 3, N-terminally processed	SLC25A6	39	67453000	47300000	8184800	3747100	3107000	65256000	48464000	10404000	4985200	1223400	11235000	5758400	1744100	751210	720010	18546000	6966900	1661300	706510	385670	753130	233270	78761	37840	36977	786250	340740	146520	54646	25060	13	13	13	13	13	13	13	13	13	13	10	10	10	10	10
P51114;P51114-2;P51114-3	P51114;P51114-2;P51114-3	Fragile X mental retardation syndrome-related protein 1	FXR1	39	1484100	2090500	5764600	8487600	7843100	2309800	2722400	5854800	10026000	4198100	712100	1156300	5803100	6119200	5096200	1647200	1523900	4718900	7010000	6109100	46181	43833	152540	191090	153710	65752	65985	189710	246930	159400	9	9	9	9	9	9	9	9	9	9	14	14	15	14	14
P55072	P55072	Transitional endoplasmic reticulum ATPase	VCP	38	5968700	7902100	10180000	4611800	3180300	6823100	8131900	10682000	4188800	1913700	1984200	2406700	5332300	2272000	1768800	3233500	2647800	4843100	2663800	2107600	152550	105880	262400	144910	87204	169950	139430	338230	192450	96408	11	11	11	11	11	11	11	11	10	11	12	12	12	12	12
P51659;P51659-3;P51659-2	P51659;P51659-3;P51659-2	Peroxisomal multifunctional enzyme type 2;(3R)-hydroxyacyl-CoA dehydrogenase;Enoyl-CoA hydratase 2	HSD17B4	38	5319400	11161000	12123000	4039800	2202700	6127700	9905600	13258000	3772400	1595200	2287900	4259300	7972900	2290000	1046900	3766300	5063900	7314000	2371200	1239300	83543	105010	205680	61086	16207	92659	88015	210280	85480	25965	14	14	14	14	14	14	14	14	13	14	10	10	10	10	9
Q99798	Q99798	Aconitate hydratase, mitochondrial	ACO2	38	28876000	18420000	2771900	1705700	1968500	30429000	20734000	3944400	2234200	865170	2881400	1961000	690970	521810	553880	5176900	2240900	796800	513530	536130	360250	107280	30629	21550	24932	355070	142920	39364	29804	19623	13	13	13	13	13	13	13	13	13	13	14	14	11	12	11
P07900;P07900-2;Q14568;Q58FG0;Q58FG1	P07900;P07900-2	Heat shock protein HSP 90-alpha	HSP90AA1	38	6994100	5735300	8244300	6849900	4865200	8282600	5536700	8501300	5982100	2856900	2222200	1564800	3256600	2735200	1886800	3854200	1785700	3159000	2985300	2184900	145230	74419	165360	226760	133290	149580	81705	159660	252950	124250	17	16	17	17	16	17	16	17	17	15	9	9	9	9	9
P18621;P18621-3;P18621-2	P18621;P18621-3;P18621-2	60S ribosomal protein L17	RPL17	38	6991300	8960700	23693000	31535000	40637000	9136500	11528000	26406000	34175000	20962000	844310	1424500	6501900	6586600	7234100	1815100	1877600	4734100	6841000	7951500	52511	49571	189020	288080	342460	65997	73628	188350	310900	355850	17	17	17	17	17	17	17	17	17	17	9	9	9	9	9
Q9BY44;Q9BY44-3;Q9BY44-4;Q9BY44-2	Q9BY44;Q9BY44-3;Q9BY44-4;Q9BY44-2	Eukaryotic translation initiation factor 2A;Eukaryotic translation initiation factor 2A, N-terminally processed	EIF2A	38	927400	1111000	3432100	5791800	7563100	1532500	1654000	3917600	6202100	3689200	439550	484980	2900600	3061400	3344100	969780	771920	2130600	3409800	4055500	46132	36360	169690	282430	326510	61097	57971	168540	308740	325280	9	9	9	9	9	9	9	9	9	9	11	11	12	12	12
P46778	P46778	60S ribosomal protein L21	RPL21	38	3409700	6492600	17763000	25577000	31923000	6681600	7943500	17741000	26915000	17768000	1140600	1385900	7671500	6949100	8675900	2314000	2105200	6070100	8850600	12438000	28025	30339	80383	116680	172650	33565	39847	86752	133640	152250	20	20	20	20	20	20	20	20	20	20	7	7	7	7	7
O75947;O75947-2	O75947;O75947-2	ATP synthase subunit d, mitochondrial	ATP5H	38	35925000	21463000	2113400	1160300	1415200	37389000	22804000	3185000	1534300	342490	7521100	4427600	749380	482990	456860	10063000	5245400	848900	496700	286680	418360	212040	20623	17159	21101	442390	243650	32176	24832	12187	18	18	17	18	18	18	18	18	18	18	5	5	5	5	5
P49792	P49792	E3 SUMO-protein ligase RanBP2	RANBP2	38	5999700	6665300	6636000	3619900	3473800	7293100	6738700	7805300	4091100	2123900	1984800	1797100	2273500	997900	821760	3074700	1994300	2045000	1155800	830550	30950	16238	18425	11633	11202	33999	20997	25872	16190	11533	20	20	20	20	20	20	20	20	20	20	14	14	14	14	14
Q14789;Q14789-2;Q14789-4;Q14789-3	Q14789;Q14789-2;Q14789-4;Q14789-3	Golgin subfamily B member 1	GOLGB1	38	9750400	5455300	3880700	3277800	3778000	9724500	6600100	5049500	3880700	2152600	2961800	2404700	3757000	4076500	3678700	4348200	2842100	2663200	2742500	2996300	6597.2	2070.1	1200	982.58	892.71	5394.3	2431.8	1728.1	1437.2	911.52	22	22	22	22	22	22	22	22	22	22	13	13	13	13	13
P23921	P23921	Ribonucleoside-diphosphate reductase large subunit	RRM1	37	3049100	2608100	5282700	7115400	11141000	4030900	3481600	6041700	7616700	5828100	805660	592410	2231300	2832000	4217800	1281300	872180	1753400	3119600	4838600	51109	18274	60006	86761	129270	61404	34094	75392	120350	137280	12	12	12	12	12	12	12	12	12	12	10	9	10	11	11
P09651;P09651-3;P09651-2;Q32P51	P09651;P09651-3;P09651-2;Q32P51	Heterogeneous nuclear ribonucleoprotein A1;Heterogeneous nuclear ribonucleoprotein A1, N-terminally processed;Heterogeneous nuclear ribonucleoprotein A1-like 2	HNRNPA1;HNRNPA1L2	37	8173000	3016100	12147000	18231000	20636000	12139000	5392700	13919000	23932000	16816000	2023800	666810	3781700	4932900	5618800	3184800	974140	2864000	5696200	6567500	97982	20546	91055	157980	182980	110100	51383	158440	259020	243690	12	12	12	12	12	12	12	12	12	12	9	9	9	9	9
P62280	P62280	40S ribosomal protein S11	RPS11	37	4434400	5716500	14516000	23021000	28580000	6024600	7760900	17303000	23099000	13885000	2574400	3420000	17763000	21392000	23264000	5971000	5467800	13836000	20326000	25919000	78349	69034	238430	326120	426810	102210	102600	263490	348820	379540	9	9	9	9	9	9	9	9	9	9	16	16	16	16	16
Q8WWI1-3;Q8WWI1;Q8WWI1-2;Q8WWI1-4;Q8WWI1-5	Q8WWI1-3;Q8WWI1;Q8WWI1-2;Q8WWI1-4;Q8WWI1-5	LIM domain only protein 7	LMO7	37	16904000	8115000	5205900	3965700	4677500	20323000	8251200	5324100	3696400	2273400	2485300	1332000	1049400	785500	879590	3161400	1087500	746680	639890	768280	188700	87442	53704	54272	65259	227950	108820	66521	63934	57030	16	16	16	16	16	16	16	16	16	16	9	9	8	9	8
P63104;P63104-2	P63104;P63104-2	14-3-3 protein zeta/delta	YWHAZ	37	6467200	5223900	7614700	7057500	6784900	7762800	5639300	8204400	7820600	3711300	1756200	1271600	2455900	2006800	1670500	2977000	1445100	2343200	2182600	1797800	103190	62117	97989	109120	74089	106240	72343	122550	136940	69764	17	17	17	17	17	17	17	17	17	17	8	8	8	8	8
Q7Z417;Q7Z417-2	Q7Z417	Nuclear fragile X mental retardation-interacting protein 2	NUFIP2	37	1006900	1502600	3475000	5349700	5169600	1588400	2030900	4146300	6215200	3103400	707120	1231200	4845800	6336000	6006900	1579800	1677800	3972800	6595300	7084200	22804	24991	79930	118450	108270	32864	32752	100830	138960	112130	13	12	12	12	12	12	12	12	12	12	15	16	16	16	16
P62820;P62820-2;P62820-3;Q92930;P59190;P59190-2	P62820;P62820-2	Ras-related protein Rab-1A	RAB1A	37	7984500	6617300	8949200	8035900	7602700	7794200	7788900	9852000	7059800	4516100	1696400	1409200	3314600	2509800	2227700	2621000	1750500	2746900	2514800	2734700	174660	81390	204600	186750	131530	201920	138910	307350	229710	127000	20	20	20	20	20	20	20	20	20	20	5	5	5	5	5
P00533;P00533-4;P00533-3;P00533-2;Q15303;P04626-3;P04626-2;Q15303-4;Q15303-3;Q15303-2	P00533;P00533-4;P00533-3	Epidermal growth factor receptor	EGFR	36	4399100	3651000	4019900	2473000	1837900	2898600	4950000	8619000	3793000	1727600	1662400	1358700	2092000	945850	547550	2019200	1906600	3777700	1406500	969400	77145	35532	76256	47305	27780	63159	60022	221480	87665	47328	12	12	12	12	12	12	12	12	12	12	11	11	11	11	11
P62937;P62937-2;F5H284;Q9Y536;P0DN26;A0A0B4J2A2;A0A075B759;P0DN37	P62937;P62937-2	Peptidyl-prolyl cis-trans isomerase A;Peptidyl-prolyl cis-trans isomerase A, N-terminally processed	PPIA	36	24207000	20198000	33098000	32330000	27987000	28873000	21574000	34462000	32415000	16682000	3228100	2680700	5850800	4841200	4433700	5391000	3021900	5515200	5502000	5460800	114210	62431	122850	148880	126760	119740	79604	136820	187350	129010	11	11	10	11	11	11	11	11	10	10	12	12	12	12	12
P05198	P05198	Eukaryotic translation initiation factor 2 subunit 1	EIF2S1	36	5662600	6028300	11848000	16097000	23466000	7480700	7312100	12773000	17705000	11767000	1274000	1165200	4732700	6075600	8401300	2526700	1856400	4024800	6498100	9541300	72612	48549	177120	266380	391480	92036	80231	221390	304320	344960	10	10	10	10	10	10	10	10	10	10	11	11	11	11	11
P61313;P61313-2	P61313;P61313-2	60S ribosomal protein L15	RPL15	36	5008300	6670100	12699000	15043000	25615000	6728000	8911600	15149000	18390000	11373000	1532500	1876000	9122800	10047000	12417000	2860200	2843300	7406200	11744000	15600000	61235	60697	174570	244730	315170	79938	86582	195980	275830	299060	10	10	10	10	10	10	10	10	10	10	13	13	14	14	14
P61978-2;P61978	P61978-2;P61978	Heterogeneous nuclear ribonucleoprotein K	HNRNPK	36	8897300	5944000	14710000	21192000	28563000	11548000	7784300	16049000	25323000	15580000	2522500	1434600	5877200	6898500	8753700	3608100	1897000	4903000	7951100	10451000	100140	45806	150960	247110	273050	115410	71277	182560	313250	286770	12	12	12	12	12	12	12	12	12	12	10	10	10	10	10
P26373;P26373-2	P26373;P26373-2	60S ribosomal protein L13	RPL13	36	3035500	3897200	10524000	15882000	22405000	4243400	5949000	11877000	19035000	9759000	3929700	5903400	27660000	31684000	36344000	8264000	8329800	21519000	31911000	40970000	28993	36897	120640	184960	226250	39145	50018	119200	198840	225030	9	9	9	9	9	9	9	9	9	9	16	16	16	16	16
P20810-9;P20810-10;P20810-7;P20810-6;P20810-5;P20810;P20810-4;P20810-8;P20810-2;P20810-3	P20810-9;P20810-10;P20810-7;P20810-6;P20810-5;P20810;P20810-4;P20810-8;P20810-2;P20810-3	Calpastatin	CAST	36	2928800	2560800	5577500	8251400	13115000	4353000	3381700	5769800	7793300	6027300	261620	216500	783950	794780	1075800	427220	308000	678380	1124200	1530600	5935.3	3511.7	8808	14551	22118	7884.4	5254.9	12144	17130	22640	15	15	15	15	15	15	15	15	15	15	10	10	10	10	10
P30040;P30040-2	P30040	Endoplasmic reticulum resident protein 29	ERP29	36	4722300	10956000	11669000	3198400	993230	5839000	9916300	11386000	3106400	956590	616910	1109600	1717200	441370	304790	961600	1263400	1467800	510340	320460	104470	187310	239160	56632	13649	105250	193400	248940	72501	21806	12	12	12	11	9	12	12	12	11	9	8	8	8	8	8
P35573;P35573-2;P35573-3	P35573;P35573-2;P35573-3	Glycogen debranching enzyme;4-alpha-glucanotransferase;Amylo-alpha-1,6-glucosidase	AGL	36	4228500	2760500	7732400	11971000	10473000	4213500	3556500	8095900	12103000	5797200	230050	265060	1582600	2371300	1602000	592080	439690	1445500	2618600	1930900	31203	19878	125040	219300	140440	47729	35301	145760	264350	145120	13	13	13	13	13	13	13	13	13	13	6	7	7	7	7
P46782	P46782	40S ribosomal protein S5;40S ribosomal protein S5, N-terminally processed	RPS5	36	3720300	4990800	9470800	10398000	14693000	4540200	6067700	10000000	18436000	11662000	562490	673310	2893100	3130400	3599000	1045300	972190	2310300	3428100	3705100	52426	60458	221110	303020	481840	78371	95752	267440	433270	383140	14	14	14	14	14	14	14	14	14	14	5	4	6	6	6
P62910	P62910	60S ribosomal protein L32	RPL32	36	1263800	2279800	6472200	9758300	12236000	2462700	3509100	7457900	10981000	7376500	2131900	3212700	12341000	15491000	17734000	4436500	4443700	9718900	15707000	21241000	101750	163300	388930	560770	692890	134720	192120	414880	626610	666230	3	3	3	3	3	3	3	3	3	3	17	17	17	17	17
P25398	P25398	40S ribosomal protein S12	RPS12	35	3427000	4538200	13191000	20487000	25323000	5034500	6666800	15849000	22402000	12645000	1095500	1239500	6282400	8619800	9498800	1744700	1854500	4620000	7365600	9438500	43082	42735	176040	283500	319600	57336	66975	176180	302760	324020	14	14	14	14	14	14	14	14	14	14	10	10	10	10	10
P29692;P29692-2;P29692-3;P29692-4	P29692;P29692-2;P29692-3;P29692-4	Elongation factor 1-delta	EEF1D	35	3693900	3580500	10466000	16355000	27381000	5176700	5769900	11948000	19060000	13570000	813720	753980	2815100	3369000	4452600	1644200	1148200	2211200	3532500	5267500	80504	64528	172980	275500	362790	99945	84099	176140	280990	332320	10	10	10	10	10	10	10	10	10	10	13	13	13	13	13
Q14258	Q14258	E3 ubiquitin/ISG15 ligase TRIM25	TRIM25	35	3741000	4410700	11968000	18113000	27231000	5935700	6292200	13623000	18767000	13141000	738470	982470	4954400	6799300	8605900	1881500	1602900	4417100	6708600	10011000	27148	17544	92232	139360	198090	36232	32515	96739	154350	178760	13	13	13	13	13	13	13	13	13	13	11	11	12	12	12
Q9Y3I0	Q9Y3I0	tRNA-splicing ligase RtcB homolog	RTCB	35	2630100	3863800	9346700	15164000	17602000	4047600	5032200	10435000	16182000	9606700	660910	605930	2737600	3211600	3765600	1303600	965930	2425600	3715800	4230700	57924	42274	199770	310230	352510	84324	77403	249560	384200	370030	11	11	11	11	11	11	11	11	11	11	10	10	10	10	10
Q14008;Q14008-2;Q14008-3	Q14008;Q14008-2;Q14008-3	Cytoskeleton-associated protein 5	CKAP5	35	1429200	1043600	2862200	4146100	4983100	1815900	1522600	3538100	4905100	2705600	839450	788560	3694300	4493300	4704600	1690800	1266000	3000000	4593200	5385000	29005	13797	48839	70272	74472	32713	21639	52654	80843	69554	10	10	10	10	10	10	10	10	10	10	15	16	16	16	16
P40227;P40227-2;Q92526;Q92526-2;Q92526-3	P40227;P40227-2	T-complex protein 1 subunit zeta	CCT6A	35	3643800	2251900	2298400	1471000	1996300	3376000	2420800	2702800	1642600	1157600	3599000	2078800	3564800	2319900	3185500	4502300	2182200	3007400	2332400	3705800	237290	102960	174100	154280	177250	233120	134270	234750	193380	178710	8	8	8	8	8	8	8	8	8	8	12	12	12	12	12
Q99832;Q99832-3;Q99832-4;Q99832-2	Q99832;Q99832-3;Q99832-4;Q99832-2	T-complex protein 1 subunit eta	CCT7	35	2906800	2054500	2211200	1648100	2377400	2889900	2070100	2472800	1836500	1265600	1785400	1181600	2191400	1508200	2064300	2480300	1175600	1839100	1562300	2419300	164000	65260	121150	111760	130120	149480	86748	150790	140380	143210	9	9	9	9	9	9	9	9	9	9	8	8	8	8	8
P40939;P40939-2	P40939	Trifunctional enzyme subunit alpha, mitochondrial;Long-chain enoyl-CoA hydratase;Long chain 3-hydroxyacyl-CoA dehydrogenase	HADHA	35	15972000	9689000	2309300	1552100	1993100	16296000	9834100	2691000	1842100	891890	7144400	4013000	993360	579760	527100	11254000	4709400	1001900	526790	494970	349660	95337	26243	20454	24327	368090	138410	37573	28413	19571	11	11	11	11	11	11	11	11	11	11	7	7	7	7	7
Q8NBS9;Q8NBS9-2	Q8NBS9;Q8NBS9-2	Thioredoxin domain-containing protein 5	TXNDC5	35	8590900	20853000	20317000	5676600	2625200	11976000	21698000	22471000	6143900	2073400	1211400	3164600	4558200	934750	420780	2250500	3483500	4242900	1079100	548340	71073	86056	167670	38694	13181	79604	112550	196160	52371	18796	18	18	18	18	18	18	18	18	18	17	7	7	7	7	7
P62277	P62277	40S ribosomal protein S13	RPS13	35	5005600	7127200	21717000	31364000	40195000	8391700	10294000	24659000	36588000	20487000	777360	1342100	4566000	4802700	5696100	1464500	1493200	3252700	5000400	6255000	63327	92229	222950	351080	388110	98628	111050	225980	382860	377290	11	11	11	11	11	11	11	11	11	11	6	6	6	6	6
Q9NR30;Q9NR30-2;Q9BQ39	Q9NR30;Q9NR30-2	Nucleolar RNA helicase 2	DDX21	34	8298600	2127700	4053100	5958900	9934500	11126000	3189900	5086200	7194600	6231200	4544900	1080100	2826400	3867800	6130600	6520700	1381100	2587500	3889200	6778400	130050	13216	43032	78753	118970	140130	32885	63941	124040	164710	10	10	10	10	10	10	10	10	10	10	11	11	11	11	11
P35268	P35268	60S ribosomal protein L22	RPL22	34	1799200	2272300	7569000	12069000	14873000	2693700	3250900	8706800	10516000	6762100	854170	1117000	4491200	5919200	6786500	1637200	1641900	3481400	5772100	7161000	16900	19988	53932	87582	111020	19401	25234	57574	104090	116270	12	10	12	12	12	12	12	12	12	12	7	8	8	9	9
Q16181;Q16181-2;Q6ZU15	Q16181;Q16181-2	Septin-7	39326	34	6162600	5028000	9785300	11030000	7996800	6774300	6071300	11525000	12056000	4672400	1537700	1765900	6355700	5947900	3784400	2847300	1909200	5181300	7240600	4935400	59070	36463	107740	132200	86788	70434	53352	127640	161780	88518	15	15	15	15	15	15	15	15	15	15	9	9	9	9	9
P17987	P17987	T-complex protein 1 subunit alpha	TCP1	34	3752400	2891200	2282300	1472900	2368200	3206100	3139000	2731500	1511900	1104800	1507400	857740	1576300	1211600	1723100	2048500	1004500	1419700	1368400	1871500	227670	86219	152570	113970	140190	204830	118920	192210	141020	140800	8	8	8	8	8	8	8	8	8	8	9	9	9	9	9
Q92499;Q92499-3;Q92499-2	Q92499;Q92499-3;Q92499-2	ATP-dependent RNA helicase DDX1	DDX1	34	1548300	1782800	4997000	7276900	8615300	2233800	2269600	5184100	7657900	4410500	412230	488320	2501400	3262600	3554900	1020500	734620	2053900	3427900	4213800	66906	46066	199440	325230	339570	95048	76194	233220	410100	362630	9	9	9	9	9	9	9	9	9	9	7	8	8	8	8
P46459;P46459-2	P46459;P46459-2	Vesicle-fusing ATPase	NSF	34	6243000	8326500	12491000	9457100	8257500	7820800	8856900	13050000	9465600	4562700	817920	950940	2563100	1574600	1238900	1308700	1302900	2258300	1813700	1647800	40350	25378	79136	69465	54582	45920	38798	93053	84553	59948	16	16	16	16	16	16	16	16	16	16	7	7	7	7	7
P07602;P07602-2;P07602-3	P07602;P07602-2;P07602-3	Prosaposin;Saposin-A;Saposin-B-Val;Saposin-B;Saposin-C;Saposin-D	PSAP	33	7734300	22342000	26870000	7767300	3324600	9849700	23707000	29616000	7140900	2578100	1478900	4671800	9047700	1757100	971020	2570100	5667700	7598700	2100100	1223300	64224	163200	242220	60932	29903	84075	187830	239240	78386	36250	12	12	12	12	12	12	12	12	12	12	10	10	10	10	10
Q9NZB2;Q9NZB2-6;Q9NZB2-4;Q9NZB2-5;Q9NZB2-2;Q5T035	Q9NZB2;Q9NZB2-6;Q9NZB2-4;Q9NZB2-5	Constitutive coactivator of PPAR-gamma-like protein 1	FAM120A	33	2274300	3012600	7495200	10693000	12139000	3219900	3648300	7885400	11613000	6808400	1050500	1439900	5416100	6344500	7014800	2126500	2008600	4512800	7069600	8434100	25180	14673	67380	100040	107980	30895	24715	77459	119130	105260	11	11	11	11	11	11	11	11	11	11	12	12	12	12	12
Q7L1Q6;Q7L1Q6-4;Q7L1Q6-3;Q7L1Q6-2	Q7L1Q6;Q7L1Q6-4;Q7L1Q6-3;Q7L1Q6-2	Basic leucine zipper and W2 domain-containing protein 1	BZW1	33	4253100	4593000	12752000	18577000	24587000	6359000	6124100	14237000	18580000	12592000	977480	892210	3672500	4524600	5263000	1813400	1338600	2824400	4446000	6181300	44074	29164	101500	173180	226680	54847	46230	113920	202420	228070	8	8	8	8	8	8	8	8	8	8	10	11	11	11	11
Q96AY3;Q96AY3-2	Q96AY3	Peptidyl-prolyl cis-trans isomerase FKBP10	FKBP10	33	5640900	12275000	12557000	3512500	1866900	7980100	12795000	13568000	4152300	1494000	1444400	2703400	4468000	868420	486960	2543800	3367700	4250200	1137300	584470	85674	100640	177630	54202	32188	95161	122810	224100	73219	39101	14	14	14	14	14	14	14	14	14	14	6	8	8	7	5
P62424	P62424	60S ribosomal protein L7a	RPL7A	33	3921100	5126900	12930000	19304000	27249000	5462700	7286000	14964000	23327000	13168000	2389600	3113800	12592000	13612000	17381000	4549400	4517200	10214000	15960000	19915000	88143	115370	322400	486050	564550	117180	151720	350010	528660	566470	7	7	7	7	7	7	7	7	7	7	10	10	10	10	10
Q13310-2;Q13310-3;Q13310;P0CB38	Q13310-2;Q13310-3;Q13310	Polyadenylate-binding protein 4	PABPC4	33	2174700	4095300	10866000	15926000	19130000	4767800	5362500	9937100	15517000	9387600	1176600	1326800	5378000	7043100	8481100	2310300	1993500	4609200	7693400	10039000	52471	49350	184390	292650	315070	75363	74934	229720	349420	308870	7	7	7	7	7	7	7	7	7	7	13	13	13	13	13
Q07021	Q07021	Complement component 1 Q subcomponent-binding protein, mitochondrial	C1QBP	33	7327700	4115000	574990	301780	316650	7148900	4423600	821880	397210	110050	1351900	834090	347650	273400	305970	1787600	1158500	317500	309410	273100	150790	94441	13667	6733.6	7969.2	147320	95436	16118	10597	5027.1	13	13	13	13	13	13	13	13	13	13	7	7	5	6	6
P30048;P30048-2	P30048;P30048-2	Thioredoxin-dependent peroxide reductase, mitochondrial	PRDX3	33	34974000	21620000	2802200	1372400	1763000	34232000	22849000	3808400	2046000	661730	8014500	4462200	840730	419720	505650	11677000	5453900	962650	439180	252390	421920	179260	16901	10075	15930	392300	211870	31782	15023	6985.1	18	18	18	18	18	18	18	18	18	17	5	5	5	5	5
P08708	P08708	40S ribosomal protein S17	RPS17	33	721630	917770	2188400	3238800	3951700	923820	1296700	2480700	4170900	1923200	2295100	3338400	11790000	15948000	17647000	4678200	5041000	10209000	15958000	20037000	45462	56649	175600	266370	315100	66304	78312	202600	313150	290960	4	4	4	4	4	4	4	4	4	4	11	11	12	12	12
P30084	P30084	Enoyl-CoA hydratase, mitochondrial	ECHS1	32	23645000	12500000	2862100	1345200	1547400	20152000	14644000	3434600	1681000	651740	7336500	3997600	983820	580170	592660	11373000	5271400	1118600	627280	635260	308500	124760	13999	17558	26153	318070	165190	28016	25304	19717	11	11	10	11	11	11	11	11	11	10	10	10	9	9	10
P11310;P11310-2	P11310;P11310-2	Medium-chain specific acyl-CoA dehydrogenase, mitochondrial	ACADM	32	32035000	19326000	2372600	1424000	1577000	31701000	20399000	3679400	1630500	504830	11488000	6467300	1602000	704350	718730	17458000	7913000	1781500	818650	515700	409490	152590	18907	12553	17933	411820	199700	32537	17534	8571.1	12	12	11	12	12	12	12	12	12	12	9	9	9	9	9
P62979;P0CG48;P0CG47	P62979;P0CG48;P0CG47	Ubiquitin-40S ribosomal protein S27a;Ubiquitin;40S ribosomal protein S27a;Polyubiquitin-C;Ubiquitin;Polyubiquitin-B;Ubiquitin	RPS27A;UBC;UBB	32	14844000	12912000	23206000	19358000	21775000	17190000	16791000	28867000	23176000	12083000	8113800	6417100	17221000	15344000	16741000	12384000	8789500	17090000	17033000	18471000	110590	67302	135480	124640	103710	119040	95265	155640	143990	91402	10	10	10	10	10	10	10	10	10	10	13	13	13	13	13
P18124	P18124	60S ribosomal protein L7	RPL7	32	4914700	7829600	16065000	19190000	31865000	6405700	10496000	18144000	19885000	12887000	441360	600520	2822600	2711300	3336800	982500	948840	2163400	3535800	4573100	63955	70286	186560	298650	350890	75249	90961	189570	317470	338980	9	9	9	9	9	9	9	9	9	9	8	7	8	7	7
P32969	P32969	60S ribosomal protein L9	RPL9	32	2391900	3253000	8937200	11677000	17206000	3464900	4556100	10424000	14840000	9540000	847500	1297000	5814400	7021500	8313000	1773200	1904300	4620900	6932100	9228600	43672	50088	163490	250550	315430	62845	69367	209220	307710	314500	9	8	9	9	8	8	8	8	8	8	9	9	9	9	9
Q9HC35;Q9HC35-2	Q9HC35;Q9HC35-2	Echinoderm microtubule-associated protein-like 4	EML4	32	1280600	1102400	2234400	3305800	8003700	1679000	1655600	2498200	3794200	4204300	578250	541400	1897900	2311700	4680000	1088100	837890	1536100	2390300	5117300	14678	8306.2	48216	86476	209350	21207	18815	60347	107310	205160	8	8	8	8	8	8	8	8	8	8	15	15	15	15	15
Q9NVI7-2;Q9NVI7;Q9NVI7-3;Q5T9A4;Q5T9A4-3;Q5T9A4-2;Q5T2N8	Q9NVI7-2;Q9NVI7;Q9NVI7-3;Q5T9A4;Q5T9A4-3	ATPase family AAA domain-containing protein 3A;ATPase family AAA domain-containing protein 3B	ATAD3A;ATAD3B	32	13343000	9714400	1855500	1378900	1514700	15762000	9884500	2525300	1604600	710480	6182900	4070100	994940	620260	534760	8812300	4401200	922710	597240	399640	145960	69740	12612	7798.2	8731.9	158010	91498	17548	10504	5659.4	12	12	11	12	12	12	12	12	12	12	11	11	11	11	11
Q9NYU2;Q9NYU2-2	Q9NYU2;Q9NYU2-2	UDP-glucose:glycoprotein glucosyltransferase 1	UGGT1	32	2342100	3435900	4140900	2317700	2370100	2787500	3669800	4535800	2567700	1314700	744610	1170000	2072700	793860	711750	1509200	1491600	1798400	655910	464680	41866	37143	68667	21975	12365	47554	49411	83168	29279	14256	10	10	10	10	10	10	10	10	10	10	7	8	8	7	8
P24752;P24752-2	P24752	Acetyl-CoA acetyltransferase, mitochondrial	ACAT1	32	18813000	11632000	1767600	1100800	1295000	18766000	12465000	2582500	1397300	553610	3574800	1966500	775260	564800	780540	5606800	2398900	868050	1345300	608290	465560	165480	39439	31597	35388	485660	248410	93539	37262	28432	12	12	12	12	12	12	12	12	12	11	7	7	7	6	7
P40222	P40222	Alpha-taxilin	TXLNA	32	2625300	2596300	10829000	18200000	16400000	4294800	3991700	11560000	18242000	8236600	437810	455240	2989300	3620900	3230300	933460	668950	2274800	3618000	3429000	13434	12239	50406	74982	69811	19483	17312	59886	84389	63636	13	13	13	13	13	13	13	13	13	13	12	12	12	12	12
Q06830	Q06830	Peroxiredoxin-1	PRDX1	32	16348000	16142000	21355000	15002000	11646000	16947000	16703000	22337000	15144000	7207800	3964900	3548300	6616400	4607300	3759600	7718400	4310400	7646800	5871300	4964500	222370	167020	308180	245640	144820	244950	207260	380300	302470	147920	7	7	7	7	7	7	7	7	7	7	11	11	11	11	11
P07910-2;P07910;P07910-4;P07910-3	P07910-2;P07910;P07910-4;P07910-3	Heterogeneous nuclear ribonucleoproteins C1/C2	HNRNPC	32	6923900	2620600	9658200	14608000	19752000	10214000	4736900	12236000	20872000	13782000	1149000	335700	1390700	1950700	2649300	1555500	459150	1295600	2233800	3066900	111840	22824	96055	184670	211330	129460	53160	151180	307740	288410	15	15	15	15	15	15	15	15	15	15	6	4	6	6	6
P26641;P26641-2	P26641;P26641-2	Elongation factor 1-gamma	EEF1G	32	5983400	5361200	15062000	21776000	36159000	7726200	7677500	15914000	26442000	19775000	231740	198250	961480	1278800	1756800	447420	338400	855560	1258900	1762400	46579	26995	128610	205090	279560	75783	50483	193870	251900	238410	14	14	14	14	14	14	14	14	14	14	6	6	6	6	6
Q6PKG0;Q6PKG0-3	Q6PKG0;Q6PKG0-3	La-related protein 1	LARP1	32	3794400	4293300	10046000	14792000	22697000	5585800	5887400	10815000	15935000	11806000	422310	452690	2085100	2707100	3427900	810310	744970	1602200	2659700	3732600	34765	22783	80751	129710	167790	42557	36592	91329	153500	169940	14	14	14	14	14	14	14	14	14	14	6	6	6	6	6
Q02218;Q02218-2;Q02218-3;Q9ULD0;Q9ULD0-3;Q9ULD0-2	Q02218;Q02218-2	2-oxoglutarate dehydrogenase, mitochondrial	OGDH	32	24844000	16355000	2437700	1719200	2223000	24319000	17550000	3800400	1934200	1000400	1470900	918430	336470	192350	236010	2441800	1158600	318200	219450	213770	227570	58768	22272	12980	17077	224520	78678	27640	17788	15047	15	15	14	15	15	15	15	15	15	15	6	6	5	5	5
P08865	P08865	40S ribosomal protein SA	RPSA	32	855220	1208900	3295700	4841600	7420300	1336700	1702100	3977400	5860500	3416900	1666600	2440200	10612000	11673000	14601000	3250100	3817000	8762600	12894000	14193000	24330	32781	120040	175690	192400	34163	43328	106070	179220	177870	5	5	5	5	5	5	5	5	5	5	14	13	14	14	14
P11498;P11498-2	P11498;P11498-2	Pyruvate carboxylase, mitochondrial	PC	31	9304300	6187100	1188500	661600	684870	9899500	6271000	1566100	736490	306970	2709500	1696500	836290	568650	587810	4943600	2165200	892580	601470	601920	194760	68715	35502	30207	37191	203370	90605	47509	41732	32972	10	10	10	10	10	10	10	10	10	10	11	11	9	10	10
P05387	P05387	60S acidic ribosomal protein P2	RPLP2	31	4193600	6312800	19812000	29277000	38183000	7305700	9505800	23290000	32711000	21454000	1278900	1783900	6565600	7862400	9161000	2511200	2839800	5666400	8603600	11219000	40816	50484	103810	157710	193150	44412	57508	105390	171710	186030	10	10	10	10	10	10	10	10	10	10	12	12	12	12	12
P31040;P31040-2;P31040-3	P31040;P31040-2;P31040-3	Succinate dehydrogenase [ubiquinone] flavoprotein subunit, mitochondrial	SDHA	31	32637000	20177000	3285700	2225000	2576100	32093000	20345000	4334600	2442400	975960	7286500	4630600	1518800	864570	922020	11754000	5175600	1569000	1041100	920190	273110	80898	23814	12474	13777	291310	117320	35618	15382	9611.5	10	10	10	10	10	10	10	10	10	9	11	11	10	10	10
Q14126	Q14126	Desmoglein-2	DSG2	31	7040700	5489200	5784000	3211900	1271500	7510400	5743200	7925800	4470000	1174600	2366300	1634200	3206000	1407400	679010	3213200	1954200	3013500	1945300	928000	96644	38727	76743	48848	23095	89685	52737	117750	85295	31811	9	9	9	9	9	9	9	9	9	9	10	10	10	10	10
Q15084;Q15084-5;Q15084-3;Q15084-4;Q15084-2	Q15084;Q15084-5;Q15084-3;Q15084-4;Q15084-2	Protein disulfide-isomerase A6	PDIA6	31	4648800	8813000	7896700	2314900	1033100	5016300	9231700	8858900	2461300	756590	754210	1547300	2350900	450360	249440	1314100	1830100	2039100	577260	309280	65953	91476	132970	31951	12240	71913	111740	161550	44480	15212	11	11	11	11	11	11	11	11	11	11	9	9	9	9	9
Q9UG63;Q9UG63-2	Q9UG63;Q9UG63-2	ATP-binding cassette sub-family F member 2	ABCF2	31	1965100	2755600	6703600	10812000	18655000	3140300	3689200	7458100	11179000	9412900	599650	610120	2690000	3007900	4518600	1095300	1016300	2188900	3593500	5804100	48211	27005	115400	181820	311860	58781	48112	119450	212610	302730	9	9	9	9	9	9	9	9	9	9	10	10	10	10	10
O95831;O95831-3;O95831-2;O95831-6;O95831-4;O95831-5	O95831;O95831-3;O95831-2	Apoptosis-inducing factor 1, mitochondrial	AIFM1	31	27545000	19263000	3035700	2032500	2303300	32801000	17673000	3639400	2338600	932810	8024400	4520500	1034300	709870	685460	11879000	5615600	1070500	697560	512380	436950	170580	28067	24006	27359	423400	206700	42263	31539	18928	9	9	9	9	9	9	9	9	9	8	7	7	7	7	7
P35221;P35221-2;P35221-3;P26232;P26232-2;P26232-5;P26232-4;P26232-6;P26232-3;Q9UI47	P35221;P35221-2;P35221-3	Catenin alpha-1	CTNNA1	31	3924900	3125400	4666400	4503100	5779100	4818800	3784300	5461400	5231700	3260400	1469100	1067700	2963700	2786800	3075700	2311500	1292300	2349600	2908300	3541600	31130	13138	33722	40001	44581	33857	21201	40470	53168	48092	11	11	11	11	11	11	11	11	10	11	13	13	13	13	13
P42765	P42765	3-ketoacyl-CoA thiolase, mitochondrial	ACAA2	31	16088000	11099000	1907000	1178800	1266400	18152000	11479000	2390400	1438800	487020	4153000	2064600	883170	1009000	1076500	6442900	2881500	930670	937930	985310	252610	88282	19066	13197	15918	253830	114290	25304	17127	10580	11	11	11	11	11	11	11	11	11	11	8	7	7	8	6
P62081	P62081	40S ribosomal protein S7	RPS7	31	5275500	7688800	21569000	33119000	39758000	8379100	10992000	21646000	47958000	26441000	3995800	6115900	18950000	23792000	25483000	6723800	7268300	14434000	22239000	25984000	53096	92693	212650	304500	377100	66951	94002	235010	351420	346140	7	7	7	7	7	7	7	7	7	7	15	15	15	15	15
P36776;P36776-3;P36776-2	P36776;P36776-3;P36776-2	Lon protease homolog, mitochondrial	LONP1	31	12214000	10652000	2649300	1391100	1493200	14256000	10323000	3083100	1829000	764460	1332000	807620	320470	170700	191620	2292400	968440	296330	219140	183580	314340	115700	28031	22124	29178	330040	154800	40149	29998	21204	12	12	12	12	12	12	12	12	12	12	6	6	6	6	6
P46063	P46063	ATP-dependent DNA helicase Q1	RECQL	31	1103100	1095300	3703300	5903000	8583100	1776600	1746200	4264000	6476300	4146300	523560	432760	1787300	2287300	2627900	841760	675460	1425900	2419400	3201500	34452	16965	94360	152510	203510	43693	34018	101660	182670	212470	6	6	6	6	6	6	6	6	6	6	11	11	11	11	11
P23246;P23246-2	P23246;P23246-2	Splicing factor, proline- and glutamine-rich	SFPQ	30	2875900	1878000	4914000	6812000	6864300	4552500	2554500	5646800	8376000	4436300	1327000	618300	1653600	1869300	2209100	2088000	780210	1372600	2237700	2502400	60285	22898	68424	95728	95662	75730	42885	106000	162630	132890	12	12	12	12	12	12	12	12	12	12	9	9	9	9	9
P41091;Q2VIR3;Q2VIR3-2	P41091;Q2VIR3;Q2VIR3-2	Eukaryotic translation initiation factor 2 subunit 3;Putative eukaryotic translation initiation factor 2 subunit 3-like protein	EIF2S3;EIF2S3L	30	4890700	6147700	17053000	27706000	36550000	8563600	8442000	18345000	28259000	18908000	1435400	1329700	5177000	6921900	9265900	2903900	1949500	4495000	7883300	11843000	35287	21066	98264	158040	208450	49478	38118	112670	184040	207650	9	9	9	9	9	9	9	9	9	9	10	10	10	10	10
Q9NUQ3;Q9NUQ3-2	Q9NUQ3;Q9NUQ3-2	Gamma-taxilin	TXLNG	30	3071600	2748400	8858200	14786000	13470000	4753900	3858500	9640500	13772000	6573000	891410	938690	5265500	6971100	6254100	2010100	1531400	4654500	7189600	7298400	35057	23732	105640	139840	133960	48943	37357	110860	152600	119120	9	9	9	9	9	9	9	9	9	9	11	11	11	11	11
P43121;P43121-2	P43121	Cell surface glycoprotein MUC18	MCAM	30	5924500	4534000	4921800	2399100	895440	5999200	5051700	6491600	2847400	842610	1644800	1306700	2355000	1000200	581130	2399800	1415300	2182000	1127900	597860	96716	37172	86136	48291	22068	94660	56158	116480	69958	26688	8	8	8	8	8	8	8	8	8	8	12	12	12	12	12
P62269	P62269	40S ribosomal protein S18	RPS18	30	6396800	9525100	28905000	34463000	45478000	9474300	12674000	31785000	33396000	21776000	1597000	2825900	11622000	11206000	12922000	3073200	3564400	7563100	12067000	14490000	75339	100100	231930	342520	390090	94934	127770	244800	374990	382150	10	10	10	10	10	10	10	10	10	10	7	7	7	7	7
P13797;P13797-3;P13797-2;P13796	P13797;P13797-3;P13797-2	Plastin-3	PLS3	30	5558900	4958700	4081600	1901700	1408200	6664000	6898000	5938800	2320400	934920	1592600	1203900	2588300	1642800	1761500	2735300	1814200	2184400	1689800	1714300	219920	93783	167490	115410	93808	279340	195420	291040	144610	91183	9	9	9	9	9	9	9	9	9	9	5	5	5	5	5
P62258;P62258-2	P62258;P62258-2	14-3-3 protein epsilon	YWHAE	30	10298000	7935900	9995700	7877700	6503600	11583000	7636500	10247000	8455600	3922500	3590500	2925500	4264700	3049500	2512600	5368800	3042500	3773100	3221900	2665700	134570	89600	114640	129820	87892	135420	99675	135110	155450	84170	14	14	14	14	14	14	14	14	14	14	5	5	5	5	5
P40429;Q6NVV1	P40429	60S ribosomal protein L13a	RPL13A	29	5570400	6493000	15224000	16674000	29703000	7399800	8179600	15431000	13338000	9602900	1581500	1577600	4630500	5253500	6550500	2348400	1971700	5008900	7449300	11002000	55386	62151	162450	250340	309190	63645	76577	168780	280390	309290	9	9	9	9	9	9	9	9	8	9	11	11	11	11	11
P49327	P49327	Fatty acid synthase;[Acyl-carrier-protein] S-acetyltransferase;[Acyl-carrier-protein] S-malonyltransferase;3-oxoacyl-[acyl-carrier-protein] synthase;3-oxoacyl-[acyl-carrier-protein] reductase;3-hydroxyacyl-[acyl-carrier-protein] dehydratase;Enoyl-[acyl-carrier-protein] reductase;Oleoyl-[acyl-carrier-protein] hydrolase	FASN	29	4663100	3351900	5425300	4770800	4742100	5418300	3704400	5940500	4920100	3063700	1418500	964570	2098100	1955700	1562700	2349600	1012300	1885100	1759000	1657400	47261	15474	43379	59262	45754	49534	22153	60143	79789	47407	9	9	9	9	9	9	9	9	9	9	9	8	9	9	9
P13804;P13804-2	P13804;P13804-2	Electron transfer flavoprotein subunit alpha, mitochondrial	ETFA	29	16389000	10436000	2049300	1624100	1862100	16833000	11330000	2694000	2069300	919690	12588000	7704400	2785200	916910	744820	18207000	9126000	2653600	1130400	458340	333020	152240	25515	14403	19058	353240	192640	40281	19115	11168	8	8	8	8	8	8	8	8	8	8	8	8	8	8	8
O43491;O43491-4;O43491-3;O43491-2;Q9Y2J2;Q9Y2J2-2;Q9Y2J2-4	O43491;O43491-4;O43491-3;O43491-2	Band 4.1-like protein 2	EPB41L2	29	5522400	3980800	3661400	2132200	1295800	5877100	4600500	4811000	2597900	865460	1129800	887310	1257400	691250	468480	1616400	940290	1180200	654580	502810	131160	70782	87716	47583	21136	144120	102090	138700	74203	26419	11	11	11	11	11	11	11	11	11	11	7	7	7	7	7
Q8TCS8	Q8TCS8	Polyribonucleotide nucleotidyltransferase 1, mitochondrial	PNPT1	29	5807400	3595800	1201600	880060	1013400	6056900	4101800	1492200	1024100	513410	5190100	2996700	986780	523440	602100	7848000	3610600	928800	544050	518470	284510	102120	24365	27442	38386	296200	139700	39705	35005	33585	8	8	8	8	8	8	8	8	8	8	7	7	7	7	7
Q10471;Q10471-2;Q8N4A0;Q8N4A0-2	Q10471	Polypeptide N-acetylgalactosaminyltransferase 2;Polypeptide N-acetylgalactosaminyltransferase 2 soluble form	GALNT2	29	7600000	3993900	2095700	1641000	2045500	6744400	4808200	2857200	1980300	1132400	1393800	913890	691310	457400	423660	2182300	1003900	626320	503840	451680	202700	47380	46306	31148	30984	189020	85733	76232	46079	31510	9	9	9	9	9	9	9	9	9	9	6	6	6	6	6
Q71RC2;Q71RC2-3;Q71RC2-4;Q71RC2-5;Q71RC2-6;Q71RC2-2;Q71RC2-7	Q71RC2;Q71RC2-3;Q71RC2-4;Q71RC2-5;Q71RC2-6;Q71RC2-2;Q71RC2-7	La-related protein 4	LARP4	29	2102500	1991100	2743900	4035000	4695200	2613800	2288900	3063100	4275600	2461200	1228100	926780	2773900	2994600	3230600	1797800	1174300	2287100	3272800	3819100	18222	11477	43519	73893	82332	24854	20476	57918	97735	83145	6	6	6	6	6	6	6	6	6	6	15	15	15	15	15
Q9Y490	Q9Y490	Talin-1	TLN1	29	3773600	2447900	2482000	1697800	1755600	4052700	2564500	2780400	1751800	1005900	1105300	760040	1223000	727830	570780	1726400	788790	1023200	748470	600860	34564	12731	26565	20225	15440	37029	17933	33314	28494	16332	12	12	12	12	12	12	12	12	12	12	11	11	11	11	11
Q8NE71;Q8NE71-2	Q8NE71;Q8NE71-2	ATP-binding cassette sub-family F member 1	ABCF1	29	2535200	2456600	5137500	7745600	18235000	3962800	3424800	5140400	8149200	10358000	543120	378230	1081600	1271800	3140100	849050	550200	891060	1436100	3746400	6183.6	3560.9	11427	17014	39600	6918	6209.6	12464	22135	36842	13	13	13	13	13	13	13	13	13	13	9	10	10	10	10
O76094;O76094-2	O76094;O76094-2	Signal recognition particle subunit SRP72	SRP72	28	5759800	10292000	11557000	5179200	4585500	7239000	10092000	12386000	5152000	2753100	1883800	2932800	5046600	1905500	1485100	2998100	3328300	4682700	2017500	1602600	50458	68189	123500	56235	44115	63734	85787	159750	72662	47516	10	10	10	10	10	10	10	10	10	10	9	9	9	9	9
P09972	P09972	Fructose-bisphosphate aldolase C	ALDOC	28	4401100	3824900	5368400	3494500	1719400	5357900	4868600	7096900	3444300	1232700	766430	857530	2252900	1149700	607420	1226400	954750	1865600	1116400	615610	37830	19413	49428	32423	20913	41243	30005	64378	42026	21114	11	11	11	11	11	11	11	11	11	11	8	8	8	8	7
P62888	P62888	60S ribosomal protein L30	RPL30	28	2745800	3288400	7124800	9811600	13521000	3519800	4741200	8501100	12731000	7460600	296180	458570	1692800	1675500	2073400	706560	669330	1231300	1785300	2394300	24804	32146	103800	156050	186060	36106	43948	119800	177660	184110	11	11	11	11	11	11	11	11	11	11	7	8	8	8	8
P08174;P08174-2;P08174-4;P08174-3;P08174-5;P08174-6;P08174-7	P08174;P08174-2;P08174-4;P08174-3;P08174-5;P08174-6;P08174-7	Complement decay-accelerating factor	CD55	28	13963000	10853000	11384000	6601200	2889500	13148000	12122000	14818000	7118100	2227200	2945800	2645800	5137200	1759900	689710	4530300	2553200	3894200	1662000	708100	111400	43726	108410	56524	17786	102820	68619	137930	71903	19813	9	9	9	9	9	9	9	9	9	9	7	7	7	7	7
P54577	P54577	Tyrosine--tRNA ligase, cytoplasmic;Tyrosine--tRNA ligase, cytoplasmic, N-terminally processed	YARS	28	5783400	4846800	9132700	11318000	12514000	6523500	4529300	8439700	10463000	6433300	1279300	958230	3170000	3809700	4383700	2343600	1309200	3019400	3835800	5175700	128500	66914	191980	257950	266730	129710	92585	203940	277080	224720	8	8	8	8	8	8	8	8	8	8	7	7	7	7	7
P54886;P54886-2	P54886;P54886-2	Delta-1-pyrroline-5-carboxylate synthase;Glutamate 5-kinase;Gamma-glutamyl phosphate reductase	ALDH18A1	28	10898000	4387600	791860	585860	602200	11141000	4660500	868440	628320	256250	1611100	505530	277340	188610	198280	2000900	506160	269000	192570	178950	373080	77072	37850	30727	29791	401490	111060	49680	38956	26390	7	7	7	7	7	7	7	7	7	6	8	8	7	8	6
Q9BQE3	Q9BQE3	Tubulin alpha-1C chain	TUBA1C	28	6120000	3135900	4918600	3316200	3249300	6380800	3255100	5024300	3917500	1966900	286160	177270	346440	360240	284310	498990	205990	318430	306680	260490	206950	73773	156270	183850	131870	210310	96285	163960	244600	116700	7	7	7	7	7	7	7	7	7	7	9	9	8	9	9
Q9ULV4;Q9ULV4-2;Q9ULV4-3;Q6QEF8;Q6QEF8-3;Q6QEF8-4;Q6QEF8-2;Q6QEF8-5	Q9ULV4;Q9ULV4-2;Q9ULV4-3	Coronin-1C	CORO1C	28	7877000	5967900	3850400	2721900	4562400	10023000	5836700	3911800	2001600	2235600	1615700	983980	1436700	823680	1095300	2133400	955090	1091600	1150100	1209400	182650	64231	85980	68477	83986	246790	103720	123860	91741	68798	11	11	11	11	11	11	11	11	9	11	7	7	7	7	7
P60174;P60174-1;P60174-4	P60174;P60174-1;P60174-4	Triosephosphate isomerase	TPI1	28	4053100	3390400	5175400	4413100	3009700	4734500	3307900	5133100	4555700	1989600	5175600	4471600	9019800	8639000	5541800	9142900	4777100	9603200	9226800	6971800	100000	52638	116420	157600	85679	116330	67096	147500	201410	84496	6	6	6	6	6	6	6	6	6	6	12	12	12	12	12
Q15019;Q15019-2;Q15019-3	Q15019;Q15019-2;Q15019-3	Septin-2	37500	28	3185500	2887800	6715800	7307900	4681500	3738000	3251200	7306700	7909400	2779100	491060	395300	1107000	964820	627850	684350	433100	990970	1053800	916600	86664	69519	133140	159950	101360	89297	83151	156730	177570	100270	6	6	6	6	6	6	6	6	6	6	7	7	7	7	7
Q9UHX1;Q9UHX1-6;Q9UHX1-5;Q9UHX1-4;Q9UHX1-3;Q9UHX1-2	Q9UHX1;Q9UHX1-6;Q9UHX1-5;Q9UHX1-4;Q9UHX1-3;Q9UHX1-2	Poly(U)-binding-splicing factor PUF60	PUF60	28	652410	331070	1016500	1718300	2160600	882370	516780	1207400	1930700	1342900	824300	485070	1657800	2033500	2541900	1330800	726790	1507200	2431500	3198700	30309	10765	45473	83538	100020	35002	19997	50355	105820	120530	6	6	6	6	6	6	6	6	6	6	12	12	12	12	12
O00469;O00469-2;O00469-3	O00469;O00469-2	Procollagen-lysine,2-oxoglutarate 5-dioxygenase 2	PLOD2	28	2763200	6152300	6168600	2038100	1175200	3621900	5574900	6348500	2250900	873680	494950	870510	1657200	514370	459510	842140	946700	1453600	608330	541160	86683	95121	213710	56635	19480	98371	128450	247840	75391	26933	12	12	12	12	12	12	12	12	12	12	5	6	6	6	5
P33778;Q16778;P23527;P06899;Q8N257;Q6DRA6;Q6DN03	P33778;Q16778;P23527;P06899;Q8N257	Histone H2B type 1-B;Histone H2B type 2-E;Histone H2B type 1-O;Histone H2B type 1-J;Histone H2B type 3-B	HIST1H2BB;HIST2H2BE;HIST1H2BO;HIST1H2BJ;HIST3H2BB	28	18867000	2195900	2345800	1544800	1759100	29143000	810230	3477900	1916800	1081800	5885600	1214900	1371000	819850	731110	6350100	627390	524980	265640	235580	564600	48754	37693	38557	34240	709400	166080	118060	68421	36859	5	5	5	5	5	5	1	5	5	5	11	11	11	11	11
P46779;P46779-2;P46779-3;P46779-4;P46779-5	P46779;P46779-2;P46779-3	60S ribosomal protein L28	RPL28	28	4445200	6701800	19622000	26211000	33990000	6343300	8571500	21298000	26822000	18132000	1763500	2505400	10125000	12100000	14040000	3448000	3333900	7909500	11666000	16351000	45540	61006	165070	247700	307320	62165	82712	188720	286350	291970	5	5	5	5	5	5	5	5	5	5	12	12	12	12	12
Q9Y262;Q9Y262-2	Q9Y262;Q9Y262-2	Eukaryotic translation initiation factor 3 subunit L	EIF3L	28	6622900	2344300	5684100	6031000	11949000	3522100	4967600	8087900	5484400	4482900	497130	538630	1808200	1701600	2372100	901300	731230	1481900	1922700	2555000	64567	34488	130940	209500	274430	71933	58218	148330	247900	246210	8	8	8	8	8	8	8	8	7	8	5	5	5	5	5
P00338;P00338-3;P00338-2;P00338-5;P00338-4;Q6ZMR3	P00338;P00338-3;P00338-2;P00338-5;P00338-4	L-lactate dehydrogenase A chain	LDHA	27	4578800	12579000	16624000	11665000	6240700	11158000	6302100	11173000	10994000	5114700	2581300	2695500	5836900	4155300	3451700	4823500	3536200	5949700	4642800	4106700	171470	83823	174080	175860	93042	163240	107070	217000	245950	105490	9	9	9	9	9	9	9	9	9	9	9	9	9	9	9
P29966	P29966	Myristoylated alanine-rich C-kinase substrate	MARCKS	27	10878000	8886400	10433000	7507200	6787800	10102000	8648800	9670400	5853300	2913200	2485800	2739500	4215800	2009000	1773600	3340400	2435000	2789000	2264400	1956000	140630	110970	127680	89825	65444	108690	110920	125670	98968	53623	9	9	9	9	9	9	9	9	9	9	9	10	10	10	10
P62750;REV__Q969S3	P62750	60S ribosomal protein L23a	RPL23A	27	5857900	9621700	28844000	44690000	55145000	10510000	12207000	31016000	44581000	26215000	1973600	2098600	7062800	7243900	11547000	3107500	2861300	8177100	12767000	18308000	79916	130170	289970	459760	526130	104650	147380	306280	488470	531160	8	8	8	8	8	8	8	8	8	8	7	7	7	7	7
P62899;P62899-3;P62899-2	P62899;P62899-3;P62899-2	60S ribosomal protein L31	RPL31	27	5219800	8001800	21756000	31130000	42258000	8773700	10396000	24498000	34575000	21089000	1471900	2312600	7754400	9299300	10840000	2600000	3089200	6359800	9278800	12149000	40970	64376	149480	211850	293970	48350	78339	156800	230090	254440	7	7	7	7	7	7	7	7	7	7	9	9	9	9	9
Q96I99;Q96I99-2	Q96I99;Q96I99-2	Succinyl-CoA ligase [GDP-forming] subunit beta, mitochondrial	SUCLG2	27	9436800	6175700	1027300	683590	884490	10081000	6750600	1504200	895190	395080	2898500	1798100	427870	276680	269650	4331500	2068000	435450	247170	186880	218610	94799	22188	16224	22500	230030	122880	29843	23541	18420	8	8	8	8	8	8	8	8	8	8	7	7	7	7	7
P41252	P41252	Isoleucine--tRNA ligase, cytoplasmic	IARS	27	3952500	5553900	6676900	2981400	7474500	4426800	6325500	7576800	3000500	4120000	870980	1127400	2294800	1019500	2419700	1481300	1547200	2121200	1181300	2736900	55864	30677	81209	45109	91452	55948	44181	100010	65685	86468	8	8	8	8	8	8	8	8	8	8	6	6	6	6	6
Q9HB71;Q9HB71-3;Q9HB71-2	Q9HB71;Q9HB71-3	Calcyclin-binding protein	CACYBP	27	9119200	6672200	11394000	11388000	19772000	10964000	8201000	13048000	13369000	9928600	2902700	2121500	4747100	5012200	6587900	3581600	2660000	4275100	4825600	8082700	61186	37571	81116	117650	149670	65336	49283	102980	138380	149160	14	14	14	14	14	14	14	14	14	14	7	7	7	7	7
O95202	O95202	LETM1 and EF-hand domain-containing protein 1, mitochondrial	LETM1	27	20716000	13024000	2287300	1306600	1491500	20388000	13851000	3183200	1724400	663660	6519400	3882000	947570	387620	432740	9224600	4467800	903550	735040	333090	159160	53826	16429	11471	10713	151820	69891	19122	15043	8368.9	13	13	13	13	13	13	13	13	13	13	5	5	5	5	5
P23528	P23528	Cofilin-1	CFL1	27	44828000	38558000	37709000	19561000	10773000	44833000	41011000	44134000	19949000	6993500	11315000	9919000	9383100	5157400	3497200	15799000	12576000	13874000	7098600	3836800	135630	79562	105240	72230	36666	158050	115390	176070	97981	36665	13	13	13	13	13	13	13	13	13	13	5	5	5	5	5
P53396;P53396-2;P53396-3	P53396;P53396-2;P53396-3	ATP-citrate synthase	ACLY	27	1761000	1537800	2989400	3635400	5711100	2348800	1867200	2981000	4262300	3562500	1020200	1127900	2667500	2169200	2958500	1862600	1431600	2453400	2499100	3428200	43699	20210	73408	107470	140510	51160	29720	84296	141690	147670	5	5	5	5	5	5	5	5	5	5	9	9	9	9	9
P62847;P62847-2;P62847-3;P62847-4	P62847;P62847-2;P62847-3;P62847-4	40S ribosomal protein S24	RPS24	27	498990	394920	1079800	1602500	2086000	598160	622350	1379800	1764900	1127000	1057900	1353800	4686900	5965500	6695600	2035800	1885200	3704200	5727700	7180700	32764	43509	105720	167070	187990	37101	51515	103380	177970	184810	5	5	5	5	5	5	5	5	5	5	11	12	12	12	12
Q92945	Q92945	Far upstream element-binding protein 2	KHSRP	27	3887700	2938900	7052200	11188000	12470000	5415400	3989800	8340000	14179000	7606200	2065500	1459100	4655100	5268700	5580300	3191900	1882600	3961100	5962700	6857500	46909	21499	67621	98547	97914	60619	35939	102830	146070	114480	11	11	11	11	11	11	11	11	11	11	11	11	11	11	11
Q9NSD9;Q9NSD9-2	Q9NSD9;Q9NSD9-2	Phenylalanine--tRNA ligase beta subunit	FARSB	27	603560	749270	2593400	4536800	5324600	1030300	1092500	2927500	4494200	2700400	380840	505310	3043300	4419800	5086400	1077900	806480	2472900	4275700	5537500	64752	46029	196060	291060	364450	81999	83997	233510	345320	355720	5	5	5	5	5	5	5	5	5	5	7	7	8	8	8
P39748;P39748-2	P39748;P39748-2	Flap endonuclease 1	FEN1	27	8962200	6141800	7592600	7478000	9293700	9735400	6989800	9415200	8659700	5065000	602880	400530	888670	764990	858350	857930	418560	745670	759170	1100100	117710	55244	106890	91437	104240	121980	77343	146360	114400	99620	16	16	16	16	16	16	16	16	16	16	3	3	3	3	3
P62829	P62829	60S ribosomal protein L23	RPL23	27	409860	617430	1386500	2024700	2614100	667740	809840	1624400	2202200	1298100	683520	863380	4152900	4777700	5413000	1506500	1186400	3114100	5026400	6423100	61389	53364	197640	295170	361350	77955	79613	207010	328510	345290	3	3	3	3	3	3	3	3	3	3	6	6	6	6	6
P62249	P62249	40S ribosomal protein S16	RPS16	27	1180000	1903000	4252400	7008800	9408000	1559000	2251900	5062300	8618000	4734300	2388500	2841500	14387000	17205000	20632000	4748900	4428200	11648000	17501000	22666000	59850	64748	224170	345560	393960	85473	89160	268310	446360	386290	2	2	2	2	2	2	2	2	2	2	13	13	13	13	13
P26196	P26196	Probable ATP-dependent RNA helicase DDX6	DDX6	26	1441100	1855000	5889600	9137200	11850000	2387900	2575600	6135700	9105200	6114800	186110	287820	1309800	1738600	2388200	431420	441670	1233100	2036500	2837400	27084	21887	82970	131610	143530	38857	34738	93860	155210	144940	8	8	8	8	8	8	8	8	8	8	8	10	10	10	10
P26640;P26640-2	P26640	Valine--tRNA ligase	VARS	26	3457400	2798200	4820700	5793000	9321500	3960600	3369100	5159700	6562300	5097000	402440	302900	904130	998630	1279900	727950	425800	849850	1131400	1433400	42305	23798	67292	84804	103630	51162	35446	86754	110040	100720	9	9	9	9	9	9	9	9	9	9	8	8	8	8	8
P49207	P49207	60S ribosomal protein L34	RPL34	26	3542400	3920500	10375000	14784000	19440000	4782900	5703900	12385000	15454000	10408000	5038700	5035800	20252000	26112000	30486000	8430000	6681400	16269000	26377000	33340000	52873	77857	220810	320850	391650	78911	103610	269710	368460	378300	8	8	8	8	8	8	8	8	8	8	9	9	9	9	9
O94979;O94979-9;O94979-6;O94979-3;O94979-10;O94979-4;O94979-2;O94979-8;O94979-7;O94979-5	O94979;O94979-9;O94979-6;O94979-3;O94979-10;O94979-4;O94979-2;O94979-8;O94979-7;O94979-5	Protein transport protein Sec31A	SEC31A	26	1958300	1594900	3823900	6378500	6671400	2471300	1823300	2986200	4546400	2841500	976560	757810	3206500	4532700	4902100	1498200	989070	2089600	3555800	4497500	50210	26605	119210	204680	214550	53902	41244	109790	196470	168070	7	7	7	7	7	7	7	7	7	7	9	9	9	9	9
P09622;P09622-2;P09622-3	P09622;P09622-2;P09622-3	Dihydrolipoyl dehydrogenase, mitochondrial	DLD	26	23814000	16319000	2155400	1133800	1402700	23896000	17319000	2883000	1433600	527150	3066000	2151300	562340	372880	428250	4733100	2293500	622690	391610	380680	365670	147290	19540	12423	18768	404570	191280	35485	17988	10946	8	8	8	8	8	8	8	8	8	8	7	7	7	7	7
P27695	P27695	DNA-(apurinic or apyrimidinic site) lyase;DNA-(apurinic or apyrimidinic site) lyase, mitochondrial	APEX1	26	4241700	3661900	9960700	15113000	21687000	6230400	5246400	11465000	13218000	9094800	613350	533710	2702000	3151000	3932200	1168300	842290	2219500	3445500	4853900	37177	19703	88990	144970	186490	58906	36424	115800	181890	180350	9	9	9	9	9	9	9	9	9	9	7	7	7	7	7
P43304;P43304-2	P43304;P43304-2	Glycerol-3-phosphate dehydrogenase, mitochondrial	GPD2	26	4124700	2850800	1272600	955250	1123900	4585500	3065400	1508400	1278400	646470	3168600	2011100	931540	566790	608860	5154700	2321300	807650	575670	557970	103810	36756	25388	18484	23560	122290	50821	35187	22878	20425	7	7	7	7	7	7	7	7	7	7	10	10	10	10	10
P53999	P53999	Activated RNA polymerase II transcriptional coactivator p15	SUB1	26	7944000	6396700	11386000	14089000	17079000	10656000	8210000	12698000	14706000	8837300	1861300	1525000	3468200	3768200	3955100	2508800	1689100	3205400	4066800	4809800	73910	65435	99956	116790	124750	101740	80179	114360	132200	109070	7	7	7	7	7	7	7	7	7	7	9	9	9	9	9
Q12965;O00160	Q12965	Unconventional myosin-Ie	MYO1E	26	2734400	2022500	2451800	1707700	1184800	3371100	2819400	3678700	2012700	843110	2741500	1514300	1246200	685090	647000	4295600	2049400	1177900	868440	589930	61632	24455	63468	66288	57085	71794	44725	99099	81139	58670	7	7	7	7	7	7	7	7	7	7	10	10	10	10	10
Q15717;Q15717-2	Q15717;Q15717-2	ELAV-like protein 1	ELAVL1	26	2122800	1592800	4611700	7314800	7903100	3171200	2319300	5660900	8389300	5232900	559660	363050	1674800	2040600	2408300	964660	542770	1476300	2325600	2769400	50927	24247	93259	157810	172950	70894	49243	119760	227830	204050	7	7	7	7	7	7	7	7	7	7	8	8	8	8	8
Q9UJS0;Q9UJS0-2	Q9UJS0;Q9UJS0-2	Calcium-binding mitochondrial carrier protein Aralar2	SLC25A13	26	9926900	6504500	1770600	1526700	1865600	10342000	7142700	2630900	1663500	942910	3702500	1980000	702530	442730	342250	5858100	2636700	709340	450450	219160	217310	66301	21992	16010	18508	212990	94912	31183	20835	15538	7	7	7	7	7	7	7	7	7	7	9	9	9	9	9
Q9Y2W2	Q9Y2W2	WW domain-binding protein 11	WBP11	26	5500100	4148300	10018000	11847000	15339000	7523400	6369500	12699000	14277000	9339800	1529200	1008600	3210800	2857300	3417600	2407400	1592300	3089300	3091100	3690600	42443	27122	73198	101950	119840	50122	38140	88076	125920	125220	10	10	10	10	10	10	10	10	10	10	7	7	7	7	7
P30050;P30050-2	P30050;P30050-2	60S ribosomal protein L12	RPL12	26	3613500	4641400	12973000	21790000	23551000	5576600	6700600	12935000	33261000	15360000	978680	1234400	5981100	6727100	7189700	1931700	1791500	4699700	7218300	9008300	40410	42707	169130	253770	301990	60432	64750	228860	312410	297100	9	9	9	9	9	9	9	9	9	9	10	11	11	11	11
P61221	P61221	ATP-binding cassette sub-family E member 1	ABCE1	26	1875700	2103300	5212500	7170000	10255000	2576700	2842200	5638400	7684900	5419700	403460	412810	1800600	2183900	2741700	936690	667380	1506300	2269600	3189900	20691	12048	58668	88776	122040	24505	22241	65045	104420	120220	6	6	6	6	6	6	6	6	6	6	10	10	10	10	10
P63010;P63010-2;P63010-3	P63010;P63010-2;P63010-3	AP-2 complex subunit beta	AP2B1	26	3511800	2517000	3459100	2612000	2126200	4228200	2805200	3812900	2637700	1285500	1703800	569800	1248100	905500	709460	1663900	726940	1649200	1107100	1207500	109920	36866	90813	74902	64693	106130	58882	120400	95135	65617	7	7	7	7	7	7	7	7	7	7	6	6	6	6	6
O00116	O00116	Alkyldihydroxyacetonephosphate synthase, peroxisomal	AGPS	26	5960400	7959300	8496600	5285400	5537100	6957500	8512800	9595700	5807600	2841800	350270	609040	1213400	434170	304570	635730	726520	1080500	435340	330930	28186	22171	40965	14431	7358.1	29916	28029	52776	20284	7949.8	16	16	16	16	16	16	16	16	16	16	4	5	5	5	5
Q6UB35;Q6UB35-2	Q6UB35	Monofunctional C1-tetrahydrofolate synthase, mitochondrial	MTHFD1L	26	6941200	6010400	2318600	1356400	1216200	8836700	5489400	2744000	1428100	663710	903890	486650	246700	163910	171050	1230100	522420	208220	152240	130050	107190	29592	14946	12547	10606	109130	41349	19551	17314	10309	11	11	11	11	11	11	11	11	11	11	5	5	5	5	5
P35241;P35241-5;P35241-4;P35241-2;P35241-3	P35241;P35241-5;P35241-4	Radixin	RDX	26	11964000	12752000	16366000	10259000	8379000	15289000	13410000	21252000	11938000	4992400	2656200	2600600	4745600	2615300	1859800	3693000	2879300	3952200	2462100	2036900	38822	36026	46495	33736	22493	47710	52073	69628	42320	23532	11	11	11	11	11	11	11	11	11	11	10	10	10	10	10
P50914	P50914	60S ribosomal protein L14	RPL14	26	1497700	2238200	5005100	6476700	9502200	2084000	2961900	5372500	7273000	4474900	1035700	1316300	4437500	4281600	5036300	1984500	1640300	3431500	5260600	6390000	38915	56991	148030	228530	279540	52973	71914	151840	258850	280040	4	4	4	4	4	4	4	4	4	4	9	9	10	10	10
P83731	P83731	60S ribosomal protein L24	RPL24	26	2594300	4993700	13852000	21032000	29555000	4532500	6433100	14768000	21732000	14114000	1116100	1737600	7742600	8962300	10800000	2518800	2576600	5921200	9113200	12082000	35728	45000	147780	233990	281770	50395	62682	152230	257500	287450	4	4	4	4	4	4	4	4	4	4	12	12	12	12	12
Q9NX63	Q9NX63	MICOS complex subunit MIC19	CHCHD3	26	11538000	7337500	2428000	2071200	2430000	12477000	7970900	3555000	2512100	1356500	3296500	2034900	623330	349580	310790	4821600	2273800	715420	442270	282960	126850	47347	11365	7196.4	8566.2	149720	64501	21332	10137	6526.3	12	12	12	12	12	12	12	12	12	12	10	10	10	9	10
O43175	O43175	D-3-phosphoglycerate dehydrogenase	PHGDH	25	9815800	5903700	8117900	7645500	6396300	11583000	6114600	8791700	7924300	4283800	1666000	995100	2292300	2112200	2018700	3177200	1255300	2425700	2406300	2468600	83943	25675	71413	88570	56394	87071	38984	87434	109180	53723	7	7	7	7	7	7	7	7	7	7	7	7	7	7	7
P24534	P24534	Elongation factor 1-beta	EEF1B2	25	3700800	2753700	3603600	4051800	5378700	4139000	3223700	4254600	5701800	2803800	409350	277360	843430	1251000	1583200	536460	429110	885460	1390300	1992900	50521	51491	129890	194600	259790	63554	63277	129700	203180	236270	8	8	8	8	8	8	8	8	8	8	7	7	7	7	7
P51149	P51149	Ras-related protein Rab-7a	RAB7A	25	8023700	11606000	13196000	5568700	3091200	8413800	11227000	14653000	5462100	2238400	3155500	4413600	9753100	3331300	2327900	4917300	5272400	8030100	3637600	2969500	113530	82062	202160	89692	42833	122130	127520	254830	117170	52377	7	7	7	7	7	7	7	7	7	7	9	9	9	9	9
P62857	P62857	40S ribosomal protein S28	RPS28	25	1979000	2478400	5236000	7695200	10941000	2854200	3416200	6187100	9604200	5694000	560120	935780	3305800	3583100	4015400	1157200	1248700	2626200	3823500	4561800	14557	18365	47811	64061	83757	21020	26474	60797	85174	81156	11	11	11	11	11	11	11	11	11	11	7	7	7	7	7
P63220	P63220	40S ribosomal protein S21	RPS21	25	3878600	3825600	11375000	16720000	21265000	5018100	5604000	12376000	17414000	10178000	1629100	2756100	11581000	13259000	15915000	3748400	3670700	9962900	15147000	20928000	36429	46230	140010	216420	279800	56324	69440	186890	265850	287670	7	7	7	7	7	7	7	7	7	7	10	10	10	10	10
Q99714;Q99714-2	Q99714;Q99714-2	3-hydroxyacyl-CoA dehydrogenase type-2	HSD17B10	25	7557200	5635700	1130900	795520	877150	8206800	5754800	1298100	873830	356810	2671400	1634600	462580	272610	264180	4139100	1997400	457370	274080	229070	205310	81757	16902	11549	14168	217070	102080	22860	16972	11813	8	8	8	8	8	8	8	8	8	8	9	9	7	7	7
Q9UGP8	Q9UGP8	Translocation protein SEC63 homolog	SEC63	25	3356400	6096800	5720200	2105400	1133500	3739100	5925800	6841400	2283800	804730	1448700	2402400	4448500	1275400	780190	2364200	2614100	3952100	1418200	917860	59142	49639	150280	57946	34410	65716	68947	181520	73141	41761	10	10	10	10	10	10	10	10	10	10	7	7	7	7	7
O75821	O75821	Eukaryotic translation initiation factor 3 subunit G	EIF3G	25	3760600	3699100	8081900	11817000	19273000	4398600	4762700	8648000	12792000	9623600	650810	678180	2128300	2320100	3559800	1005600	969060	1782800	2691000	3938900	21990	16929	42450	61278	91611	28944	24624	50428	75305	84954	10	10	10	10	10	10	10	10	10	10	8	8	8	8	8
P13995;P13995-2;Q9H903;Q9H903-3;Q9H903-1;Q9H903-5	P13995;P13995-2	Bifunctional methylenetetrahydrofolate dehydrogenase/cyclohydrolase, mitochondrial;NAD-dependent methylenetetrahydrofolate dehydrogenase;Methenyltetrahydrofolate cyclohydrolase	MTHFD2	25	18365000	11956000	2255800	1395900	1382200	18596000	12521000	2846000	1646800	647220	5020400	3043100	772060	519130	437000	7098000	3621200	826020	575230	352940	359210	182750	23822	23133	29179	337060	203590	44825	34958	19209	8	8	8	8	8	8	8	8	8	8	6	6	6	6	6
P14868;P14868-2	P14868;P14868-2	Aspartate--tRNA ligase, cytoplasmic	DARS	25	1196500	2450800	2273400	1096800	2198600	1740200	1933000	2007000	1140000	1391700	1661800	2172100	3990000	1568500	4740100	2907500	2898100	3730100	1700500	4755900	54685	47662	89563	40725	93438	59434	52387	98182	53434	85606	5	5	5	5	5	5	5	5	5	5	10	10	10	10	10
P14927;P14927-2	P14927;P14927-2	Cytochrome b-c1 complex subunit 7	UQCRB	25	12737000	7084500	1825700	1142300	1936900	12981000	8379100	2510500	2318800	1155200	1132300	825170	224390	152610	161730	1569400	827740	198440	151440	129270	146120	99487	13620	8720.7	10144	143250	100490	20175	12089	7323.7	11	11	11	11	11	11	11	11	11	11	5	5	5	5	5
P34932;P34932-2	P34932	Heat shock 70 kDa protein 4	HSPA4	25	2987100	2198100	3403000	3124200	2645800	3432400	2363500	3595700	3199600	1671800	867440	699010	1375900	1231100	1275300	1550100	768550	1428900	1453200	1455700	17659	7329.6	16849	18740	16339	16704	10040	22392	21244	14673	8	8	8	8	8	8	8	8	8	8	11	12	12	12	12
Q13011	Q13011	Delta(3,5)-Delta(2,4)-dienoyl-CoA isomerase, mitochondrial	ECH1	25	6388000	5494500	1594000	925450	906030	7578100	5862100	2105100	1088400	423570	5585800	4317300	1828300	831380	728000	8032600	4330700	1536800	804330	639970	174770	96381	21338	12428	11251	208630	123400	42951	17222	6762.7	8	8	8	8	8	8	8	8	8	8	12	12	12	12	12
Q14103;Q14103-3;Q14103-4;Q14103-2	Q14103;Q14103-3;Q14103-4;Q14103-2	Heterogeneous nuclear ribonucleoprotein D0	HNRNPD	25	1841100	1566400	4542600	7703200	9779300	2625800	2165900	5132800	7759500	4522100	384060	211540	1137200	1554000	1835400	649180	364570	932530	1542700	2129700	94225	48129	182410	287460	318380	118660	72118	189960	386950	351710	8	8	8	8	8	8	8	8	8	8	5	5	5	5	5
Q6Y7W6;Q6Y7W6-4;Q6Y7W6-5;Q6Y7W6-3;REV__Q86UU1-2;REV__Q86UU1	Q6Y7W6;Q6Y7W6-4;Q6Y7W6-5;Q6Y7W6-3	PERQ amino acid-rich with GYF domain-containing protein 2	GIGYF2	25	1857000	1750000	4078000	5398500	4981700	2385500	2438100	4979900	5738500	2357300	531430	540570	2521800	2860800	2583000	1051200	777190	2151600	3047100	2787300	7005.3	5393	22385	33822	30582	10463	7855.5	27602	44149	31654	8	8	8	8	8	8	8	8	8	8	11	10	11	11	12
P33176;O60282;Q12840;O60282-2	P33176	Kinesin-1 heavy chain	KIF5B	25	2076900	1497900	1795600	2080500	2419900	2401600	1745500	2024100	2262000	1355800	1264900	981560	2852800	2332700	2632200	2088700	1303700	2312000	2791000	3247100	12611	5413.8	17790	23987	26938	12271	8023.4	20334	29057	29258	7	7	7	7	7	7	7	7	7	7	14	14	14	14	14
Q02543	Q02543	60S ribosomal protein L18a	RPL18A	25	4021600	6440600	19264000	26285000	33603000	6242100	8968700	20877000	27813000	17663000	1957800	2565300	12843000	16775000	18149000	3845000	3332500	10482000	16862000	23111000	31523	32441	136270	208960	229590	43133	36177	114850	227400	212790	4	4	4	4	4	4	4	4	4	4	10	10	12	12	12
P46783;Q9NQ39	P46783;Q9NQ39	40S ribosomal protein S10;Putative 40S ribosomal protein S10-like	RPS10;RPS10P5	24	4196200	5928800	15896000	28877000	31375000	7259000	8254000	15565000	37207000	16924000	1239000	1975400	7210700	7454900	8758700	2415500	2838400	5541600	8726500	9551600	40486	68281	145530	218900	242660	55052	68411	183270	271710	238590	8	8	8	8	8	8	8	8	8	8	8	8	8	8	8
O60749;O60749-2	O60749;O60749-2	Sorting nexin-2	SNX2	24	2127500	2021900	4885600	5251600	4719500	2610400	2443100	5252000	5000400	2618600	466970	489470	1699500	1283800	1179300	837560	580900	1592800	1370900	1324700	30707	30871	96692	107500	85692	37746	38920	105910	121600	92339	7	7	7	7	7	7	7	7	7	7	8	8	8	8	8
P01891;P10316;P01892;P16190;P30512;P30459;P10314;P16189;Q09160	P01891;P10316;P01892;P16190;P30512;P30459;P10314	HLA class I histocompatibility antigen, A-68 alpha chain;HLA class I histocompatibility antigen, A-69 alpha chain;HLA class I histocompatibility antigen, A-2 alpha chain;HLA class I histocompatibility antigen, A-33 alpha chain;HLA class I histocompatibility antigen, A-29 alpha chain;HLA class I histocompatibility antigen, A-74 alpha chain;HLA class I histocompatibility antigen, A-32 alpha chain	HLA-A	24	7334200	7468500	8244100	4050000	1721700	7369400	7896500	9440400	4877400	1340700	640630	682510	1089700	351900	240110	945940	807640	900710	418200	241230	66873	38683	79041	34779	12961	74560	60283	115560	48812	15675	9	9	9	9	9	9	9	9	9	9	8	8	8	8	7
O60488;O60488-2	O60488;O60488-2	Long-chain-fatty-acid--CoA ligase 4	ACSL4	24	4226700	3848700	2805400	2073900	1940800	4734400	3580200	3315900	1870300	1052100	1551400	1162000	1287900	855960	912920	2651500	1421700	1191600	900410	911720	185880	74634	108000	73305	67297	197820	106000	143730	94197	65697	6	6	6	6	6	6	6	6	6	6	6	6	6	6	6
P09874	P09874	Poly [ADP-ribose] polymerase 1	PARP1	24	4608200	2529200	4403900	4971700	5717600	8298700	3446700	5287000	5432400	3019000	613190	226990	664240	639120	640840	917850	245540	566690	741410	937990	89633	14451	47296	60413	67954	129840	37961	84152	95410	75703	7	7	7	7	7	7	7	7	7	7	6	5	6	6	6
P13674-2;P13674-3;P13674	P13674-2;P13674-3;P13674	Prolyl 4-hydroxylase subunit alpha-1	P4HA1	24	5489800	9874000	9090000	2630000	1118800	6729500	9986500	10054000	2826800	947420	1040600	1452300	2070400	489560	324440	1744400	1715000	1848200	621760	367860	72810	100790	167600	36404	13569	86416	128140	208840	50971	18685	10	10	10	10	10	10	10	10	10	10	6	6	6	6	5
P31943;P55795	P31943	Heterogeneous nuclear ribonucleoprotein H;Heterogeneous nuclear ribonucleoprotein H, N-terminally processed	HNRNPH1	24	1968200	1223200	3054900	4826900	5663000	2850700	1678300	3532000	5879400	3513400	593770	327850	857520	932410	1101200	987090	463340	812550	1253600	1394700	12329	5683.9	15956	23225	26904	17419	15339	29135	36855	35110	10	10	10	10	10	10	10	10	10	10	8	8	8	8	8
P84098	P84098	60S ribosomal protein L19	RPL19	24	2908300	3589700	9446100	14787000	19002000	4182600	5072400	10938000	12628000	8270400	558690	837270	3575100	3798100	4477100	1160700	1075500	2486800	3775400	5038500	29991	31809	90543	138060	210250	44637	53017	140080	176610	183230	8	8	8	8	8	8	8	8	8	8	6	6	7	7	7
Q5T6F2;Q5T6F2-2	Q5T6F2	Ubiquitin-associated protein 2	UBAP2	24	812860	1028900	3447000	5561200	4522300	1324200	1288200	3352700	5462700	2397200	371510	461870	2635200	3245700	2706400	804700	686640	2050300	3178300	3317900	12453	9321.8	42280	62411	51471	18729	14133	62165	81041	51814	8	8	8	8	8	8	8	8	8	8	9	9	10	10	10
Q9BSJ8;Q9BSJ8-2	Q9BSJ8;Q9BSJ8-2	Extended synaptotagmin-1	ESYT1	24	2202300	1489200	1888400	1247800	1288400	1707600	1834200	2454600	1618000	885680	413800	526940	872970	340280	241410	713250	591590	736510	380350	273980	60053	29167	63113	31104	16855	58074	39879	69634	39010	21665	6	6	6	6	6	6	6	6	6	6	6	8	7	7	7
P22695	P22695	Cytochrome b-c1 complex subunit 2, mitochondrial	UQCRC2	24	16405000	10411000	3121300	2555700	3113200	17662000	11618000	4090900	3054300	1371000	2544500	1601600	609000	414340	469690	4072900	1835900	554540	435830	370980	79165	32086	10376	11591	20630	78969	43173	16135	14892	15904	13	13	13	13	13	13	13	13	13	13	6	6	6	6	6
Q5JPE7;Q5JPE7-2;Q15155;P69849;Q5JPE7-3	Q5JPE7;Q5JPE7-2;Q15155;P69849;Q5JPE7-3	Nodal modulator 2;Nodal modulator 1;Nodal modulator 3	NOMO2;NOMO1;NOMO3	24	1670900	3332600	3679700	1010600	402400	1975900	3395200	4250200	1083100	373890	736890	1230400	2531400	488620	220480	1301000	1450500	2115300	527540	264160	121720	120300	262260	80035	40561	142280	166080	358640	113790	50282	5	5	5	5	5	5	5	5	5	5	6	6	6	6	6
Q7L0Y3	Q7L0Y3	Mitochondrial ribonuclease P protein 1	TRMT10C	24	8884000	9041000	1089300	967440	1355700	15100000	8328500	1737400	1283700	568160	4083800	2486100	691290	433520	570450	6077700	3085600	704820	554970	555840	267810	105610	15325	16653	22660	283890	128470	28206	21669	17691	9	9	8	9	9	9	9	9	9	9	5	5	5	5	5
Q92896;Q92896-2;Q92896-3	Q92896;Q92896-2;Q92896-3	Golgi apparatus protein 1	GLG1	24	11035000	7454800	5400000	2996400	2586200	10882000	8136500	6551600	3447100	1903200	1214300	831490	847230	299930	212180	1796900	1122200	836640	379630	267160	129890	48439	102080	89414	107700	144630	78423	137630	107360	97579	9	9	9	9	9	9	9	9	9	9	5	5	5	5	5
Q9Y3F4;Q9Y3F4-2	Q9Y3F4;Q9Y3F4-2	Serine-threonine kinase receptor-associated protein	STRAP	24	2053100	2095500	5240900	7493100	7582500	2709900	2414400	5609300	7633000	4011900	743350	699100	2750100	3035500	3207200	1353300	952270	2264300	3304100	3557600	34290	20924	88467	134660	133840	40181	30760	93421	158360	137610	5	5	5	5	5	5	5	5	5	5	8	9	9	9	9
P31930	P31930	Cytochrome b-c1 complex subunit 1, mitochondrial	UQCRC1	24	5509100	5142400	2366800	1158600	869460	6314100	5414200	2608700	1236900	454040	2067900	1292000	481760	391220	285500	3524400	1567900	451760	333770	164980	196850	61903	23708	12692	12035	211340	87813	29232	16730	9188.8	10	10	10	10	10	10	10	10	10	8	4	4	4	4	4
Q86V81	Q86V81	THO complex subunit 4	ALYREF	24	2208400	1610800	5080500	7620600	13244000	3416900	2656200	6239900	4963000	4509600	446380	358640	1501100	2210900	2894900	797640	521130	1253800	2453100	3802800	36896	20236	47935	84222	124880	43798	31379	70557	128730	158460	13	13	13	13	13	13	13	13	13	13	4	2	4	4	4
Q9C0C2;Q9C0C2-2	Q9C0C2;Q9C0C2-2	182 kDa tankyrase-1-binding protein	TNKS1BP1	24	1320200	1094100	1957500	2426800	2599800	1336900	1175200	1846100	2208500	1134200	486800	416000	1195100	1257800	1359600	702680	478360	902240	1215200	1369400	7014.8	3104.8	13979	18629	20935	7780.1	5216.7	14396	20822	18808	9	9	9	9	9	9	9	9	9	9	11	10	11	11	11
P18206;P18206-2;P18206-3	P18206;P18206-2	Vinculin	VCL	23	4504200	2871700	2869300	2053100	1888300	4504200	3010500	3235200	2286600	1145400	1682100	1013700	1551300	1212400	1132800	2710400	1134900	1533400	1469500	1439300	43513	23142	30340	31108	24821	47733	26905	39130	37527	26302	7	7	7	7	7	7	7	7	7	7	9	9	9	9	9
P51116	P51116	Fragile X mental retardation syndrome-related protein 2	FXR2	23	1273500	2233600	3464000	3464300	3083100	1914300	2253800	3843400	3570300	1677400	177550	171680	780520	900940	792690	333030	268200	672840	1113600	1002300	12385	7345	28324	44890	36610	15265	11512	32562	56124	39232	8	7	7	7	8	8	8	8	8	8	7	7	7	7	7
P63092;Q5JWF2-2;Q5JWF2;P63092-3;P63092-2;P63092-4;P38405;P38405-2;P38405-3	P63092;Q5JWF2-2;Q5JWF2;P63092-3;P63092-2;P63092-4	Guanine nucleotide-binding protein G(s) subunit alpha isoforms short;Guanine nucleotide-binding protein G(s) subunit alpha isoforms XLas	GNAS	23	4236800	4186700	4529300	2672200	1762600	4793200	4520200	5674400	2939300	1141200	1836600	1382300	2489400	984310	467880	2602100	1462300	2054200	1042300	453250	127630	54352	83694	51619	19873	119720	83924	118210	68783	24296	7	7	7	7	7	7	7	7	7	7	7	7	7	7	7
P53621;P53621-2	P53621;P53621-2	Coatomer subunit alpha;Xenin;Proxenin	COPA	23	1556300	1583100	2217200	1714300	1770500	1890100	1750100	2286300	1828400	1148500	1350000	1033500	2428600	1604600	1722100	2124600	1222700	2183300	1870500	2147500	49293	19924	60287	51838	53905	46528	28704	70123	65578	55877	6	6	6	6	6	6	6	6	6	6	9	9	9	9	9
P61254	P61254	60S ribosomal protein L26	RPL26	23	4970900	9608400	28160000	27772000	54999000	9444700	12816000	30863000	15926000	13680000	3016100	4452500	17063000	20516000	23456000	4822700	5764100	12780000	18235000	26529000	21999	32313	69657	101080	127030	25934	33918	67471	111570	124620	8	8	8	8	8	8	8	8	7	8	9	9	9	9	9
Q02818	Q02818	Nucleobindin-1	NUCB1	23	4903600	4763900	4015900	4799700	3532600	7026400	4313900	4204500	4069700	2043200	1611800	1500100	1659100	1115100	915160	2329900	1667600	1427600	1404400	1221000	134130	100100	97153	93561	70533	124980	123470	119360	116140	78281	7	7	7	7	7	7	7	7	7	7	6	6	6	6	6
Q06787-8;Q06787-9;Q06787;Q06787-5;Q06787-3	Q06787-8;Q06787-9;Q06787;Q06787-5;Q06787-3	Fragile X mental retardation protein 1	FMR1	23	892370	1055000	2577300	3554100	3471500	1238600	1235000	2711500	3871500	1949500	243330	327360	1557600	1803500	1574900	486430	468480	1341500	2080600	1895300	12363	10679	40473	58570	46062	17073	15844	49555	71893	48591	6	6	6	6	6	6	6	6	6	6	10	10	10	10	10
Q6YHK3;Q6YHK3-4;Q6YHK3-2;Q6YHK3-3;REV__Q96M89-2;REV__Q96M89	Q6YHK3;Q6YHK3-4;Q6YHK3-2;Q6YHK3-3	CD109 antigen	CD109	23	2548800	1772400	1855400	1419000	1425000	2718200	1892300	2320200	1600100	903030	655290	699350	1433900	528660	285000	1132100	810190	1177200	513820	294540	97968	63616	99458	64194	33244	94614	81680	130880	87641	34063	6	6	6	6	6	6	6	6	6	6	6	6	6	6	5
Q8WU90;Q8WU90-2	Q8WU90	Zinc finger CCCH domain-containing protein 15	ZC3H15	23	1090000	1976300	3766000	4790600	5255700	2289700	1788300	4182300	3976200	2102400	666930	592910	2121400	2472900	2553500	1234700	810160	1894600	2724300	2902700	33223	41331	138640	196370	196110	47821	57500	155910	222340	172370	6	6	6	6	6	6	6	6	6	6	8	8	8	8	8
Q96SB4;Q96SB4-3;Q96SB4-4;Q9UPE1;Q9UPE1-2;Q9UPE1-3;Q9UPE1-4	Q96SB4;Q96SB4-3;Q96SB4-4	SRSF protein kinase 1	SRPK1	23	2279800	1797200	2589600	3135800	4040800	2807200	2221600	2740000	4308200	2345600	248380	340160	1943000	2268400	2204500	662360	477530	1400900	2351100	2554200	37553	22612	98787	155330	172910	49081	36336	120070	197440	165640	6	6	6	6	6	6	6	6	6	6	8	9	9	9	9
Q9BS26	Q9BS26	Endoplasmic reticulum resident protein 44	ERP44	23	4310400	6792800	9427400	7707000	6593800	5739900	6883400	9584200	7750100	4011400	214430	350410	810860	550430	511220	439230	457240	792730	755370	682030	40343	33094	85962	70782	57687	51520	49680	104740	90064	60271	8	8	8	8	8	8	8	8	8	8	6	6	6	6	6
O75822;O75822-2;O75822-3	O75822;O75822-2;O75822-3	Eukaryotic translation initiation factor 3 subunit J	EIF3J	23	4881600	4171500	7486100	9739400	20203000	5697400	5335400	7778700	10144000	11726000	608210	695200	1527100	1535200	3195400	999390	840770	1315800	1787900	3752800	32765	25308	52197	80713	164130	34166	32799	56139	95619	176420	11	11	11	12	12	11	12	12	11	11	6	6	6	6	6
Q96QK1	Q96QK1	Vacuolar protein sorting-associated protein 35	VPS35	23	1269300	2203400	4701300	3092200	2179400	1535300	2455400	5293700	2961300	1377200	533080	1105400	4101000	1692300	1140900	1045800	1319600	4303300	2008100	1164800	37805	32622	164650	96424	48845	42234	49365	215140	124370	49463	9	9	9	9	9	9	9	9	9	9	5	5	5	5	5
Q9Y295;P55039	Q9Y295	Developmentally-regulated GTP-binding protein 1	DRG1	23	3094600	3092000	4432500	6735300	6778500	4171000	3634200	4828600	6839000	3312100	210080	220030	834380	1038800	927120	397400	309860	764350	1057600	1036300	12840	11738	57502	89045	88038	19126	21567	62604	104140	82714	7	7	7	7	7	7	7	7	7	7	4	5	5	5	5
Q9Y4W6;Q01484;Q01484-2;Q01484-5	Q9Y4W6	AFG3-like protein 2	AFG3L2	23	10681000	7246000	2087000	1510400	1618400	11211000	7055200	2597200	1628500	794320	1653500	924490	469710	384730	422140	2666200	1083200	451380	441000	420640	170760	46272	19030	16162	15463	159440	61715	25253	21211	14650	9	9	9	9	9	9	9	9	9	9	5	5	5	5	5
Q9Y6E2;Q9Y6E2-2	Q9Y6E2	Basic leucine zipper and W2 domain-containing protein 2	BZW2	23	4375000	3982100	7434500	9702200	12686000	5735000	5082700	8292400	12172000	7992700	627740	620810	1937500	1966200	2140500	1050400	808060	1575300	1939700	2458800	45749	26407	75670	116220	148300	50268	41843	100660	142410	141140	11	11	11	11	11	11	11	11	11	11	7	7	7	7	7
O75396	O75396	Vesicle-trafficking protein SEC22b	SEC22B	23	1522400	2460800	2536500	1495500	1047100	1781600	2491100	3062700	1640800	776460	254710	317120	735770	371640	382440	417520	385370	629250	462420	449560	45650	30991	86796	50119	32324	47525	48053	105080	64233	39624	9	9	9	9	9	9	9	9	9	9	4	4	4	4	4
P82933	P82933	28S ribosomal protein S9, mitochondrial	MRPS9	23	6944900	4788800	1093700	538520	610280	6894900	5163100	1303300	684170	251100	1298900	792380	227910	155570	178640	2054300	933440	257310	194860	161130	80622	36883	12546	9003.3	12048	86958	48258	19652	12390	10662	9	9	9	9	9	9	9	9	9	9	5	5	4	4	4
Q14643;Q14643-4;Q14643-3;Q14643-8;Q14643-7;Q14643-5;Q14643-6;Q14643-2;Q14571-2	Q14643;Q14643-4;Q14643-3;Q14643-8;Q14643-7;Q14643-5;Q14643-6;Q14643-2	Inositol 1,4,5-trisphosphate receptor type 1	ITPR1	23	2193900	2747900	3127900	1596800	1231500	2334600	2723500	3568200	1875200	816220	233070	327930	604660	228600	140780	395970	394880	605760	262890	181790	44101	24242	69673	34060	23505	44409	34816	86011	44922	26567	11	11	11	11	11	11	11	11	11	11	4	4	4	4	4
Q15075	Q15075	Early endosome antigen 1	EEA1	23	1137600	2071900	4540200	1782300	970430	1510300	1932300	3982900	1623300	652070	716650	1355900	3237700	782440	418500	1121500	1406900	3002300	860360	599640	6434.1	18763	42343	11927	5587.5	7721.7	16284	38636	13461	7162	10	10	10	10	10	10	10	10	10	10	9	9	9	9	9
Q5JRA6;Q5JRA6-2;Q5JRA6-4;Q5JRA6-3	Q5JRA6;Q5JRA6-2;Q5JRA6-4	Melanoma inhibitory activity protein 3	MIA3	23	3175100	5246800	6021000	2781300	1946100	4107200	5114100	6680100	2942800	1336200	667120	723550	1382700	557760	363090	887370	769340	1137900	740210	493230	18099	16632	29018	14484	10094	20255	18720	41419	19692	10605	14	14	14	14	14	14	14	14	14	14	5	5	5	5	5
O00159;O00159-3;O00159-2	O00159;O00159-3;O00159-2	Unconventional myosin-Ic	MYO1C	23	6962100	5721100	4824900	2768000	2096500	6865900	6133700	6681700	3129000	1308000	532180	353020	749730	361590	276200	945580	398810	613160	360980	333700	115200	36692	75602	52186	31081	102160	56245	100100	64793	30965	12	12	12	12	12	12	12	12	12	12	3	3	3	3	3
P36957;P36957-2	P36957;P36957-2	Dihydrolipoyllysine-residue succinyltransferase component of 2-oxoglutarate dehydrogenase complex, mitochondrial	DLST	23	14047000	9611900	2876400	1671800	1916300	14616000	10316000	3263200	1867800	916520	730580	471170	240490	144280	161220	1275700	540820	241900	140710	140170	109700	52193	8605.3	6805.9	8318.8	112650	59812	13066	8643.5	5761.4	12	12	12	12	12	12	12	12	12	12	3	3	3	3	3
P50579;P50579-3;P50579-2	P50579;P50579-3;P50579-2	Methionine aminopeptidase 2	METAP2	23	1048400	1155800	2779300	4146400	6398500	1878000	1476700	2636200	3821800	3020200	25710	30939	111300	144210	201070	50951	41222	88470	150870	242070	17738	9917.4	31516	53701	75461	23766	16677	41980	70571	75045	11	11	11	11	11	11	11	11	11	11	2	3	3	2	3
P43243;P43243-2	P43243;P43243-2	Matrin-3	MATR3	22	2056300	1018800	2639200	3577800	4237800	2903800	1529100	3185800	5140400	2728400	447710	168490	826730	939610	1095000	728770	240270	734870	1262500	1327100	33595	8646.9	34227	52093	54032	43989	18731	50334	83711	65006	8	8	8	8	8	8	8	8	8	8	7	7	7	7	7
P54136;P54136-2	P54136;P54136-2	Arginine--tRNA ligase, cytoplasmic	RARS	22	3031100	5122100	5473100	2392200	5501900	3657400	5284400	5857200	2733400	3593800	775270	1241200	2036600	784510	1667200	1378400	1417900	2084000	995840	1853200	52533	40240	97682	44166	75386	58907	56213	131950	62764	72863	7	7	7	7	7	7	7	7	7	7	7	7	7	7	7
Q14847;Q14847-2;Q14847-3;O76041-2	Q14847;Q14847-2;Q14847-3	LIM and SH3 domain protein 1	LASP1	22	4585900	4793700	3648100	3130400	2641300	6212100	4009500	4140500	2713700	1447200	1875500	1312400	1629400	931130	741820	2094300	1415700	1438400	949940	841440	202180	124000	85790	59720	44149	197840	97992	116670	81904	54272	7	7	7	7	7	7	7	7	7	7	7	7	7	7	7
O15372	O15372	Eukaryotic translation initiation factor 3 subunit H	EIF3H	22	2968200	2837500	6156300	7761600	12195000	3308200	3842000	6840800	8181700	6162500	440490	592040	1749000	1676000	2673600	800030	811340	1445700	1997300	2939100	34482	26010	72982	107680	155040	40399	38808	80844	123710	145480	8	8	8	8	8	8	8	8	8	8	6	6	6	6	6
O75390	O75390	Citrate synthase, mitochondrial	CS	22	12955000	9815400	2047300	1727200	1832500	12929000	10280000	2760900	2277400	930940	2105500	1560400	549150	357440	342390	3795900	1792600	527470	373390	322290	521130	171190	27711	25603	30467	514670	240030	48802	33128	20940	6	6	6	6	6	6	6	6	6	6	6	6	6	6	6
O94905	O94905	Erlin-2	ERLIN2	22	4010800	6607200	9007800	4368100	2923400	4880200	6828400	9706300	4615700	1709700	411170	606210	1192700	388220	262780	867180	801590	1148600	517440	288300	63031	61008	130850	66339	37801	72577	83864	162950	82429	43518	8	8	8	8	8	8	8	8	8	8	6	6	7	6	6
P08240;P08240-2	P08240;P08240-2	Signal recognition particle receptor subunit alpha	SRPR	22	4671400	8671800	9164500	2703200	1273400	5566000	8448400	9995700	3023200	1071600	445610	686170	1353700	428470	318460	828040	800860	1126400	432970	326160	30986	24456	58990	18485	8603.9	32049	36352	78504	26907	11270	8	8	8	8	8	8	8	8	8	8	7	7	7	8	8
P21291	P21291	Cysteine and glycine-rich protein 1	CSRP1	22	8393400	5288100	3849700	2270000	2147200	9643800	6585800	5354400	2791900	1388200	3559700	2052000	2192600	1123500	854710	4493800	2647000	2075400	1382300	1029200	80742	50967	35326	22182	20801	105550	76100	59719	34000	18065	9	9	9	9	9	9	9	9	9	9	7	7	7	7	7
Q02878	Q02878	60S ribosomal protein L6	RPL6	22	5208100	9355300	24033000	35224000	42828000	8447700	9075300	21546000	33564000	22828000	1322000	1734700	8368800	9520600	10618000	2228800	2362800	6413600	9317800	13314000	64464	71283	182330	283340	388570	74465	90610	227830	317250	357870	8	8	8	8	8	8	8	8	8	8	6	6	6	6	6
Q13162	Q13162	Peroxiredoxin-4	PRDX4	22	5552400	11017000	10669000	5209500	5170100	6791100	11594000	12718000	5923100	3370300	815780	1663100	2477100	535700	300440	1376800	1827100	2363900	654060	342350	56003	63681	114930	29489	9060.1	49591	81078	141890	37387	14741	10	10	10	10	10	10	10	10	10	10	6	6	6	6	6
Q969Q0	Q969Q0	60S ribosomal protein L36a-like	RPL36AL	22	1930700	2706100	5714400	8773700	12391000	2662000	3352800	6152600	10349000	6253200	769640	1265200	3915800	5615400	7487100	1718700	1609900	3806400	6371400	7254500	35858	55738	131870	185500	242190	56043	67661	181750	229150	221110	6	6	6	6	6	6	6	6	6	6	9	9	9	9	9
Q9NSE4	Q9NSE4	Isoleucine--tRNA ligase, mitochondrial	IARS2	22	9402100	7035700	1077100	676630	666370	11433000	6600200	1511600	857460	318360	2333500	943030	403550	187960	171060	3154400	1233700	385260	195850	200310	240090	60314	34379	32335	27881	259230	84587	45723	39074	25276	8	8	8	8	8	8	8	8	8	8	6	6	6	6	6
Q9UKY7;Q9UKY7-2;Q9UKY7-3	Q9UKY7;Q9UKY7-2	Protein CDV3 homolog	CDV3	22	882650	724800	1633100	2407000	4088900	1144700	1014600	1772700	2304100	1877200	366280	352180	921190	1052400	1744000	481860	462670	805430	1179100	1907100	21291	16355	29693	41141	63138	22210	19589	34129	48188	56969	7	7	7	7	7	7	7	7	7	7	8	8	9	9	9
A5YKK6;A5YKK6-2;A5YKK6-3;A5YKK6-4	A5YKK6;A5YKK6-2;A5YKK6-3;A5YKK6-4	CCR4-NOT transcription complex subunit 1	CNOT1	22	2328300	1991200	3824100	5212100	5519900	2869900	2274100	3886900	5264800	2820200	708860	534040	1313500	1542600	1611700	1275800	754010	991780	1516400	1606800	10720	5763	17517	28210	21231	12078	7995.1	17302	29017	21023	10	10	10	10	10	10	10	10	10	10	6	7	7	7	7
P07942	P07942	Laminin subunit beta-1	LAMB1	22	4008000	5832600	6647900	3294000	2915800	4882300	5982500	7300900	3650400	2008600	733960	1179400	2277800	730440	474800	1206600	1246900	2058200	778680	644050	15709	13751	34158	10845	5892.6	17773	18585	45207	14338	6825.2	10	10	10	10	10	10	10	10	10	10	7	7	7	7	7
P61353	P61353	60S ribosomal protein L27	RPL27	22	3548000	4759800	11214000	16894000	23160000	5078600	6669500	12696000	21542000	11658000	507210	704690	2757000	2746900	2965400	981350	947460	1855500	2928900	3989400	29175	43026	99967	150440	179890	35479	48124	94777	161550	177780	10	10	10	10	10	10	10	10	10	10	5	5	5	5	5
Q6P2Q9	Q6P2Q9	Pre-mRNA-processing-splicing factor 8	PRPF8	22	2772000	1868400	3822900	4537600	7715000	3402800	2511200	4286400	5524200	4251700	579250	345270	852040	1065700	1385200	896930	454100	715190	1048500	1373000	43510	14409	31790	47852	57869	41586	21537	45848	69522	71414	9	9	9	9	9	9	9	9	9	9	5	4	5	5	5
Q9BVP2;Q9BVP2-2;Q9P2Q2	Q9BVP2;Q9BVP2-2	Guanine nucleotide-binding protein-like 3	GNL3	22	1730300	1474600	3139700	4211300	5485200	2450700	2054700	3690000	4893700	3044800	200300	116080	640770	848860	1279000	349130	231420	557480	1045800	1467500	31149	11304	60416	102460	138060	40196	21016	69438	142610	162170	7	7	7	7	7	7	7	7	7	7	4	5	5	6	6
Q9Y230;Q9Y230-2	Q9Y230;Q9Y230-2	RuvB-like 2	RUVBL2	22	2687200	1884400	3788300	4655800	5117700	3181300	2244500	3582800	3899100	2184900	905460	585190	2179600	2448000	2385200	1421100	664500	1493000	1841300	2203600	29438	13501	46560	62739	63125	35691	20571	47038	61074	49939	7	7	7	7	7	7	7	7	7	7	10	10	10	10	10
O60313;O60313-2	O60313;O60313-2	Dynamin-like 120 kDa protein, mitochondrial;Dynamin-like 120 kDa protein, form S1	OPA1	22	7882700	5918700	1583700	1064100	1250600	8901100	6048900	1993900	1313800	605930	612890	406960	193320	109960	97713	898790	456100	140120	119350	113640	83265	30341	16652	13414	16012	91032	42968	21582	18779	16302	10	10	10	10	10	10	10	10	10	10	4	4	4	4	4
P30419;P30419-2;O60551	P30419;P30419-2	Glycylpeptide N-tetradecanoyltransferase 1	NMT1	22	2858700	3209600	12902000	20472000	21831000	4266600	4701700	14607000	21492000	11584000	262100	269040	1489500	2030200	1973900	539070	415160	1157000	2118700	2128400	23728	21145	119020	208740	190530	39604	37476	143620	247170	194890	8	8	8	8	8	8	8	8	8	8	4	4	4	4	4
Q96AG4	Q96AG4	Leucine-rich repeat-containing protein 59	LRRC59	22	13076000	30653000	27714000	6922200	1847600	14505000	28466000	30949000	5978100	1879900	1892900	3467500	5935000	985160	469930	2963700	4152700	4925100	1133100	586610	167720	203610	337640	75683	25911	186540	285210	472220	94646	38556	9	9	9	9	9	9	9	9	8	8	2	2	2	2	2
P62495;P62495-2	P62495;P62495-2	Eukaryotic peptide chain release factor subunit 1	ETF1	21	3771600	3173500	6131600	7631100	7341500	4204700	3867500	6717100	8313600	4373200	556400	655930	2056500	2593000	2609900	1053700	847980	1874100	2761000	2995500	42898	35552	101980	126030	112270	47870	41083	92265	142770	101170	8	8	8	8	8	8	8	8	8	8	6	6	6	6	6
Q7L2H7;Q7L2H7-2	Q7L2H7;Q7L2H7-2	Eukaryotic translation initiation factor 3 subunit M	EIF3M	21	1203500	1032100	1580000	2115300	3391400	1332200	1206300	1758700	2386800	1907000	881430	825500	1679800	2050100	3202200	1371000	1058600	1653900	2325900	3192600	18468	10484	44809	70450	103690	20752	18363	48197	84551	92674	6	6	6	6	6	6	6	6	6	6	6	6	6	6	6
P38159;P38159-2;P38159-3;O75526	P38159;P38159-2	RNA-binding motif protein, X chromosome;RNA-binding motif protein, X chromosome, N-terminally processed	RBMX	21	1905100	685910	2027200	3593100	4439600	2669000	1129800	2538400	4630800	3079500	710470	260470	963460	1390000	1698100	1091900	355780	809260	1489900	2011800	68725	15333	50033	91623	113710	82305	37025	83210	153300	155670	6	6	6	6	6	6	6	6	6	6	5	5	5	5	5
P62244	P62244	40S ribosomal protein S15a	RPS15A	21	3567400	7203000	12809000	13181000	23489000	5347700	7579000	15453000	8322600	6704600	557910	527350	1625000	1632100	1851900	838670	592210	1316100	1737400	2087500	51654	41044	127690	168850	288530	60649	58737	177640	183450	210740	5	5	5	5	5	5	5	5	4	5	6	6	6	6	6
P62851	P62851	40S ribosomal protein S25	RPS25	21	1899300	2912200	7839500	11710000	16525000	2710500	4527200	8067200	14541000	7670800	359700	475550	1998400	2115400	2193500	632690	577330	1469500	2199000	2497900	25840	32862	98574	140700	182920	31548	43258	112330	142950	161880	5	5	5	5	5	5	5	5	5	5	7	7	7	7	7
Q14244;Q14244-6;Q14244-7;Q14244-4;Q14244-5;Q14244-3;Q14244-2	Q14244;Q14244-6;Q14244-7;Q14244-4;Q14244-5;Q14244-3;Q14244-2	Ensconsin	MAP7	21	2093900	2287500	5761500	8475200	11303000	2980300	3146400	6461900	9475700	5684700	208310	243530	1196800	1359300	1717600	425830	366580	935020	1453100	2030800	14662	11304	40713	62176	77443	18657	17718	49495	76862	78891	10	10	10	10	10	10	10	10	10	10	5	5	5	5	5
Q99543;Q99543-2	Q99543;Q99543-2	DnaJ homolog subfamily C member 2;DnaJ homolog subfamily C member 2, N-terminally processed	DNAJC2	21	1120800	1042100	2749000	3789100	4941300	1478600	1421900	2969700	4248400	2645600	346130	364110	1694100	2473000	2723000	745180	605130	1574900	2600900	3174500	4797.8	3345.1	19770	31501	38207	7354.4	6123.3	23988	41008	35377	7	7	7	7	7	7	7	7	7	7	8	8	9	9	9
P00966	P00966	Argininosuccinate synthase	ASS1	21	2808700	2319100	3754600	3367800	3553400	3180500	2470600	4060400	3242000	2102400	1532500	1273200	3202800	2930900	3033500	2993500	1572200	3166800	3472100	3491000	81080	39997	93658	128740	106010	86014	53352	117630	168020	103580	4	4	4	4	4	4	4	4	4	4	8	8	8	8	8
P27348	P27348	14-3-3 protein theta	YWHAQ	21	2320100	1775200	2441800	2157200	1773700	2715900	1821900	2567900	2279300	1028100	175760	116570	292520	256060	225110	305900	152470	282890	266950	233260	33063	15154	34836	40993	30859	35279	20831	41092	51242	32338	8	8	8	8	8	8	8	8	8	8	5	4	4	4	4
P55084;P55084-2	P55084;P55084-2	Trifunctional enzyme subunit beta, mitochondrial;3-ketoacyl-CoA thiolase	HADHB	21	8724500	5992000	1510300	1170500	1394500	10325000	6348300	1800400	1506700	692700	1593800	836120	255920	240980	261720	1821500	1038100	281540	269600	259500	290680	135000	31781	39765	46117	288780	161650	48479	50219	41212	7	7	7	7	7	7	7	7	7	7	4	4	4	4	4
Q13347	Q13347	Eukaryotic translation initiation factor 3 subunit I	EIF3I	21	1297600	1783700	4247800	6896900	9937800	2275200	2162700	4086500	7373300	5293100	625230	675350	2495100	2595500	4478300	1175200	921820	2186800	3537600	5725200	28839	22886	72244	108390	154870	34485	28367	59669	124570	137600	6	6	6	6	6	6	6	6	6	6	4	4	4	4	4
Q13838;Q13838-2	Q13838;Q13838-2	Spliceosome RNA helicase DDX39B	DDX39B	21	1409500	1203600	3422000	5728500	7710800	2154300	1621200	3575600	6398200	4847200	504630	304300	1089000	1439800	2184700	898290	476500	1008200	1761700	2606300	62705	16269	75337	158960	212300	71063	36484	111990	269440	295490	4	4	4	4	4	4	4	4	4	4	6	6	6	6	6
Q9NVA2;Q9NVA2-2	Q9NVA2;Q9NVA2-2	Septin-11	40787	21	1925200	1746500	3481400	4419400	2913500	2414500	2050100	4199100	4551300	1710000	495780	401400	1282900	1275800	803620	864760	510230	1166600	1379100	1009400	59414	39805	83368	96015	61423	70690	51838	96179	115430	65087	8	8	8	8	8	8	8	8	8	8	4	4	4	4	4
Q9Y3A5	Q9Y3A5	Ribosome maturation protein SBDS	SBDS	21	832380	672980	1429400	2225400	5318000	986810	983050	1562300	2121500	2603800	306450	259420	1170700	1507200	3508100	542070	496870	905010	1411300	3743500	52806	29065	88176	123700	284180	64871	49273	97086	143640	285470	4	4	4	4	4	4	4	4	4	4	5	5	5	5	5
P20020;P20020-5;P20020-2;P20020-6;P20020-3;P20020-4;Q16720;Q16720-2;Q16720-8;Q16720-7;Q16720-6;Q16720-3;Q16720-5;Q16720-4;Q01814;Q01814-2;Q01814-4;Q01814-7;Q01814-3;Q01814-6;Q01814-8;Q01814-5	P20020;P20020-5;P20020-2;P20020-6;P20020-3;P20020-4	Plasma membrane calcium-transporting ATPase 1	ATP2B1	21	3222100	2289300	2123500	1275600	1003500	3183400	2581600	3191700	1089200	483860	328670	287310	444820	181810	162920	556630	323090	414720	258790	226190	106480	34791	81852	47137	22364	107040	56544	120600	66623	26954	6	6	6	6	6	6	6	6	5	6	3	3	3	3	3
O43390;O43390-2;O43390-4;O43390-3	O43390;O43390-2;O43390-4;O43390-3	Heterogeneous nuclear ribonucleoprotein R	HNRNPR	21	1954200	1178900	3896800	7283400	8128600	3542300	1815500	4331000	7055000	4571700	63005	21325	133280	201500	283980	104400	41854	129790	236340	303580	81028	30921	92072	154610	176720	96869	54185	129790	237640	231300	9	9	9	9	9	9	9	9	9	9	1	1	1	1	1
O75955;O75955-2	O75955;O75955-2	Flotillin-1	FLOT1	20	3439500	2675400	2701600	1845300	2022100	3425300	2844000	2974200	2096800	1287600	1607700	1346900	2142900	847670	491820	2078800	1459900	1830900	873690	599430	57514	33151	56504	24668	14575	66661	49255	85863	37282	16390	7	7	7	7	7	7	7	7	7	7	6	6	6	6	6
Q9H307;Q9H307-2	Q9H307;Q9H307-2	Pinin	PNN	20	1438400	823300	2017700	3641400	5716300	1972000	1187500	2291300	4197900	3542500	991730	446850	1024400	1350500	2033800	1344800	553100	829440	1484900	2433300	18725	6469	21719	44572	59480	19616	13043	30973	65645	73084	7	7	7	7	7	7	7	7	7	7	6	6	6	6	6
P51991;P51991-2	P51991;P51991-2	Heterogeneous nuclear ribonucleoprotein A3	HNRNPA3	20	2215300	814140	3004900	5295500	6809500	3215200	1420500	3722500	6483900	4103500	528720	191660	860270	1225000	1641700	842050	275300	774980	1407900	1860500	45609	11582	44973	73156	78272	51226	22819	63791	114030	103920	8	8	8	8	8	8	8	8	8	8	5	4	6	6	5
Q14694;Q14694-3;Q14694-2	Q14694;Q14694-3;Q14694-2	Ubiquitin carboxyl-terminal hydrolase 10	USP10	20	1020800	1133800	3629100	5202800	4917900	1440000	1482100	3825100	5725700	2709000	70937	114220	1025100	1345100	1109100	290290	172600	728550	1601100	1426900	15322	10216	76298	125330	114070	24323	20371	75715	146950	110060	5	5	5	5	5	5	5	5	5	5	4	5	6	6	6
Q96I24;Q96I24-2	Q96I24	Far upstream element-binding protein 3	FUBP3	20	1254900	1271600	3636700	5325900	5768100	1662000	1702500	3909800	5182900	2782400	225400	219240	979550	1073500	1227000	453160	364800	836650	1265400	1451900	17170	11009	36517	53182	50708	21633	16247	38971	66676	56979	7	7	7	7	7	7	7	7	7	7	5	5	5	5	6
Q9BUJ2;Q9BUJ2-4;Q9BUJ2-2;Q9BUJ2-3	Q9BUJ2;Q9BUJ2-4;Q9BUJ2-2;Q9BUJ2-3	Heterogeneous nuclear ribonucleoprotein U-like protein 1	HNRNPUL1	20	1535200	1578600	4989200	7970200	10793000	2535500	2267000	5402700	8410800	5757900	367640	363760	1364800	1695900	2410400	740460	539250	1192600	1898400	2642300	29225	16609	77943	134070	173700	38806	30822	88916	162340	187780	6	6	6	6	6	6	6	6	6	6	5	5	5	5	5
Q9P2R7;Q9P2R7-2	Q9P2R7;Q9P2R7-2	Succinyl-CoA ligase [ADP-forming] subunit beta, mitochondrial	SUCLA2	20	10786000	6951500	1205700	784550	942330	11269000	7147100	1670500	937080	406940	2535500	1589800	636880	328140	298850	3936600	1923900	672790	389410	221910	77385	24996	8190.5	7770.9	7778.7	73807	35645	11204	9241.8	7735.6	8	8	8	8	8	8	8	8	8	8	7	7	7	7	7
Q9UNF0;Q9UNF0-2	Q9UNF0;Q9UNF0-2	Protein kinase C and casein kinase substrate in neurons protein 2	PACSIN2	20	2962700	2227100	2703300	2764300	3405000	3260500	2521500	2822300	2980500	1794000	691790	611920	1184500	844720	805590	891850	709220	1056200	972790	1104200	21213	15626	27011	30004	33324	22742	18058	29491	32930	33395	7	7	7	7	7	7	7	7	7	7	8	8	8	8	8
P22392-2;P22392;P15531;P15531-2;O60361	P22392-2;P22392;P15531;P15531-2;O60361	Nucleoside diphosphate kinase B;Nucleoside diphosphate kinase A;Putative nucleoside diphosphate kinase	NME2;NME1;NME2P1	20	5134200	6662700	3497000	4664200	1726100	8450500	3824100	2707800	2497800	1615100	2362800	1607000	2085800	1818500	1328100	3945800	1974900	2438300	2350600	1896800	315580	170090	158410	210880	123840	327530	136560	147490	256660	121500	6	6	6	6	5	6	5	6	6	6	4	4	4	4	4
P26599;P26599-2;P26599-3	P26599;P26599-2;P26599-3	Polypyrimidine tract-binding protein 1	PTBP1	20	1227500	1481600	4359300	5358100	6539900	2202400	1419300	3890800	3584300	2069100	874090	588640	1928800	2893000	3665000	1326100	728070	2101000	3587000	4205200	30715	12224	53379	88952	91414	39642	24931	69995	119790	103600	4	4	4	4	4	4	4	4	4	4	6	5	6	6	6
P26639;P26639-2;A2RTX5	P26639;P26639-2	Threonine--tRNA ligase, cytoplasmic	TARS	20	1490200	1016900	1275300	1226800	1410200	1524400	1091200	1327300	1415600	902770	403240	288680	677720	656260	696540	736830	384640	683930	748140	841870	63292	21511	54180	73551	72014	69149	34870	65749	91515	68898	5	5	5	5	5	5	5	5	5	5	4	4	4	4	4
P50570-2;P50570;P50570-3;P50570-5;P50570-4;Q9UQ16;Q9UQ16-3;Q9UQ16-4;Q9UQ16-5;Q9UQ16-2;Q05193;Q05193-5;Q05193-3;Q05193-2	P50570-2;P50570;P50570-3;P50570-5;P50570-4	Dynamin-2	DNM2	20	1905400	1661800	2245600	2042100	2028100	2280900	1946400	2893100	2090500	910680	486580	406830	903170	777540	814460	804820	531450	899480	973850	860140	110910	55196	120790	121190	101700	137570	96195	175980	152330	96576	4	4	4	4	4	4	4	4	4	4	6	6	6	6	6
P62913;P62913-2	P62913;P62913-2	60S ribosomal protein L11	RPL11	20	4828000	6614800	20445000	27566000	40296000	7255500	9686100	23195000	30871000	19744000	585120	838310	4084400	5298400	6052500	1378000	1242400	2986200	4477900	6048600	35901	37639	130380	182230	224910	49177	59467	157680	219500	227190	7	7	7	7	7	7	7	7	7	7	4	4	4	4	4
Q96RP9;Q96RP9-2	Q96RP9;Q96RP9-2	Elongation factor G, mitochondrial	GFM1	20	16418000	10416000	1492700	1034100	1168100	16079000	11546000	2128300	1152400	423710	932970	482670	202980	269100	96570	1409800	622920	262380	126140	84717	181520	59160	25138	18081	18460	192360	83052	36146	24208	17472	9	9	9	9	9	9	9	9	9	9	5	5	4	4	3
O75116;Q13464	O75116	Rho-associated protein kinase 2	ROCK2	20	2553200	1906800	2472500	2802900	4160100	3435300	2551400	3316500	3043200	2047000	520770	380140	1041000	1221600	1675400	1062100	532170	1007900	1128900	1588500	6357.1	2757	8252.6	11003	16866	8422.8	5631.5	11036	13608	15502	8	8	8	8	8	8	8	8	8	8	9	9	9	9	9
O75521;O75521-2	O75521;O75521-2	Enoyl-CoA delta isomerase 2, mitochondrial	ECI2	20	1248200	1496200	1213200	414490	155510	1436800	1539600	1360800	452390	119290	805520	1030000	1304600	461590	446580	1491700	1153100	1185600	468600	434260	120840	72808	108950	38182	16428	116220	81665	116370	49688	18596	7	7	7	7	7	7	7	7	7	7	3	3	3	3	3
P52815	P52815	39S ribosomal protein L12, mitochondrial	MRPL12	20	4736400	2783600	392880	270160	291240	4950500	3086600	583830	280390	97383	1107800	631780	71622	34810	54019	1416500	810200	96972	50748	17783	156610	99035	9295.9	5818.9	7829.6	145820	98336	11891	8733	4397.3	11	11	8	9	7	11	11	10	7	3	3	3	3	3	3
P62854;Q5JNZ5	P62854	40S ribosomal protein S26	RPS26	20	768440	1022100	1790200	2601700	3815200	1103300	1376000	2076900	3925200	1918800	306910	453030	2294300	2724400	3363500	621010	652810	2097900	2898000	3476800	24693	27205	84257	113180	153120	32444	29497	74490	124530	127670	5	5	5	5	5	5	5	5	5	5	3	3	3	3	3
Q12905	Q12905	Interleukin enhancer-binding factor 2	ILF2	20	534640	435560	1425000	2422600	3227600	810080	671020	1597500	2686000	1676800	8753.2	9483.6	76445	114000	111540	25086	14705	70184	127740	160740	10013	3424.3	21925	39510	48727	12957	7151.7	26049	51360	48944	13	13	13	13	13	13	13	13	13	13	3	3	4	4	4
Q04837	Q04837	Single-stranded DNA-binding protein, mitochondrial	SSBP1	20	11867000	12234000	1653300	1148600	1243800	19508000	10140000	2110900	1307400	534050	8724700	4381300	859160	313380	293710	9255800	5254300	963830	429000	219270	133340	88100	17495	9963.6	12012	127050	92058	20780	16800	8878.9	5	5	5	5	5	5	5	5	5	5	2	2	2	2	2
P20290;P20290-2	P20290;P20290-2	Transcription factor BTF3	BTF3	20	1621600	1206600	3486300	5023400	5306900	1956700	1715600	4062000	5982400	3087200	110320	153400	618340	907700	666190	174980	137070	428590	698330	619370	20992	26156	77844	130900	107570	30199	30892	96015	154650	99258	7	7	7	7	7	7	7	7	7	7	1	1	1	3	3
O75643;O75643-2	O75643	U5 small nuclear ribonucleoprotein 200 kDa helicase	SNRNP200	19	1288800	761060	1452800	1888100	2593900	1464100	940330	1633000	2372800	1669500	495240	223630	877360	1149200	1538900	779670	318470	770120	1231200	1821700	14293	3280.6	15003	23118	32168	16101	7243.8	18579	36621	39375	7	7	7	7	7	7	7	7	7	7	6	6	6	6	6
O76031	O76031	ATP-dependent Clp protease ATP-binding subunit clpX-like, mitochondrial	CLPX	19	3716300	2489700	771790	581100	693100	3947000	2768700	1081400	757580	363870	1396300	853160	345100	254470	270600	2316100	1008000	365770	232610	215440	88885	35376	9508.6	8638.4	10705	93714	47046	13643	11318	10213	7	7	7	7	7	7	7	7	7	7	6	6	6	6	6
Q14254	Q14254	Flotillin-2	FLOT2	19	7043000	6314900	5188100	2198400	1162100	7600800	6605000	7086400	2056100	783520	2768500	2163900	3332600	748400	393550	3625100	2367800	3058400	806520	443990	87825	43629	75363	25118	12041	88740	67268	98394	37604	15140	7	7	7	7	7	7	7	7	7	7	6	6	6	6	6
Q99700;Q99700-2;Q99700-4;Q99700-5	Q99700;Q99700-2;Q99700-4;Q99700-5	Ataxin-2	ATXN2	19	1416200	1975900	5435800	9546800	10283000	2469400	2615200	5294200	9055100	5022500	524280	542030	2924500	3576100	3950300	1084400	984290	2436800	4246400	5000700	20027	13721	55006	90649	96007	25082	17516	59567	106520	97176	6	6	6	6	6	6	6	6	6	6	6	6	6	6	6
P04040	P04040	Catalase	CAT	19	1051500	2022600	2270700	766910	284640	1190300	2058200	2522300	843830	230820	803830	1564100	2867000	881940	425160	1334000	1818100	2564800	875260	460820	61227	86983	148600	42706	13335	67383	112440	180680	57436	19004	5	5	5	5	5	5	5	5	5	5	6	6	6	6	6
P13073	P13073	Cytochrome c oxidase subunit 4 isoform 1, mitochondrial	COX4I1	19	8097400	12244000	2029600	2083500	1797100	12722000	5911500	2977000	2391300	1249100	2816400	1590500	470510	309210	324620	3602000	1939400	397950	344110	249420	57186	33808	8731.1	7193.8	5862	55829	38718	14272	11154	6360.6	7	7	6	7	7	7	6	7	7	7	7	7	7	7	7
P16989;P16989-3;P16989-2	P16989;P16989-3;P16989-2	Y-box-binding protein 3	YBX3	19	1382000	1353600	2119100	2663500	3982600	1509400	1517100	2259000	2591200	1472700	442290	707580	2396300	2348600	2848500	644010	943490	1631100	2657400	2928400	7344.6	10918	25353	37568	42081	9739.7	13271	25608	45136	43590	9	9	9	9	9	9	9	9	9	9	5	5	5	5	5
P62879;P62879-2;P16520;P16520-2	P62879	Guanine nucleotide-binding protein G(I)/G(S)/G(T) subunit beta-2	GNB2	19	2692000	1760600	1400200	803800	518260	2401900	2043200	1777000	874150	301590	1894600	1371200	2637100	1167400	453920	2603300	1461700	2211100	1045200	475620	41378	23128	29962	25778	21984	49284	34025	69913	27294	12228	5	5	5	5	5	5	5	5	4	5	7	7	7	7	7
Q8WX93;Q8WX93-3;Q8WX93-8;Q8WX93-5;Q8WX93-2;Q8WX93-9;Q8WX93-4;Q8WX93-7;Q8WX93-6	Q8WX93;Q8WX93-3;Q8WX93-8;Q8WX93-5;Q8WX93-2;Q8WX93-9;Q8WX93-4	Palladin	PALLD	19	8696500	3713700	2703600	2093200	2509800	3912000	2287000	2184300	1717700	884720	1122000	524360	669780	430560	462560	875650	385890	463070	349070	378130	49248	12220	14763	12749	12823	23876	10453	11810	11515	8274.8	8	8	8	8	8	8	8	8	8	8	6	6	6	6	6
Q9UN86;Q9UN86-2	Q9UN86;Q9UN86-2	Ras GTPase-activating protein-binding protein 2	G3BP2	19	2269400	3034400	9671300	14945000	13593000	3550600	4220000	10980000	15342000	6738000	587720	891220	4999100	5274700	4629700	1342100	1218200	3743100	6506300	5475300	25070	29387	110620	178040	146720	36062	41849	114350	209870	147960	5	5	5	5	5	5	5	5	5	5	5	5	5	5	5
Q9UNH7;Q9UNH7-2	Q9UNH7;Q9UNH7-2	Sorting nexin-6;Sorting nexin-6, N-terminally processed	SNX6	19	3242200	3144700	6501600	6651400	6684500	4409600	3863100	6921000	6492600	3545900	591100	480710	1945900	1560300	1728100	1035400	709710	2152000	2223600	2288300	14940	13282	40377	44181	46118	16989	18544	48707	53522	45007	9	9	9	9	9	9	9	9	9	9	5	5	5	5	5
O15031	O15031	Plexin-B2	PLXNB2	19	1298200	1144200	1338700	705360	359940	1301100	1312700	1674400	824070	273840	326420	302530	601840	333460	184730	549340	362720	576440	302280	157870	90630	41820	87268	58660	37798	92696	61234	115220	77603	43676	4	4	4	4	4	4	4	4	4	4	4	5	6	5	5
P49588;P49588-2	P49588;P49588-2	Alanine--tRNA ligase, cytoplasmic	AARS	19	1341200	1638300	2145900	2386500	1289200	1662200	1012600	1537100	1811800	1255600	502410	327170	725200	779000	605080	885410	413700	785540	811290	694330	23826	10556	26515	35472	25501	25659	14071	30526	43802	25219	8	8	8	8	8	8	8	8	8	8	4	4	4	4	4
Q02790	Q02790	Peptidyl-prolyl cis-trans isomerase FKBP4;Peptidyl-prolyl cis-trans isomerase FKBP4, N-terminally processed	FKBP4	19	2496900	1897200	2870500	2286200	2002700	2774000	1967400	2929700	2171100	1114500	1772200	1021100	1946500	1521800	1076500	2242700	1087900	2279700	2106600	1730700	53289	31384	57869	71886	38609	61346	36862	78402	88947	41048	4	4	4	4	4	4	4	4	4	4	10	10	10	10	10
Q5T8P6;Q5T8P6-3;Q5T8P6-2;Q5T8P6-5;Q5T8P6-4;Q5T8P6-6	Q5T8P6;Q5T8P6-3;Q5T8P6-2;Q5T8P6-5;Q5T8P6-4	RNA-binding protein 26	RBM26	19	1002300	1039500	1950200	3052800	4557100	1347300	1210800	2481000	3137700	2167700	307610	271780	1120800	1500700	1810600	553560	390220	900400	1421000	2085400	9815.6	6252.2	20410	35860	48173	12856	9953.5	25309	49514	58548	6	6	6	6	6	6	6	6	6	6	8	7	8	8	8
Q6DD88	Q6DD88	Atlastin-3	ATL3	19	2949900	7533400	5328800	4549400	1809000	3582000	3675700	4637700	2442000	1196800	482330	562640	1334000	679320	563740	815760	688550	1105700	697210	744430	75263	42714	107570	72780	53202	66804	59309	130200	87199	60164	7	7	7	7	7	7	7	7	7	7	4	4	4	4	4
Q92841;Q92841-3;Q92841-1;Q92841-2	Q92841;Q92841-3;Q92841-1;Q92841-2	Probable ATP-dependent RNA helicase DDX17	DDX17	19	2289800	1427600	3938200	5998800	7712900	3455400	2234000	5451600	8230700	5067800	328080	148260	721460	896510	1204900	622840	238660	673540	1207000	1653000	23594	6067.7	30482	51636	60922	28263	14263	45634	86394	86463	7	7	7	7	7	7	7	7	7	7	8	8	8	8	8
Q9UKV3;Q9UKV3-5;Q9UKV3-2;Q9UKV3-3	Q9UKV3;Q9UKV3-5	Apoptotic chromatin condensation inducer in the nucleus	ACIN1	19	889190	592650	1102700	1691900	2502400	1051100	882150	1362600	1894900	1563600	73331	37297	94733	147890	246680	120620	53847	78294	172160	279160	23946	6087.8	25563	57120	87145	27877	14380	39422	93546	124080	7	7	7	7	7	7	7	7	7	7	3	3	4	4	4
P12814;P12814-2;P12814-3;P12814-4	P12814;P12814-2;P12814-3;P12814-4	Alpha-actinin-1	ACTN1	19	9392800	5623800	3504600	1787900	1357900	9124200	5290100	3703400	1849500	916740	141150	74007	86138	68110	48883	202100	81671	67014	41699	28197	53674	19147	20748	15160	9938.7	52754	27151	27348	19669	9872	9	9	9	9	9	9	9	9	9	9	3	3	3	3	3
P35637;P35637-2;Q92804;Q92804-2	P35637;P35637-2	RNA-binding protein FUS	FUS	19	5382900	3557500	10192000	16341000	20702000	8354300	5999700	13534000	19919000	11768000	1083200	642120	2231300	2568800	2950000	1666100	830310	1971100	2723000	3319300	25642	14750	36403	60745	64444	31076	23495	47532	88849	84298	7	7	7	7	7	7	7	7	7	7	8	5	9	9	9
P50552	P50552	Vasodilator-stimulated phosphoprotein	VASP	19	2788400	1382100	1441900	1397500	2069000	3161600	1932100	2014400	1798200	991740	1138500	588060	995470	965550	1035400	1755700	655160	769470	1007000	1069800	12824	4850.8	6128.1	8331.4	8683.4	15238	7610.3	8196	9361.5	7952.8	7	7	7	7	7	7	7	7	7	7	8	8	8	8	8
P62266	P62266	40S ribosomal protein S23	RPS23	19	537500	2956500	4621700	11848000	9361200	2712100	1507100	2445700	3042800	2572900	4099500	3828400	9462600	8313700	9217300	8004300	4464700	6318100	10208000	12545000	39132	44875	111120	158260	166450	45219	29610	64184	186730	124150	3	3	3	3	3	3	3	3	3	3	9	8	9	9	9
Q00325-2;Q00325	Q00325-2;Q00325	Phosphate carrier protein, mitochondrial	SLC25A3	19	2748400	1709700	841700	655280	1011600	2576800	1978500	948730	800770	579780	3030200	2057000	896290	505590	527180	5499600	2282200	856760	562810	589960	246720	67741	27255	15865	15682	231700	101370	38668	21707	14547	3	3	3	3	3	3	3	3	3	3	5	5	5	5	5
Q15046;Q15046-2	Q15046;Q15046-2	Lysine--tRNA ligase	KARS	19	3567800	4780200	5070200	2297100	5957200	4010700	5319100	5540900	2349300	2997900	354980	401200	628960	295530	797030	664430	526460	615580	357370	877950	38527	24697	43974	23969	52680	41681	33929	49899	29929	50486	8	8	8	8	8	8	8	8	8	8	3	3	3	3	3
Q6NUK1;Q6NUK1-2	Q6NUK1;Q6NUK1-2	Calcium-binding mitochondrial carrier protein SCaMC-1	SLC25A24	19	2542500	1813000	496730	294090	288580	2709900	2006200	674370	376390	153290	1039900	677100	371570	242730	375340	1823100	870200	317740	258840	357050	207330	97875	33175	32765	39826	212580	121680	45630	43173	37247	4	4	4	4	4	4	4	4	4	4	3	3	3	3	3
Q9H4M9;Q9NZN3;Q9NZN3-2	Q9H4M9	EH domain-containing protein 1	EHD1	19	891990	806390	1205200	1041300	824970	988610	838070	1316600	992920	451600	251600	205950	516970	383820	328780	384320	286170	413490	421190	394700	55633	37849	74094	71917	62433	60376	51465	86321	91071	61569	5	5	5	5	5	5	5	5	5	5	3	3	4	3	3
Q9UJZ1;Q9UJZ1-2	Q9UJZ1;Q9UJZ1-2	Stomatin-like protein 2, mitochondrial	STOML2	19	17638000	11072000	2314800	1698300	1646900	18489000	11863000	3127900	1911200	861000	1478600	1023800	351870	152620	160190	2172300	1235100	356900	194180	133060	131940	79845	9895.4	9885.3	13727	131170	85745	16795	13500	9707.9	9	9	9	9	9	9	9	9	9	8	2	2	2	2	2
Q9BUP3;Q9BUP3-3;Q9BUP3-2	Q9BUP3;Q9BUP3-3;Q9BUP3-2	Oxidoreductase HTATIP2	HTATIP2	18	3936300	3776500	3329400	2098500	2320900	4299300	4200700	3583100	1952600	1251400	1192700	938630	1215800	785220	1024900	2008000	1347100	1157700	908980	1183300	56334	35489	45228	36370	38194	70648	45462	71447	47804	38506	6	6	6	6	6	6	6	6	6	6	6	6	6	6	6
P37802;P37802-2	P37802;P37802-2	Transgelin-2	TAGLN2	18	1784500	932730	1070000	557020	505620	1880900	1402900	1258100	702330	271660	800840	508200	813670	466470	374990	1373000	725440	829390	538450	448200	85666	42320	54533	43369	26088	89607	65164	74167	57266	27582	5	5	5	5	5	5	5	5	5	5	5	5	5	5	5
P38117;P38117-2	P38117;P38117-2	Electron transfer flavoprotein subunit beta	ETFB	18	18692000	11136000	2127300	1139600	1093300	18586000	11979000	3151500	1536800	518850	6034200	3241500	659620	362460	412080	9217600	4188700	685160	424980	208150	201750	81060	15432	12967	16546	197750	103550	22343	19318	13684	6	6	6	6	6	6	6	6	6	6	6	5	6	4	5
P46087;P46087-4;P46087-2;P46087-3	P46087;P46087-4;P46087-2;P46087-3	Probable 28S rRNA (cytosine(4447)-C(5))-methyltransferase	NOP2	18	2925400	1367900	2220200	3289700	5333600	3849300	1860300	2930100	4026000	3297700	746770	303260	909890	927030	1371800	1107100	421810	772600	1050900	1517000	28694	5933.8	19774	30656	46610	32154	12138	27040	51621	61629	5	5	5	5	5	5	5	5	5	5	6	6	6	6	6
P49257	P49257	Protein ERGIC-53	LMAN1	18	1987300	3169700	4102500	3489500	3033500	2362900	3208500	4465700	3570400	1867900	399920	536150	1244800	875870	731440	667750	631990	1037300	952760	880670	40479	27368	76563	68036	53091	44873	38022	88255	80635	56185	6	6	6	6	6	6	6	6	6	6	5	5	5	5	5
P51148;P51148-2	P51148;P51148-2	Ras-related protein Rab-5C	RAB5C	18	1059400	1099600	933730	417080	520770	802870	1211500	1019800	711340	334990	591120	555950	995010	529450	428050	864530	714950	892730	588680	510810	75213	34835	70489	45984	31045	68073	43624	78276	56524	33099	5	5	5	5	5	5	5	5	5	5	6	6	6	6	6
P60660;P60660-2;P14649	P60660;P60660-2	Myosin light polypeptide 6	MYL6	18	10011000	4257000	3496700	2021600	1354800	11835000	5502200	4403900	2175700	927680	2508200	1195700	998990	552950	437380	3525600	1229100	936700	565740	511550	69743	29569	24544	17099	10906	82297	42067	30749	21194	10019	7	7	7	7	7	7	7	7	7	7	6	6	6	6	6
Q15365;P57723;P57723-2	Q15365	Poly(rC)-binding protein 1	PCBP1	18	1604600	1036100	1741600	2116500	2425900	2024200	1269500	1933200	2523300	1365700	404090	300730	877160	840880	900220	814060	389690	696450	1032600	988640	44716	16868	68938	100510	102660	48760	27479	72203	118150	104250	5	5	5	5	5	5	5	5	5	5	6	6	6	6	6
Q9HCE1;Q9HCE1-2	Q9HCE1;Q9HCE1-2	Putative helicase MOV-10	MOV10	18	715990	928770	2389700	3171700	4003400	1015100	1226800	2422900	3077800	2034500	162910	187050	680850	793090	1114100	311820	249570	605570	881130	1055300	14167	8365	41119	62114	75118	17912	15865	49150	79290	72064	5	5	5	5	5	5	5	5	5	5	5	5	5	5	5
Q9UHB9;Q9UHB9-4;Q9UHB9-2;Q9UHB9-3	Q9UHB9;Q9UHB9-4;Q9UHB9-2;Q9UHB9-3	Signal recognition particle subunit SRP68	SRP68	18	2498300	2701000	2681600	1238600	1037800	2610100	2714900	2996100	1297800	654370	878200	1342700	2825800	1143100	897770	1517100	1520500	2480300	1329500	1069300	37340	31345	84034	36465	26749	39533	45483	97600	43361	29247	7	7	7	7	7	7	7	7	7	7	6	6	6	6	6
O75436;O75436-2	O75436;O75436-2	Vacuolar protein sorting-associated protein 26A	VPS26A	18	2011600	3414600	8042500	5122600	3108700	2221600	3445300	9105500	4759300	2107300	689160	761630	1877700	938830	560750	1218500	975760	1757400	999630	766310	17163	22319	80233	50475	28500	21801	30221	92453	59286	30175	8	8	8	8	8	8	8	8	8	8	4	4	4	4	4
P36542;P36542-2	P36542;P36542-2	ATP synthase subunit gamma, mitochondrial	ATP5C1	18	11978000	7174900	956040	434480	506550	12091000	7437000	1153800	618180	193710	4281600	2301200	433280	335430	267290	5897900	2763400	453050	235890	105810	324980	167470	10014	13383	21118	321480	189980	23463	17603	13549	8	8	8	8	8	8	8	8	8	7	4	4	4	4	4
P50395;P50395-2;P31150	P50395;P50395-2	Rab GDP dissociation inhibitor beta	GDI2	18	1584900	2019500	2731600	2576700	1963800	2500200	1609100	2430700	2320900	1151900	718780	622910	1146000	729790	563960	1172400	812940	1263000	951830	831700	61786	27993	66887	73898	49042	65161	39309	75718	92597	50550	6	6	6	6	6	6	6	6	6	6	4	4	4	4	4
P61981	P61981	14-3-3 protein gamma;14-3-3 protein gamma, N-terminally processed	YWHAG	18	2844600	2045200	2926400	2699300	2535300	3102900	2152000	2858500	2781000	1350900	1449200	1163600	1823600	1585100	1291000	1789400	999130	1529000	1455700	1303900	38177	25371	36159	38212	31234	44520	27483	47716	45028	28097	6	6	6	6	6	6	6	6	6	6	4	4	4	4	4
P62158;P27482;P02585	P62158	Calmodulin	CALM1	18	12232000	8927800	9748200	5701200	4937400	13023000	10915000	12472000	7252900	3147700	2419800	1854100	2434800	1437400	962530	3311700	2202400	2233200	1592300	1276600	129550	113840	89654	62633	39348	129440	128630	120310	83675	40099	5	5	5	5	5	5	5	5	5	5	4	4	4	4	4
Q3ZCQ8-2;Q3ZCQ8;Q3ZCQ8-3	Q3ZCQ8-2;Q3ZCQ8	Mitochondrial import inner membrane translocase subunit TIM50	TIMM50	18	2732600	1980300	944910	973140	1360500	2947900	2159800	1216900	1120400	738460	1788900	1373900	591120	251890	216440	2848300	1615800	530180	265070	176390	85051	31157	10665	6732.4	7968.9	81078	44064	13603	10057	6933.9	10	10	10	10	10	10	10	10	10	9	4	4	4	4	4
Q7Z739	Q7Z739	YTH domain-containing family protein 3	YTHDF3	18	849490	971290	2563500	3471000	3694700	1163200	1265100	2877600	3565800	2067400	391670	504300	1841400	2341800	2542300	755090	794710	1631600	2539500	2585500	25743	30823	76769	117590	101010	34112	34971	93344	123770	103360	4	4	4	4	4	4	4	4	4	4	6	6	6	6	6
Q99848	Q99848	Probable rRNA-processing protein EBP2	EBNA1BP2	18	1338700	783990	1798300	2056000	4626700	1635100	1284900	2496000	3546800	2814600	520230	304250	1054400	1192900	1846400	880170	444090	867640	1235600	2076500	26177	9930.3	26155	40543	62950	26848	15748	35008	53107	84105	4	4	4	4	4	4	4	4	4	4	6	6	6	6	6
Q9BXJ9;Q9BXJ9-4	Q9BXJ9;Q9BXJ9-4	N-alpha-acetyltransferase 15, NatA auxiliary subunit	NAA15	18	3431100	2556100	5359100	6170200	7865800	4102200	3417300	6444000	8148300	4723200	386530	329480	1366000	1912300	1995800	796090	473280	1241400	1999700	2173100	8602.7	4673.4	22082	38939	36861	10903	7593.1	23519	43889	38729	9	9	9	9	9	9	9	9	9	9	5	5	5	5	5
Q9NUU7;Q9UMR2;Q9UMR2-2;Q9UMR2-4;Q9NUU7-2;Q9UMR2-3	Q9NUU7;Q9UMR2;Q9UMR2-2;Q9UMR2-4;Q9NUU7-2;Q9UMR2-3	ATP-dependent RNA helicase DDX19A;ATP-dependent RNA helicase DDX19B	DDX19A;DDX19B	18	1490800	1253000	2107400	1920600	3034900	2151900	1678500	2425900	2594900	1584000	1526800	1172100	2864700	2512000	2870700	2653200	1362500	2329900	2835800	3334000	39074	21809	62563	72468	87150	46424	32885	70341	92418	87859	4	4	4	4	4	4	4	4	4	4	7	7	7	7	7
P22307;P22307-6;P22307-2;P22307-4;P22307-7;P22307-8	P22307;P22307-6;P22307-2;P22307-4;P22307-7;P22307-8	Non-specific lipid-transfer protein	SCP2	18	3426500	7334700	8484400	2708000	814890	4292200	7729200	9949600	2935500	816640	1001000	1753500	2908200	946160	496780	1499800	2233900	2710200	962920	608130	64765	118100	145280	53367	20124	70856	133890	176680	68180	26030	3	3	3	3	3	3	3	3	3	3	7	7	7	7	7
P43307;P43307-2	P43307;P43307-2	Translocon-associated protein subunit alpha	SSR1	18	883690	1896000	1921800	420520	211970	1073200	2003500	2208800	606890	165220	238910	403250	618640	85020	47104	363020	432600	451140	137240	43159	30661	64969	64418	14215	3600.3	30125	62183	72669	19811	5278.9	8	8	8	8	8	8	8	8	8	6	3	3	3	3	3
P62633;P62633-2;P62633-7;P62633-3;P62633-5;P62633-6	P62633;P62633-2;P62633-7;P62633-3;P62633-5;P62633-6	Cellular nucleic acid-binding protein	CNBP	18	1669000	3174700	6826300	6607600	9751200	2892300	3084600	5313300	8051100	4126600	718040	1521700	2608400	3878800	4527500	1339300	1601800	3361100	5625700	3158300	8569.1	11670	34446	29893	35527	9363.7	8438.9	22482	29123	20292	6	6	6	6	6	6	6	6	6	6	8	8	9	9	9
P07737;CON__P02584	P07737	Profilin-1	PFN1	18	686080	492840	819300	775760	705040	734270	521520	842270	829430	438910	3520000	2635600	5740300	4602200	3250600	6515400	2881800	5736300	5421200	4318900	173720	80444	161760	189620	109660	190950	101360	207820	244420	105540	2	2	2	2	2	2	2	2	2	2	6	6	6	6	6
Q6YN16;Q6YN16-2	Q6YN16;Q6YN16-2	Hydroxysteroid dehydrogenase-like protein 2	HSDL2	18	4177300	3340000	1908900	541640	542680	4341600	3969700	2323100	901930	346860	1914700	1420100	1991900	1289200	1341600	2691300	1699600	1735500	1518500	1579100	168300	85847	95600	41494	37568	173290	117880	122470	51895	31259	2	2	2	2	2	2	2	2	2	2	6	6	6	6	6
Q9Y3U8	Q9Y3U8	60S ribosomal protein L36	RPL36	18	2536300	3227900	6317200	8885800	13856000	3241100	4484800	6639800	11883000	6287100	190720	252420	885150	904860	1012100	382850	323600	650780	1026700	1258800	39702	47456	107700	157930	184570	54492	60076	127440	182880	176420	8	8	8	8	8	8	8	8	8	8	2	2	2	2	2
Q9GZR7;Q9GZR7-2	Q9GZR7;Q9GZR7-2	ATP-dependent RNA helicase DDX24	DDX24	18	1491900	1367300	3145900	4229900	5162300	2051900	1843900	4009800	4858200	3270100	78894	58934	284150	357710	383800	191980	97164	198440	399720	430610	1872.1	1146.3	447.08	519.23	518.07	1908.8	1203.2	302.28	746.88	654.9	12	12	12	12	12	12	12	12	12	12	4	3	5	5	5
P46776	P46776	60S ribosomal protein L27a	RPL27A	17	2876300	4091400	11779000	17943000	23829000	4646200	5807800	13443000	18283000	11467000	1467100	3178400	13193000	14530000	17840000	3496300	4100400	10936000	18345000	22401000	23465	31621	79996	110150	130130	30937	32876	84277	130360	134500	5	5	5	5	5	5	5	5	5	5	7	7	7	7	7
P48047	P48047	ATP synthase subunit O, mitochondrial	ATP5O	17	2870900	2291100	1014600	639820	614910	3191000	2306700	1261800	702490	327520	1488100	965000	657380	256110	185970	2358600	1277000	610860	277500	190980	137370	67093	11627	9749.5	12852	142420	82850	16342	13920	11518	5	5	5	5	5	5	5	5	5	5	5	5	5	5	5
P54920	P54920	Alpha-soluble NSF attachment protein	NAPA	17	1899400	3002900	4790400	3910200	2722700	2583700	2645100	4686100	3949800	2094800	355560	404780	873870	637750	631560	627380	533460	1022900	954670	983250	98964	58372	66448	58489	44138	100830	79750	82355	76308	47794	5	5	5	5	5	5	5	5	5	5	5	5	5	5	5
Q7L014	Q7L014	Probable ATP-dependent RNA helicase DDX46	DDX46	17	1647300	1008100	1697400	1845700	2381800	1804900	1245200	1964400	2298200	1514200	853880	677620	1543300	1706600	2064600	1442000	862950	1599400	2112300	2396300	33648	17455	48708	63896	61443	38093	24271	49055	71781	67523	5	5	5	5	5	5	5	5	5	5	7	7	7	7	7
Q9H9B4	Q9H9B4	Sideroflexin-1	SFXN1	17	9395600	6512900	1098800	693680	758040	9217100	6511000	1407800	828380	288140	2692300	1376000	847690	628510	1216000	3823300	1804700	969630	1065800	2174800	157900	54381	18930	13961	13542	151940	75638	28205	18959	12401	6	6	6	6	6	6	6	6	6	6	5	5	5	5	5
Q9Y696	Q9Y696	Chloride intracellular channel protein 4	CLIC4	17	2196300	1973400	2053600	1151900	656870	2640200	2498700	2961300	1395000	425860	366330	314920	662130	246650	112040	587000	436140	596090	252540	122880	24481	13286	31367	15506	6804.4	33031	25619	49195	25284	7993.7	7	7	7	7	7	7	7	7	7	7	5	4	5	4	4
O14818;O14818-2;O14818-4;Q8TAA3;Q8TAA3-2;Q8TAA3-5	O14818;O14818-2	Proteasome subunit alpha type-7	PSMA7	17	3370900	3015900	4618300	3868200	7738000	3922000	3416000	4519800	3947200	4273800	919330	688070	1502700	1375300	2944400	1508100	938830	1433800	1532900	3305000	30598	19375	40604	56040	94591	35027	24933	45269	68570	92829	4	4	4	4	4	4	4	4	4	4	6	6	6	6	6
P07686	P07686	Beta-hexosaminidase subunit beta;Beta-hexosaminidase subunit beta chain B;Beta-hexosaminidase subunit beta chain A	HEXB	17	1601100	3462700	4009400	1625400	983200	1921500	3619100	4089600	1688900	761280	38537	69203	205410	35502	33267	63148	90820	131440	54329	28725	17351	29732	62464	19612	10408	22197	39209	61275	25411	14462	6	6	6	6	6	6	6	6	6	6	4	4	4	4	3
P10515	P10515	Dihydrolipoyllysine-residue acetyltransferase component of pyruvate dehydrogenase complex, mitochondrial	DLAT	17	3246400	2112500	450510	305940	382470	3613200	2342100	717800	409350	209550	948330	606610	501780	532100	699100	1862600	910410	516240	576020	801520	153330	59353	29428	25961	40427	151930	78231	30866	33554	32273	5	5	5	5	5	5	5	5	5	5	4	3	3	4	4
P16070;P16070-12;P16070-18;P16070-14;P16070-13;P16070-11;P16070-10;P16070-16;P16070-8;P16070-17;P16070-6;P16070-4;P16070-3;P16070-7;P16070-5;P16070-15;P16070-9;P16070-19	P16070;P16070-12;P16070-18;P16070-14;P16070-13;P16070-11;P16070-10;P16070-16;P16070-8;P16070-17;P16070-6;P16070-4;P16070-3;P16070-7;P16070-5	CD44 antigen	CD44	17	5495100	4168600	3859500	2405000	1267700	6180300	4565100	5357700	2911200	942910	3044400	1992900	3182800	1542100	687070	4072200	2275100	3450700	1715300	820310	70162	29721	59083	38108	21941	79443	52502	96622	56499	22954	6	6	6	6	6	6	6	6	6	6	7	6	7	6	5
P23193;P23193-2;Q15560;Q15560-2	P23193;P23193-2	Transcription elongation factor A protein 1	TCEA1	17	2244600	2135900	4547100	5499400	7094600	2909100	2553600	4829900	6090100	3710400	285870	258810	990060	1058600	1296500	482550	345800	769400	1147300	1435600	13041	9179.4	27615	38064	47388	15843	12513	26779	41156	46646	7	7	7	7	7	7	7	7	7	7	4	4	4	4	4
P30405;P30405-2;Q9UNP9-3;Q9UNP9-2	P30405	Peptidyl-prolyl cis-trans isomerase F, mitochondrial	PPIF	17	16363000	12409000	1840700	1357200	1600900	19855000	12916000	2272100	1676600	690860	3743300	2261200	502510	305750	279840	5142500	2641500	506840	319170	205650	218070	107230	11186	9865.5	15687	268610	122620	23898	13383	9527.5	7	7	7	7	7	7	7	7	7	7	4	4	4	4	4
P31948;P31948-2;P31948-3	P31948;P31948-2;P31948-3	Stress-induced-phosphoprotein 1	STIP1	17	2908900	2562000	3618200	3496500	2757300	3515700	2621800	3847000	3578200	1820100	203810	181430	339490	283110	252650	336860	181750	309350	346190	262010	26801	19094	39533	52945	36486	33069	23028	43281	66921	38216	6	6	6	6	6	6	6	6	6	6	4	3	4	4	4
P43897;P43897-2;P43897-4;P43897-3	P43897;P43897-2	Elongation factor Ts, mitochondrial	TSFM	17	9231700	6437300	900270	571460	629130	10140000	6870200	1277300	761330	235180	4308700	2605200	647190	318420	374130	6550700	3160500	679450	401380	264140	250000	101900	23626	21887	21762	269870	135610	35738	28179	17581	4	4	4	4	4	4	4	4	4	4	6	6	6	6	6
P55010	P55010	Eukaryotic translation initiation factor 5	EIF5	17	680040	777060	2073700	3212900	4273100	1012700	995910	2236700	3592100	2265000	145930	145980	551810	757680	719360	260080	232720	499780	756700	1042500	23532	18761	64203	108200	132970	32922	30738	65204	127860	136100	4	4	4	4	4	4	4	4	4	4	5	5	5	5	5
P60981;P60981-2	P60981;P60981-2	Destrin	DSTN	17	4294700	4014100	4479900	2682100	1888000	4419900	4446300	5033700	2340500	1159100	1044700	1072300	1292100	857560	540380	1538100	1242600	1607200	924060	606070	47712	27276	41798	30306	21950	60083	41364	63948	42801	21643	6	6	6	6	6	6	6	6	6	6	4	4	4	4	4
P61224;P61224-3;P61224-2;P61224-4;A6NIZ1	P61224;P61224-3;P61224-2;P61224-4;A6NIZ1	Ras-related protein Rap-1b;Ras-related protein Rap-1b-like protein	RAP1B	17	6582700	10746000	10013000	5922300	2969700	10360000	10966000	10885000	5062300	1697600	1609200	1413000	2272800	893180	443060	2459800	1778800	1933100	908430	516080	164160	88814	146340	83789	35735	154450	123060	180570	98730	35730	7	7	7	7	7	7	7	7	7	7	4	4	4	4	4
P68431;P84243;Q71DI3;Q16695;Q6NXT2	P68431;P84243;Q71DI3;Q16695;Q6NXT2	Histone H3.1;Histone H3.3;Histone H3.2;Histone H3.1t;Histone H3.3C	HIST1H3A;H3F3A;HIST2H3A;HIST3H3;H3F3C	17	48958000	4303600	3265800	1753800	1417100	62221000	658780	5888400	2220800	846880	27547000	3009700	3790000	1901000	1284700	31973000	1615400	2311300	1307600	1548600	206320	15519	11822	14023	13521	276370	67868	40537	24389	13688	8	8	8	8	8	8	3	8	8	8	4	4	4	4	4
Q00059;Q00059-2	Q00059;Q00059-2	Transcription factor A, mitochondrial	TFAM	17	10062000	6305300	1315200	984500	980180	10810000	6860400	1655100	1094400	489890	2466600	1510800	330760	147180	127610	3527700	1624800	281080	126960	97996	341740	169240	3921.2	10928	16837	342110	195820	25034	16377	8136.5	7	7	7	7	7	7	7	7	7	7	4	4	4	4	4
Q13247;Q13247-3;Q13247-2	Q13247;Q13247-3	Serine/arginine-rich splicing factor 6	SRSF6	17	3130300	2517700	5826300	8116300	15466000	4320500	3782000	6725500	9584600	7425800	860690	517960	1974000	2462100	3794000	1229200	783640	1581200	2610100	4904100	38135	20261	52974	91255	156530	46087	33625	70487	129820	174960	6	6	6	6	6	6	6	6	6	6	7	7	7	7	7
Q14165	Q14165	Malectin	MLEC	17	1724500	3424500	3738500	994490	457470	1971000	3317900	4184800	865080	367480	408610	681310	1076400	251580	107290	642280	827510	1049800	321760	155010	83005	63613	70954	19469	8541.9	89998	81387	97023	27200	10711	6	6	6	6	6	6	6	6	5	6	4	4	4	4	4
Q5T3I0;Q5T3I0-3;Q5T3I0-2	Q5T3I0;Q5T3I0-3	G patch domain-containing protein 4	GPATCH4	17	797970	589760	1603600	2158600	2823400	923730	906640	1897500	3089300	1800500	183360	202510	1033100	1273700	1393700	344830	297270	978550	1468100	1911300	6800.5	5595.1	20480	30840	38419	9999.2	9415	28068	45775	46535	5	5	5	5	5	5	5	5	5	5	8	5	7	8	7
Q9HAV7	Q9HAV7	GrpE protein homolog 1, mitochondrial	GRPEL1	17	4006100	2771300	472080	490910	604590	4513000	2858200	798280	608880	302480	1924200	1268300	324590	160240	169060	2767600	1576100	310710	184170	139000	223360	117530	14974	15633	18369	222510	140550	31693	19212	12471	6	6	5	6	6	6	6	6	6	6	4	4	4	4	4
Q9Y3B7;Q9Y3B7-2;Q9Y3B7-3	Q9Y3B7;Q9Y3B7-2;Q9Y3B7-3	39S ribosomal protein L11, mitochondrial	MRPL11	17	6774300	4793800	1315700	1047700	1363300	7920300	5006800	1760500	1331200	678430	1999700	1235600	647760	287690	305260	2864800	1530700	675990	346910	293920	61271	35204	8607.7	8250	9875.3	60647	38874	9136.8	10565	7903	4	4	4	4	4	4	4	4	4	4	8	7	6	6	6
O14979;O14979-3;O14979-2	O14979;O14979-3;O14979-2	Heterogeneous nuclear ribonucleoprotein D-like	HNRNPDL	17	1219200	656380	2067100	3418400	4016800	1622700	951060	2467900	4403400	2562100	226740	107030	482070	608840	757560	332360	161170	380720	691690	855740	34845	12155	44638	74902	83659	45475	22898	68046	130220	118420	3	3	3	3	3	3	3	3	3	3	4	4	4	4	4
P30533	P30533	Alpha-2-macroglobulin receptor-associated protein	LRPAP1	17	6287200	10895000	11837000	4241900	2627400	7528100	11313000	12847000	4783100	1913600	1107400	1947800	2747900	943890	757180	1611800	2266000	2288900	1059200	913110	27794	63877	48018	14301	9432.3	37411	70536	78589	24639	10851	9	9	9	9	9	9	9	9	9	9	5	5	5	5	5
P35613;P35613-2;P35613-4;P35613-3	P35613;P35613-2;P35613-4;P35613-3	Basigin	BSG	17	18507000	14408000	13463000	6372200	2428400	18831000	18469000	17241000	7463400	1922600	823050	558620	1638700	384260	149480	1238100	728860	850750	345050	123930	48154	28292	39218	18693	5866.7	58429	45159	75322	29061	7680.8	7	7	7	7	6	7	7	7	7	6	3	3	3	2	3
P38919	P38919	Eukaryotic initiation factor 4A-III;Eukaryotic initiation factor 4A-III, N-terminally processed	EIF4A3	17	1746700	1734700	5871900	9291800	12818000	2966400	2517900	6163800	9915000	7273900	995730	750160	3735100	4621400	6270300	1823700	1220000	3028300	5367200	7485100	55832	29199	69322	130610	156480	59734	40734	75798	162200	176630	3	3	3	3	3	3	3	3	3	3	7	7	7	7	7
P60228	P60228	Eukaryotic translation initiation factor 3 subunit E	EIF3E	17	1963400	1974700	4019700	5673000	9397500	2534300	2526800	4436600	3882800	3102200	319420	347640	1263000	1888600	2787600	526360	461600	1143100	1931800	3043700	12713	7099.9	32557	54465	71009	13681	10976	30671	50631	63624	9	9	9	9	9	9	9	9	9	9	3	3	3	3	3
Q12904;Q12904-2	Q12904;Q12904-2	Aminoacyl tRNA synthase complex-interacting multifunctional protein 1;Endothelial monocyte-activating polypeptide 2	AIMP1	17	1348600	1703800	1900700	990550	1977800	1570000	2106000	2215100	875670	1042400	655180	856410	1678700	954980	1746600	1183400	1167500	1457400	1077000	1960200	43801	46300	81038	43412	70058	45177	57987	91880	55312	70691	3	3	3	3	3	3	3	3	3	3	8	8	8	8	8
Q15758;Q15758-3;Q15758-2	Q15758;Q15758-3;Q15758-2	Neutral amino acid transporter B(0)	SLC1A5	17	3464100	2486800	1882000	1099800	400620	3075800	2646400	2888600	1462700	327170	510840	517340	797010	306650	137070	751490	446280	634190	297320	145100	75130	22961	48335	18466	8526.3	65665	39910	77279	23779	8057.1	8	8	8	8	8	8	8	8	7	7	3	3	3	3	3
Q9UHG3;Q9UHG3-2	Q9UHG3;Q9UHG3-2	Prenylcysteine oxidase 1	PCYOX1	17	687810	1362100	1525700	525130	284120	816610	1364500	1598100	579890	207680	968120	1396100	2547700	656840	430740	1557800	1798000	2164400	760490	502060	29241	32361	56509	18361	9111.6	26637	42915	62381	23707	10381	3	3	3	3	3	3	3	3	3	3	6	6	6	6	6
P28331;P28331-4;P28331-2;P28331-5;P28331-3	P28331;P28331-4;P28331-2;P28331-5;P28331-3	NADH-ubiquinone oxidoreductase 75 kDa subunit, mitochondrial	NDUFS1	17	4262400	2599600	601650	382480	415830	4658200	3235500	785160	464830	176050	327200	183760	108680	72277	67902	482250	219200	88932	69583	49434	51357	13750	7034.2	5834.1	5492.8	52445	20182	9533.1	8053.2	5542.5	8	8	8	8	8	8	8	8	8	8	2	2	2	2	2
P31946;P31946-2	P31946;P31946-2	14-3-3 protein beta/alpha;14-3-3 protein beta/alpha, N-terminally processed	YWHAB	17	2075700	1481100	1976300	1840200	1389500	2250800	1579000	2104000	1804700	795660	414070	305320	491860	424520	342570	588460	333300	460230	415830	358560	21068	13933	21885	25961	19642	21688	15127	24206	29559	19478	7	7	7	7	7	7	7	7	7	7	2	3	2	2	2
Q01813;Q01813-2	Q01813;Q01813-2	ATP-dependent 6-phosphofructokinase, platelet type	PFKP	17	1265400	857770	1442500	1614400	2234900	1361200	979930	1581100	1771100	1182400	373140	252990	723460	847420	1175200	596570	341450	668730	941780	1153700	50806	20435	70387	91546	123890	52845	32095	81443	110730	118220	2	2	2	2	2	2	2	2	2	2	5	4	5	6	6
Q12849;Q12849-5	Q12849;Q12849-5	G-rich sequence factor 1	GRSF1	17	6565200	4245500	1244000	1163300	1386600	6762800	4967200	1691200	1264000	778000	314410	228140	89124	55955	60245	543280	250590	85434	65636	56339	69543	29147	3104.1	3695	4463.6	76280	36079	6784.4	5090.9	3418.7	8	8	8	8	8	8	8	8	8	8	2	2	2	2	2
P56192;P56192-2	P56192;P56192-2	Methionine--tRNA ligase, cytoplasmic	MARS	17	3233300	5400200	5691800	2668000	6793400	3565100	5584100	6407100	2649600	3585600	219030	336630	610680	187750	540970	421350	447090	517580	286390	536800	29821	16331	32829	15531	32581	26872	22412	37623	19012	30087	9	9	9	9	9	9	9	9	9	9	1	1	2	1	2
Q13435	Q13435	Splicing factor 3B subunit 2	SF3B2	17	1628700	891410	2023100	3025400	4558000	2192700	1348200	2414100	3869600	2627600	111750	72112	228800	262070	359230	197960	91999	205610	290980	430420	51131	16136	49465	71821	118750	58736	25439	62523	104630	106840	8	8	8	8	8	8	8	8	8	8	1	1	1	1	1
Q8TEQ6	Q8TEQ6	Gem-associated protein 5	GEMIN5	17	865630	607470	869270	998960	1938200	917150	679120	940470	1039100	942790	618470	512510	1225600	1190500	2001300	858330	553140	942440	1170600	2286500	4872.6	1846.7	4754	4594.2	7035.9	5091.6	3571.3	6310.6	5410.9	6235.8	5	5	5	5	5	5	5	5	5	5	11	11	11	10	11
Q9NYF8;Q9NYF8-2;Q9NYF8-4;Q9NYF8-3	Q9NYF8;Q9NYF8-2;Q9NYF8-4;Q9NYF8-3	Bcl-2-associated transcription factor 1	BCLAF1	17	2291200	1383300	2677300	3766900	5330800	3006700	2057100	3301600	4659600	3433400	612870	259430	876170	1040000	1561200	887690	366980	840830	1258800	2036500	1037.5	575.78	1233.2	950.84	725.98	883.63	712.46	1782.5	1379	1472.6	9	9	9	9	9	9	9	9	9	9	7	6	7	7	7
P06744;P06744-2;CON__Q3ZBD7	P06744;P06744-2	Glucose-6-phosphate isomerase	GPI	16	2649500	2149600	3469100	3351600	2918500	3046600	2310300	3625100	3270100	1859900	976180	749040	1757900	1575700	1369500	1809900	925970	1785100	1821300	1656800	67520	27457	56792	76824	59689	72263	38067	69438	99972	61174	6	6	6	6	6	6	6	6	6	6	5	5	5	5	5
P09382	P09382	Galectin-1	LGALS1	16	17014000	13216000	12754000	8949700	4819900	18451000	12958000	14053000	10822000	3680600	2183000	1971100	2525000	1972600	1045000	3466200	2127100	2894500	2289200	1289700	161350	85762	126270	109630	44760	191480	115050	192320	144480	49034	5	5	5	5	5	5	5	5	5	5	5	5	5	5	5
Q15691;Q15555;Q9UPY8;Q9UPY8-2;Q15555-4;Q15555-5;Q15555-3	Q15691	Microtubule-associated protein RP/EB family member 1	MAPRE1	16	4977900	4449800	6477000	6405100	6863700	6337200	4557600	6965400	6816700	3910700	759770	556040	995330	781590	789090	1080600	628650	890700	941450	932490	48580	48534	99371	61160	53855	52988	65144	103610	71370	56524	6	6	6	6	6	6	6	6	6	6	5	5	5	5	5
Q9H9A5;Q9H9A5-6;Q9H9A5-4;Q9H9A5-3;Q9H9A5-2;Q9H9A5-5	Q9H9A5;Q9H9A5-6;Q9H9A5-4;Q9H9A5-3;Q9H9A5-2	CCR4-NOT transcription complex subunit 10	CNOT10	16	503720	520770	1577800	2386900	2357700	738940	628240	1496400	2250100	1248200	89604	74093	303950	445850	385630	177580	108470	286620	445270	462880	9391.8	5162.4	16423	25503	25422	8156.6	8066	14050	27581	21387	6	6	6	6	6	6	6	6	6	6	5	5	5	5	5
O95573	O95573	Long-chain-fatty-acid--CoA ligase 3	ACSL3	16	1413200	2443200	2491000	900480	369770	1515600	2362500	2937300	1010200	358180	400700	521340	942000	312120	209210	720800	612890	876550	324920	214700	37053	28167	71305	36395	26260	39857	38250	82149	44401	26377	6	6	6	6	6	6	6	6	6	5	4	4	4	4	4
P53992;P53992-2	P53992;P53992-2	Protein transport protein Sec24C	SEC24C	16	1313500	1142000	2092400	2985300	3080700	1490400	1050400	2042600	2894600	1875600	219250	194610	463050	625230	662380	405830	267970	476500	677390	729360	13508	5294.4	21716	38121	40681	14638	9412.7	22768	39701	35266	4	4	4	4	4	4	4	4	4	4	6	6	6	6	6
P55265;P55265-3;P55265-2;P55265-4;P55265-5	P55265;P55265-3;P55265-2;P55265-4;P55265-5	Double-stranded RNA-specific adenosine deaminase	ADAR	16	987890	625950	969750	1533500	1892900	1264500	786080	1094300	1774700	1136900	528290	331870	673480	859670	1070300	914720	433210	577250	985090	1103100	27574	9519.4	36882	52256	68588	34720	18599	54668	85365	83389	4	4	4	4	4	4	4	4	4	4	5	5	5	5	5
P60866;P60866-2	P60866;P60866-2	40S ribosomal protein S20	RPS20	16	1507600	2157800	6327400	15956000	12156000	2900600	3041000	6842500	10216000	5704000	684470	878840	3869800	4401400	4512600	1384800	1213600	2925200	4431000	5707100	30840	34956	108580	164990	185780	41985	47617	117450	182610	192580	4	4	4	4	4	4	4	4	4	4	5	5	5	5	5
Q14696;Q14696-2	Q14696	LDLR chaperone MESD	MESDC2	16	5428300	13703000	14464000	5044800	2918600	8305100	12097000	14454000	5402700	2156800	1523200	3195400	4799600	1076100	640640	2462600	3555800	4170400	1227100	708820	40358	76968	86201	21846	9767	43718	82015	97662	29247	11051	7	7	7	7	7	7	7	7	7	7	5	5	5	5	5
Q6NZI2;Q6NZI2-3;Q6NZI2-2	Q6NZI2;Q6NZI2-3;Q6NZI2-2	Polymerase I and transcript release factor	PTRF	16	14663000	7002100	5278200	3670400	3315800	14285000	7728700	7255200	4750000	2422100	5321600	2630300	2233200	1476500	1279100	5775300	2614800	2162800	1930800	1670400	130670	81157	52150	43351	36359	129540	95845	79586	72178	45781	6	6	6	6	6	6	6	6	6	6	6	6	6	6	6
Q71UM5	Q71UM5	40S ribosomal protein S27-like	RPS27L	16	2344000	2664300	6206800	9461700	12221000	3152000	3797000	7960500	10923000	6270600	196210	390070	1666300	1769200	1809000	470650	516040	1260500	1734300	2276600	40683	31073	80817	117900	134010	50009	41738	81391	131470	138060	6	6	6	6	6	6	6	6	6	6	4	4	4	4	4
Q969H8	Q969H8	Myeloid-derived growth factor	MYDGF	16	15552000	31457000	34608000	8791600	3001600	17893000	34156000	37594000	9386500	2813200	2051600	3740600	4712800	1040900	483840	2760500	4570600	4178000	1176600	621520	124940	284230	242680	57463	23455	140150	296890	315980	78560	26803	4	4	4	4	4	4	4	4	4	4	6	6	6	6	6
Q96B97;Q96B97-2;Q96B97-3	Q96B97;Q96B97-2;Q96B97-3	SH3 domain-containing kinase-binding protein 1	SH3KBP1	16	793360	717520	1776000	2906700	3699500	1173400	1002200	2118900	2953100	1690900	123190	95117	467510	539960	679180	216260	171440	425810	603330	736320	21033	18323	45852	72564	86451	26974	28544	54907	78329	78324	7	7	7	7	7	7	7	7	7	7	3	4	4	4	4
Q96PK6;Q96PK6-2;Q96PK6-3;Q96PK6-4	Q96PK6	RNA-binding protein 14	RBM14	16	1487200	878850	2027700	3183400	3530500	2126700	1256200	2557600	3974000	2326300	1138700	498690	1686300	2088500	2503100	1803700	674570	1430000	2302900	3174000	52588	13625	46092	72919	79391	69313	30380	85378	128520	104690	4	4	4	4	4	4	4	4	4	4	7	7	7	7	7
Q9Y5M8	Q9Y5M8	Signal recognition particle receptor subunit beta	SRPRB	16	10038000	18710000	19646000	5964100	2342700	11509000	18518000	23873000	6665600	1996500	764620	1229000	2425100	520460	258910	1213600	1385400	2039500	659810	358050	31478	25569	65834	19312	5933.4	31458	35439	77952	24967	8927.4	7	7	7	7	7	7	7	7	7	7	5	5	5	4	4
O15381;O15381-2;O15381-5;O15381-3;O15381-4	O15381;O15381-2;O15381-5	Nuclear valosin-containing protein-like	NVL	16	775080	630420	2083200	3409100	3760500	1198600	936090	2313100	3669000	1937600	93918	88521	481220	736770	715840	233570	150510	445810	770390	856580	5697.3	2187.1	5527.6	8321.8	9275.9	6284.2	3213	6832.4	12899	9861.7	7	7	7	7	7	7	7	7	7	7	4	4	6	6	6
O43615	O43615	Mitochondrial import inner membrane translocase subunit TIM44	TIMM44	16	2775900	1808300	795970	761850	863110	2793000	1985400	984740	925190	464480	1433400	759540	285350	145440	155760	2323400	1060300	283570	144280	113080	220070	88461	26267	19682	21635	210660	107500	39359	25281	15904	4	4	4	4	4	4	4	4	4	4	3	3	3	3	3
P06756;P06756-3;P06756-2	P06756;P06756-3;P06756-2	Integrin alpha-V;Integrin alpha-V heavy chain;Integrin alpha-V light chain	ITGAV	16	1497100	1320800	1679500	1070500	721610	1643100	1458800	1899900	969090	358870	755920	664210	1127500	624750	404490	1158100	715530	1028200	576190	379010	21916	12618	27065	20147	12801	22683	17388	32440	23571	12947	7	7	7	7	7	7	7	7	7	7	3	3	3	3	3
P32322;P32322-3;P32322-2	P32322;P32322-3;P32322-2	Pyrroline-5-carboxylate reductase 1, mitochondrial	PYCR1	16	4043500	2215000	732110	716600	844020	4422000	2423800	860500	690100	392270	3598800	1550700	659270	571110	656080	5794900	2131800	621330	534540	588080	377700	116660	21287	27661	30548	373670	135520	32629	34031	24426	5	5	5	5	5	5	5	5	5	5	3	3	3	3	3
P54819;P54819-3;P54819-5;P54819-2;P54819-4;P54819-6	P54819;P54819-3;P54819-5;P54819-2;P54819-4;P54819-6	Adenylate kinase 2, mitochondrial;Adenylate kinase 2, mitochondrial, N-terminally processed	AK2	16	10935000	5589900	1606500	1065100	1000200	11619000	5727100	1809400	1312800	529690	1497000	710570	238660	183170	150470	2302400	828970	246880	190670	129990	188600	66915	15128	16137	13881	199600	81232	19222	18654	11016	4	4	4	4	4	4	4	4	4	4	3	3	3	3	3
P62136;P62136-2;P62136-3	P62136;P62136-2;P62136-3	Serine/threonine-protein phosphatase PP1-alpha catalytic subunit	PPP1CA	16	2025000	1626600	2064100	2974500	2713800	2588200	1615000	2477600	3246400	1945900	621500	318790	659740	471040	538000	959770	405930	521430	513080	557010	72651	27940	70957	85474	95359	77353	33057	73671	108620	95001	5	5	5	5	5	5	5	5	5	5	3	3	3	3	3
Q15459;Q15459-2	Q15459;Q15459-2	Splicing factor 3A subunit 1	SF3A1	16	1707900	780590	1694000	2489900	3318100	2086600	1077500	2076700	3013600	2189500	372050	150510	460100	561320	795270	485440	170310	362770	672300	959870	35146	11348	28873	42749	54972	39933	19664	44841	75592	75851	5	5	5	5	5	5	5	5	5	5	3	3	3	3	3
O94874;O94874-2;O94874-3	O94874;O94874-2;O94874-3	E3 UFM1-protein ligase 1	UFL1	16	3834800	5750500	7176200	2744900	1544100	4707300	6158600	8486100	2965100	1172800	339170	554780	997130	263380	129880	607390	641220	919190	306070	161170	16347	12151	21845	8780.6	4529.3	17074	15590	26824	13592	6360.1	9	9	9	9	9	9	9	9	9	9	4	4	4	4	4
P35610;P35610-3;P35610-2	P35610;P35610-3;P35610-2	Sterol O-acyltransferase 1	SOAT1	16	1645000	2829500	2688000	1063100	660240	1802200	2838100	3446600	1304500	451810	431960	728930	1657100	496450	257570	763070	880610	1551600	529430	377010	9649.5	5582	19897	7068.2	2675.9	10760	8685.5	23197	9582.4	3737.8	10	10	10	10	10	10	10	10	10	10	3	3	3	3	3
P62316;P62316-2	P62316;P62316-2	Small nuclear ribonucleoprotein Sm D2	SNRPD2	16	721300	412820	897890	1160200	1713000	887440	557520	1069600	1128700	877950	967490	756840	1123100	896450	1031700	1747300	671790	934110	1157000	1310000	23365	6370.1	22220	39187	52218	27653	12104	32366	67684	73738	11	11	11	11	11	11	11	11	11	11	2	2	2	2	2
Q9Y2W1	Q9Y2W1	Thyroid hormone receptor-associated protein 3	THRAP3	16	875820	363430	1097400	1609900	2256900	1125200	592310	1305000	1989600	1552200	612880	244350	752380	1020700	1521600	832170	327760	680730	1191900	1811600	4843.3	1699.4	4233.8	6997.2	9541.6	6398.1	3562.9	7705.7	12690	14474	5	5	5	5	5	5	5	5	5	5	9	9	9	9	9
P04792	P04792	Heat shock protein beta-1	HSPB1	16	382540	236980	329330	313810	240790	406550	259650	329850	311650	124140	1184300	852870	1528600	1259700	975180	1799300	909080	1365100	1193000	910930	100130	70498	86837	104980	65698	108470	68877	98431	113100	54609	1	1	1	1	1	1	1	1	1	1	5	5	5	5	5
O96000;O96000-2	O96000;O96000-2	NADH dehydrogenase [ubiquinone] 1 beta subcomplex subunit 10	NDUFB10	15	7274600	4636700	1189100	659720	691200	7605300	5271800	1432100	869790	307170	2412700	1664200	477990	249450	235550	2959000	1757900	471780	233910	241660	171450	84339	15190	9991.1	17093	179370	105110	24831	13730	15698	5	5	5	5	5	5	5	5	5	5	5	5	5	5	5
O75083;O75083-3	O75083	WD repeat-containing protein 1	WDR1	15	3454500	2085800	2135500	1413700	1610600	3628700	2474100	2475200	1227400	718600	1076100	1179600	3062800	3567000	3482600	2020600	1558500	1604900	1227900	696680	54588	23481	32919	24908	18559	67879	34035	67212	35534	16242	5	5	5	5	5	5	5	5	5	5	6	5	5	5	5
P09543;P09543-2	P09543;P09543-2	2,3-cyclic-nucleotide 3-phosphodiesterase	CNP	15	2267400	1960400	2178900	1373900	952950	2659200	2229500	2604100	1387200	595840	207400	155500	262710	159500	105650	310530	185910	223090	158590	114800	26863	12467	25914	21228	17315	30132	19518	40880	30317	15811	6	6	6	6	6	6	6	6	6	6	4	4	4	4	4
P11413;P11413-3;P11413-2	P11413;P11413-3;P11413-2	Glucose-6-phosphate 1-dehydrogenase	G6PD	15	1004100	1082200	1481000	969510	795710	1073000	1088000	1605400	1093600	582910	344140	325340	771570	588520	645430	675180	407600	720020	762970	615430	27279	13374	39335	41008	30997	30228	20454	48010	53937	32015	4	4	5	4	4	4	4	4	4	4	4	4	4	4	4
P18031	P18031	Tyrosine-protein phosphatase non-receptor type 1	PTPN1	15	3713300	4937100	5644300	3392400	2996600	4397800	5356000	6606400	3561100	1857700	572380	573940	1291600	523620	454780	956140	781690	1168800	611540	597940	43564	26975	68705	30624	18226	45038	39399	81732	40677	20855	4	4	4	4	4	4	4	4	4	4	6	6	6	6	6
P28799;P28799-2;P28799-3	P28799;P28799-2;P28799-3	Granulins;Acrogranin;Paragranulin;Granulin-1;Granulin-2;Granulin-3;Granulin-4;Granulin-5;Granulin-6;Granulin-7	GRN	15	1134900	3503500	3674100	1102000	549480	1568500	3651600	3633200	1070600	397370	474010	2412500	3425900	671080	269320	904560	2508900	3072200	662240	316100	22581	40090	63571	21718	11411	26594	49214	79820	28086	12288	5	5	5	5	5	5	5	5	5	5	6	6	6	6	6
P30041	P30041	Peroxiredoxin-6	PRDX6	15	1257900	1798700	2638700	2479300	1501900	2334900	1476600	2362200	2529600	981370	149810	132210	248840	212760	185760	284630	134970	280090	258980	176680	43600	20938	38620	58572	25836	41057	22992	48545	69637	27198	4	4	4	4	4	4	4	4	4	4	4	4	4	4	4
P51858;P51858-3;P51858-2	P51858;P51858-3;P51858-2	Hepatoma-derived growth factor	HDGF	15	2552900	1712600	3499700	3888300	3701800	2866800	1877900	3622200	3883200	1975400	246990	215080	475620	403850	400990	436690	277220	473570	578480	500240	22690	12708	26762	39543	33851	24839	16082	30224	48639	37003	6	6	6	6	6	6	6	6	6	6	4	4	4	4	4
P62805	P62805	Histone H4	HIST1H4A	15	10553000	1218600	1390200	1325500	1704600	12487000	2428400	2108200	1763000	943800	6736300	897360	875980	482850	458910	7800500	425480	539010	372780	401120	419070	30478	12377	20355	15452	471460	116090	59626	35447	14272	4	4	4	4	4	4	3	4	4	4	5	5	5	5	5
P80303;P80303-2	P80303;P80303-2	Nucleobindin-2;Nesfatin-1	NUCB2	15	4180300	4197900	5691200	5735900	4906500	4825500	4664900	5931100	6273100	2996500	844140	811390	1340200	1180700	921670	1187800	1033700	1174400	1438400	1187600	33906	33679	40716	44600	39556	34514	39048	49044	60442	39925	6	6	6	6	6	6	6	6	6	6	4	4	4	4	4
Q13263;Q13263-2	Q13263;Q13263-2	Transcription intermediary factor 1-beta	TRIM28	15	1470400	771500	1179300	1032700	1283500	1781900	991130	1349900	1267000	778290	437710	252500	650620	666270	728130	726260	297340	612910	748800	849360	25172	7602.1	17480	24592	24118	32618	12228	29209	37914	26920	6	6	6	6	6	6	6	6	6	6	4	4	4	4	4
Q13409-3;Q13409-6;Q13409-7;Q13409;Q13409-2;Q13409-5	Q13409-3;Q13409-6;Q13409-7;Q13409;Q13409-2;Q13409-5	Cytoplasmic dynein 1 intermediate chain 2	DYNC1I2	15	932390	858790	2045500	2926100	3641500	1320500	1048100	1955800	2276100	1546800	188660	214260	840670	891790	976310	396780	274530	593900	829390	1112000	25231	14446	36823	50724	58769	31052	21703	37099	51355	53566	5	5	5	5	5	5	5	5	5	5	5	5	6	6	6
Q99575	Q99575	Ribonucleases P/MRP protein subunit POP1	POP1	15	2617000	1712200	3019300	3773400	5424900	2730500	2333700	3978300	4610500	3140000	96611	86395	422490	564220	685690	232760	147710	397420	631090	841320	14176	9999.6	22985	28537	39070	15641	14882	29242	43369	47337	7	7	7	7	7	7	7	7	7	7	4	4	4	4	4
Q9BUQ8	Q9BUQ8	Probable ATP-dependent RNA helicase DDX23	DDX23	15	1599000	1183100	2365600	3558400	5025700	2046900	1624400	3015900	4289100	2951000	216160	140870	610590	796060	1086600	348830	250810	532210	854070	1326400	8511.1	4437.7	11659	18194	25383	10767	7563.5	13986	26519	31171	7	7	7	7	7	7	7	7	7	7	4	4	4	4	4
Q9P2J5;Q9P2J5-2;Q9P2J5-3	Q9P2J5;Q9P2J5-2	Leucine--tRNA ligase, cytoplasmic	LARS	15	1163300	1215000	1602900	979400	1899100	1278200	1450400	1784000	974840	1012400	379270	389250	1109200	686640	1212800	1032000	535340	980780	853780	1380000	12830	8599	24408	13518	29300	14364	13342	31007	18350	27698	6	6	6	6	6	6	6	6	6	6	5	5	5	5	5
Q9UBI6	Q9UBI6	Guanine nucleotide-binding protein G(I)/G(S)/G(O) subunit gamma-12	GNG12	15	2491700	5387500	4593200	1584000	996970	3676300	4535900	4918800	2048200	602980	1006500	867360	1203500	519980	275480	1539100	997530	1078000	561970	344030	87317	50947	76861	39867	16923	96081	71122	102390	53911	19863	4	4	4	4	4	4	4	4	4	4	4	4	4	4	4
A1X283	A1X283	SH3 and PX domain-containing protein 2B	SH3PXD2B	15	1053200	749950	1283300	1815200	2505500	1234100	1073100	1591700	1917200	1201800	291060	217220	677270	731090	899620	456560	307190	601140	851730	1008900	5943.4	2688.3	9951.5	14158	19632	7095	4922.4	11652	16390	18660	5	5	5	5	5	5	5	5	5	5	6	6	6	7	7
O43237;O43237-2	O43237;O43237-2	Cytoplasmic dynein 1 light intermediate chain 2	DYNC1LI2	15	677090	563870	1187700	1631300	2052800	852970	729010	1254900	1667100	1035000	462170	369760	1066000	1090200	1255500	798020	512270	883800	1073700	1390200	7596.2	4705.3	16212	22350	25132	9312.6	7478.1	16611	22482	24554	7	7	7	7	7	7	7	7	7	7	5	5	5	5	5
P04083	P04083	Annexin A1	ANXA1	15	793250	651700	1048200	1196100	1293900	920560	774750	1097100	1399000	789720	419650	378430	678110	376810	262560	650410	450550	624070	451500	349930	14867	9261.8	18293	20245	11279	15506	10996	19169	25533	12455	3	3	3	3	3	3	3	3	3	3	6	6	5	6	6
P21912	P21912	Succinate dehydrogenase [ubiquinone] iron-sulfur subunit, mitochondrial	SDHB	15	8219900	7696500	3036300	1355700	1042800	11302000	6947000	3562300	1545600	566770	1247100	682270	271260	201400	144490	2010600	873150	329070	198860	155420	210960	88322	33208	22943	26604	243530	109470	45537	35530	27599	5	5	5	5	5	5	5	5	5	5	3	3	3	3	3
P30519;P30519-2	P30519;P30519-2	Heme oxygenase 2	HMOX2	15	522630	702630	913570	503880	533290	567000	742600	1000600	606800	296240	198290	168010	273630	71006	33701	171020	174890	462060	136000	79019	37874	46101	71002	22786	8875.1	45597	57083	115010	31123	11954	4	4	4	4	4	4	4	4	4	4	3	3	3	3	3
P48634;P48634-2;P48634-3;P48634-4	P48634;P48634-2;P48634-3;P48634-4	Protein PRRC2A	PRRC2A	15	1058800	851590	1425600	1809300	2295500	1030600	941270	1564900	1868400	1140900	185100	225700	611220	578450	722710	329310	237160	485070	718850	895140	6958.8	5107.4	10972	15608	17900	7584.5	5939.5	12897	18873	17924	5	5	5	5	5	5	5	5	5	5	7	7	7	7	7
P54709;P54709-2	P54709	Sodium/potassium-transporting ATPase subunit beta-3	ATP1B3	15	3718200	2996700	3169400	2222600	1815300	3531600	3255900	3965800	2114100	961170	680400	484790	719190	315160	169860	752560	494090	718750	283110	181010	146000	55946	111410	60790	24850	151090	93929	173560	80036	32150	4	4	4	4	4	4	4	4	4	4	3	3	3	3	3
Q15738	Q15738	Sterol-4-alpha-carboxylate 3-dehydrogenase, decarboxylating	NSDHL	15	3969200	5667200	5342500	2015100	891870	4308600	5460000	6049600	2190400	738860	402200	524720	782380	287590	207430	540940	547700	730650	311040	214880	29208	21054	54799	17266	5517.3	32500	34310	82892	25758	8969	7	7	7	7	7	7	7	7	7	7	5	5	5	5	5
Q8N8S7;Q8N8S7-2;Q8N8S7-3	Q8N8S7;Q8N8S7-2;Q8N8S7-3	Protein enabled homolog	ENAH	15	1999900	1540900	1319700	1669400	1920700	3831000	1471700	1310900	1631700	971950	1538700	574920	849400	670070	830070	1811100	625780	773940	966360	1267600	42308	19810	21880	25426	28942	54827	28246	26267	29806	28404	5	5	5	5	5	5	5	5	5	5	7	7	7	7	7
Q9UHR4	Q9UHR4	Brain-specific angiogenesis inhibitor 1-associated protein 2-like protein 1	BAIAP2L1	15	4323900	4903700	7012500	4559500	3088400	5324700	5339200	7761300	4652400	1823600	900990	868950	2474900	1501300	1139400	1589400	1072000	1968400	1387100	1268200	16050	10988	27150	18748	15439	22415	18032	42928	27058	14888	5	5	5	5	5	5	5	5	5	5	7	7	7	7	7
Q9UMS4	Q9UMS4	Pre-mRNA-processing factor 19	PRPF19	15	2360300	1705300	2644600	3538200	5349400	2953700	2071500	3115800	4407800	3236100	465020	313730	1311600	1835000	2461300	994330	447390	928810	1641700	2682700	13346	4282	17940	33016	45660	15932	7673.1	23684	49164	58463	6	6	6	6	6	6	6	6	6	6	3	3	3	3	3
P13807;P13807-2	P13807;P13807-2	Glycogen [starch] synthase, muscle	GYS1	15	459470	478400	1337600	2027400	1248900	685480	676470	1487000	2145800	760120	67574	67060	278250	267360	153030	145490	84951	231880	298500	220450	15471	10400	60456	76128	36789	21043	16899	73622	100080	38914	4	4	4	4	4	4	4	4	4	4	2	2	3	4	2
P04181;P04181-2	P04181;P04181-2	Ornithine aminotransferase, mitochondrial;Ornithine aminotransferase, hepatic form;Ornithine aminotransferase, renal form	OAT	15	2998600	2052400	562650	452080	510040	3264500	2161000	732050	542680	261310	181240	138020	57052	56972	65026	296530	145000	69528	62818	58977	122660	55518	25835	12233	10197	122560	71061	31413	15141	9301	6	6	6	6	6	6	6	6	6	6	2	2	2	2	2
P13693;P13693-2;Q56UQ5;Q9HAU6	P13693;P13693-2	Translationally-controlled tumor protein	TPT1	15	882660	1105500	2034100	2806300	3202200	1290700	1289300	2369400	3117000	1888100	1081500	967930	3113600	5371700	5180600	1366800	1168700	2956400	4142900	6621700	39601	30143	126130	204020	217490	48856	48205	131050	220280	222310	2	2	2	2	2	2	2	2	2	2	7	7	7	7	7
P55145	P55145	Mesencephalic astrocyte-derived neurotrophic factor	MANF	15	4554700	9694700	9851800	2778500	1482700	5548000	9719500	10676000	3314600	1056600	543310	785090	1265100	324620	202210	868600	1018500	1215700	354840	218350	95078	158340	165830	52826	29097	92139	166360	217880	76054	42104	6	6	6	6	6	6	6	6	6	6	2	2	2	2	2
Q14683	Q14683	Structural maintenance of chromosomes protein 1A	SMC1A	15	1513100	1101600	1382200	1610000	2199600	2285600	1371500	1805500	1685500	1117900	750570	393160	1074300	1276000	1523200	1176300	464580	904670	1271100	1789000	6176.7	1571.7	3535	5863.9	7445.1	5997.6	2162.3	5116.3	9215.3	9843	4	4	4	4	4	4	4	4	4	4	9	9	9	9	9
Q9H4G0;Q9H4G0-4;Q9H4G0-3	Q9H4G0;Q9H4G0-4;Q9H4G0-3	Band 4.1-like protein 1	EPB41L1	15	2699700	2123100	1941800	1179600	998050	2720700	2250100	2406500	1371200	572280	228960	174910	299870	154460	106780	269440	184640	229400	151280	121790	17880	8278.3	15264	10944	7985.7	17768	11413	17826	15831	8706	8	8	8	8	8	8	8	8	8	8	2	2	2	2	2
Q9P0V9;Q9P0V9-2;Q9P0V9-3	Q9P0V9;Q9P0V9-2;Q9P0V9-3	Septin-10	40422	15	377650	310790	708520	949200	611720	451150	379430	804850	998940	368310	478140	456710	1596200	1777500	1108700	768530	552760	1459500	1837200	1373400	52306	30164	100920	121030	77828	64927	44043	122500	151010	82679	2	2	2	2	2	2	2	2	2	2	4	4	4	4	4
Q14257;Q14257-2	Q14257;Q14257-2	Reticulocalbin-2	RCN2	15	2876900	5907000	6107500	1820400	779930	3226400	6297500	6695800	1784800	599970	289670	701510	930050	177560	79827	474410	804680	775570	209020	60942	34138	72993	53315	12538	6609.2	52171	70400	100470	22884	7972.4	7	7	7	7	7	7	7	7	7	4	1	1	1	1	1
Q5M775;Q5M775-3;Q5M775-5;Q5M775-2;Q5M775-4	Q5M775;Q5M775-3;Q5M775-5;Q5M775-2;Q5M775-4	Cytospin-B	SPECC1	15	4677700	3126400	3301700	2689300	2502000	4965100	3535900	4036200	2928100	1557800	425270	257350	400200	280540	276700	590130	299700	402050	368860	306410	14759	5311.1	7565.2	4760.2	3963.8	13825	9565.1	12158	8199.1	4520.8	9	9	9	9	9	9	9	9	9	9	5	5	5	5	5
E9PAV3;Q13765;E9PAV3-2	E9PAV3;Q13765;E9PAV3-2	Nascent polypeptide-associated complex subunit alpha, muscle-specific form;Nascent polypeptide-associated complex subunit alpha	NACA	14	1629600	1467800	5914800	9801700	8705000	2357700	2069500	6486400	10024000	4649900	1041000	1074200	5011000	6457000	6435000	1973000	1653500	4043000	7264700	7489900	7516.4	8412.6	26039	44608	40642	10354	9904.8	24731	47941	38761	4	4	4	4	4	4	4	4	4	4	6	6	6	6	6
O75439	O75439	Mitochondrial-processing peptidase subunit beta	PMPCB	14	6391000	4138100	1326300	975150	1008900	6628600	4654600	1702500	1261400	596280	2530000	1492900	431810	287470	278090	3869500	1810800	479900	336290	329820	44391	16090	7277.3	4893.1	4539.1	44299	21659	8836.7	6091.3	4277.8	6	6	6	6	6	6	6	6	6	6	4	4	4	4	4
P05026;P05026-2	P05026;P05026-2	Sodium/potassium-transporting ATPase subunit beta-1	ATP1B1	14	3545700	3092300	3098300	1641400	519530	3712200	3213400	3977200	1349500	378330	1525900	1231100	2112500	770790	271900	2185400	1426600	2008400	731410	402530	36539	14782	35314	16823	4769.3	35063	24924	45232	20986	5917.9	4	4	4	4	4	4	4	4	4	4	5	5	5	5	5
P06241;P06241-2;P06241-3;P07947;P12931;P12931-2;P06239;P06239-3	P06241;P06241-2;P06241-3;P07947;P12931;P12931-2	Tyrosine-protein kinase Fyn;Tyrosine-protein kinase Yes;Proto-oncogene tyrosine-protein kinase Src	FYN;YES1;SRC	14	2719900	2115800	2181200	1378400	1119300	2617500	2380300	2832400	1709700	684360	1047400	723940	872540	407170	257770	1682200	805270	771080	449700	265340	30377	11365	26611	16726	8803.1	28234	17996	33992	20166	9546.7	5	5	5	5	5	5	5	5	5	5	5	5	5	5	5
P49419;P49419-2;P49419-4	P49419;P49419-2;P49419-4	Alpha-aminoadipic semialdehyde dehydrogenase	ALDH7A1	14	2211100	1698600	639420	557380	656520	2500600	1657500	685690	570890	344210	949740	578100	364200	356400	398310	1549900	754440	399000	389490	434030	79841	24884	26453	33308	37136	81609	37495	28617	37152	35821	4	4	4	4	4	4	4	4	4	4	4	4	4	4	4
Q14677;Q14677-3;Q14677-2	Q14677;Q14677-3;Q14677-2	Clathrin interactor 1	CLINT1	14	1248200	768090	1360800	1552700	1705400	1375600	800130	1422900	1822000	979740	341830	247970	622380	563400	619810	534080	302200	540750	674420	808630	6935.1	4841.5	8749.8	12058	10167	6746.9	6178.1	10122	14310	11900	4	4	4	4	4	4	4	4	4	4	6	6	6	6	6
Q15436;Q15436-2	Q15436;Q15436-2	Protein transport protein Sec23A	SEC23A	14	1154500	1155100	2623500	4168900	5544400	1713700	1553100	2675200	4048600	2809700	322360	301120	1077600	1595800	2123900	646670	485400	1023300	1759100	2592000	12611	5278.5	22961	38781	39581	14821	9664	24523	44287	41316	6	6	6	6	6	6	6	6	6	6	4	4	4	4	4
Q15907;Q15907-2;P62491;P62491-2;P57735	Q15907;Q15907-2;P62491;P62491-2	Ras-related protein Rab-11B;Ras-related protein Rab-11A	RAB11B;RAB11A	14	4815100	5515600	6379700	4581800	3321600	5370800	5459200	6277500	4126000	1759200	1467300	1236700	3361700	2362700	1383900	2127300	1563600	2406000	2042900	1467800	68507	40807	95986	84262	44850	78678	58502	115220	86912	41865	5	5	5	5	5	5	5	5	5	5	4	4	4	4	4
Q9BRP8;Q9BRP8-2	Q9BRP8;Q9BRP8-2	Partner of Y14 and mago	WIBG	14	999930	1148800	3592300	6408000	11964000	1556000	1945900	4267300	7286900	5670000	682300	700460	2250600	2573800	3721500	1215500	880560	1540000	2710600	4182700	26205	27548	67324	111420	161850	31335	33474	69291	117070	158750	4	4	4	4	4	4	4	4	4	4	5	5	5	5	5
Q9HCC0;Q9HCC0-2	Q9HCC0;Q9HCC0-2	Methylcrotonoyl-CoA carboxylase beta chain, mitochondrial	MCCC2	14	7406400	5340500	1026900	573180	644650	7833600	5741800	1297200	802170	317490	1365400	1030600	182370	84127	92611	2310200	1232300	234410	108830	68099	58499	20227	6498.4	4654.5	4608.7	58330	26625	8330.8	6392.1	3578	4	4	4	4	4	4	4	4	4	4	4	4	4	4	4
Q9UBS4	Q9UBS4	DnaJ homolog subfamily B member 11	DNAJB11	14	2656300	5620300	6429500	1850500	643460	3474400	5989700	6895100	1825300	650970	1940000	3737500	5081600	1029200	510490	2743500	4404600	4844600	1341900	688400	74275	152620	153080	39460	14168	75021	161110	178790	51039	18452	4	4	4	4	4	4	4	4	4	4	5	5	5	5	5
Q9Y224	Q9Y224	UPF0568 protein C14orf166	C14orf166	14	2821300	3656500	12260000	20306000	23490000	4765100	5138200	13245000	22439000	12960000	311510	361630	1328400	1703000	1868600	655260	516280	998710	1778800	2058200	9213.5	9536.2	33574	62220	67852	12885	13794	41288	77910	67900	5	5	5	5	5	5	5	5	5	5	4	4	4	4	4
Q9Y265;Q9Y265-2	Q9Y265;Q9Y265-2	RuvB-like 1	RUVBL1	14	425250	287220	636330	906460	948770	622100	422290	600540	627850	362060	136590	109930	333560	350000	341170	280250	127290	249390	312690	342550	34003	12475	35805	51349	49699	36705	16668	32246	46350	40441	4	4	4	4	4	4	4	4	4	4	4	4	4	4	4
O00330;O00330-3;O00330-2	O00330;O00330-3;O00330-2	Pyruvate dehydrogenase protein X component, mitochondrial	PDHX	14	4424400	2809300	872760	739850	899580	4502900	3011400	1012500	843580	494320	183990	133310	155150	93570	115340	314910	180790	143310	140740	113390	19932	9319	5428.7	4164.1	6160.7	20602	11923	7258.6	6080.7	4792.8	8	8	8	8	8	8	8	8	8	8	3	3	3	3	3
O43684;O43684-2	O43684;O43684-2	Mitotic checkpoint protein BUB3	BUB3	14	2603300	2021800	4955500	7929800	10251000	3703800	2871200	5892500	9761900	5813400	415840	224320	1102800	1463300	1743600	735380	392720	976810	1604200	1924000	20818	8363.2	38424	65352	77209	28271	16528	51763	93694	95288	4	4	4	4	4	4	4	4	4	4	3	3	3	3	3
O43795;O43795-2;Q9UBC5	O43795;O43795-2	Unconventional myosin-Ib	MYO1B	14	3786400	2858000	3161900	1612400	916570	4178900	3287700	4191300	1739700	608860	568580	416880	850220	416130	296900	894970	493330	826130	465620	328700	54117	18319	39120	20763	10216	53885	28711	54146	32211	13251	5	5	5	5	5	5	5	5	5	5	3	3	3	3	3
P08133;P08133-2	P08133;P08133-2	Annexin A6	ANXA6	14	1303900	1024400	1224200	905420	624870	1269100	1130600	1359100	900570	456260	295100	261440	660870	446370	349210	592850	334920	608460	514020	406640	41621	20535	44487	42593	29465	49625	31920	59841	60915	34159	3	3	3	3	3	3	3	3	3	3	4	4	4	4	4
P11177;P11177-3;P11177-2	P11177;P11177-3;P11177-2	Pyruvate dehydrogenase E1 component subunit beta, mitochondrial	PDHB	14	3123500	2040000	392750	232980	362940	2987300	2267600	506830	354800	203340	433580	264680	107120	69215	93945	812130	345510	102880	62811	50424	311960	122170	11701	8614.2	18254	303020	157360	22731	11185	11551	4	4	4	4	4	4	4	4	4	4	3	3	3	3	3
P17931	P17931	Galectin-3	LGALS3	14	1656300	2883400	1748900	1015700	829450	3148200	2375600	1759500	1331400	415440	2151100	1490900	1998800	1022200	695570	2757000	1643400	2155000	1396800	848400	139360	98621	87805	56897	25592	155540	110160	134070	76053	27169	3	3	3	3	3	3	3	3	3	3	5	5	5	5	5
P19525;P19525-2	P19525;P19525-2	Interferon-induced, double-stranded RNA-activated protein kinase	EIF2AK2	14	651130	680800	2355300	3814000	4950400	1016800	1098200	2637600	3922600	2571400	286970	317910	1469700	1959200	2219300	672430	491600	1097300	1924900	2466500	15144	9521.3	49952	84220	107980	19939	16335	52939	97515	103720	3	3	3	3	3	3	3	3	3	3	5	5	5	5	5
P20674	P20674	Cytochrome c oxidase subunit 5A, mitochondrial	COX5A	14	8192900	6218500	920660	570280	486910	11017000	6288700	1324200	630430	140750	929190	569540	261090	166490	166220	1318900	708520	224080	184320	169960	40997	26165	5615.9	5405.3	7446	41921	30229	7142.3	8267.9	6729.8	5	5	5	5	5	5	5	5	5	5	5	5	4	4	4
P22234;P22234-2	P22234;P22234-2	Multifunctional protein ADE2;Phosphoribosylaminoimidazole-succinocarboxamide synthase;Phosphoribosylaminoimidazole carboxylase	PAICS	14	3034300	1957300	2553300	2068900	2096600	3727900	2037100	2633300	2415900	1386200	739330	661810	1336000	901430	794020	1455400	757490	1275200	973770	955280	41603	14368	35824	41495	32769	41303	18343	41984	50227	35146	5	5	5	5	5	5	5	5	5	5	3	3	3	3	3
P37108	P37108	Signal recognition particle 14 kDa protein	SRP14	14	1384400	1595300	2954900	3348600	4197900	1847900	1941000	3329400	3758500	2370000	1169600	1335600	4149200	4182000	4448400	1862700	1718200	3465000	3805200	4655900	27565	27853	61343	69482	84494	34548	35389	77312	89642	85562	3	3	3	3	3	3	3	3	3	3	5	5	5	5	5
P49189;P49189-2	P49189;P49189-2	4-trimethylaminobutyraldehyde dehydrogenase	ALDH9A1	14	8998100	6457300	2825800	2152800	1941100	9377900	6685400	3309000	2205800	1106100	1270700	748220	364340	269150	193800	2294700	893470	432840	326110	202600	59830	18412	15996	16411	14027	65138	27617	19914	21007	14624	7	7	7	7	7	7	7	7	7	7	3	3	3	3	3
P49755	P49755	Transmembrane emp24 domain-containing protein 10	TMED10	14	9406600	9584400	11144000	10404000	8613400	10485000	9130200	11962000	10673000	5760700	397070	418000	948170	698440	512850	687140	470210	676250	703370	672580	60722	31518	48307	47228	40531	63575	45065	67193	58598	39164	4	4	4	4	4	4	4	4	4	4	3	3	3	3	3
P51572-2;P51572	P51572-2;P51572	B-cell receptor-associated protein 31	BCAP31	14	5066500	16517000	16215000	5538900	2264300	10472000	12243000	17267000	2515800	1572800	688540	937230	2084400	477770	275720	1030200	1143800	1945100	615450	354920	61515	51881	109400	39246	17771	72167	86442	168610	55884	23693	5	5	5	5	5	5	5	5	4	5	3	3	3	3	3
P61019;Q8WUD1;P61019-2	P61019;Q8WUD1;P61019-2	Ras-related protein Rab-2A;Ras-related protein Rab-2B	RAB2A;RAB2B	14	3690100	3636000	4305600	3502900	2084100	3686900	3948500	5037300	3237900	1416800	1321400	1074500	2229400	1223400	869240	1749400	1438100	1975300	1577900	1289700	70732	39760	107060	103120	76843	71158	58613	118430	115010	79546	3	3	3	3	3	3	3	3	3	3	4	4	4	4	4
P78347;P78347-2;P78347-4;P78347-3;P78347-5	P78347;P78347-2;P78347-4;P78347-3;P78347-5	General transcription factor II-I	GTF2I	14	3004400	1826800	1981200	1170100	741300	3800300	2025300	2766100	1662000	573080	196560	94775	165280	89734	60885	299300	110130	147240	82420	64767	44604	11460	24582	17702	12258	53771	25243	46806	28119	14505	6	6	6	6	6	6	6	6	6	6	3	3	3	3	3
P84103;P84103-2	P84103;P84103-2	Serine/arginine-rich splicing factor 3	SRSF3	14	872820	889210	1542600	1749000	2308900	1213600	1121300	1967800	2502200	1616000	512180	339020	1433400	1802200	2229800	843040	488920	1200900	1968300	2402100	24980	18169	43563	57407	68897	35522	29687	68438	100220	90210	4	4	4	4	4	4	4	4	4	4	3	3	3	3	3
Q7L2E3-2;Q7L2E3;Q7L2E3-3	Q7L2E3-2;Q7L2E3;Q7L2E3-3	Putative ATP-dependent RNA helicase DHX30	DHX30	14	1491300	979930	498490	649030	639640	1534800	1062100	629080	715300	364510	2178100	1121400	831000	901220	1069800	3286900	1383900	764690	885090	904890	51744	16181	32718	28972	29782	51328	25025	36040	37133	31878	3	3	3	3	3	3	3	3	3	3	5	5	5	5	5
Q86UK7;Q86UK7-3;Q86UK7-2;Q86UK7-4	Q86UK7;Q86UK7-3;Q86UK7-2	Zinc finger protein 598	ZNF598	14	609290	737830	1888000	2659400	2527500	1059800	866950	1947800	2831700	1306800	176570	200950	833730	1030500	924960	355070	257720	776390	1168900	1195400	5191.1	2745.4	13682	16818	17597	6395.8	5052.8	14872	18968	15154	6	6	6	6	6	6	6	6	6	6	5	5	5	5	5
Q86V48;Q86V48-2;Q86V48-3	Q86V48;Q86V48-2;Q86V48-3	Leucine zipper protein 1	LUZP1	14	943110	653520	1167300	1505500	1833800	1101800	793190	1287000	1838800	969700	115920	78616	158030	154840	162880	169290	105750	148950	193620	198560	6172.4	2655.7	7251.4	10225	10178	7062.7	4328.3	8224.4	13005	9712.9	6	6	6	6	6	6	6	6	6	6	3	3	4	3	3
Q8NBJ5	Q8NBJ5	Procollagen galactosyltransferase 1	COLGALT1	14	902280	1862700	1634000	545000	460730	1275700	1571900	1539300	534620	272200	531040	960320	1258600	275060	171150	727320	982310	1186100	413200	208460	50901	61095	98323	22733	10224	58448	77965	131800	29438	11717	5	5	5	5	5	5	5	5	5	5	3	3	3	3	3
Q9BZZ5-2;Q9BZZ5;Q9BZZ5-3;Q9BZZ5-6;Q9BZZ5-5;Q9BZZ5-1	Q9BZZ5-2;Q9BZZ5;Q9BZZ5-3;Q9BZZ5-6;Q9BZZ5-5;Q9BZZ5-1	Apoptosis inhibitor 5	API5	14	935370	1264500	1838000	1520800	1866000	1132000	1451000	2042600	1880900	1245200	79384	52542	190910	259930	357530	151780	71421	167140	304710	424260	22357	8552	28069	51625	74665	24976	16337	38026	90976	84768	3	3	3	3	3	3	3	3	3	3	4	4	4	4	4
Q9Y4P3	Q9Y4P3	Transducin beta-like protein 2	TBL2	14	1475500	3241500	3300500	1052000	581780	2001100	3160100	3400200	972810	364990	629960	994150	1975000	514780	303890	1060900	1228100	1873000	606310	443700	8126.5	6278.5	14839	6019.8	3180.6	9414.9	9305.5	24087	7968.9	4048.7	3	3	3	3	3	3	3	3	3	3	7	7	7	7	7
Q9Y678;Q9UBF2;Q9UBF2-2	Q9Y678	Coatomer subunit gamma-1	COPG1	14	584910	482970	590560	490120	609600	677680	548280	660430	587280	381310	306750	183940	433940	427980	507300	506700	256960	473930	511240	537590	33209	14334	34085	32929	32161	37077	22811	47134	44752	32034	3	3	3	3	3	3	3	3	3	3	3	3	3	3	3
O75152	O75152	Zinc finger CCCH domain-containing protein 11A	ZC3H11A	14	1145000	753060	1715400	3226300	5614300	1463500	1142400	2022000	3762500	3434700	71657	31331	130900	288220	541060	115850	64407	137880	324590	720960	2039.5	700.51	3134.9	5877.6	9243.2	2787.1	1340.9	3903.7	8857	11212	10	10	10	10	10	10	10	10	10	10	2	2	2	2	2
P14923	P14923	Junction plakoglobin	JUP	14	1653400	1347300	1508400	784120	338130	1840200	1417200	2073000	1172200	294350	647850	411840	773850	431270	305680	927480	478830	794040	515840	342720	100990	38431	89801	55005	27689	101520	58241	133230	86379	38610	2	2	2	2	2	2	2	2	2	2	5	5	5	5	5
P27105;P27105-2	P27105;P27105-2	Erythrocyte band 7 integral membrane protein	STOM	14	698130	729650	674510	421780	157930	770620	812360	915240	458210	112880	553730	672600	1365900	489950	244550	906000	780600	1147000	519610	244800	51343	28191	59817	36245	14437	60630	46069	94715	54489	17708	2	2	2	2	2	2	2	2	2	2	6	6	6	6	6
P35606;P35606-2	P35606;P35606-2	Coatomer subunit beta	COPB2	14	3380600	2962000	3730100	2702900	3592700	4739000	2666300	3971200	2609200	1742800	597660	567350	1036500	714460	792540	875950	587260	922010	846710	898250	103650	35685	15647	11901	11715	101230	45876	20725	14624	10377	7	7	7	7	7	7	7	7	7	7	5	5	5	5	5
Q70UQ0-4	Q70UQ0-4	Inhibitor of nuclear factor kappa-B kinase-interacting protein	IKBIP	14	2261600	4750400	5171200	1301400	575400	2639600	4823400	5511700	1129900	424070	740080	1179400	1958400	567400	349290	1157400	1475500	1672300	518810	287300	4273.7	5895.2	8411.1	2555.8	2280.8	4162.1	7449.3	11099	3468.4	1799.2	6	6	6	6	6	6	6	6	5	6	6	6	6	6	6
Q7Z478	Q7Z478	ATP-dependent RNA helicase DHX29	DHX29	14	434410	368640	882620	1222200	1261100	583580	483590	983980	1335300	654960	294140	242610	1059100	1270900	1142300	544430	342640	826920	1358600	1350300	4954.6	2613.1	15151	26233	23299	6620	5123.3	18426	32684	22947	6	6	6	6	6	6	6	6	6	6	5	5	5	5	5
Q92615	Q92615	La-related protein 4B	LARP4B	14	694840	556630	1086200	1380000	1542700	726240	752470	1284500	1407300	820970	217990	207910	784730	1014900	1170100	376640	307250	699700	1055800	1444300	20319	15567	47871	75420	81371	23689	22142	53584	89561	85387	2	2	2	2	2	2	2	2	2	2	4	4	4	4	4
Q9BY77;Q9BY77-2	Q9BY77;Q9BY77-2	Polymerase delta-interacting protein 3	POLDIP3	14	1551900	1082500	3201100	6019000	7302800	2351300	1816700	3877300	6286100	4257800	57602	34649	194350	247810	322160	118560	76268	176360	301540	400300	1662.9	1060.9	3429.6	5836.2	7147.7	2432.5	1646.5	4535.9	8757.9	10022	8	8	8	8	8	8	8	8	8	8	3	2	4	4	4
O60568	O60568	Procollagen-lysine,2-oxoglutarate 5-dioxygenase 3	PLOD3	14	3396900	7466900	6972300	3107600	1764900	4596600	6376500	6936800	3230500	1320600	35460	113030	143720	23351	18918	64647	88613	103260	35032	19317	21922	23106	54422	24259	19709	28733	32478	76194	27878	17226	8	8	8	8	8	8	8	8	8	8	1	1	1	1	1
O95292;O95292-2	O95292	Vesicle-associated membrane protein-associated protein B/C	VAPB	14	12264000	15832000	15081000	6580700	3712600	12307000	16454000	19232000	7270000	2682400	644790	692820	1312100	300020	163140	1164600	883410	1153300	406380	217760	70570	50298	111630	43826	20172	80739	71937	142980	56606	25844	7	7	7	7	7	7	7	7	7	7	1	1	1	1	1
P98082;P98082-3;P98082-2	P98082;P98082-3;P98082-2	Disabled homolog 2	DAB2	14	2962200	4092500	3880300	1650300	990180	4069100	2530000	2425800	1133700	419700	106250	82967	100050	56473	31462	97114	60308	80438	45842	31864	23177	12262	13773	8503.5	6329.8	15030	10484	14283	9116.9	6739	8	8	8	8	8	8	8	8	8	8	1	1	1	1	1
Q14671;Q14671-2;Q14671-3;Q14671-4	Q14671;Q14671-2;Q14671-3;Q14671-4	Pumilio homolog 1	PUM1	14	1792000	2142000	4689600	6158000	6678500	2550700	2480700	4679800	6944600	3887400	116830	152850	530460	583660	601500	236690	217330	476210	600220	698200	1107.7	731.07	3990.8	6302.4	6467	1722.7	1319.8	4542.1	7523.4	6796.8	8	8	8	8	8	8	8	8	8	8	4	4	5	5	5
Q9BWF3;Q9BQ04;Q9BWF3-4;Q9BWF3-3;Q9BWF3-2	Q9BWF3;Q9BQ04;Q9BWF3-4;Q9BWF3-3;Q9BWF3-2	RNA-binding protein 4;RNA-binding protein 4B	RBM4;RBM4B	14	584380	429970	1051500	1609600	2073400	905900	585260	1265700	2085900	1207700	14217	26315	63532	75854	74260	51980	28259	60616	87986	85170	26441	14692	37323	48322	55228	33966	21686	44467	71882	68211	5	5	5	5	5	5	5	5	5	5	1	1	1	2	1
Q9H078;Q9H078-2;Q9H078-3;Q9H078-4;Q9H078-5	Q9H078;Q9H078-2;Q9H078-3;Q9H078-4;Q9H078-5	Caseinolytic peptidase B protein homolog	CLPB	14	6062500	4632400	2576400	1788600	1584300	6574600	4741800	3216000	1970500	906150	2998000	1442200	625670	600190	599310	4697600	1961000	690150	632200	659720	15788	6447.2	4702.5	5922.5	6334.8	17633	8467.4	5614.5	7643.6	6494.5	8	8	7	8	8	8	8	8	8	8	5	5	5	5	5
Q9Y2Q3;Q9Y2Q3-4;Q9Y2Q3-3;Q9Y2Q3-2	Q9Y2Q3;Q9Y2Q3-4;Q9Y2Q3-3;Q9Y2Q3-2	Glutathione S-transferase kappa 1	GSTK1	14	3568100	4719400	3497500	1296400	882200	3956300	4365900	3878900	1470900	592830	0	0	0	0	0	0	0	0	0	0	78487	59647	64493	22130	9011.6	76738	67798	79603	31140	10564	8	8	8	8	8	8	8	8	8	8	0	0	0	0	0
O00264;O00264-2	O00264	Membrane-associated progesterone receptor component 1	PGRMC1	13	685890	842850	767310	339560	179500	1111700	1012400	919040	316030	107050	388220	562710	1032900	284610	159290	653940	729480	942900	343740	196490	27053	29590	53463	20746	8332.3	29273	37799	64749	25214	11380	4	4	5	4	4	4	4	5	4	3	4	4	4	4	4
O75937	O75937	DnaJ homolog subfamily C member 8	DNAJC8	13	1678300	1130900	3187100	4374100	6024300	2291000	1716600	3729800	5114900	3248500	247270	207900	650630	698480	755420	377920	260080	530080	710670	918220	28482	21650	39158	59224	77083	36828	29881	56264	73457	76221	4	4	4	4	4	4	4	4	4	4	4	4	4	4	4
O94925-3;O94925;O94925-2	O94925-3;O94925	Glutaminase kidney isoform, mitochondrial	GLS	13	5329900	3229500	569550	388440	423080	5612300	3676900	1321300	555070	201220	650670	434660	178370	96830	88048	1086400	547880	153100	95294	73818	61962	20589	11496	14342	23915	60002	27107	11560	15577	26190	5	5	5	5	5	5	5	5	5	5	4	4	4	4	4
P11279;P11279-2	P11279;P11279-2	Lysosome-associated membrane glycoprotein 1	LAMP1	13	1686500	7058900	8653800	2855600	1792800	2460300	7070900	9396600	1934800	1117500	942400	3805600	7559300	1745400	796620	1641600	3967400	5895800	1680500	1175800	41108	90447	171690	47392	27092	51162	99463	190860	57098	32938	4	4	4	4	4	4	4	4	3	4	4	4	4	4	4
P52209;P52209-2	P52209;P52209-2	6-phosphogluconate dehydrogenase, decarboxylating	PGD	13	1144700	1103300	2006000	2310400	2769700	1404800	1131100	1962600	2021400	1310900	281980	234200	626270	572400	572210	603600	291910	561100	608980	651050	7245.7	3231.9	10161	14257	13337	9394.8	5456.9	12146	18458	13161	4	4	4	4	4	4	4	4	4	4	5	5	5	5	5
Q14498;Q14498-2;Q14498-3	Q14498;Q14498-2;Q14498-3	RNA-binding protein 39	RBM39	13	997870	535960	789230	1116400	1609400	970360	691290	980240	1459700	1049700	409790	286650	729080	933440	1202400	634960	369540	661180	989930	1358700	16521	7732.7	26961	46126	56540	20073	12401	29423	60904	63789	4	4	4	4	4	4	4	4	4	4	4	3	4	4	4
O00592;O00592-2	O00592;O00592-2	Podocalyxin	PODXL	13	1909700	2459800	3966200	3169700	1316700	3410800	1959700	3551800	2221000	717030	571560	499900	1747300	1312500	1093900	873480	562670	1326500	1461100	1152800	63377	36325	106330	90692	43252	86791	56477	133060	86534	36292	3	3	3	3	3	3	3	3	3	3	5	5	5	5	5
O75179;O75179-6;O75179-7;O75179-2;O75179-4;O75179-5;O75179-3;Q8IWZ3-5;Q8IWZ3-2;Q8IWZ3-3	O75179;O75179-6;O75179-7;O75179-2	Ankyrin repeat domain-containing protein 17	ANKRD17	13	486040	447430	1216000	1831900	2138000	704380	647330	1376300	2093900	1187700	210710	192100	778870	1046500	1205200	406130	293110	687080	1182100	1382100	8000.4	3977.2	15189	20637	24238	9366	7107.1	16649	28068	24522	3	3	3	3	3	3	3	3	3	3	4	4	4	4	4
P14209;P14209-3;P14209-2	P14209;P14209-3	CD99 antigen	CD99	13	1511700	1289000	1035500	662800	664200	1723800	1404000	1217200	741310	392890	57091	67951	104200	40235	30571	73921	65569	91392	46925	21506	14582	11119	15455	8369	5184.1	16946	14708	20151	11357	5791.3	6	6	6	6	6	6	6	6	6	6	3	3	3	3	2
P20340;P20340-2;Q9NRW1;P20340-4;Q14964;Q9NRW1-2;P20340-3	P20340;P20340-2;Q9NRW1;P20340-4;Q14964;Q9NRW1-2	Ras-related protein Rab-6A;Ras-related protein Rab-6B;Ras-related protein Rab-39A	RAB6A;RAB6B;RAB39A	13	3481500	3079000	3390200	2482000	2829500	2973600	3472500	4042900	1708400	989830	1699800	1607800	2758600	1915500	1460400	2495100	1931700	2390100	1962300	1660700	89332	36991	80025	70005	57374	88472	62281	110860	72114	51708	3	3	3	3	3	3	3	3	3	3	6	6	6	6	6
P30042;P30042-2	P30042;P30042-2	ES1 protein homolog, mitochondrial	C21orf33	13	21703000	12129000	4602900	2471900	2520600	24397000	13758000	6425100	3007600	1415900	1253600	901590	805880	309280	192480	2232700	1036500	693730	332590	186810	84905	33229	37991	43149	71721	104000	57577	60624	60720	69352	6	6	6	6	6	6	6	6	6	6	3	3	3	3	3
P52907	P52907	F-actin-capping protein subunit alpha-1	CAPZA1	13	1648700	1134300	2007900	2230500	2478700	1948300	1289000	1885000	1785900	1048700	343320	275850	645820	545870	553960	503380	328290	469830	556540	628960	39982	25869	47812	52802	53667	43407	33181	48016	54306	44060	4	4	4	4	4	4	4	4	4	4	3	3	3	3	3
P61513;A6NKH3	P61513	60S ribosomal protein L37a	RPL37A	13	810460	1046000	2696800	3735000	5681500	1203200	1372400	2903500	4245700	2758600	687640	1231700	3863000	5573000	6420300	1401800	1506400	3593000	6005500	8926600	11479	20164	46732	67198	89160	17935	25794	61688	78031	78198	3	3	3	3	3	3	3	3	3	3	5	5	5	6	6
Q02241;Q02241-2;Q02241-3	Q02241;Q02241-2;Q02241-3	Kinesin-like protein KIF23	KIF23	13	5165700	1342500	1082000	1270000	1874500	5650900	1572900	1447200	1603900	1098400	779550	204330	280580	253640	298230	1196500	237150	269990	302280	372030	41417	12508	4561.8	4726.9	5348.6	41352	17113	6698.3	6185.6	6208	5	5	5	5	5	5	5	5	5	5	4	4	4	4	4
Q08379;Q08379-2	Q08379	Golgin subfamily A member 2	GOLGA2	13	1541300	801640	660460	607420	542810	1497800	987690	843460	731660	319750	894520	589720	789750	540590	407910	1330800	672060	727380	644270	488130	5008	1894.4	4161.6	6280.6	8207.6	5500	2997.5	6212.4	7601.3	7794	5	5	5	5	5	5	5	5	5	5	5	5	5	5	5
Q14203;Q14203-6;Q14203-3;Q14203-4;Q14203-5;Q14203-2	Q14203;Q14203-6;Q14203-3;Q14203-4;Q14203-5;Q14203-2	Dynactin subunit 1	DCTN1	13	3381200	2380200	1930900	1931200	2149900	3613900	2733200	2115000	2062600	1238500	202610	199020	751740	725200	852860	373030	237370	567330	865910	927880	22774	11296	17028	18859	18298	23384	14131	19299	22858	18975	5	5	5	5	5	5	5	5	5	5	3	3	3	3	3
Q16513;Q16513-3;Q16513-2;Q16513-4;Q16513-5	Q16513;Q16513-3;Q16513-2;Q16513-4;Q16513-5	Serine/threonine-protein kinase N2	PKN2	13	501900	432570	599150	622770	763120	660640	571670	890980	585820	360280	204320	164660	571140	621960	651080	348430	258170	539170	598610	771610	9607.7	4747.9	12440	14485	17542	11142	7720.8	17187	17976	14395	3	3	3	3	3	3	3	3	3	3	6	5	6	6	6
Q3KQU3;Q3KQU3-4;Q3KQU3-2;Q3KQU3-3	Q3KQU3;Q3KQU3-4;Q3KQU3-2;Q3KQU3-3	MAP7 domain-containing protein 1	MAP7D1	13	550950	569300	1266300	1748800	2255700	739190	744590	1397100	1951000	1075400	65964	55166	285750	365480	469580	138620	99653	215350	385290	473720	4537.5	2453.2	7522.4	11310	15565	6024.2	3864.7	9416.2	14652	15212	5	5	5	5	5	5	5	5	5	5	4	4	5	5	5
Q6PGP7	Q6PGP7	Tetratricopeptide repeat protein 37	TTC37	13	204450	173800	294920	364880	520900	240770	217580	349680	406340	279860	92962	86162	259070	345920	532900	189850	124540	239810	348450	586570	13005	4985.2	16538	30645	43472	13795	9102.2	18228	39468	43926	3	3	3	3	3	3	3	3	3	3	4	4	4	4	4
Q9Y383;Q96HJ9-2;Q9Y383-3;Q9Y383-2	Q9Y383;Q96HJ9-2;Q9Y383-3;Q9Y383-2	Putative RNA-binding protein Luc7-like 2	LUC7L2	13	2067400	1482500	3508700	5912300	9523500	2922800	2006900	4249900	7210600	5381700	568980	406210	1381600	2025200	2820500	1060000	732140	1408400	2467600	3613200	19280	10327	29141	45810	53376	22284	9900.6	21461	55260	44598	3	3	3	3	3	3	3	3	3	3	5	5	5	5	5
Q96L92;Q96L92-3;Q96L92-2;Q96L92-4	Q96L92;Q96L92-3;Q96L92-2	Sorting nexin-27	SNX27	13	550360	700870	1259000	581700	351450	612780	809350	1348600	684580	230760	223220	277380	923760	395000	203360	395910	348170	810270	386930	243470	5595.6	4236.1	14589	6572.9	2582.7	5745.1	5221.7	17926	8196	2982.7	5	5	5	5	5	5	5	5	5	5	4	4	4	4	4
Q9BRJ6	Q9BRJ6	Uncharacterized protein C7orf50	C7orf50	13	377000	339740	551470	758700	1115600	440120	462830	625640	852830	496790	112460	194260	940270	966580	1307100	263380	320280	673120	1171700	1505400	21572	16809	43512	62800	95130	30675	24669	67092	86414	81479	3	3	3	3	3	3	3	3	3	3	4	4	4	4	4
Q9BRK5;Q9BRK5-2;Q9BRK5-6;Q9BRK5-5;Q9BRK5-4;Q9BRK5-3	Q9BRK5;Q9BRK5-2;Q9BRK5-6	45 kDa calcium-binding protein	SDF4	13	4943100	4401700	3967700	2577600	2075800	5686500	5011800	4902000	3149400	1328700	1443200	1454600	1299400	861670	669280	2093200	1639900	1317100	886820	734730	62534	57460	40480	25889	21622	63702	69079	51832	36004	22249	6	6	6	6	6	6	6	6	6	6	4	4	4	4	4
Q9P258	Q9P258	Protein RCC2	RCC2	13	2261600	1757000	4516400	6991200	9335500	3610300	2558200	5271700	7514900	4887400	175630	89552	314890	371710	493600	277290	149610	287690	440960	573700	25856	10996	28663	43946	55005	30113	17547	31981	49638	53843	6	6	6	6	6	6	6	6	6	6	3	3	3	3	3
Q9P289;Q9P289-2;Q9P289-3;O00506;O00506-3;O00506-2;Q9Y6E0;Q9Y6E0-2	Q9P289;Q9P289-2;Q9P289-3	Serine/threonine-protein kinase 26	STK26	13	1853000	1591000	2011600	1677800	1508300	2438600	1754300	2308100	1711800	858390	1190500	847810	1693300	1136300	1128100	1858600	911710	1572200	1342500	1488800	29903	12595	27588	25201	22515	31681	18032	33485	30903	22036	5	5	5	5	5	5	5	5	5	5	5	5	5	5	5
Q9Y5S9;Q9Y5S9-2	Q9Y5S9;Q9Y5S9-2	RNA-binding protein 8A	RBM8A	13	799000	535090	1962400	3602200	5554700	1072500	913630	2185000	3902200	3135300	461410	360350	1184300	1674900	2501900	800550	461480	1090000	1641500	2772300	5694.7	3266.4	10193	20423	34839	6944.2	6339.3	14769	28667	35402	5	5	5	5	5	5	5	5	5	5	3	3	3	3	3
Q9Y6G9	Q9Y6G9	Cytoplasmic dynein 1 light intermediate chain 1	DYNC1LI1	13	459150	385850	939730	1173000	1415300	579840	506270	885460	1038100	656840	591750	425020	1503300	1551300	1792600	988080	599560	1084900	1549800	2064900	15644	8512.3	26030	36309	40658	16911	12532	24205	35325	37841	3	3	3	3	3	3	3	3	3	3	7	7	7	7	7
O60869;O60869-2;O60869-3	O60869;O60869-2;O60869-3	Endothelial differentiation-related factor 1	EDF1	13	537260	566600	1578100	1986100	2365900	801790	890910	1595700	2838500	1392600	919560	1387700	4919300	5318300	4522500	1735700	1614300	3893700	5685600	5370500	8942.3	15303	30779	50312	41812	11736	15923	41506	60521	38835	2	2	2	2	2	2	2	2	2	2	7	7	7	7	7
P08581;P08581-2;P08581-3	P08581;P08581-2	Hepatocyte growth factor receptor	MET	13	530920	359650	412490	231570	147960	584020	410970	508450	252920	90974	322820	351810	613070	239890	173440	472530	352210	496580	249140	210770	36034	15093	40674	25110	20610	36818	21400	44287	37339	21158	2	2	2	2	2	2	2	2	2	2	2	2	2	2	2
P41250	P41250	Glycine--tRNA ligase	GARS	13	963040	713580	436270	401750	384620	1062800	721410	431950	439360	257940	533580	299930	417360	420620	428000	853030	434960	394120	443240	422970	66742	24501	31569	39891	36269	70151	32147	37111	47163	33345	2	2	2	2	2	2	2	2	2	2	4	4	4	4	4
P47985;P0C7P4	P47985;P0C7P4	Cytochrome b-c1 complex subunit Rieske, mitochondrial;Cytochrome b-c1 complex subunit 11;Putative cytochrome b-c1 complex subunit Rieske-like protein 1	UQCRFS1;UQCRFS1P1	13	26250000	21107000	2224500	1320100	1125700	34594000	18678000	3199300	1548400	342950	3280400	1872900	484970	304040	268490	5331500	2266900	535590	322410	177910	253910	146410	10386	15648	21146	287420	166690	29198	23259	15568	5	5	5	5	5	5	5	5	5	5	2	2	2	2	2
Q8IY81	Q8IY81	pre-rRNA processing protein FTSJ3	FTSJ3	13	881110	650790	971920	1074500	1621500	1309200	843890	1317600	1294400	956410	562230	344810	1241500	1251700	2002600	1005000	464870	1002800	1323800	2133900	4321.7	986.46	4539.3	6539.1	11609	4967	2140.5	5726.7	8864.1	13430	4	4	4	4	4	4	4	4	4	4	5	5	6	6	6
Q969V3;Q969V3-2	Q969V3;Q969V3-2	Nicalin	NCLN	13	716640	1314500	1297600	538030	533100	760940	1410000	1469800	780410	362700	475810	721740	1447600	418190	291290	782370	948210	1201200	453790	316180	7183.9	7757	15488	7198.5	5764.3	8143.7	11944	22118	10255	6962.8	2	2	2	2	2	2	2	2	2	2	9	9	9	9	8
Q96EY1;Q96EY1-2;Q96EY1-3	Q96EY1;Q96EY1-2;Q96EY1-3	DnaJ homolog subfamily A member 3, mitochondrial	DNAJA3	13	678340	478580	458610	386720	973870	783130	576360	548630	708010	452720	372860	303800	335070	224700	217900	651730	406270	292270	262040	220340	229370	149470	12779	18737	21361	223530	160180	29112	25613	15710	2	2	2	2	2	2	2	2	2	2	4	4	4	4	4
Q9NUL3;Q9NUL3-4;Q9NUL3-6;Q9NUL3-8;Q9NUL3-3;Q9NUL3-7;Q9NUL3-2	Q9NUL3;Q9NUL3-4;Q9NUL3-6;Q9NUL3-8;Q9NUL3-3;Q9NUL3-7;Q9NUL3-2	Double-stranded RNA-binding protein Staufen homolog 2	STAU2	13	477700	528590	1299700	1972500	2369100	660780	722100	1461500	2174900	1215700	181570	227620	604740	538900	599870	292740	258330	413120	484320	541130	7364.9	5862.9	20896	30294	36948	9728.3	7875.3	20659	37076	37197	5	5	5	5	5	5	5	5	5	5	6	6	6	6	6
Q9P0L0;Q9P0L0-2	Q9P0L0;Q9P0L0-2	Vesicle-associated membrane protein-associated protein A	VAPA	13	10319000	19673000	18826000	7289700	3264700	13829000	15695000	19577000	7377600	2744400	701760	617240	913700	631910	643010	1078900	881470	1052900	755990	656840	102780	67546	142980	49357	17274	113280	97181	205030	63927	24712	5	5	5	5	5	5	5	5	5	5	2	2	2	2	2
Q9Y697;Q9Y697-2;Q9Y697-3	Q9Y697;Q9Y697-2;Q9Y697-3	Cysteine desulfurase, mitochondrial	NFS1	13	2540000	1481400	394880	263370	363870	2505500	1699400	536750	323870	195980	2619900	1603600	534360	315460	273940	3966500	1974800	607750	342620	271580	69826	25304	5443.2	3864.1	5019.2	71358	34757	6624.5	4902.3	4023.1	4	4	3	3	3	4	4	4	3	3	5	5	5	5	5
Q9P0K7;Q9P0K7-4;Q9P0K7-3;Q9P0K7-2	Q9P0K7;Q9P0K7-4;Q9P0K7-3;Q9P0K7-2	Ankycorbin	RAI14	13	2416900	1585100	1635300	1026400	999210	2713500	1736600	1846300	1120800	616500	560980	344930	544150	372640	359430	674930	345870	503890	438250	451680	839.36	281.64	553.08	383.24	297.15	689.57	443.13	569.8	563.99	371.95	7	7	7	7	7	7	7	7	7	7	5	5	5	5	5
Q9Y266	Q9Y266	Nuclear migration protein nudC	NUDC	13	4671600	3126800	4008200	3354800	2396800	5767600	3270800	4221000	3634500	1588500	783840	489320	771170	627000	456810	1134100	510100	711760	673140	537030	1614	786.52	1378.6	1581	1090	1300.4	737.02	1571	1828.9	1173	7	7	7	7	7	7	7	7	7	7	5	5	5	5	5
P24539	P24539	ATP synthase F(0) complex subunit B1, mitochondrial	ATP5F1	12	18916000	12970000	1372900	781270	855590	18803000	11978000	1968500	1090600	393050	5319100	3351200	827490	417350	370490	7444900	3735700	674170	402260	211550	156920	82667	5010.2	6977.7	10484	166190	106220	14630	9491	4804.4	4	4	4	4	4	4	4	4	4	4	4	4	4	4	4
P28066;P28066-2	P28066;P28066-2	Proteasome subunit alpha type-5	PSMA5	12	2506400	1849700	3281300	3369300	6554400	3143400	2366000	3284500	3568600	3682700	417540	256890	533910	518890	1028800	718500	375590	565410	578520	1123400	21117	11476	25316	31680	47151	24297	16644	28099	40011	49448	4	4	4	4	4	4	4	4	4	4	4	4	4	4	4
P42167;P42167-2;P42166;P42167-3	P42167;P42167-2;P42166;P42167-3	Lamina-associated polypeptide 2, isoforms beta/gamma;Thymopoietin;Thymopentin;Lamina-associated polypeptide 2, isoform alpha;Thymopoietin;Thymopentin	TMPO	12	3959300	3284000	3040300	1521300	1119200	5058900	3720700	3936800	1659100	793330	625790	440260	882220	353270	327540	850520	506080	735990	364010	381350	60217	20860	44859	21813	13306	68126	34388	58955	32260	16428	4	4	4	4	4	4	4	4	4	4	4	4	4	4	4
Q13405	Q13405	39S ribosomal protein L49, mitochondrial	MRPL49	12	4443400	2746600	822110	995280	1151800	4658900	3138800	1262600	1088600	668360	338270	260220	322200	160970	177290	465100	349620	276810	201260	165970	37656	24033	5284.2	4805	5197.1	37007	25565	6350.1	6744.1	4515.9	4	4	4	4	4	4	4	4	4	4	4	4	4	4	4
Q9UBQ0;Q9UBQ0-2	Q9UBQ0;Q9UBQ0-2	Vacuolar protein sorting-associated protein 29	VPS29	12	2225000	6168300	16997000	9474800	5263300	3204500	6657000	18079000	9755000	3710400	178660	436940	2033200	903510	511060	386830	649800	1848500	966400	626330	21158	28292	94975	71710	40641	26515	39047	105710	82478	44822	4	4	4	4	4	4	4	4	4	4	4	4	4	4	4
Q9UGR2;Q9UGR2-2	Q9UGR2;Q9UGR2-2	Zinc finger CCCH domain-containing protein 7B	ZC3H7B	12	435140	505850	1092100	1470600	1766800	506140	589790	1234800	1661300	847580	64686	63274	216090	272110	265260	130180	84895	186880	293550	275060	32478	17102	7531.1	9514.3	9339.4	33242	19705	7871.2	11358	9091.9	4	4	4	4	4	4	4	4	4	4	4	4	4	4	4
O14745;O14745-2	O14745;O14745-2	Na(+)/H(+) exchange regulatory cofactor NHE-RF1	SLC9A3R1	12	4163400	3555000	3482200	2241400	1087000	4699900	3925200	4040400	2037200	564620	216230	230820	541940	344610	326830	333270	253070	372340	333980	263000	55187	43705	76562	62435	33275	69720	61541	94916	67039	28216	3	3	3	3	3	3	3	3	3	3	4	4	4	4	4
O14974;O14974-5;O14974-4;O14974-2;O14974-3	O14974;O14974-5;O14974-4;O14974-2;O14974-3	Protein phosphatase 1 regulatory subunit 12A	PPP1R12A	12	2654100	1494600	1503500	1546800	1576500	2568200	1563800	1716800	1615800	876830	917610	478310	628490	490200	503960	1068500	527160	564380	562160	648560	25178	13175	12654	11052	11128	28928	14531	20477	16708	12488	5	5	5	5	5	5	5	5	5	5	4	4	4	4	4
O14975;O14975-2	O14975;O14975-2	Very long-chain acyl-CoA synthetase	SLC27A2	12	552360	749940	756490	266590	135920	585160	766600	939840	307540	101200	575980	857100	1562000	400070	201440	924600	885110	1483700	500120	255770	54130	57008	109400	28622	6913.2	53707	65525	121020	37859	11579	3	3	3	3	3	3	3	3	3	3	4	4	4	4	4
P04844;P04844-2	P04844;P04844-2	Dolichyl-diphosphooligosaccharide--protein glycosyltransferase subunit 2	RPN2	12	711910	1422600	1260500	346520	103190	767990	1498600	1673000	368500	101100	1985000	3691800	5940200	1031200	405180	2994600	4176400	5020300	1283900	566070	44204	40463	83340	18488	6498.1	53331	62891	130140	29788	9984.4	3	3	3	3	3	3	3	3	3	3	3	3	3	3	3
P07339	P07339	Cathepsin D;Cathepsin D light chain;Cathepsin D heavy chain	CTSD	12	957490	2676900	3904500	1265500	758610	1360600	2912800	3936600	1247600	469230	594760	1638400	3229700	752890	389140	1038400	1949900	2691200	702460	467610	34226	71399	119780	29608	13757	38704	81994	110170	33130	15280	4	4	4	4	4	4	4	4	4	4	3	3	3	3	3
P08621;P08621-2;P08621-3;P08621-4	P08621;P08621-2;P08621-3	U1 small nuclear ribonucleoprotein 70 kDa	SNRNP70	12	1672300	904000	2185100	3363700	4995500	2537400	1262900	2419300	4235800	3249200	470990	204940	653160	730670	1077800	640860	233230	472140	755790	1202800	22342	17137	36478	19563	19435	26475	23820	48794	33614	26754	6	6	6	6	6	6	6	6	6	6	3	3	3	3	3
P09429;B2RPK0;P23497	P09429;B2RPK0	High mobility group protein B1;Putative high mobility group protein B1-like 1	HMGB1;HMGB1P1	12	2024300	2032300	3637900	4316500	4917000	4361000	2119100	3271200	4574100	2883500	602810	174110	402620	263930	465260	415320	169670	673340	994070	1336300	31860	17903	20981	23498	25066	47858	27160	24872	25926	21484	4	4	4	4	4	4	4	4	4	4	3	3	3	3	3
P20700	P20700	Lamin-B1	LMNB1	12	1597100	508100	479540	340490	265060	2253800	804090	760410	406800	177160	1166700	377450	413020	206670	188440	1240300	303120	375690	200060	199090	73797	20825	27901	23489	23030	95236	39672	43428	36842	25381	4	4	4	4	4	4	4	4	4	4	3	3	3	3	3
P23368;P23368-2;Q16798;Q16798-2	P23368;P23368-2	NAD-dependent malic enzyme, mitochondrial	ME2	12	2098000	1398900	359660	322140	383020	2053600	1545700	482340	393180	203930	1271300	699470	197670	135020	163880	1605200	723580	213230	148540	154660	32049	12568	14532	15024	17953	31818	16618	16861	20307	19018	5	5	5	4	5	5	5	5	5	3	3	3	3	3	3
P25685;P25685-2	P25685;P25685-2	DnaJ homolog subfamily B member 1	DNAJB1	12	549080	446790	718540	733840	1238000	723270	576970	914140	819860	511500	96110	48971	129280	143460	181160	151020	82892	131540	171240	241950	25663	17826	52305	74585	77182	31624	25533	52651	70596	74158	3	3	3	3	3	3	3	3	3	3	3	3	3	3	3
P32754;P32754-2	P32754;P32754-2	4-hydroxyphenylpyruvate dioxygenase	HPD	12	2712700	1975400	3042600	2714000	1818500	3002200	2057500	3279700	2828400	1360100	281550	192250	391790	379180	323030	440770	201160	393220	430420	367620	29108	14523	27265	33424	19364	31052	18045	31902	43268	20369	3	3	3	3	3	3	3	3	3	3	3	3	3	3	3
P50402	P50402	Emerin	EMD	12	3582000	6286000	6577900	2683400	1223300	4867700	6169500	7940700	2938100	1024700	1176700	1198000	2886300	783040	305150	1496000	1511200	2576800	807810	539140	10969	6556.6	17395	6470.9	3320.6	8692.9	9742.9	20929	7931.6	3638.8	5	5	5	5	5	5	5	5	5	5	4	4	4	4	4
Q13217	Q13217	DnaJ homolog subfamily C member 3	DNAJC3	12	2514300	5520500	5842300	2623500	2455300	3569600	5057300	6253400	2599100	1524800	285100	253470	444050	188450	198110	439140	293110	366640	178210	234090	16509	21845	32070	14910	10004	18000	23348	35268	17742	10174	5	5	5	5	5	5	5	5	5	5	3	3	3	3	3
Q13442	Q13442	28 kDa heat- and acid-stable phosphoprotein	PDAP1	12	1723000	1419700	3088200	4775100	16850000	1994800	2518100	3318900	4579000	7337200	328880	412170	1160300	1037200	3188300	632840	646220	885500	1229700	3284000	22181	23241	40622	66708	220000	24569	30108	41709	77456	197370	4	4	4	4	4	4	4	4	4	4	5	5	5	5	5
Q14118	Q14118	Dystroglycan;Alpha-dystroglycan;Beta-dystroglycan	DAG1	12	4373600	3444700	4260800	2439700	1897800	4931000	4078000	5262900	2683800	1082500	899040	727080	1228400	420960	172710	1143700	718040	938640	450140	224240	69273	47526	69801	47666	35329	75171	64572	90503	60552	38000	3	3	3	3	3	3	3	3	3	3	4	4	4	4	4
Q15434	Q15434	RNA-binding motif, single-stranded-interacting protein 2	RBMS2	12	167810	196860	495090	779580	814150	240690	242410	520420	826990	435440	349860	409060	1514400	2083000	2255200	628310	569310	1370800	1980200	2764000	7285.1	4859	15213	27256	26141	8750.6	7333	17673	29190	27688	3	3	3	3	3	3	3	3	3	3	5	5	5	5	5
Q6NUM9;Q6NUM9-2	Q6NUM9;Q6NUM9-2	All-trans-retinol 13,14-reductase	RETSAT	12	2607300	2741100	2945300	1308100	909930	2264900	2735600	3392600	1406900	640160	307700	461280	746540	215800	97867	515690	486920	669140	273090	141780	18174	13394	31144	12444	8305.7	20375	19337	40801	18769	8867.1	5	5	5	5	5	5	5	5	5	5	3	3	3	3	3
Q8IUD2;Q8IUD2-3;Q8IUD2-4;Q8IUD2-2;Q8IUD2-5;O15083	Q8IUD2;Q8IUD2-3;Q8IUD2-4;Q8IUD2-2;Q8IUD2-5	ELKS/Rab6-interacting/CAST family member 1	ERC1	12	876350	548030	802700	848470	1020000	794370	599710	1030500	1102000	620910	420460	297680	637820	711100	873140	509250	307460	613730	887560	1218600	6710.2	3606.3	6582.1	9353.7	10452	6007.4	4423.5	6832.3	11818	12043	6	6	6	6	6	6	6	6	6	6	3	3	3	3	3
Q9BX40;Q9BX40-3;Q9BX40-2	Q9BX40;Q9BX40-3;Q9BX40-2	Protein LSM14 homolog B	LSM14B	12	274440	237900	453600	605720	810170	287400	309610	502600	633440	447440	76373	95505	404250	427270	540060	193760	134740	341940	528640	676570	1226.7	1396.6	5011.9	6786.6	8444.8	1806	2155.7	4565.3	8997.2	8606.5	4	4	4	4	4	4	4	4	4	4	5	5	5	5	5
Q9Y512	Q9Y512	Sorting and assembly machinery component 50 homolog	SAMM50	12	4950900	3213800	645940	310480	280230	5214000	3168100	609380	401480	130740	815080	509280	193120	100140	100830	1200000	514250	178450	118020	83491	84724	33073	25215	10693	9480	90158	45207	20928	15051	8574.9	4	4	4	4	4	4	4	4	4	4	3	3	3	3	3
Q9Y5X3	Q9Y5X3	Sorting nexin-5	SNX5	12	369970	385560	987530	967450	743320	575180	438880	876410	767760	368130	339060	335230	1252200	972300	846180	609290	413730	1266300	1091400	955710	15601	8604.5	25813	26977	25168	11970	11005	34846	33765	26097	3	3	3	3	3	3	3	3	3	3	5	5	5	5	5
O00299	O00299	Chloride intracellular channel protein 1	CLIC1	12	663500	753440	1088500	847510	658560	869480	836630	1228300	873150	437920	124340	107340	257060	179700	103320	240190	127120	285580	202270	142390	22645	10309	26442	27795	14488	25891	14709	36336	40223	16106	3	3	3	3	3	3	3	3	3	3	2	2	2	2	2
O43399;O43399-5;O43399-7;O43399-2;O43399-4;O43399-3;O43399-6	O43399;O43399-5;O43399-7;O43399-2;O43399-4;O43399-3;O43399-6	Tumor protein D54	TPD52L2	12	2572200	2292100	3346400	3128700	8088900	3034000	2745900	3386600	3252300	4828500	355270	382660	762260	584650	1537700	561650	497540	654150	689680	1545000	14622	12962	23036	25539	55488	17570	19021	30240	33218	65000	6	6	6	6	6	6	6	6	6	6	4	4	4	4	4
O96008;O96008-2	O96008;O96008-2	Mitochondrial import receptor subunit TOM40 homolog	TOMM40	12	3850700	2248100	749380	529050	623640	3582300	2430900	876730	683040	339510	1575900	1083300	270830	174590	140760	1940000	979530	220070	143210	85305	80432	32264	8548.4	6955.5	7753.1	82120	42172	10989	8773.2	6959.8	7	7	7	7	7	7	7	7	7	7	2	2	2	2	2
P08559;P08559-2;P08559-4;P08559-3;P29803	P08559;P08559-2;P08559-4;P08559-3	Pyruvate dehydrogenase E1 component subunit alpha, somatic form, mitochondrial	PDHA1	12	7763200	5366000	1388200	906830	1224100	7864700	5462000	1741100	1040400	540550	798430	586060	122650	59959	94139	1283700	678900	130280	76279	74455	211170	78500	10312	8842.4	15351	233700	106200	18090	10498	10391	6	6	6	6	6	6	6	6	6	6	2	2	2	2	2
P23381;P23381-2	P23381;P23381-2	Tryptophan--tRNA ligase, cytoplasmic;T1-TrpRS;T2-TrpRS	WARS	12	4264700	3056100	4856300	5422400	5262200	4813100	3294600	4967100	5578000	3205000	117630	90005	217990	216740	254460	224460	111550	222640	268230	315940	21404	8369.1	26618	36483	38721	22660	11974	28159	43914	37224	5	5	5	5	5	5	5	5	5	5	2	2	2	2	2
P31689;P31689-2	P31689;P31689-2	DnaJ homolog subfamily A member 1	DNAJA1	12	1274000	944660	1483100	1469500	1238400	1612600	1171000	1819700	1716800	773210	226090	206090	583210	507930	455010	370760	215050	438130	472020	472990	2760.9	1080.4	2978.4	3665.8	3148.2	2792.4	1571.9	3486.5	4315.1	3475.3	4	4	4	4	4	4	4	4	4	4	5	5	6	5	6
P41567;O60739	P41567;O60739	Eukaryotic translation initiation factor 1;Eukaryotic translation initiation factor 1b	EIF1;EIF1B	12	2306500	1996100	3996500	5209500	8016300	2879600	2678600	4707600	6264500	4413800	621530	434230	1405600	1338100	2231500	957190	630750	1034100	1572600	2706300	22331	20317	43299	59411	85265	23925	24097	46163	67868	87710	6	6	6	6	6	6	6	6	6	6	2	2	2	2	2
P46060	P46060	Ran GTPase-activating protein 1	RANGAP1	12	276910	294800	311390	134440	105310	332820	319400	374820	156350	67559	730320	672140	1101300	446700	464310	989180	744440	1222200	548800	490960	30471	18046	39078	16609	13469	38335	26329	50541	24802	16265	2	2	2	2	2	2	2	2	2	2	5	5	5	5	5
P53634;P53634-2;P53634-3	P53634	Dipeptidyl peptidase 1;Dipeptidyl peptidase 1 exclusion domain chain;Dipeptidyl peptidase 1 heavy chain;Dipeptidyl peptidase 1 light chain	CTSC	12	181800	861650	884340	265380	96768	306860	868080	876350	248430	75763	83713	249640	490050	98147	53359	138900	275600	447180	109920	62809	30507	78838	127890	25057	8928.2	39149	85189	118030	32185	12025	3	3	3	3	3	3	3	3	3	3	4	4	4	2	2
P55735;P55735-2;P55735-3	P55735;P55735-2;P55735-3	Protein SEC13 homolog	SEC13	12	1547300	1432000	2831200	4369100	4843300	1927000	1629600	2478500	3208800	1753600	346360	453460	1343400	1296200	1347300	700990	555100	1046300	1185600	1277000	18281	12109	41393	65899	64937	21269	17724	39347	59847	54593	5	5	5	5	5	5	5	5	5	5	5	5	5	5	5
Q02809;Q02809-2	Q02809;Q02809-2	Procollagen-lysine,2-oxoglutarate 5-dioxygenase 1	PLOD1	12	1654200	3422800	3409000	971630	435680	1965800	3303800	3468400	1097300	379440	183590	198690	353390	83287	58039	293390	209760	369520	111550	78943	26820	29852	56986	15241	6089.5	30102	40599	67467	20887	8612.8	4	4	4	4	4	4	4	4	4	3	2	2	2	2	2
Q13501;Q13501-2	Q13501;Q13501-2	Sequestosome-1	SQSTM1	12	873490	1309100	1969100	1442900	828700	1256400	1276400	2028900	1385200	533040	47473	71263	180220	67165	32810	99819	70225	151600	87235	48859	9525.1	6929.4	18452	12218	6709	9979.6	6896	18999	17703	8932.9	5	5	5	5	5	5	5	5	5	5	5	4	5	5	5
Q14247;Q14247-3;Q14247-2	Q14247;Q14247-3;Q14247-2	Src substrate cortactin	CTTN	12	2628000	1612400	1810200	1589000	1940300	2775700	2118900	2247800	1706500	973350	1579100	838510	1025800	490440	420300	2003800	1070700	955640	524440	475770	15808	7870	7645.3	4910.7	4079.9	17521	11844	11899	6304.1	3849.3	5	5	5	5	5	5	5	5	5	5	5	5	5	5	5
Q15056;Q15056-2	Q15056;Q15056-2	Eukaryotic translation initiation factor 4H	EIF4H	12	703250	721690	1475700	1979700	1875400	905810	734140	1640900	1641500	959550	252810	194870	636900	764220	753530	359590	282550	511480	698330	846430	17738	17669	41581	67059	70959	22066	20794	39195	69854	65745	4	4	4	4	4	4	4	4	4	4	2	2	2	3	2
Q16881;Q16881-3;Q16881-4;Q16881-5;Q16881-2;Q16881-6;Q16881-7	Q16881;Q16881-3;Q16881-4;Q16881-5;Q16881-2;Q16881-6;Q16881-7	Thioredoxin reductase 1, cytoplasmic	TXNRD1	12	328350	296750	375220	365430	312020	383950	303960	377460	383940	192670	435610	268080	535490	407640	419880	784520	335570	535800	500930	451000	43445	18972	28517	32008	25171	49826	27233	35969	44502	27535	3	3	3	3	3	3	3	3	3	3	2	2	2	2	2
Q32P28;Q32P28-4;Q32P28-3	Q32P28;Q32P28-4;Q32P28-3	Prolyl 3-hydroxylase 1	LEPRE1	12	1602100	3118600	3127300	832370	371340	1843700	3134100	3398400	824660	260590	691280	1018100	1819800	514110	250750	1186000	1310200	1713300	561080	308430	18925	21513	41129	11850	5966.1	22481	30440	49943	15844	7949.3	4	4	4	4	4	4	4	4	4	4	6	6	6	6	6
Q96A33;Q96A33-2	Q96A33;Q96A33-2	Coiled-coil domain-containing protein 47	CCDC47	12	2697200	5506700	5374000	1610500	609100	3306500	5479500	5866400	1711900	506610	405890	539230	965600	382200	332800	659730	622110	807690	460600	332190	7409.5	10332	17946	6166.5	2535.3	8448.8	12202	19019	7962.6	3191.7	6	6	6	6	6	6	6	6	6	6	3	3	3	3	3
Q96DH6;Q96DH6-2;Q96DH6-3;O43347	Q96DH6;Q96DH6-2;Q96DH6-3	RNA-binding protein Musashi homolog 2	MSI2	12	205310	264080	805830	1166500	1285400	357160	338710	805360	1156600	666150	202220	323310	1496100	1788100	1872800	472310	491850	1247600	2058500	2352800	17192	18012	71381	107440	110380	23565	25108	72796	115040	109560	2	2	2	2	2	2	2	2	2	2	3	3	3	3	3
Q99460;Q99460-2	Q99460;Q99460-2	26S proteasome non-ATPase regulatory subunit 1	PSMD1	12	514290	398170	582600	519720	1752200	615400	484460	622450	596420	1012400	297340	209320	494280	466350	1358000	531820	332110	485370	518570	1534700	6429.1	2056.8	6468.9	8426.8	20330	5350.7	3650.3	7596.2	10148	22742	5	5	5	5	5	5	5	5	5	5	5	5	5	5	5
Q9H0A0;Q9H0A0-2	Q9H0A0;Q9H0A0-2	N-acetyltransferase 10	NAT10	12	2004500	1480200	3185300	4445300	5894100	2797800	2023700	4297900	5942900	3608500	179180	85761	284250	352260	445760	318670	138910	241250	374560	509990	9997.8	3065	10928	17157	21968	11193	5468.5	15038	24464	26446	7	7	7	7	7	7	7	7	7	7	2	2	2	2	2
Q9H6T3;Q9H6T3-2;Q9H6T3-3	Q9H6T3;Q9H6T3-2;Q9H6T3-3	RNA polymerase II-associated protein 3	RPAP3	12	1533200	1334900	3092100	4149500	4266700	1840500	1546400	2691400	3041800	1759900	48941	50592	340220	406510	359260	109680	80428	181870	269280	289620	4829.6	3480.8	14032	20588	22384	6271	4057.4	9954.6	17726	16067	6	6	6	6	6	6	6	6	6	6	2	2	2	2	2
Q9Y285;Q9Y285-2	Q9Y285;Q9Y285-2	Phenylalanine--tRNA ligase alpha subunit	FARSA	12	255810	228600	529580	725630	1007900	343160	334820	592850	873340	503180	26906	22109	76073	60641	62565	42883	29682	61996	71902	100650	12523	8868.5	30062	42512	51851	14819	13143	37467	47988	52475	3	3	3	3	3	3	3	3	3	3	2	2	2	2	2
P25789;P25789-2	P25789;P25789-2	Proteasome subunit alpha type-4	PSMA4	12	734010	347210	440490	413180	723150	610170	465790	566960	423370	469220	615810	443400	916400	873570	1581400	1072600	663520	841270	903750	1768100	30746	14088	33129	41535	77716	35044	20991	37450	53787	74929	1	1	1	1	1	1	1	1	1	1	6	5	6	6	6
Q15424;Q15424-3;Q15424-4;Q15424-2	Q15424;Q15424-3;Q15424-4;Q15424-2	Scaffold attachment factor B1	SAFB	12	972360	406230	1025000	1626700	2253900	1248900	605110	1317000	1898000	1487600	522240	147990	665740	876650	1386900	817190	256670	584890	1019900	1689000	8764.1	1241.2	5562.3	12634	18252	10140	3607.2	10185	21464	25761	4	4	4	4	4	4	4	4	4	4	7	7	7	7	7
Q15643	Q15643	Thyroid receptor-interacting protein 11	TRIP11	12	1588900	916500	708610	719070	743340	1624800	1533300	887980	869770	446170	610690	382930	447730	409690	372780	919990	479550	442630	510120	466540	6046.3	1852.4	2002.6	1627.5	1626.2	5879.1	2686.5	2586.3	2632.9	1602.3	5	5	5	5	5	5	5	5	5	5	6	6	6	6	6
Q8N183	Q8N183	Mimitin, mitochondrial	NDUFAF2	12	2713700	3583900	428230	337770	339760	4421700	1713700	578320	332100	168310	601980	157500	90283	38228	46935	399920	219630	87568	48504	51043	146320	92584	11555	11918	14448	141700	95511	15784	14539	11918	5	5	5	4	5	5	4	5	5	4	1	1	1	1	1
Q92820	Q92820	Gamma-glutamyl hydrolase	GGH	12	285190	742510	971390	243070	92978	364610	819900	995630	221260	82458	227910	461880	981730	235190	178630	376150	572960	869200	284350	205520	44552	80666	153290	46344	25148	51835	91450	143480	54668	32739	1	1	1	1	1	1	1	1	1	1	4	4	4	4	4
Q9GZT3;Q9GZT3-2	Q9GZT3;Q9GZT3-2	SRA stem-loop-interacting RNA-binding protein, mitochondrial	SLIRP	12	17809000	12077000	1497500	955160	1458800	18468000	13115000	2123900	1201100	507620	228390	147680	36523	22429	39030	415240	208220	44035	24618	26359	164130	90437	6363.8	7452.1	11381	167970	104080	14071	11167	7072.5	6	6	6	6	6	6	6	6	6	6	1	1	1	1	1
Q9UQE7	Q9UQE7	Structural maintenance of chromosomes protein 3	SMC3	12	2790800	1355400	2760100	3421600	4580000	3354100	1855600	3551300	4100800	2765200	75347	46575	139160	124480	148040	122140	68920	100210	144750	188280	6740.2	1520.1	4519.3	7087.7	9779.6	7498.3	2836.5	6551.1	11305	14119	9	9	9	9	9	9	9	9	9	9	2	2	2	2	2
P43246;P43246-2	P43246;P43246-2	DNA mismatch repair protein Msh2	MSH2	12	575500	374210	717460	1107600	1544700	952010	510570	735560	1005000	821640	697060	417360	1230700	1349600	1733700	1136100	558000	1402800	1524200	2208800	0	0	0	0	0	0	0	0	0	0	3	3	3	3	3	3	3	3	3	3	9	9	9	9	9
O43143	O43143	Pre-mRNA-splicing factor ATP-dependent RNA helicase DHX15	DHX15	11	1255500	705880	1299800	1553000	2154100	1572200	927570	1649500	1955400	1346800	245960	111870	324050	372930	490150	407140	159100	286840	423680	555020	19727	7977.9	19691	22719	24076	21006	11188	25373	36097	31163	4	4	4	4	4	4	4	4	4	4	3	3	3	3	3
O43747;O43747-2	O43747;O43747-2	AP-1 complex subunit gamma-1	AP1G1	11	757160	749430	1162100	1289400	1193500	898380	852640	1246800	1385700	720390	174860	172540	574510	492490	456210	319470	231350	500040	572020	583450	7639.4	3198.2	9786.4	10708	11277	7583	5095.7	11191	12634	11192	3	3	3	3	3	3	3	3	3	3	3	3	3	3	3
O75165	O75165	DnaJ homolog subfamily C member 13	DNAJC13	11	600620	678950	1438600	1080700	1495700	792150	826620	1612600	1224200	965760	64381	85452	326830	292580	285830	157980	147320	302570	259830	347460	6256.6	4622.4	22325	18631	22293	6947.6	7057.2	25725	23733	20478	3	3	3	3	3	3	3	3	3	3	4	4	4	4	4
O95816;O95816-2	O95816;O95816-2	BAG family molecular chaperone regulator 2	BAG2	11	2787300	3145300	3920300	2734100	2237700	4535600	3843700	4994500	3398000	1515000	372130	442470	1073800	508240	442060	710860	689720	1192800	750410	639420	39547	29239	45322	31568	22648	62962	42469	62760	45934	28757	4	4	4	4	4	4	4	4	4	4	3	3	3	3	3
P06753-2;P06753-5;P06753-3;P06753-6;P06753-4;P06753-7;P09493-2;P09493-5;P09493-8;P09493-7;P09493-6	P06753-2;P06753-5;P06753-3;P06753-6;P06753-4;P06753-7	Tropomyosin alpha-3 chain	TPM3	11	1645800	1399700	1106800	841710	518400	2061400	1001800	949230	935910	327130	220890	117890	163270	132030	91396	264890	128670	157910	112660	101610	55078	29615	25847	25644	11771	53795	28920	32519	33491	13918	3	3	3	3	3	3	3	3	3	3	3	3	3	3	3
P08754	P08754	Guanine nucleotide-binding protein G(k) subunit alpha	GNAI3	11	3702800	4912200	5037500	3385100	2631700	5767300	4556600	6548900	4095800	1771900	893290	754220	1370800	828040	750440	1232000	677980	1343300	946780	856640	4243.9	1226.4	3382.1	1972.2	690.1	3859.5	2010	4765.6	2483.3	793.21	5	5	5	5	5	5	5	5	5	5	3	3	3	3	3
P08758	P08758	Annexin A5	ANXA5	11	807940	763700	1117800	926250	534940	876650	705530	1090300	994600	418810	197220	190350	380220	297500	224840	397020	227580	401930	341030	259810	27652	17925	31210	34097	18156	29703	19117	34405	47195	20280	3	3	3	3	3	3	3	3	3	3	3	3	3	3	3
P25786;P25786-2	P25786;P25786-2	Proteasome subunit alpha type-1	PSMA1	11	1008600	734030	1087400	1302100	2370300	1093900	868220	1110700	1235100	1423800	543130	391890	971140	828880	1799100	994450	564090	948730	955420	2003800	27075	10601	19227	21817	41004	36466	14835	22169	28619	35425	4	4	4	4	4	4	4	4	4	4	3	3	3	3	3
P27144	P27144	Adenylate kinase 4, mitochondrial	AK4	11	5519300	4436600	1165500	401450	290130	5927600	4655000	1653200	564770	164240	848090	525750	183760	119630	110450	1154600	570240	201060	127530	97690	84190	41778	5972.2	4297.6	4600.7	82652	49536	8400.7	5573.8	2720.7	3	3	2	3	3	3	3	3	3	3	3	3	3	3	3
P40925;P40925-2;P40925-3	P40925;P40925-2;P40925-3	Malate dehydrogenase, cytoplasmic	MDH1	11	2442200	2725400	5057700	4019300	2682100	2771600	2781000	4926300	3478000	1427600	478270	470640	1043300	789730	535220	968810	566810	1029100	905400	627900	31451	17381	32787	38791	21220	32136	21689	40723	48259	20873	5	5	5	5	5	5	5	5	5	5	3	3	3	3	3
P56181-2	P56181-2	NADH dehydrogenase [ubiquinone] flavoprotein 3, mitochondrial	NDUFV3	11	5093500	3179700	878300	715550	877640	5670700	3759400	1162900	857580	466330	738780	432430	136610	108130	102700	1033300	534890	135540	108600	76167	47632	31490	2480	5150	6047.3	49509	34371	7107.6	6943.1	5752.9	4	4	4	4	4	4	4	4	4	4	3	3	3	3	3
P61011;P61011-2	P61011;P61011-2	Signal recognition particle 54 kDa protein	SRP54	11	1416600	2566200	3045400	1101800	654100	1862200	2493100	3215100	1226000	430240	678270	948890	1793200	630450	482490	1144400	1228800	1574500	634890	528170	30525	30636	53319	21736	12804	31034	35216	59461	26878	13885	3	3	3	3	3	3	3	3	3	3	3	3	3	3	3
P62070;P62070-3;P62070-4;P62070-2;P10301	P62070;P62070-3;P62070-4;P62070-2	Ras-related protein R-Ras2	RRAS2	11	984390	801220	873530	502800	400830	1033200	902870	1017500	495090	232570	393810	342920	557520	287280	127140	576450	331270	498950	292630	153410	33343	11770	21752	14404	6522.3	31467	14711	29961	17924	7837.4	4	4	4	4	4	4	4	4	4	4	4	4	4	4	4
Q15029;Q15029-2;Q15029-3	Q15029;Q15029-2;Q15029-3	116 kDa U5 small nuclear ribonucleoprotein component	EFTUD2	11	866580	484830	1147400	1829500	2295100	1124800	656920	1313400	2061400	1490800	269170	184330	537370	603910	786600	397980	223800	460960	623310	866800	12685	4462.9	14817	25998	34756	14618	8600.3	20919	38988	42550	3	3	3	3	3	3	3	3	3	3	3	3	3	3	3
Q16576;Q16576-2	Q16576;Q16576-2	Histone-binding protein RBBP7	RBBP7	11	1322400	788950	959020	851350	822120	1665400	809190	1136100	911500	421910	607190	312640	624090	653690	600860	994380	323830	677440	750040	665350	14693	2890.9	6649	9436.6	6281.4	19190	4133.7	8938.4	10960	6889.2	4	4	4	4	4	4	4	4	4	4	4	4	4	4	4
Q8TDN6	Q8TDN6	Ribosome biogenesis protein BRX1 homolog	BRIX1	11	686990	461000	1088100	1316700	2619600	941830	698840	1410500	1954700	1724200	261950	136270	831670	737430	1265200	469220	231740	580760	912250	1473400	10065	2629.8	10927	16078	28710	10153	6008.1	15922	24935	39311	3	3	3	3	3	3	3	3	3	3	3	3	3	3	3
Q8WVV9;Q8WVV9-5;Q8WVV9-4;Q8WVV9-3;Q8WVV9-2	Q8WVV9;Q8WVV9-5;Q8WVV9-4;Q8WVV9-3;Q8WVV9-2	Heterogeneous nuclear ribonucleoprotein L-like	HNRNPLL	11	437110	391060	908090	1392600	1574900	601260	478850	1113500	1468500	952800	85095	104800	404030	509670	504140	159560	129840	329190	496720	584340	6613.9	2657.5	15530	23211	31222	9332	7152.9	23295	30741	31976	3	3	3	3	3	3	3	3	3	3	3	3	3	3	3
Q96HE7;Q86YB8	Q96HE7	ERO1-like protein alpha	ERO1L	11	1817500	3251100	3063700	956520	633700	2130100	3274400	3455000	1134200	368620	204530	229920	692050	322350	384640	501240	360040	567350	468140	373220	24698	26800	52232	15457	7692.1	27909	36969	64012	19346	9835.8	4	4	4	4	4	4	4	4	4	4	3	3	3	3	3
Q99661;Q99661-2;Q8N4N8	Q99661;Q99661-2	Kinesin-like protein KIF2C	KIF2C	11	2603100	1614500	1487700	1220800	1289200	3114500	2277700	2143100	1434600	728400	253840	163610	747960	988480	1299700	458570	272890	648740	1057900	1375600	5002.5	1799.3	9694.6	15954	21789	7237	3512.4	10437	17782	20104	3	3	3	3	3	3	3	3	3	3	5	4	4	5	5
Q9H2U2;Q9H2U2-2;Q9H2U2-6;Q9H2U2-3;Q9H2U2-4	Q9H2U2;Q9H2U2-2;Q9H2U2-6;Q9H2U2-3	Inorganic pyrophosphatase 2, mitochondrial	PPA2	11	6640400	4191800	853260	679000	757340	6541800	4432700	1161400	757490	352550	1735800	1045200	390970	235510	246830	2725300	1309000	358190	259070	216830	99907	37104	9174.2	8806.8	10902	90743	16856	8332.9	9983.6	11069	4	4	4	4	4	4	4	4	4	4	4	4	4	4	4
Q9UJ83;Q9UJ83-2;Q9UJ83-3;Q9UJ83-4	Q9UJ83;Q9UJ83-2;Q9UJ83-3;Q9UJ83-4	2-hydroxyacyl-CoA lyase 1	HACL1	11	845100	1784400	1841200	835630	459220	1283700	1395700	1722300	811190	312230	193600	294330	707280	461940	403720	368490	392430	634780	498460	525120	9268.7	7282.2	23275	9269.9	4427.9	10528	11404	29191	12711	5734	4	4	4	4	4	4	4	4	4	4	3	3	3	3	3
Q9Y5K6	Q9Y5K6	CD2-associated protein	CD2AP	11	780130	596130	1277200	1602400	2263600	916320	828300	1458500	1813500	1157600	265800	235070	773950	801330	882210	481730	311340	626140	838010	1056000	6957.9	4248.1	14556	19302	24333	9373.6	7692.8	16485	22766	22362	3	3	3	3	3	3	3	3	3	3	4	4	4	4	4
P49458;P49458-2	P49458;P49458-2	Signal recognition particle 9 kDa protein	SRP9	11	727490	608790	767280	957680	974810	773690	739100	967400	909720	556400	49447	46465	70709	86348	97885	49313	43614	64033	77411	130800	19458	23649	43107	51843	56133	20993	24987	41650	55534	57012	5	5	5	5	5	5	5	5	5	5	3	2	2	3	3
O00161;O00161-2	O00161;O00161-2	Synaptosomal-associated protein 23	SNAP23	11	2762800	2116200	2040600	1143700	571080	3046300	2274600	2563800	1262000	393950	245910	266820	480270	252310	98974	340650	314650	413830	211250	103560	29265	18339	28249	16954	9331.4	32553	24922	39340	24278	10620	5	5	5	5	5	5	5	5	5	5	2	2	2	2	2
O75477;O94905-2;O94905-3	O75477	Erlin-1	ERLIN1	11	1457100	2886800	3453000	1227400	559520	1874500	2936600	3680200	1418900	366560	116040	154710	364830	143330	97306	221830	204420	340710	140010	114480	24906	22218	53179	18359	6708.9	30126	31561	72150	25685	8875.1	4	4	4	4	4	4	4	4	4	4	2	2	2	2	2
O95302;O95302-3;O95302-2;Q75LS8	O95302;O95302-3;O95302-2	Peptidyl-prolyl cis-trans isomerase FKBP9	FKBP9	11	2512400	4616700	4738600	1592300	928520	2944600	4809800	5205000	1966900	794730	120580	172890	293440	95519	68724	181830	195630	272410	112290	79438	20930	21361	35696	14757	9326.4	23793	27753	46270	20428	11741	4	4	4	4	4	4	4	4	4	4	2	2	2	2	2
P08237;P08237-3;P08237-2	P08237;P08237-3;P08237-2	ATP-dependent 6-phosphofructokinase, muscle type	PFKM	11	101990	72335	133830	170530	262620	126230	88410	153730	175240	115110	87741	75940	314000	458280	923620	198540	140150	257390	450500	641860	16667	7062.1	32377	49213	96563	18268	12416	33730	47736	67478	2	2	2	2	2	2	2	2	2	2	3	3	3	3	3
P10412;P16403;P16402;Q02539;P22492	P10412;P16403;P16402;Q02539	Histone H1.4;Histone H1.2;Histone H1.3;Histone H1.1	HIST1H1E;HIST1H1C;HIST1H1D;HIST1H1A	11	21185000	5083700	10076000	10760000	10509000	33711000	6606900	10249000	15530000	9524300	5142800	772870	1151000	918370	767730	5584800	501770	806830	805210	761650	123870	18817	26882	37172	31819	151780	44799	56513	73085	62360	2	2	2	2	2	2	2	2	2	2	6	6	6	6	6
P11182	P11182	Lipoamide acyltransferase component of branched-chain alpha-keto acid dehydrogenase complex, mitochondrial	DBT	11	3299300	2801400	191820	235300	290860	4836700	2469500	594610	271750	97027	457230	317870	174280	75222	67424	774140	350510	175630	89806	59638	85522	31056	9609.1	6913.7	8186.1	82940	38002	14168	9887.6	6965.7	3	3	2	3	3	3	3	3	3	3	2	2	2	2	2
P13987	P13987	CD59 glycoprotein	CD59	11	4134400	4129700	3950800	2665200	1442200	4667400	3834200	4935500	3228600	1003800	3105400	2016800	3611700	1192700	727810	3329600	1869300	4422200	2260000	956140	25194	11563	25071	15897	5978.7	28984	19678	41671	22585	6753	3	3	3	3	3	3	3	3	3	3	5	5	5	5	5
P23258;Q9NRH3	P23258;Q9NRH3	Tubulin gamma-1 chain;Tubulin gamma-2 chain	TUBG1;TUBG2	11	655220	592590	1397800	1968700	2330900	874010	817540	1633600	2797800	1530500	232690	163670	649820	871390	976910	416530	255890	604510	912090	1058400	8882	4239.4	23631	40300	43678	11028	8482.8	23924	49808	44644	4	4	4	4	4	4	4	4	4	4	5	5	5	5	5
P28288;P28288-2;P28288-3	P28288;P28288-2	ATP-binding cassette sub-family D member 3	ABCD3	11	2052200	4059900	3810100	1304100	712480	2060300	4187400	5141100	1638900	556890	641020	1193300	2341000	778230	424830	1071900	1333100	2108900	806990	536850	14565	11238	32512	16208	10470	14817	16852	36811	20077	13239	5	5	5	5	5	5	5	5	5	5	4	4	4	4	4
P31937	P31937	3-hydroxyisobutyrate dehydrogenase, mitochondrial	HIBADH	11	3668800	2350400	456860	330210	416560	3846200	2500000	540820	367380	188400	1911900	1134100	248160	134640	146970	2762700	1422900	320810	141240	89740	52750	21181	6346.8	4059.1	4546.3	50363	26015	8006.6	6001.8	3749.3	2	2	2	2	2	2	2	2	2	2	3	3	3	3	3
P50502;Q8IZP2;Q8NFI4	P50502;Q8IZP2;Q8NFI4	Hsc70-interacting protein;Putative protein FAM10A4;Putative protein FAM10A5	ST13;ST13P4;ST13P5	11	1191600	954320	1399200	1224300	954630	1336500	1033000	1535000	1368300	617610	236490	243300	469840	272120	216190	451070	318680	445910	306770	268310	55694	34853	68145	62746	43856	61883	44761	88054	77886	44567	2	2	2	2	2	2	2	2	2	2	4	4	4	4	4
P53582	P53582	Methionine aminopeptidase 1	METAP1	11	371380	282550	596140	887900	827600	396270	363370	654620	815630	470620	35172	23130	83332	75199	70828	45783	30385	54076	88468	71617	20312	12735	59938	91900	83109	26606	19637	56583	98341	78283	3	3	3	3	3	3	3	3	3	3	2	2	2	2	2
P53618	P53618	Coatomer subunit beta	COPB1	11	651600	437410	442380	380150	399620	625540	510400	543420	499980	279540	172290	137510	240940	194040	238960	271160	162280	220750	230980	237570	24705	8013.1	21811	22740	19606	20201	11777	27020	30204	24537	3	3	3	3	3	3	3	3	3	3	2	2	2	2	2
P61106	P61106	Ras-related protein Rab-14	RAB14	11	970010	1440200	2240400	1450700	1275600	1102100	1583800	2674100	1403100	792920	501730	659480	1796500	1000400	691650	892900	862600	1599300	1107300	850090	17601	11951	30011	25174	18152	20377	17881	33308	28694	19403	2	2	2	2	2	2	2	2	2	2	5	5	5	5	5
P63241;P63241-2;Q9GZV4;Q6IS14	P63241;P63241-2;Q9GZV4;Q6IS14	Eukaryotic translation initiation factor 5A-1;Eukaryotic translation initiation factor 5A-2;Eukaryotic translation initiation factor 5A-1-like	EIF5A;EIF5A2;EIF5AL1	11	1821700	2117500	4313600	5249500	8811600	2427000	2570900	4761600	6513200	3935600	759770	730260	3590900	4018300	4180200	1424000	1005000	2589200	3413400	4403400	33361	25926	80714	124480	134210	35923	19636	50512	137720	91463	2	2	2	2	2	2	2	2	2	2	3	3	3	3	3
Q04917	Q04917	14-3-3 protein eta	YWHAH	11	2947300	2330200	2060100	1862700	1720800	3585600	2486600	2035700	1824100	991940	554650	398320	660010	577980	541730	838580	420770	662860	661690	616120	13527	7706.5	9183.9	9151.4	7653.2	14934	10278	10262	12517	7842.5	4	4	4	4	4	4	4	4	4	4	3	3	4	4	3
Q13443;Q13443-2	Q13443;Q13443-2	Disintegrin and metalloproteinase domain-containing protein 9	ADAM9	11	2362200	927540	1370100	889080	689480	1871300	1165700	1389100	963120	463870	295460	314150	806040	459310	296110	488770	348290	680850	482440	321520	4517.5	2159.2	5191.2	4048.8	2701	5336.4	3234.2	6320.1	5058.2	2457.3	5	5	5	5	5	5	5	5	5	5	4	4	4	4	4
Q14011;Q14011-2;Q14011-3	Q14011;Q14011-2	Cold-inducible RNA-binding protein	CIRBP	11	716710	604650	1261700	1842000	2147400	1000400	938910	1546900	2860500	1597600	95119	84425	226460	281660	362100	158200	101330	161500	288850	334150	12720	10739	28059	46068	53200	15671	16322	37324	69871	72038	2	2	2	2	2	2	2	2	2	2	4	4	4	4	4
Q14318;Q14318-2;Q14318-3	Q14318;Q14318-2;Q14318-3	Peptidyl-prolyl cis-trans isomerase FKBP8	FKBP8	11	2759900	3415700	2674800	1338900	951820	3873200	3582300	2894500	1518600	684500	378660	386260	478050	161310	75583	667910	467970	476510	195720	97162	100260	43821	65257	28672	16673	97281	62242	79799	36135	18817	4	4	4	4	4	4	4	4	4	4	1	2	2	2	2
Q15003;Q15003-2	Q15003;Q15003-2	Condensin complex subunit 2	NCAPH	11	480080	387900	708150	880430	1354000	609360	517810	779270	1003300	699870	109000	76640	299560	402350	585270	193710	109640	258160	416900	641600	4117.8	2715.1	11261	11920	14568	4270.3	4142.8	11674	13257	13447	5	5	5	5	5	5	5	5	5	5	4	4	4	4	4
Q15363	Q15363	Transmembrane emp24 domain-containing protein 2	TMED2	11	77687	186650	242240	152230	240190	162980	144750	193090	250930	152630	772160	680840	1330100	1124900	879110	1229500	866740	1262300	1218800	1238300	53311	28696	50229	48961	44467	59877	41329	84761	69515	38927	2	2	2	2	2	2	2	2	2	2	5	5	5	5	5
Q8ND56;Q8ND56-3;Q8ND56-2	Q8ND56;Q8ND56-3;Q8ND56-2	Protein LSM14 homolog A	LSM14A	11	145690	761690	2607200	4549800	5350200	856210	576400	978710	3326500	2671100	196100	199260	675270	717300	1019800	362330	262160	694640	999760	1477200	20452	14877	37769	47131	78022	25001	21632	53707	52883	60207	2	2	2	2	2	2	2	2	2	2	5	6	6	6	6
Q8WXX5	Q8WXX5	DnaJ homolog subfamily C member 9	DNAJC9	11	471010	257960	404920	520750	719380	790120	391380	525850	636050	351780	296190	186600	365240	328240	435850	375620	160520	283350	401610	548360	11364	4629.1	12974	19777	21472	17916	9833.2	17284	24320	24430	2	2	2	2	2	2	2	2	2	2	3	3	3	3	3
Q96AC1;Q96AC1-3;Q96AC1-2;Q9BQL6;Q9BQL6-4;Q9BQL6-2	Q96AC1;Q96AC1-3;Q96AC1-2	Fermitin family homolog 2	FERMT2	11	1380500	1065500	1258700	858920	786560	1426800	1122300	1444000	877160	392520	240340	197120	401740	252750	305210	395230	217990	345070	242880	340100	7417.8	3916.7	6397.3	4638	4203.9	7748.9	4782.8	7755.4	6046	3678.1	6	6	6	6	6	6	6	6	6	6	2	2	2	2	2
Q96DB5;Q96DB5-2;Q96DB5-3	Q96DB5;Q96DB5-2;Q96DB5-3	Regulator of microtubule dynamics protein 1	RMDN1	11	1109700	618770	213230	183470	203670	1230700	610110	292250	216080	99545	495100	298170	326800	302660	329480	873840	390420	315730	359260	361910	55190	27747	10910	9459.2	11245	53698	30126	12031	13436	11067	2	2	2	2	2	2	2	2	2	2	4	4	4	4	4
Q96TA2;Q96TA2-3;Q96TA2-2	Q96TA2;Q96TA2-3;Q96TA2-2	ATP-dependent zinc metalloprotease YME1L1	YME1L1	11	3632500	2656100	495990	414430	633630	4178000	2591500	741060	554590	326470	317400	173480	112070	83363	95305	520670	236970	108590	97375	95562	64211	30290	9677.3	7262.2	7847.3	64168	37370	12077	10336	6674.8	2	2	2	2	2	2	2	2	2	2	3	3	3	3	3
Q99459	Q99459	Cell division cycle 5-like protein	CDC5L	11	1116800	715100	2299700	3762900	5830800	1802000	1144000	2737300	4577900	3192400	73580	50875	176850	308350	283070	132380	61869	150740	233890	363400	7929.1	3188	12420	22817	30920	9763.9	6214.3	14789	31972	36839	6	6	6	6	6	6	6	6	6	6	2	2	2	2	2
Q9BZI7;Q9BZI7-2	Q9BZI7;Q9BZI7-2	Regulator of nonsense transcripts 3B	UPF3B	11	765610	564080	1237300	1672800	2240000	831150	780970	1443800	1810600	1247900	248360	297170	850790	1024600	1215300	432520	378090	724060	989210	1398800	877.25	450.31	1821	2998.8	3590.4	963.26	917.16	2017.5	3417.3	4140.1	5	5	5	5	5	5	5	5	5	5	4	4	4	4	4
Q9H3N1	Q9H3N1	Thioredoxin-related transmembrane protein 1	TMX1	11	833440	1123400	1179700	505730	345570	923460	1241800	1451800	562730	225740	280240	229540	350260	123150	115990	472950	291510	304240	152110	124500	27362	21815	47783	28524	24115	31716	30874	62127	37311	25193	4	4	4	4	4	4	4	4	4	4	2	2	2	2	2
Q9UII2;Q9UII2-3;Q9UII2-2	Q9UII2	ATPase inhibitor, mitochondrial	ATPIF1	11	6315800	3975000	808210	510830	517560	6266500	4311300	994470	615780	246660	4012100	2949500	638510	365110	287570	5833700	3634000	551730	385470	203710	97947	63170	10839	8749.7	11449	95008	59818	15988	10889	8766.4	2	2	2	2	2	2	2	2	2	2	4	4	4	4	4
Q9UMX5	Q9UMX5	Neudesin	NENF	11	343130	688090	659950	179390	59509	403980	712310	715460	195810	49910	457250	696120	895930	301700	197290	620760	897860	782930	312740	185380	21834	49992	43613	11340	4956.4	22054	50920	48939	16438	6098.3	2	2	2	2	2	2	2	2	2	2	5	5	5	5	4
Q9Y314	Q9Y314	Nitric oxide synthase-interacting protein	NOSIP	11	824390	628820	1159800	1709100	2187200	1088300	858320	1333900	1949300	1270100	317890	226190	902990	957600	1206900	521780	312750	783830	1166900	1583200	5912.6	2033	9430.7	15695	21054	7335.8	3840.5	11517	20472	20610	4	4	4	4	4	4	4	4	4	4	5	5	5	5	5
P04179;P04179-4;P04179-2;P04179-3	P04179;P04179-4;P04179-2;P04179-3	Superoxide dismutase [Mn], mitochondrial	SOD2	11	1976900	1295900	296110	123770	297450	1794600	1336400	347390	150560	67713	905480	621060	413930	254990	217510	1540700	720200	438120	246770	229330	342620	140760	25357	15519	18846	331030	164010	37574	20440	12604	1	1	1	1	1	1	1	1	1	1	2	2	2	2	2
P12270;P12270-2	P12270;P12270-2	Nucleoprotein TPR	TPR	11	665870	471690	623830	517950	527610	849920	557330	738490	616630	336010	345850	178900	422900	434410	452970	502560	231490	351670	466280	503800	1042.7	279.34	796.55	959.66	1091.5	1034.5	298.7	886.08	1327.2	1218.1	6	6	6	6	6	6	6	6	6	6	4	4	4	4	4
P20908	P20908	Collagen alpha-1(V) chain	COL5A1	11	1530200	1267400	1912400	1631800	1798600	1594200	1634200	2160300	1843200	1102200	3368.3	5922.4	27340	16449	14529	11338	12794	25624	18864	18635	13552	7097.2	14455	11753	14689	15677	10942	23668	15280	11342	6	6	6	6	6	6	6	6	6	6	1	1	1	1	1
P35998;P35998-2	P35998	26S protease regulatory subunit 7	PSMC2	11	283830	260540	371270	331460	864590	402110	289040	361870	344770	491510	85189	57360	52684	61964	126460	142800	65495	67308	64217	132630	18889	6767.6	21226	26311	53107	20275	11168	22107	31123	50975	4	4	4	4	4	4	4	4	4	4	1	1	1	1	1
P49006	P49006	MARCKS-related protein	MARCKSL1	11	1332200	1215300	1437700	970820	578730	1206200	1194700	1403200	864810	363230	838800	883730	1376600	712400	395790	1062500	1020400	1141100	758960	543310	499.54	399.51	342.67	235.81	38.354	713.45	214.34	182.8	220.27	0	4	4	4	4	4	4	4	4	4	4	6	6	6	6	6
P51648;P51648-2	P51648;P51648-2	Fatty aldehyde dehydrogenase	ALDH3A2	11	3600500	5770800	6052400	2607800	1378700	4074600	5635700	7014300	2539300	1028000	111500	103990	219480	71173	55802	180930	144770	165770	76863	52866	40039	29110	67692	22301	8296	43510	41423	90903	31198	11005	5	5	5	5	5	5	5	5	5	5	1	1	1	1	1
P60900;P60900-2;P60900-3	P60900;P60900-2	Proteasome subunit alpha type-6	PSMA6	11	462370	408540	605860	616320	1255400	544790	454290	680760	548290	724280	673210	508710	1061100	1078600	2486300	1059300	681370	1156400	1107800	2688700	8456.2	5123	12284	15518	28845	10156	7935.2	14112	20640	29163	1	1	1	1	1	1	1	1	1	1	6	6	6	6	6
Q16718;Q16718-2	Q16718;Q16718-2	NADH dehydrogenase [ubiquinone] 1 alpha subcomplex subunit 5	NDUFA5	11	3278200	2063100	487120	359080	367680	3497800	2302400	562900	426290	173150	860370	601910	82698	29805	28732	1078200	587410	86457	19000	0	65964	36752	3869.2	1928.7	2670.4	71317	40472	5444.7	2810.2	1071.7	6	6	6	6	6	6	6	6	6	6	1	1	1	1	1
Q5VTR2	Q5VTR2	E3 ubiquitin-protein ligase BRE1A	RNF20	11	590750	372130	739890	1059800	1543800	700920	528910	966850	1395300	890060	81897	57447	320920	408350	456050	153290	86883	273530	473160	586980	1283.7	444.52	2543.7	4725.1	6045.5	1467.8	948.69	3256.8	6803.7	8295.2	5	5	5	5	5	5	5	5	5	5	5	4	5	5	5
Q9UKM9;Q9UKM9-2	Q9UKM9;Q9UKM9-2	RNA-binding protein Raly	RALY	11	1692500	943060	2352000	3282100	4124300	2325600	1389200	2812800	4260900	2798000	226050	99374	384830	554570	644300	335360	133880	331440	587400	706570	7120.9	2603.7	8247.2	14975	18313	9911.5	4957.1	12838	24256	24078	5	5	5	5	5	5	5	5	5	5	4	4	4	4	4
Q96FV9;Q96FV9-2	Q96FV9	THO complex subunit 1	THOC1	11	922450	757740	1108400	1358400	1774500	1100800	903790	1350400	1593400	1066400	0	0	5825.4	4506	6743.8	0	0	1114.8	0	4892.6	17505	5970.4	10770	14632	18271	17732	8143.8	14098	23388	23251	7	7	7	7	7	7	7	7	7	7	0	0	1	1	1
P82650;P82650-2	P82650;P82650-2	28S ribosomal protein S22, mitochondrial	MRPS22	11	5753100	3587600	651400	393740	399450	5877900	3705300	918190	419070	186380	0	0	0	0	0	0	0	0	0	0	107850	61230	4862.7	3825	5630.5	109220	67270	10287	6182.1	3790.6	6	6	6	6	6	6	6	6	6	6	0	0	0	0	0
P84095	P84095	Rho-related GTP-binding protein RhoG	RHOG	11	4740500	4778800	4483400	2731600	1437100	5027100	5354500	6078100	2583100	930620	1963300	1595400	2691200	1017100	486210	2809700	1876200	2179400	942660	477240	0	0	0	0	0	0	0	0	0	0	6	6	6	6	6	6	6	6	6	6	4	4	4	4	4
Q15393;Q15393-2;Q15393-3	Q15393;Q15393-2	Splicing factor 3B subunit 3	SF3B3	11	0	0	0	0	0	0	0	0	0	0	570710	396670	740880	766960	983010	901280	488090	705010	873110	1074700	42295	8684.8	36997	54914	71518	49960	15383	49713	104790	87974	0	0	0	0	0	0	0	0	0	0	4	4	4	4	4
Q9UBQ5;Q9UBQ5-2	Q9UBQ5;Q9UBQ5-2	Eukaryotic translation initiation factor 3 subunit K	EIF3K	11	592670	527000	929700	1463500	2006100	756450	610680	1006000	1635400	1204000	0	0	1402.6	3249.7	7783.7	0	0	0	0	5237.4	10335	7372.1	25910	45446	72325	11977	11226	32052	58658	64346	6	6	6	6	6	6	6	6	6	6	0	0	1	1	1
O00139-2;O00139;O00139-1;O00139-5;O00139-4	O00139-2;O00139;O00139-1;O00139-5;O00139-4	Kinesin-like protein KIF2A	KIF2A	10	358410	301680	718580	1075700	1613000	483970	460880	808810	1329000	745060	137860	119150	417390	535370	663280	234800	157200	336270	514680	760800	13510	6210.9	23567	36707	47457	16668	10891	26819	44180	50872	3	3	3	3	3	3	3	3	3	3	4	4	4	4	4
O15144	O15144	Actin-related protein 2/3 complex subunit 2	ARPC2	10	14918000	8141600	9627500	11444000	18938000	15537000	8723100	10826000	10588000	8435700	1600200	835710	1867900	1928400	1966200	1961200	1155000	1638700	1972400	2269900	44592	21635	40860	40148	40754	44023	32090	51183	50955	46778	3	3	3	3	3	3	3	3	3	3	3	3	3	3	3
P10619;P10619-2	P10619;P10619-2	Lysosomal protective protein;Lysosomal protective protein 32 kDa chain;Lysosomal protective protein 20 kDa chain	CTSA	10	1066700	5731900	7088500	2158900	1236300	2103800	4813000	6092000	1834100	948220	193050	440120	1063500	324110	344470	298000	432140	853250	397490	333670	15483	26865	56433	17186	11396	21005	38583	60278	22005	13697	3	3	3	3	3	3	3	3	3	3	3	3	3	3	3
P18669;P15259;Q8N0Y7	P18669;P15259;Q8N0Y7	Phosphoglycerate mutase 1;Phosphoglycerate mutase 2;Probable phosphoglycerate mutase 4	PGAM1;PGAM2;PGAM4	10	840890	1374900	1986400	1913400	1195200	1756300	1189400	1650100	1999400	815970	622040	502170	930020	973280	600790	979540	449510	899090	927510	623340	27379	24917	30992	23683	12980	23586	26486	44437	30818	12888	3	3	3	3	3	3	3	3	3	3	3	4	4	4	4
P41223;P41223-2	P41223;P41223-2	Protein BUD31 homolog	BUD31	10	430360	326110	596880	867330	1107000	621540	399600	654300	916570	608650	140850	134240	405800	447340	538580	288760	177890	331840	471640	596090	12364	7726.1	13638	16198	27297	16461	10394	26194	21791	22531	4	4	4	4	4	4	4	4	4	4	3	3	3	3	3
P62273;P62273-2	P62273;P62273-2	40S ribosomal protein S29	RPS29	10	666720	802250	1562300	2338000	3421800	1101500	1117500	1722600	2898300	1545100	422580	681980	2752500	3433500	3878100	858960	833550	2204300	3419800	4117000	15196	26596	66777	98521	117990	22408	33622	72866	114130	108130	3	3	3	3	3	3	3	3	3	3	3	3	3	3	3
Q96C19;Q9BUP0;Q9BUP0-2	Q96C19	EF-hand domain-containing protein D2	EFHD2	10	789980	670300	911910	745500	654670	1048400	872350	1019100	636540	295190	619190	438210	587780	451680	333590	998750	616570	615520	450070	404300	39714	22197	24900	18497	13589	46685	42848	38489	23172	13203	3	3	3	3	3	3	3	3	3	3	4	4	4	4	4
O43837;O43837-2;O43837-3	O43837;O43837-2;O43837-3	Isocitrate dehydrogenase [NAD] subunit beta, mitochondrial	IDH3B	10	1216200	861690	187980	110870	113840	1358500	910790	235100	151340	71715	554530	332930	117940	75034	77511	841560	389520	108240	78295	69516	61549	30198	1178.5	3754.3	4963.6	59636	33121	5581.2	5210.3	3627.6	2	2	2	2	2	2	2	2	2	2	3	3	3	3	3
O60832;O60832-2	O60832	H/ACA ribonucleoprotein complex subunit 4	DKC1	10	1048400	683470	797770	880070	1572700	1302000	630680	832590	909760	788880	741500	300070	816750	1091400	1597000	1055200	356270	717460	1066200	1796200	6847.8	3082.3	8371.3	6907	7853	7921.5	4536.6	7936.6	8582.9	9743.1	3	3	3	3	3	3	3	3	3	3	5	5	5	5	5
O76070	O76070	Gamma-synuclein	SNCG	10	4307500	1380900	1481400	975180	1276400	4064800	1409100	1531700	1388300	659630	1744600	494500	755770	669680	486330	2302500	551600	631100	566050	648790	4901.9	1733.6	2304.3	2719.9	1058.5	4581.2	2088.8	2293.4	2481.9	1774.8	4	4	4	4	4	4	4	4	4	4	4	4	4	4	4
O94906;O94906-2	O94906;O94906-2	Pre-mRNA-processing factor 6	PRPF6	10	871360	758810	1517700	1942400	2909200	1228000	902040	1603800	2056600	1533300	266970	188420	525580	588430	835570	436670	226180	418590	648170	1014500	8595.2	3385.5	11593	13979	22173	10787	5840	17661	25118	22582	4	4	4	4	4	4	4	4	4	4	4	4	4	4	4
O95299;O95299-2	O95299;O95299-2	NADH dehydrogenase [ubiquinone] 1 alpha subcomplex subunit 10, mitochondrial	NDUFA10	10	2869500	2395500	743060	349340	453530	3783000	2427000	957870	390070	202470	103670	85852	36343	21502	21341	185150	91441	34751	26072	31223	105460	37017	23571	11778	12315	125080	61282	47479	17128	10484	4	4	4	4	4	4	4	4	4	4	2	2	2	2	2
O95881	O95881	Thioredoxin domain-containing protein 12	TXNDC12	10	402940	2563300	2128300	844730	263520	1458800	1015700	1110000	691820	224700	315720	496500	633420	150410	117200	393020	584390	746190	242220	132570	52405	107650	119770	31715	13878	55806	110540	136380	42268	17583	2	2	2	2	2	2	2	2	2	2	3	3	3	3	3
P05362	P05362	Intercellular adhesion molecule 1	ICAM1	10	2616300	1814300	1435400	930190	546920	2755600	1961800	1826000	1021400	358490	34792	27882	36223	12496	10763	43968	23619	31261	16423	8748.4	36606	21364	27686	17379	9280.8	44158	28593	50440	23736	10375	4	4	4	4	4	4	4	4	4	4	2	2	2	1	2
P06730;P06730-3;P06730-2	P06730;P06730-3;P06730-2	Eukaryotic translation initiation factor 4E	EIF4E	10	1742900	1612400	3622800	5478600	7157600	2019500	1879400	3085900	4168700	2899100	295140	323790	1319700	2095500	2669200	539150	475470	828680	1505100	2289700	22219	18732	66902	109340	133970	25629	24848	57520	87966	88902	4	4	4	4	4	4	4	4	4	4	2	2	2	2	2
P09110;P09110-2	P09110;P09110-2	3-ketoacyl-CoA thiolase, peroxisomal	ACAA1	10	1409000	1793000	2328800	1271800	1079600	1678200	1996700	2656900	1335700	627940	66744	123330	229050	92836	66613	133390	157850	264980	124450	73541	7297.5	4644.6	14053	7895.3	4884.4	7076.3	6996.4	16047	10184	5048	5	5	5	5	5	5	5	5	5	5	2	2	2	2	2
P26885	P26885	Peptidyl-prolyl cis-trans isomerase FKBP2	FKBP2	10	680200	1108000	1336700	440440	185200	762160	1145300	1453500	471720	165240	18189	35836	59294	22801	19855	45911	34860	41141	19370	15837	13344	17715	29378	9186.2	5599.6	13557	21375	33902	12510	6145	3	3	3	3	3	3	3	3	3	2	2	2	2	2	1
P30086	P30086	Phosphatidylethanolamine-binding protein 1;Hippocampal cholinergic neurostimulating peptide	PEBP1	10	1505700	1957600	3229500	3071800	2853600	2505300	1721800	2683200	3207500	1672200	450970	266490	628740	402800	334800	668520	328840	828190	730420	680370	7189.5	5020.6	12735	17958	15956	8956.1	5929.6	13707	22602	16660	4	4	4	4	4	4	4	4	4	4	3	3	3	3	3
P30508;Q29960-2;Q29963;Q29960;P30510;Q07000;P30504;P10321;Q29865;P30505;Q9TNN7;P30501;P30460;Q29940;P30493;P30492;P30480;P30455;P30443;P30499;P30462;P18463;Q95604;Q31612;P30685;P30498;P30495;P30491;P30490;P18465;P18464;P10319;P01893	P30508;Q29960-2;Q29963;Q29960;P30510;Q07000;P30504;P10321;Q29865;P30505;Q9TNN7;P30501	HLA class I histocompatibility antigen, Cw-12 alpha chain;HLA class I histocompatibility antigen, Cw-16 alpha chain;HLA class I histocompatibility antigen, Cw-6 alpha chain;HLA class I histocompatibility antigen, Cw-14 alpha chain;HLA class I histocompatibility antigen, Cw-15 alpha chain;HLA class I histocompatibility antigen, Cw-4 alpha chain;HLA class I histocompatibility antigen, Cw-7 alpha ch…	HLA-C	10	809850	927910	997350	401130	265920	807410	966800	1106600	815490	246400	445800	533400	1128800	474280	350810	641890	672730	941930	544600	380680	18519	14365	24254	9245.6	6768.4	23836	22623	56965	16633	8302.2	4	4	4	4	4	4	4	4	4	4	4	4	4	4	4
P31947;P31947-2	P31947;P31947-2	14-3-3 protein sigma	SFN	10	2679500	2342400	2310200	1543600	1261300	2907600	2386500	2301100	1734800	846310	799540	539800	1076900	829500	697450	1108200	628190	997530	927600	767070	3969.1	2870.3	3510.9	4427.4	3242.1	4896	3067.6	4528.4	5789.6	3113.1	4	4	4	4	4	4	4	4	4	4	3	3	3	3	3
P32119;P32119-2	P32119	Peroxiredoxin-2	PRDX2	10	1770200	1394000	2135400	2180600	2029800	2102600	1465700	2338200	2391600	1386400	1522900	1159900	2524700	2210600	1774000	2732400	1515700	2696400	2238700	1810800	82199	47770	88963	111330	67379	88562	59585	104200	140540	67100	2	2	2	2	2	2	2	2	2	2	4	4	4	4	4
P39656;P39656-3;P39656-2	P39656;P39656-3;P39656-2	Dolichyl-diphosphooligosaccharide--protein glycosyltransferase 48 kDa subunit	DDOST	10	714850	2277600	2231000	650770	333070	1232000	1838000	2154600	603960	245750	184110	227890	414640	100650	62188	268930	291080	397610	125150	71322	22437	25308	39955	10637	4070.7	22293	30143	46302	14060	5627.4	2	2	2	2	2	2	2	2	2	2	2	2	2	2	2
P42126;P42126-2	P42126;P42126-2	Enoyl-CoA delta isomerase 1, mitochondrial	ECI1	10	4455400	3711100	912350	592250	803850	5265900	3805400	1169200	851660	539760	999180	604860	206700	155780	105240	1821300	708740	242330	135570	102360	88116	35867	5481.2	4179.5	4989.4	73329	43179	7886	5230.5	3204.4	5	5	5	5	5	5	5	5	5	5	2	2	2	2	2
P47914	P47914	60S ribosomal protein L29	RPL29	10	1615000	1824800	3796500	5255700	6586400	1658000	2335300	4245800	5866400	3897300	515550	833230	4413200	3909900	4800300	950100	1279300	2879400	4513000	5895600	22628	36373	88067	130300	153390	30324	45438	115670	153440	148130	2	2	2	2	2	2	2	2	2	2	4	4	4	4	4
P48444;P48444-2	P48444;P48444-2	Coatomer subunit delta	ARCN1	10	1212000	1078700	1528900	1072100	1315800	1528300	1165900	1567800	1280500	820680	59969	59817	116230	95356	99183	111900	68368	105880	110350	113720	46660	27024	54633	54561	54041	52457	38690	72591	77337	57617	2	2	2	2	2	2	2	2	2	2	2	2	2	2	2
P50213;P50213-2	P50213;P50213-2	Isocitrate dehydrogenase [NAD] subunit alpha, mitochondrial	IDH3A	10	1398300	1242900	583140	506540	550160	1903800	1103800	661190	611730	322880	1482500	550230	180960	113980	117930	1410600	586990	206160	126960	138110	60214	24052	8131.5	5486.1	5827.6	64516	27315	13041	7066	5161.2	2	2	2	2	2	2	2	2	2	2	4	4	4	4	4
P50416;P50416-2	P50416;P50416-2	Carnitine O-palmitoyltransferase 1, liver isoform	CPT1A	10	4734600	3635700	1194300	628610	557020	4648900	3605700	1533300	781530	307840	314250	278910	260750	132910	129100	499440	321650	229510	171780	153900	25817	7951.1	8058.8	4849.8	4451.8	22746	11169	10062	5854.5	4386.7	4	4	4	4	4	4	4	4	4	4	4	4	4	4	4
P52597	P52597	Heterogeneous nuclear ribonucleoprotein F;Heterogeneous nuclear ribonucleoprotein F, N-terminally processed	HNRNPF	10	993510	434390	1036100	1443100	1632700	1319400	584010	1133800	1854000	1053500	182640	72437	227800	239110	267780	221980	87938	205130	318390	336740	27924	8825.1	26137	44827	44954	33002	14836	37781	60492	52609	3	3	3	3	3	3	3	3	3	3	2	2	2	2	2
P52943;P52943-2	P52943;P52943-2	Cysteine-rich protein 2	CRIP2	10	1213400	635740	681150	475360	483000	1099100	886760	979820	571870	297740	206330	170210	290060	177700	165120	281980	204280	293500	240370	204880	5486.1	3202.5	4135.5	2306.5	2057	6011.3	5462.6	6247.2	3732.8	2361.3	3	3	3	3	3	3	3	3	3	3	5	5	5	5	5
P61163;P42025	P61163;P42025	Alpha-centractin;Beta-centractin	ACTR1A;ACTR1B	10	2089100	2203000	3172400	2852600	3676400	2554200	2576500	3495600	3133800	2027900	298770	339400	761470	749960	718950	475740	373170	652160	806450	939970	32232	23188	59182	70772	80207	42385	35658	65794	78353	80809	4	4	4	4	4	4	4	4	4	4	2	2	2	2	2
P62826	P62826	GTP-binding nuclear protein Ran	RAN	10	5563200	4950300	6797600	5299700	3646500	6201000	5051000	7580800	5187400	2429700	1336300	1012800	1965200	1413400	1064700	2070900	1280400	1803800	1567800	1227700	91887	59537	80711	95468	53003	88505	65431	92618	103720	53745	4	4	4	4	4	4	4	4	4	4	2	2	2	2	2
P68371;Q3ZCM7	P68371	Tubulin beta-4B chain	TUBB4B	10	1200900	699110	922920	789390	699090	1215100	765810	963190	927900	500280	225830	156700	297780	275520	245060	415140	185700	282580	282250	267690	15139	5648.6	14544	16080	8692.1	16322	8003.2	16037	19482	8448.6	5	5	5	5	5	5	5	5	5	5	3	3	3	3	3
Q01105-2;Q01105;Q01105-3;Q01105-4;P0DME0	Q01105-2;Q01105;Q01105-3;Q01105-4;P0DME0	Protein SET;Protein SETSIP	SET;SETSIP	10	1540600	2037300	3106000	3487500	2539200	3189300	1314200	1985900	3271700	1851600	314420	220070	322620	285550	208380	488860	229370	274280	259490	199500	30544	18993	27749	34720	26195	32384	15948	26780	44007	24497	4	4	4	4	4	4	4	4	4	4	2	2	2	2	2
Q06323;Q06323-2;Q06323-3	Q06323;Q06323-2;Q06323-3	Proteasome activator complex subunit 1	PSME1	10	1334000	920620	1478600	1485200	2468300	1668700	1084300	1544200	1572200	1418200	424010	274290	604170	600090	1035400	733930	353130	602220	610540	1032200	27051	14004	24646	29925	36513	25494	17067	28097	36914	35326	2	2	2	2	2	2	2	2	2	2	5	5	5	5	5
Q13148;Q13148-4	Q13148;Q13148-4	TAR DNA-binding protein 43	TARDBP	10	535940	335180	817480	1128300	1231600	765660	474960	911100	1401900	725130	299230	153590	644090	856780	945040	499810	191860	595150	919850	1094000	3670.6	1164.5	5289.3	8609.3	8506.8	4212.9	1628.6	6623.8	12959	10806	2	2	2	2	2	2	2	2	2	2	4	5	5	5	5
Q13428;Q13428-3;Q13428-4;Q13428-2;Q13428-8;Q13428-6;Q13428-7;Q13428-5	Q13428;Q13428-3;Q13428-4;Q13428-2;Q13428-8;Q13428-6;Q13428-7	Treacle protein	TCOF1	10	1225700	855670	1641600	2108500	3049000	1556100	1138800	1954500	2433500	1687900	119730	91385	275950	258350	331990	166800	91189	200710	263680	391740	22427	8993.8	20396	29049	40852	30175	17581	36248	43732	46555	6	6	6	6	6	6	6	6	6	6	2	2	2	2	2
Q14CX7;Q14CX7-2	Q14CX7;Q14CX7-2	N-alpha-acetyltransferase 25, NatB auxiliary subunit	NAA25	10	400020	421310	1190300	1825400	1959500	599210	570600	1463600	1923700	977160	32104	27791	154900	223750	163620	60548	46891	119550	243550	215120	5546.3	3238.9	12718	20777	17597	6057.4	4263	13509	24216	18009	3	3	3	3	3	3	3	3	3	3	2	2	2	2	2
Q15021	Q15021	Condensin complex subunit 1	NCAPD2	10	149850	138270	285510	407980	584420	209550	168330	319000	410290	319200	357430	337510	974570	954920	1165200	689420	519160	926550	1058000	1318700	11376	5282.4	14529	25101	35048	13709	8339.9	16506	28737	33104	2	2	2	2	2	2	2	2	2	2	4	4	4	4	4
Q15165;Q15165-3;Q15165-1	Q15165;Q15165-3;Q15165-1	Serum paraoxonase/arylesterase 2	PON2	10	909850	1645000	1882400	645940	296020	1078000	1624900	2124500	671330	217730	871020	1325200	2645900	586970	270660	1531900	1638000	2459200	673980	306240	5162.2	4838.9	9329.8	2792.8	1177.5	4944.7	6136.9	10797	4180	1250.7	2	2	2	2	2	2	2	2	2	2	5	5	5	5	5
Q15181	Q15181	Inorganic pyrophosphatase	PPA1	10	292030	225320	326230	331670	201320	319430	260330	331480	340000	134380	397210	369480	629540	681460	592290	787990	484630	870870	986660	698440	26510	12484	26931	35526	19879	28971	15505	31500	43159	21347	2	2	2	2	2	2	2	2	2	2	4	4	4	4	4
Q15637;Q15637-6;Q15637-5;Q15637-4;Q15637-2;Q15637-3;Q15637-7	Q15637;Q15637-6;Q15637-5;Q15637-4;Q15637-2;Q15637-3;Q15637-7	Splicing factor 1	SF1	10	1170500	731770	1655600	2212300	2794900	1474000	920880	1769000	2809000	1743100	487960	374680	1161200	1475200	1965800	938040	561590	1072600	2063600	1683700	6941.5	3693	11861	18790	20353	9659.6	6533.8	15768	28399	25668	4	4	4	4	4	4	4	4	4	4	4	4	4	4	4
Q16698;Q16698-2	Q16698;Q16698-2	2,4-dienoyl-CoA reductase, mitochondrial	DECR1	10	1762900	1127900	827360	726310	686730	1744400	1227900	943100	674840	326040	509150	338110	203660	91838	75910	754460	453740	214640	92097	73096	150830	61422	23074	17020	16444	148530	79592	28125	22977	15171	2	2	2	2	2	2	2	2	2	2	2	2	2	2	2
Q1KMD3	Q1KMD3	Heterogeneous nuclear ribonucleoprotein U-like protein 2	HNRNPUL2	10	1940900	1412700	2224200	2832000	3458300	2684400	1608100	2665900	3342000	2197000	274140	241820	446810	369740	464060	445720	305750	454490	513220	577730	6510.9	2028.5	6148.4	7970	9972.6	7129	3286.5	6816.7	11464	12172	4	4	4	4	4	4	4	4	4	4	4	4	4	4	4
Q5JSZ5;Q5JSZ5-5	Q5JSZ5;Q5JSZ5-5	Protein PRRC2B	PRRC2B	10	60159	44354	61835	44738	110670	57527	58887	70536	51983	67484	790590	550490	813100	768790	927650	1236100	735230	789900	943190	1064700	804.23	654.06	3629.1	5972.9	6869.9	1224.9	991.35	3684.1	7360.8	7085.3	2	2	2	2	2	2	2	2	2	2	5	5	6	6	6
Q7Z460;Q7Z460-3;Q7Z460-2;Q7Z460-4;Q7Z460-5	Q7Z460;Q7Z460-3;Q7Z460-2;Q7Z460-4;Q7Z460-5	CLIP-associating protein 1	CLASP1	10	282630	245920	563820	880230	1236400	390490	316180	587650	910990	610640	159090	99930	368240	411310	432840	218300	135990	358560	482120	696860	4379.7	2499.6	5986.9	11220	16095	5871.9	3400.9	7112.9	13410	13961	4	4	4	4	4	4	4	4	4	4	4	4	4	4	4
Q8NCA5;Q8NCA5-2	Q8NCA5;Q8NCA5-2	Protein FAM98A	FAM98A	10	353990	311620	866550	1365900	1320100	453390	418080	965580	1369400	668060	327040	353300	1669600	2529600	2669500	742060	521660	1657500	2858400	3152400	6100.2	5273.6	20578	31790	29816	11577	8818.6	40323	50405	28580	4	4	4	4	4	4	4	4	4	4	3	3	4	4	4
Q8NFQ8	Q8NFQ8	Torsin-1A-interacting protein 2	TOR1AIP2	10	3687400	4512700	4372100	1520600	770080	4357000	4724500	4886800	1834300	561540	326070	148230	340470	88164	46345	208680	149030	555640	173430	114600	50480	45543	87687	27456	8479.3	61914	42423	108940	36990	12099	4	4	4	4	4	4	4	4	4	4	2	2	2	2	2
Q969X5;Q969X5-2;Q969X5-3	Q969X5;Q969X5-2	Endoplasmic reticulum-Golgi intermediate compartment protein 1	ERGIC1	10	2422300	3917000	5109400	4165300	3445600	2705000	3826500	5678900	3533700	1956300	249160	350050	773870	565520	467710	386910	432630	799780	737000	812710	41063	30407	81269	66671	49703	45016	43974	97809	90413	52754	2	2	2	2	2	2	2	2	2	2	2	2	2	2	2
Q96N67;Q96N67-3;Q96N67-2;Q96N67-4;Q96N67-5;Q96N67-6;Q96N67-7;Q8NF50;Q8NF50-4;Q8NF50-3;Q8NF50-2	Q96N67;Q96N67-3;Q96N67-2;Q96N67-4;Q96N67-5;Q96N67-6	Dedicator of cytokinesis protein 7	DOCK7	10	304530	257870	389930	406400	560540	347710	282120	411680	425600	273020	99149	70767	139670	118740	143010	144800	74072	116630	142820	162360	2696.2	1338	4507	5147.9	5771.8	3757	2170	5876.3	6927.7	6222.2	2	2	2	2	2	2	2	2	2	2	4	4	4	4	4
Q99729-3;Q99729-2;Q99729;Q99729-4	Q99729-3;Q99729-2;Q99729;Q99729-4	Heterogeneous nuclear ribonucleoprotein A/B	HNRNPAB	10	1740800	1057000	2869500	4298000	4690100	2277600	1449000	3205300	4724100	2689900	15346	10129	49567	50587	65783	28690	5497.9	27197	60034	86178	18255	6668.5	23682	40343	46833	21332	12364	32014	63394	63456	4	4	4	4	4	4	4	4	4	4	1	1	2	2	2
Q9BYD6	Q9BYD6	39S ribosomal protein L1, mitochondrial	MRPL1	10	4676000	2957300	953850	918290	1306200	5050100	3277400	1282800	1042300	700300	3054300	1724500	531020	310430	281750	3773100	2183500	582950	386320	286740	54876	33045	9783.6	5981.5	7068.7	59519	36599	12087	8350.5	6234.3	4	4	4	4	4	4	4	4	4	4	2	2	2	2	2
Q9BYG3	Q9BYG3	MKI67 FHA domain-interacting nucleolar phosphoprotein	NIFK	10	422460	353420	686650	713470	1205200	609070	465040	724490	650390	506070	37884	24079	129340	143370	159990	51004	42818	89366	144280	172110	9347.7	2400.3	8905.6	15164	23573	10802	4006	9374.3	19539	27001	4	4	4	4	4	4	4	4	4	4	2	2	2	2	3
Q9BZE4;Q9BZE4-2;Q9BZE4-3	Q9BZE4;Q9BZE4-2;Q9BZE4-3	Nucleolar GTP-binding protein 1	GTPBP4	10	668190	418130	1176100	1637400	3154100	954820	684150	1430500	1979500	1896600	540500	298390	645840	858020	1922000	957130	438850	561930	869800	2144700	16060	4136.8	17520	29892	58840	19210	8528.5	24682	48292	82412	3	3	3	3	3	3	3	3	3	3	2	2	2	2	2
Q9P265;Q9Y2E4;Q14689;Q14689-3;Q14689-2;Q14689-4;Q14689-5;Q14689-6	Q9P265	Disco-interacting protein 2 homolog B	DIP2B	10	590360	398920	609700	660350	716470	671250	527510	784110	694290	395850	261080	230000	608810	558820	576190	489660	290870	565510	592490	595960	7176.3	2994.4	7340.4	8957.7	9257.4	7002.9	3723.3	7603.6	8040.9	7469.5	3	3	3	3	3	3	3	3	3	3	5	5	5	5	5
Q9UKS6	Q9UKS6	Protein kinase C and casein kinase substrate in neurons protein 3	PACSIN3	10	3414000	2343100	2685500	1841600	1529800	3551400	2481700	2854400	1898000	923660	275940	225240	394140	222920	186350	446710	260940	389820	278840	213060	1935.9	1069.1	1608.5	1268.2	1193.7	2376.9	1220.7	1907.3	1812.4	965.48	3	3	3	3	3	3	3	3	3	3	5	5	5	5	5
Q9UMY4;Q9UMY4-2;Q9UMY4-3	Q9UMY4;Q9UMY4-2;Q9UMY4-3	Sorting nexin-12	SNX12	10	319700	521470	1172200	695740	476360	444500	522200	1223500	728200	267250	416510	535850	1649800	817650	611340	715490	668690	1465700	949560	811660	17665	40464	130000	70659	31688	24130	50834	142590	81461	35828	2	2	2	2	2	2	2	2	2	2	4	4	4	4	4
Q9Y3D9	Q9Y3D9	28S ribosomal protein S23, mitochondrial	MRPS23	10	3841600	2565100	41224	114800	210020	4255900	2843800	358080	157670	56904	1741600	1130500	281290	211940	221320	2183700	1333500	262230	232960	208600	49137	29307	4088.4	2118.1	3372	46814	30793	4452.2	3473.9	2360	2	2	1	2	2	2	2	2	2	2	4	4	4	4	4
Q9Y446;Q9Y446-2	Q9Y446;Q9Y446-2	Plakophilin-3	PKP3	10	949780	917830	1109800	875500	1016000	1006000	1001000	1331700	1156400	638920	63960	114190	231950	288910	366440	191530	164300	205790	326010	386440	10226	4790.1	13615	14427	14083	12563	7355.4	18959	21040	14786	5	5	5	5	5	5	5	5	5	5	2	2	2	2	2
O00203;O00203-3	O00203;O00203-3	AP-3 complex subunit beta-1	AP3B1	10	1383100	1473000	2202500	1576100	1992400	1558700	1653400	2388000	1539100	1109800	204250	277350	707990	385580	588640	361750	333370	625650	509100	601380	2676.8	3338.8	8150.7	5862.1	7900.4	2870.7	3547.5	7170	7413.7	7828.9	5	5	5	5	5	5	5	5	5	5	4	4	4	4	4
O14964;O14964-2	O14964;O14964-2	Hepatocyte growth factor-regulated tyrosine kinase substrate	HGS	10	139600	694450	1490700	629350	192310	335730	464900	1227900	535820	153800	318440	719730	1899800	684240	307450	553020	847070	1838700	773940	424890	4609.7	10569	27330	12749	4859	7649.7	10453	31475	15864	5859.9	2	2	2	2	2	2	2	2	2	2	6	6	6	6	6
O15320;Q96PC5;O15320-8;O15320-7;O15320-2;O15320-4;O15320-3;O15320-10;O15320-6;O15320-5;Q96RT6;O15320-9;Q86UF2;Q8IX94;P0CG41;A4FU28;A4D2H0;Q8IX95	O15320;Q96PC5;O15320-8;O15320-7;O15320-2;O15320-4;O15320-3;O15320-10;O15320-6;O15320-5;Q96RT6;O15320-9	cTAGE family member 5;Melanoma inhibitory activity protein 2;cTAGE family member 2	CTAGE5;MIA2;CTAGE1	10	1257200	1521000	1824800	1022100	837920	1468500	1586900	1960300	1039000	559960	267090	297290	573140	218670	174520	434930	335430	496500	226780	150750	2279.4	1597	4433.8	1904.2	1257	2631.1	2567.3	4704.5	3147.8	2095.3	5	5	5	5	5	5	5	5	5	5	3	4	4	4	4
P07919;A0A096LP55	P07919	Cytochrome b-c1 complex subunit 6, mitochondrial	UQCRH	10	3652700	2179600	498680	223680	410760	3430500	2372100	617220	162040	60759	3368800	2254200	765880	300700	137910	4343400	2655200	772630	342420	106480	107410	62417	5834.6	7799.2	9281.3	114020	71770	13477	9975.6	6517	5	5	5	5	5	5	5	5	5	4	1	1	1	1	1
P09661	P09661	U2 small nuclear ribonucleoprotein A	SNRPA1	10	2177400	1823200	2966100	3449100	4824000	2604600	2015800	3427300	3658300	2588100	110040	60432	221090	350760	488710	236900	102060	204190	358200	471250	28582	11502	31211	45779	55581	32323	20037	42242	65156	69493	6	6	6	6	6	6	6	6	6	6	1	1	1	1	1
P52789;P19367;P19367-4;P19367-2;P19367-3	P52789	Hexokinase-2	HK2	10	2081300	1484600	877540	772500	814030	2693000	1937500	1028900	867470	416270	730880	374960	231060	175320	158270	1237500	456630	212550	163830	159560	1590.1	199.5	545.38	322.58	755.39	1457.3	656.74	475.96	536.12	522.77	3	3	3	3	3	3	3	3	3	3	6	6	6	6	6
P62841	P62841	40S ribosomal protein S15	RPS15	10	2334200	3183700	9192000	13772000	17827000	3914200	4766200	10591000	15193000	9026300	249860	497310	1972900	1699400	2023700	620070	609170	1390400	2138900	2432000	5932.2	6160.4	14559	22347	26610	8357.8	9254.2	17087	25504	27982	6	6	6	6	6	6	6	6	6	6	1	1	1	1	1
P98155;P98155-2	P98155;P98155-2	Very low-density lipoprotein receptor	VLDLR	10	543200	738430	1329100	1352200	1171500	739580	729800	1202000	1100600	604620	251230	282030	918820	886010	908450	437000	347640	1198200	885720	1081800	900.95	634.41	2839.5	3173.9	2585.5	1159.4	1009.7	2868.6	3567.7	2317.6	4	4	4	4	4	4	4	4	4	4	3	3	4	4	4
Q13555-9;Q13555-6;Q13555-7;Q13555-8;Q13555;Q13555-5;Q13555-10;Q13555-2;Q13555-3;Q13555-4;Q13554;Q13554-3;Q13554-4;Q13554-6;Q13554-8;Q13554-7;Q13554-5;Q13554-2	Q13555-9;Q13555-6;Q13555-7;Q13555-8;Q13555;Q13555-5;Q13555-10;Q13555-2;Q13555-3;Q13555-4	Calcium/calmodulin-dependent protein kinase type II subunit gamma	CAMK2G	10	210190	175650	453020	923170	1272200	288020	298660	686910	1082300	648380	25087	27623	64886	88973	109770	52455	33356	76292	118900	151900	12888	5818.7	29333	47575	61136	17269	11970	31776	58492	60413	1	1	1	1	1	1	1	1	1	1	2	2	3	3	3
Q16822;Q16822-2	Q16822;Q16822-2	Phosphoenolpyruvate carboxykinase [GTP], mitochondrial	PCK2	10	328080	221980	253020	137480	174140	376380	267560	222560	201200	90844	79671	55489	52330	56989	77758	146200	64111	58117	77880	92747	87338	25226	12893	9042.5	8600.6	76868	30792	13170	10796	7503.5	3	3	3	3	3	3	3	3	3	3	1	1	1	1	1
Q16836;Q16836-3;Q16836-2	Q16836;Q16836-3;Q16836-2	Hydroxyacyl-coenzyme A dehydrogenase, mitochondrial	HADH	10	9942000	7660900	964740	530670	548150	12238000	7650600	1185200	645750	176230	138370	71595	17253	15493	19758	212000	99061	51905	14459	14600	29925	14494	2772.6	2007.3	3579.7	28865	16143	2681	3096.9	1721	7	7	7	7	7	7	7	7	7	7	1	1	1	1	1
Q641Q2;Q641Q2-2;Q9Y4E1;Q9Y4E1-3;Q9Y4E1-6;Q9Y4E1-2;Q9Y4E1-4;Q9Y4E1-5;Q5SRD0	Q641Q2;Q641Q2-2;Q9Y4E1;Q9Y4E1-3;Q9Y4E1-6;Q9Y4E1-2;Q9Y4E1-4;Q9Y4E1-5	WASH complex subunit FAM21A;WASH complex subunit FAM21C	FAM21A;FAM21C	10	1193800	1402600	2572900	1112100	737910	1399000	1513900	2474300	1170800	507120	127150	215930	591040	185960	103490	222830	297220	467220	202500	131220	1813.9	2939.4	6859.3	3112.9	1575	2043.2	2304.4	6212.2	3770.4	1545.3	7	7	7	7	7	7	7	7	7	7	2	2	2	2	2
Q9NYV4;Q9NYV4-2;Q9NYV4-3;P50750;Q00536;Q00534;Q00537;O94921;Q07002;Q00535;P11802;P50750-2;Q96Q40;Q07002-3;Q00537-2;Q00536-2;P11802-2;Q00535-2;Q96Q40-2;Q96Q40-4;Q96Q40-3;O94921-3;Q96Q40-5;O94921-2;Q07002-2;Q00536-3	Q9NYV4;Q9NYV4-2;Q9NYV4-3	Cyclin-dependent kinase 12	CDK12	10	968930	593620	740510	803600	1089000	861040	671230	935410	955970	615890	153860	154580	480340	490820	425870	233150	184030	290960	424140	497680	4674.8	3169.4	6874.9	8181.6	10339	5753.6	4392.4	7214.6	9268	9883.5	6	6	6	6	6	5	5	6	6	6	2	2	3	3	3
P05386	P05386	60S acidic ribosomal protein P1	RPLP1	10	0	0	0	0	0	0	0	0	0	0	0	0	0	0	0	0	0	0	0	0	22012	27688	98445	161780	197320	30199	37658	94987	184190	194970	0	0	0	0	0	0	0	0	0	0	0	0	0	0	0
P26368;P26368-2	P26368;P26368-2	Splicing factor U2AF 65 kDa subunit	U2AF2	10	0	0	0	0	0	0	0	0	0	0	281600	121540	504490	690820	810530	402060	188410	440220	703130	854000	36563	16645	46410	77449	84351	44705	27548	63041	111550	103800	0	0	0	0	0	0	0	0	0	0	3	3	3	3	3
P53701	P53701	Cytochrome c-type heme lyase	HCCS	10	8318100	5554200	968270	580960	631820	8563000	6317900	1456700	724050	254630	413280	345160	75115	49283	43345	689730	389440	64556	51770	34287	0	0	0	0	0	0	0	0	0	0	6	6	6	6	6	6	6	6	6	6	4	4	4	4	3
P61421	P61421	V-type proton ATPase subunit d 1	ATP6V0D1	10	1998300	5154100	7612800	3633600	2188400	2703600	4977600	7870800	2832000	1336400	0	0	0	0	0	0	0	0	0	0	15132	17056	50047	24661	14503	19266	25037	63668	30998	18053	5	5	5	5	5	5	5	5	5	5	0	0	0	0	0
P62072	P62072	Mitochondrial import inner membrane translocase subunit Tim10	TIMM10	10	5760200	4923000	517870	604790	599510	7895300	4561100	1159200	655360	256860	98843	65674	16629	6192.8	5007.3	128900	77687	13381	9171.1	4985.3	0	0	0	0	0	0	0	0	0	0	9	9	8	9	9	9	9	9	9	9	1	1	1	1	1
Q9H0H5	Q9H0H5	Rac GTPase-activating protein 1	RACGAP1	10	3174000	745610	652030	717030	815810	3567100	863210	762810	851410	563280	547940	110080	157800	186110	222050	825810	155710	149550	203460	251530	0	0	0	0	0	0	0	0	0	0	6	6	6	6	6	6	6	6	6	6	4	4	4	4	4
Q9UPN3;Q9UPN3-2;Q9UPN3-4;Q9UPN3-3;Q9UPN3-5	Q9UPN3;Q9UPN3-2;Q9UPN3-4;Q9UPN3-3;Q9UPN3-5	Microtubule-actin cross-linking factor 1, isoforms 1/2/3/5	MACF1	10	1015500	604050	850750	763870	1286100	1037300	699910	933880	968550	745280	800810	508530	789920	617760	774530	1177200	629750	611080	642200	974360	0	0	0	0	0	0	0	0	0	0	4	4	4	4	4	4	4	4	4	4	6	6	6	6	6
P16401	P16401	Histone H1.5	HIST1H1B	9	6538100	940260	1120600	1038200	1222100	10045000	1001000	1828000	1458100	629490	5136100	678500	930260	646740	537140	5728800	429790	587930	505130	455810	213050	19538	15709	21379	17066	239990	66213	43210	40504	26548	3	3	3	3	3	3	2	3	3	3	3	3	3	3	3
P61916;P61916-2	P61916;P61916-2	Epididymal secretory protein E1	NPC2	9	2185700	5088900	5950600	2124400	1180500	2844600	5379500	6273800	1953900	814420	346900	936360	1679100	357090	151080	647500	1003900	1421200	397200	205190	21421	35113	57956	17313	9015.9	27264	45983	68948	22404	10833	3	3	3	3	3	3	3	3	3	3	2	3	3	2	3
P63167	P63167	Dynein light chain 1, cytoplasmic	DYNLL1	9	400220	543190	513310	726770	769620	785750	344610	392300	584510	412330	317140	213780	553590	518450	572240	431990	194930	398950	447070	640420	13181	6639.9	13351	16119	19135	12611	7142.6	14954	20239	21332	3	3	3	3	3	3	3	3	3	3	3	2	3	2	3
P82675;P82675-2	P82675;P82675-2	28S ribosomal protein S5, mitochondrial	MRPS5	9	4178700	2540400	507950	384270	439900	3955200	2717600	639120	431530	216760	780120	459940	163650	95525	117550	1251800	588550	165540	118470	92319	40025	21360	13584	9158.2	11678	49904	27025	16175	12731	10254	3	3	3	3	3	3	3	3	3	3	3	3	3	3	3
Q86VP6;Q86VP6-2;O75155;O75155-2	Q86VP6;Q86VP6-2	Cullin-associated NEDD8-dissociated protein 1	CAND1	9	496580	327900	387220	378050	555610	593490	391000	429230	479480	303490	206540	181020	330400	267080	273210	452310	209850	295100	311020	321370	13813	3113.2	11643	17691	18164	13032	5696	14394	25707	20171	3	3	3	3	3	3	3	3	3	3	3	3	3	3	3
Q8TAT6;Q8TAT6-2	Q8TAT6;Q8TAT6-2	Nuclear protein localization protein 4 homolog	NPLOC4	9	1505100	1342500	1776600	1195900	2240800	1613700	2667100	3074100	1608100	923690	308610	275600	588270	486380	547360	462320	316640	591550	511750	580790	14946	8564	15240	17392	12778	16689	8385.1	18491	22341	13453	3	3	3	3	3	3	3	3	3	3	3	3	3	3	3
Q96CW1;Q96CW1-2	Q96CW1;Q96CW1-2	AP-2 complex subunit mu	AP2M1	9	2482800	1870300	2203600	1545800	1180800	2579300	2105100	2636200	1673300	797930	791910	480210	836530	453590	368260	1257100	511990	737870	437290	410460	14766	5061.2	10390	7021	6121.7	15318	7971.7	13082	10088	6180	3	3	3	3	3	3	3	3	3	3	3	3	3	3	3
O00303	O00303	Eukaryotic translation initiation factor 3 subunit F	EIF3F	9	784800	956300	1393600	1414700	1996900	933380	1125500	1604800	1722700	1161400	56857	47644	187780	197040	285550	103160	74304	140990	232300	296280	18459	15759	43437	63162	83666	22585	22151	52332	77497	76931	3	3	3	3	3	3	3	3	3	3	2	2	2	2	2
O15212	O15212	Prefoldin subunit 6	PFDN6	9	517120	384460	760800	904000	736470	585800	458860	805520	822640	403530	540000	424940	1517800	1911000	1669400	899190	530000	1186100	1547500	1537100	18224	16059	36392	55438	43235	19055	16373	29076	47363	34426	2	2	2	2	2	2	2	2	2	2	4	4	4	4	4
O43172;O43172-2	O43172;O43172-2	U4/U6 small nuclear ribonucleoprotein Prp4	PRPF4	9	1021600	866160	1519900	1940100	2607600	1256200	1088600	1722300	2188300	1413600	59891	42594	182230	279010	355190	97107	56060	159240	285420	411110	8918.3	3557.2	12779	19384	26763	10963	7007.4	17193	29327	31498	4	4	4	4	4	4	4	4	4	4	2	2	2	2	2
O43583	O43583	Density-regulated protein	DENR	9	485890	388740	855520	965200	1350500	588120	533580	964510	941150	712140	243420	218670	909900	1195800	1482800	542870	315540	797340	1200300	1668900	72647	35653	33273	42038	53110	88988	50245	40729	53894	51072	3	3	3	3	3	3	3	3	3	3	2	2	2	2	2
O60884	O60884	DnaJ homolog subfamily A member 2	DNAJA2	9	1102900	854290	839770	780960	749750	1183900	890020	964060	876160	444090	332140	245560	581060	504850	482430	506120	266560	456590	498030	516310	28944	18764	33174	39066	28422	28636	21594	36621	43422	27619	4	4	4	4	4	4	4	4	4	4	2	2	2	2	2
O75380	O75380	NADH dehydrogenase [ubiquinone] iron-sulfur protein 6, mitochondrial	NDUFS6	9	2798600	6643400	775230	615040	514730	10400000	3841100	991860	564430	221010	3688300	1848600	352750	121830	111160	3533400	1681100	425870	123350	51928	86132	52834	5065.3	1973.6	4010.4	93575	58638	6076.9	3755.4	1786	4	4	4	4	4	4	4	4	4	4	2	2	2	2	2
O75381;O75381-2	O75381;O75381-2	Peroxisomal membrane protein PEX14	PEX14	9	733000	1400400	1516300	529490	235040	869110	1332600	1664100	576760	188350	49380	131750	196300	51898	14782	89564	144350	172560	53679	18032	18771	35185	43396	12767	2088.4	18955	39082	54619	17297	3935.3	5	5	5	5	5	5	5	5	5	5	2	2	2	2	2
O75844	O75844	CAAX prenyl protease 1 homolog	ZMPSTE24	9	2216400	3736500	3622200	1390300	807330	2528200	3743200	4752600	1673000	663200	574590	1018100	1747700	440910	124500	856130	907450	1472500	420220	208910	35350	23773	71720	23139	6948.1	33344	36101	81970	26516	10173	4	4	4	4	4	4	4	4	4	4	3	3	3	3	3
P06493;P06493-2;Q00526	P06493;P06493-2	Cyclin-dependent kinase 1	CDK1	9	533110	470470	779660	888660	1126300	731560	554830	896350	1080400	659970	366780	283290	743180	658580	688090	650400	371710	613960	811010	792920	27765	14614	31904	36903	35113	28222	22099	38118	45273	34930	2	2	2	2	2	2	2	2	2	2	3	3	3	3	3
P10586;P10586-2;P23468;P23468-7;P23468-5;P23468-3;P23468-4;P23468-6;P23468-2	P10586;P10586-2	Receptor-type tyrosine-protein phosphatase F	PTPRF	9	1402000	1203300	1206600	822950	591600	1270700	1295800	1602600	863300	387570	192350	155690	319800	198380	165950	285800	197960	306090	218410	159030	6535	3438.1	5322.9	3715	2257.3	6661.8	4509.8	6833.6	5293.2	2911.4	4	4	4	4	4	4	4	4	4	4	2	2	2	2	2
P10599;P10599-2	P10599;P10599-2	Thioredoxin	TXN	9	4017800	2881200	3629900	3158300	2468900	3953500	2971500	3502500	3316500	1659500	253800	236010	434880	359410	301580	420260	226920	370220	352980	310660	94376	58676	80952	104800	56797	99661	62078	97892	127130	58800	2	2	2	2	2	2	2	2	2	2	2	2	2	2	2
P14854	P14854	Cytochrome c oxidase subunit 6B1	COX6B1	9	4137800	3885800	1679500	916030	884500	5852600	3830800	1911700	892490	456070	826820	409480	305300	164440	121550	906650	405770	295880	285340	174950	40846	21006	4721.1	4795.3	4782.1	40557	24793	7098.7	7177.5	4277.6	4	4	4	4	4	4	4	4	4	4	2	2	2	2	1
P18084	P18084	Integrin beta-5	ITGB5	9	907510	951300	1112400	582430	304100	1055300	1030100	1307200	623470	216860	290290	263900	463930	179320	92464	455630	292880	412780	201860	98379	7510.5	3353.4	10276	7157.6	5501.6	7375.5	4050	11467	8992.9	6258.1	3	3	3	3	3	3	3	3	3	3	4	4	4	4	3
P35249;P35249-2	P35249;P35249-2	Replication factor C subunit 4	RFC4	9	259790	206350	272930	331230	452250	351710	234980	294180	401510	284770	113560	91997	253830	253390	318070	187160	153850	238720	289090	392580	24857	18260	37333	40667	50995	28368	23369	45881	52192	59405	2	2	2	2	2	2	2	2	2	2	3	3	3	3	3
P42766	P42766	60S ribosomal protein L35	RPL35	9	997410	1235900	3774900	4913000	7541500	1619000	1952400	4453700	5171500	3075000	534710	767170	2817200	3236200	3782800	890830	1001700	2084300	3315800	3968100	11340	20019	44558	70419	85191	13642	22561	46008	74009	83028	3	3	3	3	3	3	3	3	3	3	3	3	3	3	3
P60953;P60953-1;P17081;Q9H4E5;Q9H4E5-2	P60953;P60953-1	Cell division control protein 42 homolog	CDC42	9	2950900	2822300	2768400	2037800	1501100	3095800	3185100	3568300	1935100	932370	1606900	1412900	2041400	1120000	703250	2330900	1622900	1637700	1041000	886180	41422	18895	33219	27752	23121	47631	31713	54125	38622	23981	3	3	3	3	3	3	3	3	3	3	2	2	2	2	2
P61088;Q5JXB2	P61088;Q5JXB2	Ubiquitin-conjugating enzyme E2 N;Putative ubiquitin-conjugating enzyme E2 N-like	UBE2N;UBE2NL	9	2524900	1720200	2705000	2661600	2623400	3272800	1747100	2280100	2418900	1484400	515900	316990	633570	542410	512030	793110	409450	497840	595610	614910	72075	49122	60400	70077	68523	75690	51224	73892	87185	62892	2	2	2	2	2	2	2	2	2	2	3	3	3	3	3
P61160;P61160-2	P61160;P61160-2	Actin-related protein 2	ACTR2	9	1027100	773300	1070600	1211000	1475800	1090700	1041600	1392400	1285600	749610	630270	413120	858250	882940	902300	876550	527470	823550	1037400	1056000	31364	15515	29130	33163	33335	32895	23276	38725	41515	34407	2	2	2	2	2	2	2	2	2	2	3	3	3	3	3
P63173	P63173	60S ribosomal protein L38	RPL38	9	445110	606870	1526500	2017300	3409100	650040	898140	1748600	2235700	1290400	328360	352330	1910300	2205800	2583000	603670	623520	1520800	2012800	3362800	10714	15716	43786	68303	82544	14387	19911	43880	75241	81209	2	2	2	2	2	2	2	2	2	2	3	3	3	3	3
P63208;P63208-2	P63208;P63208-2	S-phase kinase-associated protein 1	SKP1	9	930080	891420	1333500	1426000	1743500	1456500	942430	1336600	1614300	1029300	449140	341480	999110	941550	1066400	701510	357530	811430	923300	1260600	31999	17962	24090	28416	26624	34764	21939	31496	36413	28319	3	3	3	3	3	3	3	3	3	3	2	2	2	2	2
P82979	P82979	SAP domain-containing ribonucleoprotein	SARNP	9	1217200	915290	1737600	2334200	3435700	1539200	1237500	2092700	3201500	2295500	326710	354430	750090	831440	1044000	536980	522170	853960	1108600	1458000	39199	16286	38429	71152	95188	41191	26407	51668	108360	128380	2	2	2	2	2	2	2	2	2	2	2	2	2	2	2
Q07666;Q07666-2;Q07666-3;Q5VWX1;O75525;O75525-2	Q07666;Q07666-2;Q07666-3	KH domain-containing, RNA-binding, signal transduction-associated protein 1	KHDRBS1	9	847930	587440	1624200	2118800	2963800	1524800	871850	1864200	2397700	1336200	94707	34333	206130	232830	246470	161310	54361	150600	264940	320820	31883	8112.1	32132	52145	64589	38423	18330	54660	81002	83816	4	4	4	4	4	4	4	4	4	4	2	2	2	2	2
Q13151	Q13151	Heterogeneous nuclear ribonucleoprotein A0	HNRNPA0	9	1582200	760920	1931600	2596900	3028800	1939800	1006300	2423900	3903000	2275500	755650	357440	1460300	1642600	1977100	1312200	517070	1224100	1759500	2632100	81421	18210	79877	162250	162500	89332	39853	117490	235450	218200	2	2	2	2	2	2	2	2	2	2	3	3	4	3	4
Q13243;Q13243-3;Q13243-2	Q13243;Q13243-3	Serine/arginine-rich splicing factor 5	SRSF5	9	1430300	1709200	4323400	6467700	10124000	2471700	2393800	4776400	6606600	4596600	128720	85483	175450	218820	266560	194430	122840	146560	215910	350280	14762	12052	33383	51818	74637	18485	18287	41847	68256	87058	4	4	4	4	4	4	4	4	4	4	2	2	2	2	2
Q13561;Q13561-3;Q13561-2	Q13561;Q13561-3;Q13561-2	Dynactin subunit 2	DCTN2	9	115710	91060	135440	138880	153520	137480	97182	148790	131280	74402	87357	60591	144580	146180	152990	127100	86413	143930	142570	175070	19343	16086	35207	46262	48075	21155	18228	34322	49964	46874	2	2	2	2	2	2	2	2	2	2	2	2	2	2	2
Q14141;Q14141-2;Q14141-4;Q14141-3	Q14141;Q14141-2;Q14141-4	Septin-6	38961	9	525240	430790	878480	1041600	751300	640920	493080	1001600	1155800	430270	368160	300410	1051100	1011900	657900	492080	389370	1047300	1202700	732030	11091	5719.1	18259	21179	13267	12474	9065.1	21882	25787	14705	3	3	3	3	3	3	3	3	3	3	2	2	2	2	2
Q14192	Q14192	Four and a half LIM domains protein 2	FHL2	9	1389400	1355400	1856100	2238600	1911600	1726700	1283500	1794400	1840500	956410	107120	101420	202110	250640	227480	150340	85141	168400	245630	230130	17456	11364	20073	22529	20392	19902	5287.7	16520	26325	15806	4	4	4	4	4	4	4	4	4	4	3	3	3	3	3
Q15185;Q15185-3;Q15185-4;Q15185-2	Q15185;Q15185-3;Q15185-4	Prostaglandin E synthase 3	PTGES3	9	3429300	2296000	3474300	2943900	1756100	3587500	2301900	3601800	2886800	1189200	455310	363140	645150	514100	388040	749030	417610	599440	596550	366040	73904	41731	28352	30073	17480	80861	47398	33222	37939	19763	2	2	2	2	2	2	2	2	2	2	3	3	3	3	3
Q15370;Q15370-2	Q15370;Q15370-2	Transcription elongation factor B polypeptide 2	TCEB2	9	1747700	1279900	1961200	1980500	2483800	1996700	1462000	2178500	2299700	1444600	450900	306120	840650	845250	871620	772630	384220	715640	813550	1012400	13571	7405.2	13823	17987	17316	15723	9952.3	16521	21918	16937	4	4	4	4	4	4	4	4	4	4	2	2	2	2	2
Q16531;Q16531-2	Q16531	DNA damage-binding protein 1	DDB1	9	376580	227710	412960	394790	436280	476740	271360	437630	412300	257520	79614	48146	111030	111580	116260	159260	56574	103730	114010	121410	29143	8269.2	22310	25740	22604	32939	14375	29906	33883	24305	2	2	2	2	2	2	2	2	2	2	2	2	2	2	2
Q16543	Q16543	Hsp90 co-chaperone Cdc37;Hsp90 co-chaperone Cdc37, N-terminally processed	CDC37	9	1475600	1175700	1565500	1130100	934030	1666200	1199700	1723800	1256400	624350	237370	247090	402360	294170	231480	451310	281920	435810	347190	264270	8159.1	5030.5	9477.8	8489.1	5815	9795.7	5942.9	10170	10172	6938.3	3	3	3	3	3	3	3	3	3	3	2	2	2	2	2
Q8N4Q1;Q8N4Q1-2	Q8N4Q1;Q8N4Q1-2	Mitochondrial intermembrane space import and assembly protein 40	CHCHD4	9	4473200	2459700	323600	265300	290780	4393200	2642600	451870	320570	126920	1481400	1840500	2140300	533780	261430	2230500	2160900	1750600	558540	295440	62738	29817	539.85	1872.5	2557.4	56327	35086	3916	2617.7	1198.2	3	3	3	3	3	3	3	3	3	3	4	4	4	4	4
Q8NI27;Q8NI27-2	Q8NI27	THO complex subunit 2	THOC2	9	387170	267770	618470	998790	1447200	513940	388390	749490	1243600	854330	71508	62222	287040	357420	470840	156240	111290	238620	420430	488090	9111.1	4795.3	13895	21076	24747	10803	7494.8	16180	33540	31486	3	3	3	3	3	3	3	3	3	3	2	2	2	2	2
Q92552;Q92552-2	Q92552;Q92552-2	28S ribosomal protein S27, mitochondrial	MRPS27	9	2492000	1622600	247550	144230	166460	2725200	1660100	342790	184540	52044	530840	352180	94841	43648	54044	780920	461230	84824	54382	31289	57877	19834	6440.2	5273.8	5053.5	57795	28032	9696.3	6352.9	4761.1	3	3	3	3	3	3	3	3	3	3	2	2	2	2	2
Q96CW5;Q96CW5-2;Q96CW5-3	Q96CW5;Q96CW5-2;Q96CW5-3	Gamma-tubulin complex component 3	TUBGCP3	9	41838	23534	70243	111960	130070	43559	33536	85694	114000	73026	60702	53109	153260	159670	169370	90248	73589	134410	176760	167570	5677.3	3142.6	11462	16039	21961	5769.8	5033.6	10832	16836	19887	2	2	2	2	2	2	2	2	2	2	4	4	4	4	4
Q96HC4;Q96HC4-7;Q96HC4-4;Q96HC4-6;Q96HC4-2;Q96HC4-3	Q96HC4;Q96HC4-7;Q96HC4-4;Q96HC4-6	PDZ and LIM domain protein 5	PDLIM5	9	1713200	1177200	1101700	829350	764430	2022300	1283300	1290000	911650	449110	201760	118390	183670	140840	170340	219520	115230	135300	203540	235590	30420	9787	15115	16065	16452	23864	11222	16031	18598	18995	4	4	4	4	4	4	4	4	4	4	3	3	3	3	3
Q96QD8;Q96QD8-2	Q96QD8;Q96QD8-2	Sodium-coupled neutral amino acid transporter 2	SLC38A2	9	850220	1602400	1454000	1222100	552130	1045200	1139900	1759200	761190	374660	260860	215530	400160	198790	156770	488580	288500	387310	245670	220280	51928	29697	98393	54561	28430	47227	31856	73947	52616	28139	3	3	3	3	2	3	2	3	3	3	2	2	2	2	2
Q99497	Q99497	Protein deglycase DJ-1	PARK7	9	338210	204160	185550	177340	123570	363320	238900	211180	187060	83600	196770	143410	139590	147450	115210	308520	182300	158260	176550	146010	62176	38892	31935	39464	24559	83868	41214	52563	57640	21761	2	2	2	2	2	2	2	2	2	2	3	3	3	3	3
Q9GZZ1;Q9GZZ1-2	Q9GZZ1;Q9GZZ1-2	N-alpha-acetyltransferase 50	NAA50	9	838940	596210	1677400	2427100	2575500	1047200	910330	1960100	2663500	1390400	190140	165270	472590	515430	528950	277910	262580	456360	493760	629780	34107	25458	68146	98726	98841	41477	35602	78729	111820	100190	3	3	3	3	3	3	3	3	3	3	2	2	2	2	2
Q9NW13;Q9NW13-2	Q9NW13;Q9NW13-2	RNA-binding protein 28	RBM28	9	351720	192410	499140	767470	1142500	498850	267180	609480	931790	644720	338770	160210	765100	1094600	1414100	539060	259670	679540	1104000	1608400	7976.4	3280.7	12338	18746	23108	9344.1	5334	13654	23450	25030	3	3	3	3	3	3	3	3	3	3	4	4	4	4	4
Q9NXW2;Q9NXW2-2	Q9NXW2;Q9NXW2-2	DnaJ homolog subfamily B member 12	DNAJB12	9	1973300	2363800	2357300	923480	499760	1981900	2492400	2549500	936740	336240	214350	291700	498320	161600	95138	299650	325530	439750	176470	102360	4379.6	4393.5	7393	2639.3	1130.8	4817.5	6119.8	8387.1	3279.1	1357.8	5	5	5	5	5	5	5	5	5	5	2	2	2	2	2
Q9P2B2	Q9P2B2	Prostaglandin F2 receptor negative regulator	PTGFRN	9	2316200	2271700	3278100	2346900	2075400	2494000	2432000	4199500	2823600	1127500	42510	35488	93729	44591	19660	66673	52953	84756	50486	21510	10355	4792.4	15742	10410	6204.1	11326	8323.2	22774	15903	6790.3	5	5	5	5	5	5	5	5	5	5	2	2	2	2	2
Q9Y277;Q9Y277-2	Q9Y277;Q9Y277-2	Voltage-dependent anion-selective channel protein 3	VDAC3	9	2557500	1708200	313680	152850	149040	3221400	1803400	369210	164010	56053	2587700	1343400	386370	181900	73377	3401800	1655500	391100	176840	68969	99534	37373	9136.6	6480.4	6714.9	96415	47687	11791	6902.8	4497.7	3	3	3	3	3	3	3	3	3	3	2	2	2	2	2
Q9Y676	Q9Y676	28S ribosomal protein S18b, mitochondrial	MRPS18B	9	1883900	1272300	837310	1043700	1946700	1999500	1585200	1043400	1113900	885340	306210	236520	127580	86026	108610	507470	270190	106170	94525	87335	128900	68365	11139	8502.2	11499	163320	89272	18007	10980	8591.6	3	3	3	3	3	3	3	3	3	3	2	2	2	2	2
P29144	P29144	Tripeptidyl-peptidase 2	TPP2	9	504810	369780	510200	483820	1885800	561810	498830	606220	515970	986620	70570	41437	113880	107750	422250	107470	77411	114340	107370	453440	19386	7976.1	22696	22374	47885	20716	12506	24820	30784	44791	4	4	4	4	4	4	4	4	4	4	1	1	2	2	2
Q9NYK5;Q9NYK5-2	Q9NYK5;Q9NYK5-2	39S ribosomal protein L39, mitochondrial	MRPL39	9	4981400	3106500	998610	781770	907920	4984900	3493600	1250000	888190	339570	436780	234020	79466	46946	52415	658400	258040	87814	49819	41764	64181	22390	6280.5	5532.8	7072.5	62130	28824	7179.5	6575.1	5696.4	4	4	4	4	4	4	4	4	4	4	2	2	1	1	1
A0FGR8-2;A0FGR8;A0FGR8-6;A0FGR8-5;A0FGR8-4	A0FGR8-2;A0FGR8;A0FGR8-6;A0FGR8-5	Extended synaptotagmin-2	ESYT2	9	481040	354280	385100	265800	299900	511090	383480	514500	281640	133900	22065	20976	51219	16224	16443	40485	30079	43275	24069	16639	24773	14140	30988	17127	9373.6	30387	19777	36190	20747	11060	4	4	4	4	4	4	4	4	4	4	1	1	1	1	1
O00232;O00232-2	O00232;O00232-2	26S proteasome non-ATPase regulatory subunit 12	PSMD12	9	275360	180200	262210	240080	797200	302120	230440	270000	287190	375440	208280	133170	272470	272860	604240	331130	176190	293020	330800	673410	11611	5966.4	11243	12518	30447	12255	7685.6	13958	15717	27334	1	1	1	1	1	1	1	1	1	1	3	3	3	3	3
O15145	O15145	Actin-related protein 2/3 complex subunit 3	ARPC3	9	2388900	1694700	2465200	2636100	3143700	2846700	2041400	3073200	3226000	1944900	246970	239140	480250	324690	375080	376160	277270	419240	441610	421170	74407	35531	58124	73382	77701	74538	55543	80028	92941	82315	3	3	3	3	3	3	3	3	3	3	1	1	1	1	1
O43493;O43493-2;O43493-4;O43493-5;O43493-3;O43493-6	O43493;O43493-2;O43493-4;O43493-5;O43493-3;O43493-6	Trans-Golgi network integral membrane protein 2	TGOLN2	9	3685800	4089500	5104300	3517100	3828900	4571900	4193600	5003100	3969800	2324600	963110	1230500	1791700	759500	806040	1185600	1220300	1501400	986580	1029700	9464.9	11249	9815.7	5757.4	5878.4	12037	3482.1	13814	8788.6	5323.4	4	4	4	4	4	4	4	4	4	4	4	4	4	4	4
P18859;P18859-2	P18859;P18859-2	ATP synthase-coupling factor 6, mitochondrial	ATP5J	9	134300	80993	40591	38948	34043	157170	90795	37930	44092	14998	114140	90745	25717	6122.1	4475.4	154810	104540	11106	4803.1	0	85761	59064	5295.7	5861.4	9492.6	81740	60951	8377.5	8465.8	7232.9	1	1	1	1	1	1	1	1	1	1	1	1	1	1	1
P23434	P23434	Glycine cleavage system H protein, mitochondrial	GCSH	9	2993500	1674500	284000	148230	186670	2739200	1997700	411780	208960	71121	334370	228730	40288	9866.7	4833.4	564220	318370	42952	23723	5128.6	51729	30926	5682.1	4270.6	5884.6	58285	33075	6017.4	4808.7	3944.1	5	5	5	5	5	5	5	5	5	5	1	1	1	1	1
P47813;O14602	P47813;O14602	Eukaryotic translation initiation factor 1A, X-chromosomal;Eukaryotic translation initiation factor 1A, Y-chromosomal	EIF1AX;EIF1AY	9	3562400	4110400	10098000	16318000	35608000	5407600	6179400	10995000	17349000	17769000	18655	19874	64998	56588	107960	36654	28238	46874	63030	113710	23921	23354	52893	85089	150530	27211	27997	55882	94192	141060	5	5	5	5	5	5	5	5	5	5	1	1	1	1	1
P51398;P51398-2;P51398-3	P51398;P51398-2;P51398-3	28S ribosomal protein S29, mitochondrial	DAP3	9	1673400	1151200	464210	459290	503430	1683000	1240000	546550	477020	263000	313790	248820	73451	41226	27777	381740	206280	63697	30042	21002	95792	36312	13847	14264	16305	110020	49882	18292	17531	14930	4	4	4	4	4	4	4	4	4	4	1	1	1	1	1
P53990;P53990-2;P53990-4;P53990-5;P53990-3;P53990-6	P53990;P53990-2;P53990-4;P53990-5;P53990-3	IST1 homolog	IST1	9	420990	485290	835330	461050	537280	519680	566310	1070200	592200	309620	371180	369350	954610	572310	667800	603850	494070	974430	725050	765950	13268	10026	17346	13947	13711	14825	12269	19882	17138	13978	1	1	1	1	1	1	1	1	1	1	5	5	5	5	5
P54578;P54578-2;P54578-3	P54578;P54578-2;P54578-3	Ubiquitin carboxyl-terminal hydrolase 14	USP14	9	816030	554430	681850	590650	1181600	933850	662440	688220	634360	738260	284180	183340	430550	362130	714950	440150	242050	424190	425060	765370	12940	5066.5	11049	12127	16762	12545	7452.4	12128	16404	16619	1	1	1	1	1	1	1	1	1	1	5	5	5	5	5
P62191;P62191-2	P62191;P62191-2	26S protease regulatory subunit 4	PSMC1	9	786190	691560	1566800	2095100	3317200	954520	987690	1823300	2229200	1778900	106850	100960	183910	60044	83861	162390	140520	156340	54575	87027	6434.1	3023.6	7676	8589.8	18775	6334.4	5462.2	11180	12652	17139	5	5	5	5	5	5	5	5	5	5	1	1	1	1	1
Q13200;Q13200-2;Q13200-3	Q13200	26S proteasome non-ATPase regulatory subunit 2	PSMD2	9	1025300	894210	1212900	1327600	2291000	1406700	946060	1329700	1221200	1360400	185770	153470	388300	293660	522860	359130	185090	306980	281880	613120	1721.4	588.35	1831	2180.7	4711.3	1613.3	918.96	2405.2	2391.1	4570.7	4	4	4	4	4	4	4	4	4	4	4	4	4	4	4
Q13492;Q13492-4;Q13492-3;Q13492-2;Q13492-5;O60641;O60641-3;O60641-4	Q13492;Q13492-4;Q13492-3;Q13492-2;Q13492-5	Phosphatidylinositol-binding clathrin assembly protein	PICALM	9	192690	131560	129380	120800	137550	206090	143140	172220	155370	65007	98640	68558	121640	95465	73596	169150	82651	102880	97763	104200	32081	14462	14106	13143	10972	32774	20585	19244	14640	10933	1	1	1	1	1	1	1	1	1	1	4	4	4	4	4
Q13596;Q13596-2;Q13596-3	Q13596;Q13596-2;Q13596-3	Sorting nexin-1	SNX1	9	33597	20948	73892	82846	96125	45374	36339	67978	70739	41839	319060	260970	719600	601490	590430	549530	335410	820050	698870	724450	9054.8	5119.3	6886.3	7014.2	6491.7	9496.4	5732.2	7811.7	9133.1	6193.6	1	1	1	1	1	1	1	1	1	1	7	7	7	7	7
Q14573	Q14573	Inositol 1,4,5-trisphosphate receptor type 3	ITPR3	9	778160	993600	1176000	667330	372160	903380	1071700	1453000	685610	273280	482670	557040	1032300	375220	231230	729670	661110	975820	430260	262660	6634.7	4233.4	10920	4187.3	1813.2	7177.4	6097.8	15113	5847.7	2435.4	3	3	3	3	3	3	3	3	3	3	5	5	5	5	5
Q8IVF2;Q8IVF2-3	Q8IVF2;Q8IVF2-3	Protein AHNAK2	AHNAK2	9	108270	76655	126330	135810	135720	132230	85985	141730	138510	70873	113670	124550	359960	334920	358970	197180	150730	266150	344890	382440	22600	14980	36302	51425	41272	23313	17669	33320	45599	34093	1	1	1	1	1	1	1	1	1	1	4	4	4	4	4
Q92979	Q92979	Ribosomal RNA small subunit methyltransferase NEP1	EMG1	9	682740	681890	1585300	1924300	2697700	902740	916630	1947600	2361600	1588100	431940	290710	1141900	1421600	1666800	716380	394930	881640	1382000	1779500	198.95	0	305.25	638.19	879.48	207.94	50.185	651.87	940.17	918.23	2	2	2	2	2	2	2	2	2	2	6	6	6	6	6
Q96C01	Q96C01	Protein FAM136A	FAM136A	9	2574800	1680600	631000	526660	549730	3159100	1570100	634140	644830	289990	666700	417340	371650	281360	262510	1112800	472560	287430	297300	307410	4681	2173.8	1348.8	1599.3	1860.3	4748.2	2748.9	1800.2	2469.7	1730.3	4	4	4	4	4	4	4	4	4	4	4	4	4	4	4
Q96CT7	Q96CT7	Coiled-coil domain-containing protein 124	CCDC124	9	1684700	796850	1240700	1591700	4854600	2321700	1219300	1499400	2013800	2577600	182600	198710	495530	673220	1994000	351510	367650	432610	754970	2241400	572.31	595.73	933.7	1304.6	4184.1	677.84	861.73	1278.5	1864.1	3783.2	4	4	4	4	4	4	4	4	4	4	4	3	4	4	4
Q9H9J2	Q9H9J2	39S ribosomal protein L44, mitochondrial	MRPL44	9	1429000	992390	264840	225340	281180	1498400	1008900	329590	261440	196780	552140	340570	233140	170080	228400	856350	407470	206960	206300	256000	13962	5017.7	3997.2	4159.9	5211.9	15445	7658.1	4400.6	6251.1	4500.6	1	1	1	1	1	1	1	1	1	1	4	4	4	4	4
Q9UKD2	Q9UKD2	mRNA turnover protein 4 homolog	MRTO4	9	868360	437970	790270	1095900	2287600	1041100	593500	902360	1132800	1290100	69101	37710	101110	122520	275790	87241	46335	87966	109950	262630	34236	14452	36143	48398	87011	40737	23557	42542	67459	102310	2	2	2	2	2	2	2	2	2	2	1	1	1	1	1
Q9UKV8;Q9UKV8-2	Q9UKV8;Q9UKV8-2	Protein argonaute-2	AGO2	9	110880	119620	318250	454140	462940	123310	160840	345730	463100	269960	110550	129440	621740	774340	746970	265970	197030	490680	808720	898840	7446.5	4655.8	25811	41354	41915	11682	8653	34955	56525	41131	1	1	1	1	1	1	1	1	1	1	4	4	4	4	4
O43290	O43290	U4/U6.U5 tri-snRNP-associated protein 1	SART1	9	523150	405180	589690	814360	1151500	615840	530830	719720	776140	671570	314430	218300	845200	1121600	1657900	557920	340000	691890	1164500	1890400	0	0	0	0	0	0	0	0	0	0	4	4	4	4	4	4	4	4	4	4	5	5	5	5	5
Q7L576;Q7L576-2;Q96F07;Q7L576-3;Q96F07-2	Q7L576	Cytoplasmic FMR1-interacting protein 1	CYFIP1	9	826350	588750	958180	1045200	1371900	909500	687850	1159600	1389400	865570	172390	107580	362210	332020	340470	319740	157030	255740	343270	397640	0	0	0	0	0	0	0	0	0	0	5	5	5	5	5	5	5	5	5	5	3	3	3	3	3
Q8N3C0;Q8N3C0-4;Q8N3C0-3	Q8N3C0	Activating signal cointegrator 1 complex subunit 3	ASCC3	9	1706900	1353100	1025100	907900	1227400	1969300	1513100	1209600	1083500	688730	352030	287050	694900	838600	845900	635790	395010	544940	604080	685130	0	0	0	0	0	0	0	0	0	0	3	3	3	3	3	3	3	3	3	3	6	6	6	6	6
Q9BPW8;O75323-2	Q9BPW8	Protein NipSnap homolog 1	NIPSNAP1	9	3998500	2681900	649840	407600	557440	4098100	3087000	826590	776240	250480	0	0	0	0	0	0	0	0	0	0	123250	66243	11336	8424.3	10743	135680	79860	18929	11870	7727.6	3	3	3	3	3	3	3	3	3	3	0	0	0	0	0
Q9UPQ9;Q9UPQ9-1;Q9UPQ9-2	Q9UPQ9;Q9UPQ9-1	Trinucleotide repeat-containing gene 6B protein	TNRC6B	9	71511	67989	147180	154120	188500	85039	85619	147850	171840	104600	74726	62195	211140	292540	337800	151130	110010	190840	333700	396020	0	0	0	0	0	0	0	0	0	0	2	2	2	2	2	2	2	2	2	2	6	5	7	7	6
Q9Y2Z4	Q9Y2Z4	Tyrosine--tRNA ligase, mitochondrial	YARS2	9	5719100	3882300	869690	680670	911060	5243400	4299800	1156300	801790	396970	549640	455470	282250	251440	260170	1118100	492320	216800	275470	268650	0	0	0	0	0	0	0	0	0	0	6	6	6	6	5	6	6	6	6	5	3	3	3	3	3
O15143	O15143	Actin-related protein 2/3 complex subunit 1B	ARPC1B	8	1909100	1294100	2199800	2225400	3231200	2263400	1936500	2639500	2730800	1711400	351620	246340	720320	548790	548490	591190	298790	547030	743760	743050	12866	5945.4	13267	13610	14211	15604	9781.2	19818	19573	16132	3	3	3	3	3	3	3	3	3	3	3	3	3	3	3
O43169	O43169	Cytochrome b5 type B	CYB5B	8	2776600	3230600	2835400	1064800	334240	3033700	3317100	3364400	982400	278290	497010	526110	596080	266280	158210	686420	694690	561100	293520	157150	10314	9318.8	10647	3443.9	1107.2	10458	9948.1	11144	5300.8	1170.5	3	3	3	3	3	3	3	3	3	3	3	3	3	3	3
O60763;O60763-2	O60763;O60763-2	General vesicular transport factor p115	USO1	8	561330	308580	363330	400030	251270	564860	349650	378340	338600	142110	185050	141650	340980	319960	305140	349280	187720	284620	370570	321360	13196	5959	10858	11354	8659.4	13244	8171.5	12696	13429	9395.7	3	3	3	3	3	3	3	3	3	3	3	3	3	3	3
O75694;O75694-2	O75694;O75694-2	Nuclear pore complex protein Nup155	NUP155	8	1194700	1008300	1613400	1465200	1746100	1391200	1201900	1678100	1690300	1051400	191280	213770	380720	279940	263310	366160	288500	423120	318330	324990	9708.6	4574.3	14257	11805	8152.1	11065	6461.1	16682	15321	10304	2	2	2	2	2	2	2	2	2	2	4	4	4	4	4
O75976;O75976-2	O75976;O75976-2	Carboxypeptidase D	CPD	8	723480	717030	583380	310220	210020	806290	742370	698990	314860	134290	391880	402050	618670	314960	236590	643930	507140	554340	384490	294130	31545	13550	29035	21917	15062	29459	19333	35620	25064	14028	3	3	3	3	3	3	3	3	3	3	3	3	3	3	3
O95232;O95232-2	O95232	Luc7-like protein 3	LUC7L3	8	721590	757880	1240800	1323500	1845500	933130	823950	1237500	1445700	1166800	294120	192370	740350	953410	1414900	511210	284760	686770	967940	1290700	1354.1	466.16	1705.2	2480.7	3509.6	1113.2	830.43	1466.1	3126.7	3852.2	2	2	2	2	2	2	2	2	2	2	4	4	4	4	4
P12277;P06732	P12277	Creatine kinase B-type	CKB	8	249210	172330	228470	211860	168250	263400	188110	251830	224630	109070	109290	119300	198730	186710	114560	195710	97224	177900	188000	123670	8532.5	1743.3	5435.6	7242.8	7377.2	9399.9	2619.2	6236.6	11107	10804	3	3	3	3	3	3	3	3	3	3	2	2	2	2	2
P15559;P15559-3;P15559-2	P15559;P15559-3;P15559-2	NAD(P)H dehydrogenase [quinone] 1	NQO1	8	1723600	1257800	1446700	1179900	811180	1699600	1223700	1452500	1242900	569440	526100	407500	530910	496400	344290	912240	437390	536940	583110	425050	26064	15475	19826	24921	17303	25866	17543	24253	33713	16003	2	2	2	2	2	2	2	2	2	2	2	2	2	2	2
P17066;P48741	P17066;P48741	Heat shock 70 kDa protein 6;Putative heat shock 70 kDa protein 7	HSPA6;HSPA7	8	1517600	1523600	1716100	1169300	1349400	1633100	1675900	1941900	2005700	932210	363810	336370	687280	468170	396580	526090	356400	617670	519020	410770	18018	13201	22534	17741	14970	19444	17065	23989	23632	14855	2	2	2	2	2	2	2	2	2	2	4	3	4	4	4
P18827	P18827	Syndecan-1	SDC1	8	939610	713010	787540	492500	377800	920860	786640	965590	528490	253540	331800	306160	327720	111060	62230	392650	257570	247180	131920	50610	4517.1	2945.9	3863.3	2542.1	1439.6	4981.4	4159.1	4839.9	3220.4	1763.5	3	3	3	3	3	3	3	3	3	3	3	3	3	3	3
P19388	P19388	DNA-directed RNA polymerases I, II, and III subunit RPABC1	POLR2E	8	1186600	927220	1018900	967880	883400	1244900	1010400	1287700	858740	352500	230050	148120	532120	550460	591310	331200	166080	339340	405660	511620	9474.3	6645.3	14854	17027	19421	12791	10146	18153	18084	17084	2	2	2	2	2	2	2	2	2	2	3	3	3	3	3
P26440;P26440-2	P26440;P26440-2	Isovaleryl-CoA dehydrogenase, mitochondrial	IVD	8	4036800	2639100	919660	800100	826890	4145800	2842000	1237500	947180	427550	2141500	1592900	416470	255920	307090	3498200	1909400	427930	267040	231250	56318	21244	4563.8	3944	4991	53754	28796	6623.4	5153	3898.1	3	3	3	3	3	3	3	3	3	3	3	3	3	3	3
P49821;P49821-2	P49821;P49821-2	NADH dehydrogenase [ubiquinone] flavoprotein 1, mitochondrial	NDUFV1	8	620860	378260	166110	152720	111730	970910	599000	483080	369260	159460	601860	393700	256720	186170	118190	1013800	455710	270320	190580	105960	32813	9529.9	3287.3	1646.9	1391.8	31879	13301	3836.4	2470.5	1295.3	2	2	2	2	2	2	2	2	2	2	3	3	3	3	2
P51151;Q9NP90	P51151;Q9NP90	Ras-related protein Rab-9A;Ras-related protein Rab-9B	RAB9A;RAB9B	8	486630	816490	1081400	566940	652570	539350	857160	1166200	695450	355100	117970	176860	439430	131330	52475	177480	224100	386020	149710	85946	18703	18288	54499	38546	31741	20471	26419	58664	42487	33432	3	3	3	3	3	3	3	3	3	3	2	2	2	2	2
P56537;P56537-2	P56537;P56537-2	Eukaryotic translation initiation factor 6	EIF6	8	956560	798830	1601700	2145200	4201800	1305400	1118200	1921100	2966200	2460400	62607	42479	124610	128210	258600	96634	66867	115350	159870	298120	825.37	456.53	1138.9	1983.8	3555.6	1181.9	464.73	1606.5	2797.8	4274.9	4	4	4	4	4	4	4	4	4	4	2	2	2	2	2
P61158	P61158	Actin-related protein 3	ACTR3	8	866020	692530	796310	918430	1075700	1111900	879150	960010	1075500	572970	584190	342170	677570	651970	689380	843540	481840	610950	673150	781440	16948	5594.4	11660	12234	13335	16477	9385.6	14903	14665	14093	2	2	2	2	2	2	2	2	2	2	2	2	2	2	2
P61586;P08134	P61586;P08134	Transforming protein RhoA;Rho-related GTP-binding protein RhoC	RHOA;RHOC	8	430690	381960	392120	205220	137190	547640	423610	471490	247530	64380	1256200	1062700	1505100	763640	463720	1769800	1221300	1568800	809710	536380	20825	12184	21713	13681	9578.1	22852	14074	23979	17699	9974.2	2	2	2	2	1	2	2	2	2	1	2	2	2	2	2
P62195;P62195-2	P62195;P62195-2	26S protease regulatory subunit 8	PSMC5	8	934150	687120	1007600	909170	2657600	1015600	842850	1082600	1047100	1343300	112770	122930	253250	217750	398960	204000	144430	236860	252610	517140	18884	10877	21026	24031	49848	20461	13679	21228	30936	46932	3	3	3	3	3	3	3	3	3	3	2	2	2	2	2
P82664	P82664	28S ribosomal protein S10, mitochondrial	MRPS10	8	2924600	1857600	193720	107020	152290	3022600	2014000	334230	159010	56565	58967	26337	41718	44243	43878	95066	49310	31776	40843	45469	16745	7915.1	3397.8	1867.6	2254.7	14471	10253	3565.8	3378.8	2454.4	2	2	2	2	2	2	2	2	2	2	3	3	3	3	3
P84101;P84101-4	P84101;P84101-4	Small EDRK-rich factor 2	SERF2	8	374510	476400	941730	1303900	1393400	545640	549190	1178600	1440100	932180	77565	142710	486570	615950	609040	154330	166330	404400	644290	607890	9046.7	11246	22371	28134	29919	14076	15389	34605	39001	29614	2	2	2	2	2	2	2	2	2	2	4	4	4	4	4
Q01650	Q01650	Large neutral amino acids transporter small subunit 1	SLC7A5	8	4429500	3067500	1774100	943660	304760	3641400	3232700	2572600	1361200	281870	864980	864110	1518700	334090	112800	1393100	638720	942980	345150	163000	84218	29757	60867	26907	7243.6	80852	47167	80001	32909	9434.3	2	2	2	2	2	2	2	2	2	2	3	3	3	3	3
Q08380	Q08380	Galectin-3-binding protein	LGALS3BP	8	1086300	1730900	2008600	730190	478290	1068800	1575900	1799100	733030	313560	316860	667910	1274300	309310	113180	432570	475130	664700	272360	168920	16839	19357	33698	11489	5938.6	17127	23788	38728	14439	6002.3	3	3	3	3	3	3	3	3	3	3	2	2	2	2	2
Q14974;Q14974-2	Q14974	Importin subunit beta-1	KPNB1	8	1894200	1451300	1599900	1115500	1049400	2112600	1517200	1913500	1355800	714260	278950	261810	443470	295170	265280	453600	229670	407260	339460	297030	10642	7171.8	10579	6268.8	4269.3	11054	7843.6	11888	9192.2	4200.4	2	2	2	2	2	2	2	2	2	2	3	3	3	3	3
Q15005	Q15005	Signal peptidase complex subunit 2	SPCS2	8	968500	1646600	1684400	755620	603050	1042900	1548500	1891400	851570	423610	173140	290250	594310	118810	53277	317810	333470	538680	133430	56027	13682	11976	23190	6408.5	3603.2	18733	18645	51599	10994	4986.9	4	4	4	4	4	4	4	4	4	4	2	2	2	2	2
Q15286;Q15286-2	Q15286	Ras-related protein Rab-35	RAB35	8	4677700	4372300	5317100	4924600	4757600	4877700	4594800	6249300	4349400	2559000	1360400	1208500	1879700	838340	390340	1741600	1223800	1674300	861630	466420	11537	5017.6	9587.3	6279.2	2844.1	13446	8823.7	16446	8219.6	3042.6	3	3	3	3	3	3	3	3	3	3	3	3	3	3	3
Q53EP0;Q53EP0-2	Q53EP0;Q53EP0-2	Fibronectin type III domain-containing protein 3B	FNDC3B	8	146680	317680	324540	175180	140020	240510	243750	294730	167210	78514	134240	182620	360700	110190	102690	214140	198070	324130	140570	103640	21018	10785	5872.7	2757.3	2016.9	22809	12120	7275	3076.2	1981	2	2	2	2	2	2	2	2	2	2	2	3	3	2	3
Q70UQ0;Q70UQ0-2	Q70UQ0;Q70UQ0-2	Inhibitor of nuclear factor kappa-B kinase-interacting protein	IKBIP	8	1027200	1732400	2059600	637660	458920	1188400	1907300	2204000	908410	388710	314400	615970	837380	238470	139760	480360	675340	742240	243820	128900	14636	22136	29861	16575	18996	15881	28386	36366	22674	21181	3	3	3	3	3	3	3	3	3	3	3	3	3	3	3
Q86YQ8;Q86YQ8-2	Q86YQ8	Copine-8	CPNE8	8	1222500	1089900	1269200	844340	624030	1264300	1234300	1571700	976560	426660	246940	201920	510990	334830	288450	385490	268630	429490	383840	315840	11887	6395.4	17232	16058	12654	12983	9919.2	21993	20765	14268	2	2	2	2	2	2	2	2	2	2	4	4	4	4	4
Q8IWR0	Q8IWR0	Zinc finger CCCH domain-containing protein 7A	ZC3H7A	8	481210	466280	1681800	2660600	2082900	594710	682030	1911700	2797300	1052100	13043	16367	74308	100650	88981	28026	18582	67601	127530	75345	2107.2	1198	9115.7	12444	8990.4	2943.7	2030.4	7791.1	15247	10210	4	4	4	4	4	4	4	4	4	4	2	2	2	2	2
Q8N766;Q8N766-4;Q8N766-3;Q8N766-2	Q8N766;Q8N766-4;Q8N766-3;Q8N766-2	ER membrane protein complex subunit 1	EMC1	8	395090	528000	619480	359350	304730	438820	595910	767300	383110	176930	109990	158340	302430	96980	65873	190660	193660	245910	113890	86861	15050	13073	29885	8182.3	3138.3	15811	17873	37935	12022	4798.3	2	2	2	2	2	2	2	2	2	2	2	2	2	2	2
Q8TCJ2	Q8TCJ2	Dolichyl-diphosphooligosaccharide--protein glycosyltransferase subunit STT3B	STT3B	8	526390	820640	732610	311000	308440	556830	850810	828420	394090	162600	76441	204300	306740	61577	33390	132120	176220	235280	68029	31958	11176	8005.8	19043	7565.3	5681.3	12834	13308	24622	9590.9	5615.7	3	3	3	3	3	3	3	3	3	3	2	2	2	2	2
Q92598;Q92598-2;Q92598-4;Q92598-3;O95757	Q92598;Q92598-2;Q92598-4;Q92598-3	Heat shock protein 105 kDa	HSPH1	8	372140	303290	384200	358150	363610	413320	334680	443690	418540	227920	118210	89758	212170	174430	163460	190440	98546	185750	207500	187910	13915	6019.2	12841	13999	17704	13743	9541.9	17050	18303	14034	2	2	2	2	2	2	2	2	2	2	2	2	2	2	2
Q92974;Q92974-2;Q92974-3	Q92974;Q92974-2;Q92974-3	Rho guanine nucleotide exchange factor 2	ARHGEF2	8	520360	392130	594520	645660	871020	547290	472690	627680	671170	470230	111400	111230	410670	439550	597790	229930	157260	353580	504510	666280	1066.7	527.86	2346.1	3564.6	5046.4	1304	1481	2921	4266.5	4388	2	2	2	2	2	2	2	2	2	2	3	3	3	3	3
Q93096;Q12974;Q12974-3;Q12974-4;Q12974-2	Q93096;Q12974;Q12974-3	Protein tyrosine phosphatase type IVA 1;Protein tyrosine phosphatase type IVA 2	PTP4A1;PTP4A2	8	2507900	2808600	2531400	1284900	819080	2813800	2612500	2884500	1392600	535310	980440	839800	1155100	446710	280750	1635200	1074100	1055600	476970	303710	72755	43694	64979	46242	23890	69095	58600	83311	48978	25228	3	3	3	3	3	3	3	3	3	3	2	2	2	2	2
Q9BSJ2;Q9BSJ2-4;Q9BSJ2-3	Q9BSJ2;Q9BSJ2-4;Q9BSJ2-3	Gamma-tubulin complex component 2	TUBGCP2	8	708340	611490	1193000	1552000	1710100	874910	767020	1383700	1636100	979270	161360	184890	823490	1026900	1190600	343190	317890	658210	1108700	1294000	2019.4	947.44	2755.9	4765.9	4941.5	2630.8	1435.2	2951.9	5215.7	4806.1	3	3	3	3	3	3	3	3	3	3	3	3	3	3	3
Q9BYJ9;Q9BYJ9-2	Q9BYJ9	YTH domain-containing family protein 1	YTHDF1	8	512660	575250	1546600	2150600	2267200	747280	779170	1737700	1866800	1052000	214890	236330	903600	1117900	1188700	352150	345340	851680	1381500	1334700	2917.1	2396.1	7024.2	10598	10411	3587.1	3084.6	7402.4	11934	11010	3	3	3	3	3	3	3	3	3	3	3	3	3	3	3
Q9NP72;Q9NP72-2;Q9NP72-3	Q9NP72;Q9NP72-2;Q9NP72-3	Ras-related protein Rab-18	RAB18	8	1306500	1407100	1092200	723720	539460	1492700	1457700	1356300	685800	344430	197320	282580	476960	186680	163510	279080	282350	375880	214880	186940	21218	12067	29014	20477	18486	22853	18952	37695	29145	20405	2	2	2	2	2	2	2	2	2	2	3	2	3	2	2
Q9NUP9;O14910;Q9HAP6	Q9NUP9;O14910	Protein lin-7 homolog C;Protein lin-7 homolog A	LIN7C;LIN7A	8	3337200	2312500	1907500	1069300	643980	3503700	2504800	2453600	1270300	405570	437970	284190	337760	189770	143210	589390	308680	295530	215750	139060	29269	19137	23034	17956	13129	33190	25881	34113	32067	12872	4	4	4	4	4	4	4	4	4	4	2	2	2	2	2
Q9NZ45	Q9NZ45	CDGSH iron-sulfur domain-containing protein 1	CISD1	8	1764800	2806300	1114700	502570	367220	4234200	2144900	1273600	572040	207630	3072800	2002700	349430	217060	127990	4242300	2087300	588750	277560	64360	186060	94644	0	8504.6	11570	197870	114880	26031	12123	5896.5	4	4	4	4	4	4	4	4	4	4	2	2	2	2	2
Q9UBR2	Q9UBR2	Cathepsin Z	CTSZ	8	390520	1607700	1802500	610820	297410	652460	1760100	1763400	666690	195320	879070	2704300	7051200	1477200	852280	1435800	2670000	5197900	1662300	1077500	13652	32442	60886	16197	8625.7	24228	43691	77061	21265	10045	2	2	2	2	2	2	2	2	2	2	3	3	3	3	3
Q9UDY4	Q9UDY4	DnaJ homolog subfamily B member 4	DNAJB4	8	781220	703730	1054900	1153700	1459600	911750	871440	1209500	1306500	813400	6648.6	6194.5	31314	29581	39594	16543	5389.4	18115	29448	39853	7127	4468.8	13115	16912	17580	9182.3	6971.8	16069	20410	18356	3	3	3	3	3	3	3	3	3	3	2	2	2	2	2
Q9UQB8;Q9UQB8-5;Q9UQB8-4;Q9UQB8-3;Q9UQB8-6;Q9UQB8-2	Q9UQB8;Q9UQB8-5;Q9UQB8-4;Q9UQB8-3;Q9UQB8-6;Q9UQB8-2	Brain-specific angiogenesis inhibitor 1-associated protein 2	BAIAP2	8	1010900	779890	1129800	1179600	1256000	1401300	1003100	1442800	1164300	612110	441360	320270	726400	696190	615400	615710	383410	604500	560960	553050	4610.9	2712	7245.8	8766.6	11898	4894.3	4229.1	8020.1	11119	12676	4	4	4	4	4	4	4	4	4	4	2	2	2	2	2
Q9Y2B0;Q9Y2B0-2	Q9Y2B0	Protein canopy homolog 2	CNPY2	8	493740	865700	638290	217590	134800	568200	978380	701750	322950	92268	209410	465170	704840	153500	90752	425410	578460	538640	206740	116710	11790	20861	22984	5486.7	3930.3	12780	25465	34226	2511.2	3922.7	2	2	2	2	2	2	2	2	2	2	2	2	2	2	1
Q9Y3Y2;Q9Y3Y2-4;Q9Y3Y2-3	Q9Y3Y2;Q9Y3Y2-4;Q9Y3Y2-3	Chromatin target of PRMT1 protein	CHTOP	8	686160	381970	1189600	2348700	3670300	1010600	703770	1363600	2621100	2272300	118590	85727	132370	112230	169970	185200	89416	139140	149780	214420	1921.8	728.02	1427	3532.9	4504	1993.5	1161.1	1572.9	5214	5572.2	4	4	4	4	4	4	4	4	4	4	1	1	2	2	2
Q9Y5A9;Q9Y5A9-2	Q9Y5A9;Q9Y5A9-2	YTH domain-containing family protein 2	YTHDF2	8	974990	1055400	2500400	3787500	3522000	1273400	1399100	2976400	3959800	2131300	335570	568780	2807200	3391100	3210000	785750	862100	2165900	3498300	3749500	3463.9	4193.7	12458	18213	18719	4370.4	5833.9	14221	21345	17524	3	3	3	3	3	3	3	3	3	3	1	2	3	3	3
Q86SF2	Q86SF2	N-acetylgalactosaminyltransferase 7	GALNT7	8	3042100	1840700	1020100	705130	843810	2829600	2087200	1357800	842910	495330	337620	238570	291330	201460	199650	564200	258150	226710	195230	243820	3404.8	734	829.65	456.3	336.63	2539	1199.8	1151.1	725.26	422.43	4	4	4	4	4	4	4	4	4	4	2	2	2	2	2
O00151	O00151	PDZ and LIM domain protein 1	PDLIM1	8	1387500	925970	723170	377910	330080	1376300	1002700	838640	419350	173290	105540	76907	111100	78976	87886	157830	75496	118250	114900	92835	14526	6763.1	8211.7	6244.2	5088.5	14715	9556.9	9523	8455.8	4527.4	3	3	3	3	3	3	3	3	3	3	1	1	1	1	1
O00461	O00461	Golgi integral membrane protein 4	GOLIM4	8	1379400	788600	551390	403550	330250	1230200	996600	740470	525520	243180	499940	322530	362520	187320	167470	729690	379150	314200	233280	184850	11729	5229.7	7551	6957	7846.4	12556	8500.5	10006	9302.6	6813.1	1	1	1	1	1	1	1	1	1	1	5	5	5	5	5
O14776;O14776-2	O14776;O14776-2	Transcription elongation regulator 1	TCERG1	8	1673900	1055200	1587700	2275900	2371800	1926400	1322800	2062900	2479100	1594900	19838	19910	41436	40294	43624	34549	23197	42016	36155	42697	11775	3948.8	10294	16107	20404	14319	7307	17004	31173	27609	5	5	5	5	5	5	5	5	5	5	1	1	1	1	1
O75533	O75533	Splicing factor 3B subunit 1	SF3B1	8	506010	288400	497000	793850	1064600	641400	282020	596740	987080	747840	176860	88964	336920	360530	451180	340670	128630	269930	389910	488490	7660.9	961.07	4837.8	9413.1	10204	7658.6	2645.2	7874.5	16935	14494	3	3	3	3	3	3	3	3	3	3	4	4	4	4	4
O75874	O75874	Isocitrate dehydrogenase [NADP] cytoplasmic	IDH1	8	163630	107730	184480	148660	106140	159210	121740	189370	164770	68100	111960	115570	252790	216400	171260	234750	141000	282510	226020	213390	13843	7085.3	15556	18491	9602.3	15882	9883.6	19514	22306	10485	1	1	1	1	1	1	1	1	1	1	3	3	3	3	3
P09496-2;P09496-5;P09496;P09496-4;P09496-3	P09496-2;P09496-5;P09496;P09496-4;P09496-3	Clathrin light chain A	CLTA	8	1450900	1023400	1427000	1106100	907720	1404600	1169800	1583800	1308900	604460	9738.6	5909.9	13138	14644	8937.4	12743	11308	7698.9	14940	12080	5915.6	4643.8	6211.8	6398.1	4503.3	5639.8	4736.1	7717.7	8772.1	5342	4	4	4	4	4	4	4	4	4	4	1	1	1	1	1
P15586;P15586-2	P15586;P15586-2	N-acetylglucosamine-6-sulfatase	GNS	8	1596900	5335800	6932900	2172400	917410	2266100	5716400	7095100	1765800	732610	18111	22338	55589	8989.7	11910	25891	29559	35531	13445	7920.4	24454	45210	80526	24497	13570	29410	51469	78847	30900	15590	3	3	3	3	3	3	3	3	3	3	1	1	1	1	1
P30044;P30044-2;P30044-3;P30044-4	P30044;P30044-2;P30044-3	Peroxiredoxin-5, mitochondrial	PRDX5	8	440490	394170	110700	62800	49867	633140	335630	142060	70780	23266	156160	88173	39172	23638	17882	253490	117400	49497	19198	19040	164750	76253	40164	38284	38488	154930	77286	38783	46170	36731	2	2	2	2	2	2	2	2	2	2	1	1	1	1	1
P31942;P31942-2;P31942-3;P31942-4	P31942;P31942-2;P31942-3	Heterogeneous nuclear ribonucleoprotein H3	HNRNPH3	8	715940	331600	1080000	1665300	1964600	978680	513520	1219800	1884900	1253200	604420	215490	749450	1100800	1553200	920170	300440	751950	1374000	1859700	11965	2814.3	10730	20151	22943	13416	5763.3	14796	34547	27812	3	3	3	3	3	3	3	3	3	3	4	4	4	4	4
P41214;P41214-2	P41214	Eukaryotic translation initiation factor 2D	EIF2D	8	429920	410880	950070	1504800	2342100	599750	545730	1104300	1612700	1205500	129080	123470	441220	567810	798660	238750	176870	374410	592730	862090	1473.1	924.57	3901.5	6224.1	8584.5	1916.1	1467.8	3861.1	7350.1	9843.9	4	4	4	4	4	4	4	4	4	4	3	3	3	3	3
P42702	P42702	Leukemia inhibitory factor receptor	LIFR	8	207740	331530	449570	194020	134490	223940	371780	570580	228870	100500	186310	184070	393970	171640	149970	329200	219870	331420	200070	177110	5532.5	2232.8	3901.7	1758.2	1010.2	4133	2837.7	5146.1	2614.6	1110.2	1	1	1	1	1	1	1	1	1	1	5	5	5	5	5
P49589;P49589-3;P49589-2	P49589;P49589-3;P49589-2	Cysteine--tRNA ligase, cytoplasmic	CARS	8	711200	436080	748060	913530	1180800	686830	554530	793960	909360	583310	14592	13100	62003	66657	70018	36715	17162	44611	69324	77546	13336	4385.6	19482	30256	38927	13983	7897.4	18080	32233	31769	3	3	3	3	3	3	3	3	3	3	1	1	1	1	1
P53007	P53007	Tricarboxylate transport protein, mitochondrial	SLC25A1	8	2094100	3583500	488420	293650	194920	5096300	2521100	586330	210980	48429	3620700	1786800	836550	329770	293750	5553100	2545800	782080	342410	253660	116710	36642	13255	8588.9	9712	123220	51100	18920	9724.8	6211.4	1	1	1	1	1	1	1	1	1	1	3	3	3	3	3
P55327;P55327-4;P55327-5;P55327-6;P55327-7;P55327-2;P55327-3;P55327-8	P55327;P55327-4;P55327-5;P55327-6;P55327-7;P55327-2;P55327-3	Tumor protein D52	TPD52	8	289710	178240	269920	203230	341450	313040	194110	249070	240290	226660	640310	445840	740940	592630	905110	910240	518680	693790	709630	1092600	16184	10837	15401	17189	21869	15675	13163	15760	20606	22865	1	1	1	1	1	1	1	1	1	1	3	3	3	3	3
P61764;P61764-2	P61764;P61764-2	Syntaxin-binding protein 1	STXBP1	8	1197200	1031900	1314900	1181700	1288400	1438400	1086500	1440700	1367300	735960	139160	126960	310660	260880	231490	245010	142060	249910	267830	267460	1636.8	1092.4	2746.2	3284	4508.3	1721.9	1389.8	4025.1	5293.3	4777.6	4	4	4	4	4	4	4	4	4	4	3	3	3	3	3
P63279	P63279	SUMO-conjugating enzyme UBC9	UBE2I	8	1311600	1403100	2328900	2488700	2879100	1716600	1542100	2613300	2668900	1642800	260220	223230	447190	267700	270140	382380	221400	426970	385070	454180	59508	32165	82735	90890	94452	65989	35443	78267	96824	88729	1	1	1	1	1	1	1	1	1	1	2	2	2	2	2
Q0VDF9	Q0VDF9	Heat shock 70 kDa protein 14	HSPA14	8	826690	796670	2306400	3547700	4539400	1188000	1168900	2584300	3992500	2297900	120810	126250	522300	647000	759650	245610	175590	429630	710170	835470	4941.7	3235.8	9568.5	13365	14903	5310.5	3639.7	9371.4	15695	14699	4	4	4	4	4	4	4	4	4	4	3	3	3	3	3
Q12874	Q12874	Splicing factor 3A subunit 3	SF3A3	8	153290	76773	157740	208260	328110	194900	115040	185570	320280	211810	0	0	0	6047	3261.8	1563	0	2913.9	4272.5	3891.3	1856.3	534.02	1472	2252	3027.6	1780.2	756.34	1991.6	3954.3	4377	4	4	4	4	4	4	4	4	4	4	0	0	0	1	1
Q14019	Q14019	Coactosin-like protein	COTL1	8	7870400	6206700	6934900	3996300	3922000	8159500	8122700	8245900	3991200	2541500	416980	372690	591090	295430	178440	705640	492360	585250	294320	201090	31339	21493	21877	15269	8103.5	37576	37500	38895	22741	7791.8	5	5	5	5	5	5	5	5	5	5	1	1	1	1	1
Q14134;Q14134-2	Q14134;Q14134-2	Tripartite motif-containing protein 29	TRIM29	8	1268300	812390	1007600	891270	1337900	1502000	1084200	1149100	1200900	706530	217010	104810	198360	138150	157100	305090	149140	151550	160410	155370	3814.4	1698.6	2502.5	3035.7	2397	3814.6	2636.3	3304.5	3219.5	2325.2	4	4	4	4	4	4	4	4	4	4	3	3	3	3	3
Q16630;Q16630-2;Q16630-3	Q16630;Q16630-2;Q16630-3	Cleavage and polyadenylation specificity factor subunit 6	CPSF6	8	265460	227920	487580	481910	1395200	351090	310760	562170	206270	191080	194470	165640	627190	769060	953290	317910	257020	502130	825060	1122900	1610.2	847.83	2916.3	3833.2	4947.7	2113	1263.5	3163.8	5542.1	6391.1	2	2	2	2	2	2	2	2	2	2	5	5	5	5	5
Q53EL6;Q53EL6-2	Q53EL6;Q53EL6-2	Programmed cell death protein 4	PDCD4	8	190240	172700	376300	527460	1255700	220980	231950	308110	388150	404770	3591.2	2387	15555	13970	33894	10311	8801.1	12565	17984	22195	9420.7	4484.3	13225	21862	57737	9732.2	7150	13037	21391	32372	2	2	2	2	2	2	2	2	2	2	1	1	1	1	1
Q8NBU5;Q8NBU5-2	Q8NBU5;Q8NBU5-2	ATPase family AAA domain-containing protein 1	ATAD1	8	4073200	2638400	1002000	645840	598100	5387100	2974200	1201100	789710	475730	201510	160520	97280	34053	30967	310600	144390	69142	34618	24031	99081	39256	24859	13812	13903	105350	54950	37960	20421	12138	3	3	3	3	3	3	3	3	3	3	1	1	1	1	1
Q969Z0;Q969Z0-2	Q969Z0;Q969Z0-2	Protein TBRG4	TBRG4	8	15350000	9575700	1907900	1219800	1563600	15125000	10313000	2509400	1463700	724330	422990	257540	54484	34537	41141	679760	318320	65019	28053	23421	2877.5	1062.7	1442.1	1807.6	2879.5	3064.4	1874.9	1566.8	2617.8	2547.6	5	5	5	5	5	5	5	5	5	5	2	2	2	2	2
Q96DI7;Q96DI7-2	Q96DI7;Q96DI7-2	U5 small nuclear ribonucleoprotein 40 kDa protein	SNRNP40	8	1632700	1015600	1684800	2363100	3196100	2006400	1248300	2150900	2715600	1912100	220500	161020	539610	584800	897980	348170	189760	420720	685870	1024500	6379.6	2486.2	7216	11032	15233	8900.3	4873.5	9303.2	16978	20383	2	2	2	2	2	2	2	2	2	2	4	5	5	5	5
Q96IZ0	Q96IZ0	PRKC apoptosis WT1 regulator protein	PAWR	8	1335300	695220	657660	550210	644040	1131300	920110	929690	559530	313460	67756	51216	71161	31805	32588	80711	50594	47080	45437	58281	3076.8	1167.9	1459.2	851.52	1108.3	3602.7	2264.9	1620.3	951.67	847.78	5	5	5	5	5	5	5	5	5	5	2	2	2	2	2
Q9BXP5;Q9BXP5-5;Q9BXP5-4;Q9BXP5-2;Q9BXP5-3	Q9BXP5;Q9BXP5-5;Q9BXP5-4;Q9BXP5-2;Q9BXP5-3	Serrate RNA effector molecule homolog	SRRT	8	357690	194930	265420	413310	752320	405020	271460	319340	500140	417510	18700	7377.1	30872	28949	35016	19091	12221	27912	34062	44846	14550	5202.6	13340	20849	30647	16853	9649.8	18625	33469	42447	2	2	2	2	2	2	2	2	2	2	1	1	1	1	1
Q9H089	Q9H089	Large subunit GTPase 1 homolog	LSG1	8	423900	699800	805810	458260	395390	509180	722350	905890	403870	199730	582170	735640	1336400	493620	420610	995800	827210	1145700	542410	573110	471.68	315.46	1360.5	365.16	362.32	543.86	553.39	1395.7	554.72	385.65	4	4	4	4	4	4	4	4	4	4	3	3	3	3	3
Q9H2K8;Q7L7X3;Q7L7X3-3;Q9UL54;Q9UL54-2;Q7L7X3-2;Q9UL54-3;Q9UL54-4	Q9H2K8	Serine/threonine-protein kinase TAO3	TAOK3	8	989330	875050	1022500	841220	963740	1189300	987340	1277200	797830	429190	90501	56183	159870	141260	135490	138760	65395	137570	153630	142420	10268	4717.4	11359	11171	11730	11143	7688.2	13825	12589	10534	4	4	4	4	4	4	4	4	4	4	1	1	1	1	1
Q9UBC2;Q9UBC2-2;Q9UBC2-3;Q9UBC2-4	Q9UBC2;Q9UBC2-2;Q9UBC2-3;Q9UBC2-4	Epidermal growth factor receptor substrate 15-like 1	EPS15L1	8	1253900	981800	919220	555190	284700	1601500	1056200	1129400	490440	155440	253850	223000	248360	101350	55286	364160	220260	226020	95596	67352	4818.9	3060.6	4121.4	2982.5	2491	5072.7	3641.6	4238.4	3939.3	2403.6	4	4	4	4	4	4	4	4	4	4	3	3	3	3	2
Q9ULX3	Q9ULX3	RNA-binding protein NOB1	NOB1	8	9023.2	7281.4	14896	17789	20063	9454.6	8995.3	14315	19645	12847	82780	89704	290080	387280	481480	141280	96676	234460	356850	475480	28390	17122	42920	66217	84550	36034	26144	59952	95715	93551	1	1	1	1	1	1	1	1	1	1	2	2	3	2	3
Q9UNQ0;Q9UNQ0-2	Q9UNQ0;Q9UNQ0-2	ATP-binding cassette sub-family G member 2	ABCG2	8	5380200	3916400	3500200	1925900	1232000	4956900	4046300	4860000	2068000	802780	718110	490200	1030500	352930	120230	1089100	575460	831220	333710	133070	86662	25434	60417	38430	17057	81800	43395	95377	48507	19307	3	3	3	3	3	3	3	3	3	3	1	1	1	1	1
O15511;O15511-2	O15511;O15511-2	Actin-related protein 2/3 complex subunit 5	ARPC5	8	1995100	1322100	1784700	1923200	2178900	2227700	1610900	2189900	2207500	1195800	887610	569910	965380	1008000	990310	1102200	632730	886500	1052900	1207400	0	0	0	0	0	0	0	0	0	0	4	4	4	4	4	4	4	4	4	4	3	3	3	3	3
O75150;O75150-4;O75150-3	O75150;O75150-4;O75150-3	E3 ubiquitin-protein ligase BRE1B	RNF40	8	1117700	741420	976650	1234900	1818100	1207200	950140	1210900	1398500	967520	257600	178700	908310	1105900	1531200	485110	330940	780130	1300800	1930700	0	0	0	0	0	0	0	0	0	0	4	4	4	4	4	4	4	4	4	4	4	4	4	4	4
P01130;P01130-5;P01130-2;P01130-3;P01130-6;P01130-4	P01130;P01130-5;P01130-2;P01130-3;P01130-6;P01130-4	Low-density lipoprotein receptor	LDLR	8	1569100	1734500	3368900	3495700	3115800	1915200	1848900	3449400	3378600	1839300	299330	259380	933480	761470	556830	440120	348270	884540	888540	710110	0	0	0	0	0	0	0	0	0	0	3	3	3	3	3	3	3	3	3	3	5	5	5	5	5
P11047	P11047	Laminin subunit gamma-1	LAMC1	8	878910	979090	1166000	755320	680930	1025500	1116100	1470900	969940	454430	195460	272260	573760	310920	278200	371290	331400	594740	415880	282350	0	0	0	0	0	0	0	0	0	0	5	5	5	5	5	5	5	5	5	5	3	3	3	3	3
P49591	P49591	Serine--tRNA ligase, cytoplasmic	SARS	8	528630	425040	932590	1248000	1725900	691510	538580	963870	1263800	867950	0	0	0	0	0	0	0	0	0	0	14245	9070.5	22457	30398	37787	17362	12118	23127	31765	30356	3	3	3	3	3	3	3	3	3	3	0	0	0	0	0
Q32MZ4;Q32MZ4-3;Q32MZ4-2;Q32MZ4-4	Q32MZ4;Q32MZ4-3;Q32MZ4-2	Leucine-rich repeat flightless-interacting protein 1	LRRFIP1	8	4876200	3923500	4142800	2474400	2066100	4691000	4407700	4999300	2850300	1252700	738860	614920	1530400	1207000	1430700	1311300	668240	1238200	1316400	1738200	0	0	0	0	0	0	0	0	0	0	4	4	4	4	4	4	4	4	4	4	4	4	4	4	4
Q6P1N0;Q6P1N0-2	Q6P1N0;Q6P1N0-2	Coiled-coil and C2 domain-containing protein 1A	CC2D1A	8	94455	64930	135920	178940	235900	93507	92750	169010	184460	111630	283280	280640	841880	813980	1000500	475500	351850	680930	864990	1003200	0	0	0	0	0	0	0	0	0	0	1	1	1	1	1	1	1	1	1	1	7	7	7	7	7
Q6ZNB6;Q6ZNB6-2	Q6ZNB6;Q6ZNB6-2	NF-X1-type zinc finger protein NFXL1	NFXL1	8	703080	825320	841560	348470	244110	684380	864830	1015600	393690	152960	51150	128820	247870	62697	24887	114000	119380	272210	92422	26535	0	0	0	0	0	0	0	0	0	0	5	5	5	5	5	5	5	5	5	5	3	3	3	3	3
Q96A26	Q96A26	Protein FAM162A	FAM162A	8	547170	363920	82601	59381	77955	623180	420760	112590	74021	24937	0	0	0	0	0	0	0	0	0	0	57855	35928	2881	3525.2	4282.3	59347	37924	6327.9	5085.3	2823.3	4	4	4	4	4	4	4	4	4	2	0	0	0	0	0
Q96S66;Q96S66-4;Q96S66-3;Q96S66-2	Q96S66;Q96S66-4;Q96S66-3;Q96S66-2	Chloride channel CLIC-like protein 1	CLCC1	8	1986100	1959500	1965000	672870	421300	1738400	2213800	2430400	827310	335930	220040	294070	611840	281630	321920	417460	317990	542900	275120	333270	0	0	0	0	0	0	0	0	0	0	3	3	3	3	3	3	3	3	3	3	4	4	4	4	4
O00148;O00148-2;O00148-3	O00148;O00148-2;O00148-3	ATP-dependent RNA helicase DDX39A	DDX39A	7	597800	392040	1492300	2888600	3050700	898630	446770	1314700	2969100	2319600	270030	132910	323390	630980	1018900	476010	188440	428540	868830	1375600	17489	4596.4	21613	41634	55065	19867	9087.2	30993	69060	76826	2	2	2	2	2	2	2	2	2	2	2	2	2	2	2
O00767	O00767	Acyl-CoA desaturase	SCD	7	1626900	2886100	2641800	841540	446450	1791700	3338200	4068700	1226400	414800	130060	139100	302310	90535	54387	184310	186450	247700	94490	66092	14672	11258	29525	11150	5039.1	15885	17461	33286	13490	6724.5	2	2	2	2	2	2	2	2	2	2	2	2	2	2	2
O15400;O15400-2	O15400;O15400-2	Syntaxin-7	STX7	7	544690	489030	653060	681940	636050	589280	589460	642880	662350	358000	102600	165200	396180	214020	155810	152320	198840	345020	255290	167720	5799.4	4043.3	7834.5	8357.5	6717.2	6630.3	5573.7	11157	9722.8	7274.1	2	2	2	2	2	2	2	2	2	2	2	2	2	2	2
O60716;O60716-3;O60716-4;O60716-22;O60716-32;O60716-31;O60716-29;O60716-27;O60716-30;O60716-28;O60716-26;O60716-25;O60716-24;O60716-23;O60716-21;O60716-19;O60716-20;O60716-16;O60716-18;O60716-15;O60716-17;O60716-13;O60716-11;O60716-14;O60716-12;O60716-10;O60716-8;O60716-9;O60716-7;O60716-5;O60716-6;O60716-2	O60716;O60716-3;O60716-4;O60716-22;O60716-32;O60716-31;O60716-29;O60716-27;O60716-30;O60716-28;O60716-26;O60716-25;O60716-24;O60716-23;O60716-21;O60716-19;O60716-20;O60716-16;O60716-18;O60716-15;O60716-17;O60716-13;O60716-11;O60716-14;O60716-12;O60716-10;O60716-8;O60716-9;O60716-7;O60716-5;O60716-6;O60716-2	Catenin delta-1	CTNND1	7	1078000	952190	1377200	1082300	1376600	1201600	1106200	1507700	1431200	816090	365820	316280	361540	315710	296400	520710	363330	310590	312280	329300	21837	12322	32818	33248	32147	24644	18048	38439	41351	34561	3	3	3	3	3	3	3	3	3	3	2	2	2	2	2
P05141;Q9H0C2	P05141	ADP/ATP translocase 2;ADP/ATP translocase 2, N-terminally processed	SLC25A5	7	1053300	1520800	278860	159890	192240	1621300	1475900	361560	196930	74349	2282800	1204700	250930	123900	122860	3465000	1449500	308060	123720	48275	164820	53466	4619.8	3382.9	4444.8	144070	67957	11852	4660	1498	2	2	2	2	2	2	2	2	2	2	2	2	2	2	2
P09132;P09132-2	P09132	Signal recognition particle 19 kDa protein	SRP19	7	126630	211440	241830	96425	109330	130730	208230	255750	110510	54036	353950	738070	1292600	634740	557680	608780	723200	1056900	653850	566540	10687	11664	19688	18795	25007	14471	14324	32664	31253	26853	2	2	2	2	2	2	2	2	2	2	3	3	3	3	3
P0CW18	P0CW18	Serine protease 56	PRSS56	7	76254	121260	130820	95577	130610	68723	152080	164650	117700	64759	62368	78925	216070	131440	151110	129350	107310	194130	147740	155980	2331.8	1906.2	5299.7	2092.3	1731.2	3219	3675.7	6861.7	2769.7	1668.7	2	2	2	2	2	2	2	2	2	2	3	3	3	3	3
P18085	P18085	ADP-ribosylation factor 4	ARF4	7	655250	580410	731250	702440	792480	710830	695820	973450	1072400	574620	136950	112670	213060	168770	145650	216450	134930	205740	209620	188980	4158.9	2101.8	4349	5193.9	3551.7	3997.2	2996.4	4138	5293.7	3887.9	2	2	2	2	2	2	2	2	2	2	2	3	3	3	2
P25788;P25788-2	P25788;P25788-2	Proteasome subunit alpha type-3	PSMA3	7	945370	701690	1059700	956370	2289600	1003500	818160	1070700	905310	1230300	355900	250130	589390	546230	1281100	636260	343750	627270	589190	1419300	20919	11812	21014	23846	41819	20031	14287	25224	32300	41074	2	2	2	2	2	2	2	2	2	2	2	2	2	2	2
P34896;P34896-2;P34896-3;P34896-4	P34896;P34896-2;P34896-3;P34896-4	Serine hydroxymethyltransferase, cytosolic	SHMT1	7	273600	227200	235830	211690	214730	343340	249030	317350	294880	152450	135340	101010	198130	159220	174060	177970	106690	176050	175590	232260	89036	36631	19190	19886	27166	101220	53416	29184	30799	31916	2	2	2	2	2	2	2	2	2	2	2	2	2	2	2
P39687;O95626;O43423	P39687	Acidic leucine-rich nuclear phosphoprotein 32 family member A	ANP32A	7	1560700	1524600	2559600	2385800	2731400	1807700	1671300	2642800	2750500	1704300	270360	273700	579610	530940	518310	481200	304340	549150	665580	696850	9724.3	8077	12731	13256	9973.3	11049	9231.1	14503	16391	10919	2	2	2	2	2	2	2	2	2	2	2	2	2	2	2
P43034;P43034-2	P43034	Platelet-activating factor acetylhydrolase IB subunit alpha	PAFAH1B1	7	579110	537010	1172100	1519200	1706500	708190	646450	1202000	1570500	828680	214550	189220	562410	501600	418200	399410	251690	485420	554570	542180	5279.7	3822.8	10730	13513	12162	5814.4	4422.9	11057	15107	12347	2	2	2	2	2	2	2	2	2	2	3	3	3	3	3
P52292	P52292	Importin subunit alpha-1	KPNA2	7	1312000	1037300	1391300	1551800	1878700	1666300	1133900	1797000	1816400	1098300	194060	133780	285040	219870	250360	345960	153640	256130	242390	270000	23636	12216	12845	12087	13601	24644	14754	15601	16977	14224	2	2	2	2	2	2	2	2	2	2	2	2	2	2	2
P59998;P59998-3;P59998-2;P59998-4	P59998;P59998-3;P59998-2	Actin-related protein 2/3 complex subunit 4	ARPC4	7	523760	336110	440190	492160	647880	509800	406380	569060	663940	400570	185310	77709	278030	242770	244370	243810	151210	276090	212450	278990	49815	24787	20381	21845	23690	49537	31306	22702	28033	23480	2	2	2	2	2	2	2	2	2	2	2	2	2	2	2
P61326;Q96A72;P61326-2	P61326;Q96A72;P61326-2	Protein mago nashi homolog;Protein mago nashi homolog 2	MAGOH;MAGOHB	7	1516900	1181700	4234600	6171400	11648000	2306200	2140200	5025400	8495700	7122600	253820	150410	722310	932840	1390100	459430	233600	587300	994780	1641700	15552	6975.7	26923	52473	91543	18625	12506	35366	85391	93419	3	3	3	3	3	3	3	3	3	3	1	2	2	2	2
P62873;P62873-2	P62873;P62873-2	Guanine nucleotide-binding protein G(I)/G(S)/G(T) subunit beta-1	GNB1	7	1384100	1358000	1144200	630810	279060	1638500	1480600	1453800	719390	208760	236120	158630	267050	100070	65280	290090	173380	243500	119460	52984	3761.7	1549.7	3506.2	1851.9	458.93	4444.9	2868	4815.1	2637.1	741.52	3	3	3	3	3	3	3	3	3	3	2	2	2	2	2
P78310;P78310-5;P78310-7;P78310-2;P78310-6;P78310-4	P78310;P78310-5;P78310-7;P78310-2;P78310-6	Coxsackievirus and adenovirus receptor	CXADR	7	552590	435840	501140	363290	252380	635690	511980	664360	363890	141230	164350	121760	209630	92528	35310	244880	148280	190720	86717	60150	15841	6346.6	17645	10933	5312.4	17258	10336	23670	15594	5981.3	2	2	2	2	2	2	2	2	2	2	2	2	2	2	1
P84090	P84090	Enhancer of rudimentary homolog	ERH	7	132370	70477	200470	367200	519170	210790	114270	233700	523010	359200	373950	163840	618860	918460	1490300	576610	266920	643370	1110600	1843600	28924	8465.2	29336	60555	79471	39336	17704	57239	113790	111130	2	2	2	2	2	2	2	2	2	2	3	3	3	3	3
Q01844;Q01844-2;Q01844-6;Q01844-3;Q01844-5	Q01844;Q01844-2;Q01844-6;Q01844-3;Q01844-5	RNA-binding protein EWS	EWSR1	7	185860	244180	542160	930890	1184100	361080	340490	575550	1342800	704510	258300	283360	1024700	1175000	1286400	467960	373070	798990	1269100	1478700	4237.2	4497.9	13590	22743	23913	5711.9	7246.8	15876	29015	30035	2	2	2	2	2	2	2	2	2	2	3	3	3	3	3
Q13155	Q13155	Aminoacyl tRNA synthase complex-interacting multifunctional protein 2	AIMP2	7	468910	579750	509340	252980	540540	517630	612990	575300	238970	305080	9172.9	15765	39214	10296	31176	30490	22223	25236	8982	25027	2155.7	1715.5	4314.6	1923.6	5245.2	2164.8	2538	5252.5	2392.2	4171.8	2	2	2	2	2	2	2	2	2	2	1	2	2	2	1
Q14566	Q14566	DNA replication licensing factor MCM6	MCM6	7	895260	455150	448980	423600	351960	967450	545600	555520	503550	262880	616530	264950	457930	416940	379090	901570	300140	495060	460960	464350	7117.8	2166.7	5506	7820.3	5581.5	7258.1	2859.7	6199.3	9498.7	5955.9	2	2	2	2	2	2	2	2	2	2	3	3	3	3	3
Q29RF7;Q9NTI5-3;Q29RF7-3	Q29RF7	Sister chromatid cohesion protein PDS5 homolog A	PDS5A	7	538810	337500	579560	751120	1028300	722540	435940	810450	950690	600080	119840	46422	156990	176910	215660	160920	68865	152020	201760	264680	2717.7	881.47	2306.9	3006.7	2805.1	2600.7	1719.1	3012.7	4314.5	3796.1	3	3	3	3	3	3	3	3	3	3	2	2	2	2	2
Q7Z7K0	Q7Z7K0	COX assembly mitochondrial protein homolog	CMC1	7	2189200	1496900	567410	468160	608020	2474900	1622500	686000	531840	325900	2579900	1967800	765530	360210	435320	3321200	2179400	566520	452470	416740	31720	24390	11375	13928	15833	31856	25412	19342	19287	14772	2	2	2	2	2	2	2	2	2	2	3	3	3	3	3
Q8IXB1;Q8IXB1-2;Q8IXB1-3	Q8IXB1;Q8IXB1-2	DnaJ homolog subfamily C member 10	DNAJC10	7	1364600	2036100	1955300	710960	657530	1633000	2107800	2231600	796030	389680	100530	93636	174390	56368	36402	156960	124390	167210	74065	41525	8380	7684.6	17726	5655.7	3633.4	10324	9683.2	21017	7573.1	4358.6	3	3	3	3	3	3	3	3	3	3	2	2	2	2	2
Q8N4C8;Q8N4C8-3;Q8N4C8-2;Q8N4C8-5;Q8N4C8-4;O95819;O95819-5;O95819-4;O95819-2;O95819-3;Q9UKE5;Q9UKE5-8;Q9UKE5-5;Q9UKE5-7;Q9UKE5-3;Q9UKE5-6;Q9UKE5-2;Q9UKE5-4	Q8N4C8;Q8N4C8-3;Q8N4C8-2;Q8N4C8-5;Q8N4C8-4;O95819;O95819-5;O95819-4;O95819-2;O95819-3	Misshapen-like kinase 1;Mitogen-activated protein kinase kinase kinase kinase 4	MINK1;MAP4K4	7	247620	198660	250880	186370	186050	302870	236180	319680	109780	67311	210530	192800	383860	349160	350470	306750	222660	326150	317110	341230	11398	4328.2	6238.5	5629.5	4128.1	11516	6496.7	7292.4	7584.9	4069.1	2	2	2	2	2	2	2	2	2	2	3	3	3	3	3
Q8N5N7;Q8N5N7-2	Q8N5N7;Q8N5N7-2	39S ribosomal protein L50, mitochondrial	MRPL50	7	4480000	2605600	747790	599210	645790	4722000	2944700	912300	646280	349150	709990	399650	101860	61240	68017	929380	486610	138010	70236	63090	14823	6815.9	2958.3	3814.7	4864	16034	8617.1	3687.5	4765.6	4837	2	2	2	2	2	2	2	2	2	2	2	2	2	2	2
Q8NEY1;Q8NEY1-2;Q8NEY1-5;Q8NEY1-7;Q8NEY1-4;Q8NEY1-3;Q8NEY1-6	Q8NEY1;Q8NEY1-2;Q8NEY1-5;Q8NEY1-7;Q8NEY1-4;Q8NEY1-3;Q8NEY1-6	Neuron navigator 1	NAV1	7	290900	245750	444300	617140	888400	375290	329750	546280	684610	469600	160890	129690	282470	396760	465870	351770	171270	261570	456200	530840	5609	1608.7	3498.1	5718.9	7266.4	6139.9	2727.9	4322.2	8210.3	6961.8	2	2	2	2	2	2	2	2	2	2	3	3	3	3	3
Q8WVX9	Q8WVX9	Fatty acyl-CoA reductase 1	FAR1	7	316980	540820	605140	229370	129970	385430	544390	765000	241790	79996	482880	820150	1624700	479840	212450	842730	1065100	1451100	437170	232550	22522	17296	48650	16020	2035.5	23491	25003	61248	21248	5909.9	2	2	2	2	2	2	2	2	2	2	2	2	2	2	2
Q96HS1;Q96HS1-2	Q96HS1;Q96HS1-2	Serine/threonine-protein phosphatase PGAM5, mitochondrial	PGAM5	7	9066400	5949800	2107300	824160	706610	8968500	6903500	2515800	1071100	424710	2687600	1619600	351710	204580	172510	4046700	2050600	360950	195110	75283	57662	21513	5480.1	4063.3	4261.4	59408	28556	5489	4463.3	2957.2	3	3	3	3	3	3	3	3	3	3	2	2	2	2	2
Q99536;Q99536-3;Q99536-2	Q99536;Q99536-3;Q99536-2	Synaptic vesicle membrane protein VAT-1 homolog	VAT1	7	282050	294800	203350	192690	209020	350530	344270	221750	202380	110700	98056	47522	69591	44925	56792	133720	53545	52293	62155	70832	49972	25069	37078	37300	37275	50577	38896	43993	42679	35725	2	2	2	2	2	2	2	2	2	2	2	2	2	2	2
Q9NX40;Q9NX40-3;Q9NX40-2;Q9NX40-4	Q9NX40	OCIA domain-containing protein 1	OCIAD1	7	8461500	5593600	2145300	2242000	2766400	8979900	6529100	2602800	2779000	1463200	3267700	2172100	575750	302800	189300	4505900	2781800	566530	313220	114380	51093	29696	21669	28050	31461	57540	36291	22663	27055	29698	3	3	3	3	3	3	3	3	3	3	2	2	2	2	2
Q9NZW5;Q14168;Q14168-3;Q14168-5;Q14168-6;Q14168-2;Q14168-4	Q9NZW5	MAGUK p55 subfamily member 6	MPP6	7	2068200	1477000	1315100	744830	408160	2399100	1601500	1730700	818600	275130	515930	315540	494920	315980	226250	709070	319520	464440	291160	246610	10466	4537.5	7231.9	5160.6	5130.1	14856	7928.1	14354	7801.4	4795.1	2	2	2	2	2	2	2	2	2	2	2	2	2	2	2
Q9UH65	Q9UH65	Switch-associated protein 70	SWAP70	7	630100	749530	916640	745690	963200	799940	852010	1205300	895090	622120	257800	193210	366460	418110	460060	431320	240630	300890	405050	536680	10439	6434.6	9984.8	12430	15894	11923	8423.2	13941	17082	15418	2	2	2	2	2	2	2	2	2	2	3	3	3	3	3
Q9UM00;Q9UM00-2	Q9UM00;Q9UM00-2	Transmembrane and coiled-coil domain-containing protein 1	TMCO1	7	930700	1809100	1484600	447520	303650	920220	1677700	1710400	534810	216510	345680	574610	1159400	219380	85659	541130	716050	1017500	259140	120030	20601	20087	42207	14545	10651	23345	30467	63711	18984	9971	2	2	2	2	2	2	2	2	2	2	3	3	3	3	3
Q9Y305;Q9Y305-3;Q9Y305-2;Q9Y305-4	Q9Y305;Q9Y305-3;Q9Y305-2;Q9Y305-4	Acyl-coenzyme A thioesterase 9, mitochondrial	ACOT9	7	2912600	1988600	577200	493710	570140	2912500	2046400	732760	593330	311750	251780	142360	122350	97767	121900	458790	169550	102630	114310	116090	53719	16499	4928.9	4027.2	4864.6	49792	22976	5787.9	5815.2	4369.3	2	2	2	2	2	2	2	2	2	2	2	2	2	2	2
Q9Y6M5	Q9Y6M5	Zinc transporter 1	SLC30A1	7	770750	812330	946390	796100	613140	1062400	776480	1154800	742610	387590	441680	279390	595700	209770	88275	672940	300260	454090	202840	107750	38967	12936	27765	14448	6030.5	40777	21357	39170	20816	7084.6	2	2	2	2	2	2	2	2	2	2	2	2	2	2	2
P48735;P48735-2	P48735;P48735-2	Isocitrate dehydrogenase [NADP], mitochondrial	IDH2	7	932250	876510	334830	144170	151980	1136600	948640	364940	188770	68142	557960	384700	190700	119620	114790	860140	444530	204290	116380	93296	8403.1	3391.8	2648.6	1563.2	1803.3	7267.6	4464.2	2737.7	1835.5	1701.2	2	2	2	2	2	2	2	2	2	2	3	3	3	3	3
Q9BRX2	Q9BRX2	Protein pelota homolog	PELO	7	136050	193750	350610	427900	693480	206390	190880	405930	490850	389080	73675	78579	317680	343520	463680	137110	117410	247140	353700	545380	343.57	258.81	1019.8	1279.8	2071.3	326.65	514.66	1011.2	1626.8	2238.1	2	2	2	2	2	2	2	2	2	2	3	3	3	3	3
O00231;O00231-2	O00231;O00231-2	26S proteasome non-ATPase regulatory subunit 11	PSMD11	7	993460	740330	1082100	1036800	2900900	1162200	905650	1184800	1030400	1562500	282700	188490	414740	375740	1075300	451510	243660	430750	439690	1247200	10846	6271	12606	13247	30794	11043	9636.4	14570	17923	28790	4	4	4	4	4	4	4	4	4	4	1	1	1	1	1
O00410;O00410-3;O00410-2;O60518	O00410;O00410-3;O00410-2	Importin-5	IPO5	7	842230	511680	776480	705970	694680	993980	520510	877870	874120	488340	1150300	858580	1691100	1406700	1314900	1961100	818490	1585700	1634200	1568600	2264.6	454.39	1878.2	2231.7	1611.1	2099.1	855.3	2146.7	3266.6	1704.8	3	3	3	3	3	3	3	3	3	3	3	3	3	3	3
O14579;O14579-2;O14579-3	O14579;O14579-2;O14579-3	Coatomer subunit epsilon	COPE	7	386830	340060	448030	372780	383070	443400	394430	573280	375170	216160	10029	5088.1	21336	14624	11848	15271	14812	17899	16345	15691	8802.7	6148.5	12194	10760	10146	9253.4	7903.7	14490	13474	10185	2	2	2	2	2	2	2	2	2	2	1	1	1	1	1
O14617-2;O14617-5;O14617;O14617-3;O14617-4	O14617-2;O14617-5;O14617;O14617-3;O14617-4	AP-3 complex subunit delta-1	AP3D1	7	56462	114640	180900	137670	165370	72310	131310	196750	129620	81525	61164	86370	219000	133970	170150	109960	93959	171230	149320	172560	1189.4	796.31	3302.9	2278.1	2800.6	1109.7	1506.8	3486.6	2628	2826.7	1	1	1	1	1	1	1	1	1	1	5	5	5	5	5
O15347	O15347	High mobility group protein B3	HMGB3	7	630950	407650	800880	1013800	1347100	1055100	619900	933330	1101000	668790	80330	57788	60907	73983	89951	124740	62807	64471	71171	101520	16515	9498.5	15970	22614	25824	22261	14477	17451	22003	23224	2	2	2	2	2	2	2	2	2	2	1	1	1	1	1
O75718	O75718	Cartilage-associated protein	CRTAP	7	1833100	3598800	3434200	1252400	636540	2181700	3434100	3797700	1307600	475650	21436	46343	72200	21201	9325.2	44271	65162	61484	19387	12717	10671	12391	18088	4904	2323.4	11301	15946	22586	7192.6	2971.1	4	4	4	4	4	4	4	4	4	4	1	1	1	1	1
O95139;O95139-2	O95139;O95139-2	NADH dehydrogenase [ubiquinone] 1 beta subcomplex subunit 6	NDUFB6	7	1654600	1073200	225260	159630	188140	1674200	1249000	268290	193590	92359	482560	412020	220240	94411	78827	728670	461860	216670	103510	66387	22014	14224	1490.1	960.95	1148.7	22038	14765	2743	1317.1	796.81	5	5	5	5	5	5	5	5	5	3	1	1	1	1	1
O95782;O95782-2	O95782;O95782-2	AP-2 complex subunit alpha-1	AP2A1	7	1070200	655780	694870	462790	308440	1072100	692160	851410	415910	185710	74998	60102	106630	80788	77102	115120	67471	92407	93773	77480	30525	10759	22022	20100	15953	31261	14756	31626	24614	19148	1	1	1	1	1	1	1	1	1	1	1	1	1	1	1
O96005;O96005-3;O96005-4	O96005;O96005-3;O96005-4	Cleft lip and palate transmembrane protein 1	CLPTM1	7	139630	235910	203620	89175	38701	178910	257570	298960	92222	17005	280480	447370	892960	230700	128070	431540	418200	745640	240400	134930	8846.8	5501.3	14469	6684.6	3706	10848	8970.3	19071	9522	5160.7	2	2	2	2	2	2	2	2	2	1	1	1	1	1	1
P00441	P00441	Superoxide dismutase [Cu-Zn]	SOD1	7	538640	448040	561030	266120	273470	626660	446150	566080	139590	101310	712920	701950	1324100	1029100	630000	1869900	816340	1274500	1072400	695200	14073	13369	17429	19055	8084.6	22322	13268	16673	21860	8907.1	1	1	1	1	1	1	1	1	1	1	4	4	4	4	4
P01116-2;P01116	P01116-2;P01116	GTPase KRas;GTPase KRas, N-terminally processed	KRAS	7	1984600	1658500	1744600	1000400	393060	2296500	1883000	2260500	1105600	316990	549500	360160	568980	282250	96573	603050	403250	572510	264930	123650	53245	27070	44142	26474	12410	51828	39122	58005	36019	14206	2	2	2	2	2	2	2	2	2	2	1	1	1	1	1
P09012	P09012	U1 small nuclear ribonucleoprotein A	SNRPA	7	1399000	1100400	1788500	2065400	2416100	1986900	1144000	1849500	2447300	1587600	54625	28751	87055	103180	125570	106070	36105	73465	85441	117570	9013.8	2673.3	6874.6	12585	15972	8920.6	4833.4	9882.6	19868	21924	3	3	3	3	3	3	3	3	3	3	1	1	1	1	1
P11169;Q8TDB8;Q8TDB8-2;Q8TDB8-4;Q8TDB8-5;Q8TDB8-3	P11169;Q8TDB8;Q8TDB8-2;Q8TDB8-4;Q8TDB8-5	Solute carrier family 2, facilitated glucose transporter member 3;Solute carrier family 2, facilitated glucose transporter member 14	SLC2A3;SLC2A14	7	566340	466640	453490	271790	168980	635970	562150	603650	330680	111500	97863	80234	137980	83647	82463	156840	89733	120560	85327	69955	6734.6	2727.9	6238.1	3328.8	1675.9	12048	4701.5	9389.9	3898	1409.2	1	1	1	1	1	1	1	1	1	1	4	4	4	4	4
P11234;P11234-3;P11234-2	P11234;P11234-3;P11234-2	Ras-related protein Ral-B	RALB	7	689590	572090	642810	331990	418860	625150	889250	741070	349370	143390	363430	267300	418370	178840	88735	502760	327050	355620	175470	102570	17379	14208	15380	9080.1	4319.5	19509	18487	21123	11828	4337.8	2	2	2	2	2	2	2	2	2	2	1	1	1	1	1
P19447	P19447	TFIIH basal transcription factor complex helicase XPB subunit	ERCC3	7	278090	176510	242570	246130	341460	287990	203690	274290	313810	222190	133880	108140	273410	303430	325830	248900	135140	204440	305140	390170	4504.3	1077.6	3553.3	5160.8	7291.9	4787.3	2936.6	5658.2	8182.2	8930.6	2	2	2	2	2	2	2	2	2	2	4	4	4	4	4
P21926	P21926	CD9 antigen	CD9	7	1840300	1291200	1370200	932050	309750	1883700	1491200	2177800	1024100	284660	558200	488760	894670	328800	156480	718930	452940	735530	321790	145060	37906	14550	36991	20795	6912.1	37930	26155	53576	29001	7597.3	1	1	1	1	1	1	1	1	1	1	2	2	2	2	2
P23458	P23458	Tyrosine-protein kinase JAK1	JAK1	7	1166400	766990	888780	579050	456000	959580	949830	1217500	657540	282670	209260	161610	405280	198140	107300	313950	192400	349150	196760	126250	9392.4	3716.1	10082	6679.3	4789.3	9966.9	6554.3	14132	9638.4	5658.9	4	4	4	4	4	4	4	4	4	4	2	2	2	2	2
P23526;P23526-2	P23526;P23526-2	Adenosylhomocysteinase	AHCY	7	365090	266330	464210	414170	330630	399480	289020	505040	414970	228460	270730	158580	234610	229000	201790	403020	139950	267600	240000	209470	22243	10388	30320	35283	22300	23061	13422	33891	44231	24547	1	1	1	1	1	1	1	1	1	1	2	2	2	2	2
P31949	P31949	Protein S100-A11;Protein S100-A11, N-terminally processed	S100A11	7	1189700	767510	1317800	1303600	1293500	1226600	866030	1300000	1413700	756060	334890	181300	384100	270880	194590	493650	196190	341050	284470	235410	36968	23455	42031	38495	17292	40886	27513	46117	46207	17918	2	2	2	2	2	2	2	2	2	2	1	1	1	1	1
P33240;P33240-2;Q9H0L4	P33240;P33240-2	Cleavage stimulation factor subunit 2	CSTF2	7	469800	223340	536770	862550	1039000	629380	317710	695950	1108500	692700	18636	10581	35232	39802	50542	29988	12435	25891	52743	53951	5714.9	1342	4893.2	8581.1	10360	6272.1	2681.7	7178.9	15970	15680	4	4	4	4	4	4	4	4	4	4	1	1	1	1	1
P42285	P42285	Superkiller viralicidic activity 2-like 2	SKIV2L2	7	514610	290910	584980	829800	1487000	616740	414770	691300	936810	825060	98697	67578	160690	178010	218630	152110	80097	136420	167560	238140	788.63	378.78	1354.2	1306	2699.1	938.58	476.74	1500.3	2513.2	2997.8	4	4	4	4	4	4	4	4	4	4	2	2	2	2	2
P47756-2;P47756	P47756-2;P47756	F-actin-capping protein subunit beta	CAPZB	7	3835500	3144900	4570600	4767100	4939500	4583000	3350800	4278900	4247900	2496000	46299	40711	103610	105220	118940	89799	50708	95304	116390	141120	13343	6420.6	15044	16799	16817	16210	9335.2	18469	18999	14340	5	5	5	5	5	5	5	5	5	5	1	1	1	1	1
P50897;P50897-2	P50897;P50897-2	Palmitoyl-protein thioesterase 1	PPT1	7	789490	3356600	3892100	896530	301490	1239600	3579400	4088100	859690	290150	0	0	9012.3	1516	1452	4230.2	5607.3	4369.6	2071.6	0	31531	44519	69697	14898	5948.9	40367	56040	75510	19387	8332.8	1	2	2	1	1	1	2	2	1	1	0	0	1	1	1
P53597	P53597	Succinyl-CoA ligase [ADP/GDP-forming] subunit alpha, mitochondrial	SUCLG1	7	3288900	2510900	242220	148710	191480	3492200	2791600	353320	217010	79248	1332300	927680	275110	211120	261580	2187700	1090800	266470	247810	284200	183840	78943	14203	10859	14559	191450	98571	18449	14028	11507	1	1	1	1	1	1	1	1	1	1	2	2	2	2	2
P53985;P53985-2	P53985	Monocarboxylate transporter 1	SLC16A1	7	6784500	6003900	3889300	1465900	732440	8486200	6381300	6152600	2219000	608880	4903700	3919100	6173400	2328600	828780	6115000	4347300	5459100	2156500	959390	75146	14787	25559	7683.8	4020.5	52749	0	20893	6542.8	2031.5	2	2	2	2	2	2	2	2	2	2	4	4	4	4	4
P56556	P56556	NADH dehydrogenase [ubiquinone] 1 alpha subcomplex subunit 6	NDUFA6	7	225380	354380	371430	166130	163420	325110	327370	351810	179820	115710	1135700	664640	293580	116220	86046	1463700	796180	300940	150790	35547	55481	34687	7089.8	4042.7	4579.1	55195	37515	8699.4	5926.8	4009.3	1	1	1	1	1	1	1	1	1	1	3	3	3	3	3
P62745	P62745	Rho-related GTP-binding protein RhoB	RHOB	7	889150	820860	846360	492320	362670	1037200	930070	1003500	538460	185500	730040	596510	1133200	474040	260920	1117300	659540	985560	497360	287830	3852.4	1845.1	4060.5	2179.2	792.51	4334	3290.7	5192.7	3081	701.25	2	2	2	2	2	2	2	2	2	2	4	4	4	4	4
P82909	P82909	28S ribosomal protein S36, mitochondrial	MRPS36	7	1339300	848920	279730	208350	206150	1556500	966050	370760	255600	119750	34105	19224	8664.9	3160.4	7852.4	46219	29402	7341.1	4971.8	9322.6	3704.3	2835.7	842.01	1468	1186.8	3647.5	2780.4	1290.6	1600.9	1627.9	3	3	3	3	3	3	3	3	3	3	1	1	1	1	1
P82932	P82932	28S ribosomal protein S6, mitochondrial	MRPS6	7	2497100	1874800	423800	288980	322160	2801600	2056000	627380	322020	131420	57922	36721	5741.6	999.44	4253.7	88012	36564	10079	5960.5	2993.2	107560	58688	1323.9	3338.3	7003.7	125930	70392	8792	5784.8	3758.9	3	3	2	3	3	3	3	3	3	3	1	1	1	1	1
P84157-2;P84157;P84157-3	P84157-2;P84157;P84157-3	Matrix-remodeling-associated protein 7	MXRA7	7	948210	1857200	1758900	606280	277230	972250	1792400	2022000	859180	246830	262560	374370	733140	247570	179630	398320	458300	627400	259320	193470	6359.5	6123	11756	5482.8	2904.3	6304.5	7817.2	13265	6431.1	4151.8	3	3	3	3	3	3	3	3	3	3	3	3	3	3	3
P98194;P98194-8;P98194-2;P98194-4;P98194-3;P98194-5;P98194-9;P98194-6;P98194-7	P98194;P98194-8;P98194-2;P98194-4;P98194-3;P98194-5;P98194-9;P98194-6;P98194-7	Calcium-transporting ATPase type 2C member 1	ATP2C1	7	820430	874350	812480	504480	409130	933550	918470	987780	543200	258280	122990	119570	221240	125420	125810	209490	142800	194830	152020	155550	232.42	0	297.44	236.19	181.84	246.71	195.06	295.62	327.79	163.02	3	3	3	3	3	3	3	3	3	3	3	3	3	3	3
Q00765;Q00765-2	Q00765;Q00765-2	Receptor expression-enhancing protein 5	REEP5	7	3468300	5030400	4429900	2295600	2060100	4000600	4581900	5191500	2482000	1073300	213960	215280	497760	199480	186280	357960	306240	478730	244420	200380	19108	11713	33964	16934	10281	20709	17225	34644	23593	13525	4	4	4	4	4	4	4	4	3	4	1	1	1	1	1
Q01518;Q01518-2	Q01518;Q01518-2	Adenylyl cyclase-associated protein 1	CAP1	7	896850	610470	807010	636470	574620	1008100	655350	913960	638650	366010	758100	519540	940900	815160	653910	1204600	638050	946530	862540	818040	23335	11628	18220	20095	15407	24426	13228	21963	25528	15405	1	1	1	1	1	1	1	1	1	1	3	3	3	3	3
Q01970;Q01970-2	Q01970;Q01970-2	1-phosphatidylinositol 4,5-bisphosphate phosphodiesterase beta-3	PLCB3	7	774850	398990	498330	575030	779300	651600	499510	650790	640010	386640	107740	110580	246830	191920	220010	179500	143040	201180	231660	270520	8816.3	4414.2	9306.6	11949	13441	11433	6764.2	11896	13043	13116	1	1	1	1	1	1	1	1	1	1	2	2	2	2	2
Q13523	Q13523	Serine/threonine-protein kinase PRP4 homolog	PRPF4B	7	68421	44134	113280	161770	247830	86045	66297	127580	178700	134140	82031	49601	197210	237660	378520	147880	68006	188890	296390	491090	7375.1	2328.9	9302.4	18605	29222	8896	4704.8	11783	25160	34627	1	1	1	1	1	1	1	1	1	1	2	2	2	2	2
Q15477	Q15477	Helicase SKI2W	SKIV2L	7	220790	315890	546250	629330	1184000	273990	300010	556170	573400	432260	312650	122810	685250	991690	1331300	464960	207040	523080	995280	1422400	3579	1838.9	12728	22176	34376	5008.6	4275.4	13566	28913	34276	2	2	2	2	2	2	2	2	2	2	1	1	1	1	1
Q15819;Q13404;Q13404-8;Q13404-7;Q13404-2;Q13404-1;Q13404-6	Q15819;Q13404;Q13404-8;Q13404-7;Q13404-2;Q13404-1;Q13404-6	Ubiquitin-conjugating enzyme E2 variant 2;Ubiquitin-conjugating enzyme E2 variant 1	UBE2V2;UBE2V1	7	911760	565860	799240	771340	733650	1097600	652950	918620	831450	434530	355730	279340	673480	518350	564800	613340	289280	561870	626910	655720	9752	5837.8	10189	11520	10633	9931.8	7074.7	10993	14101	11190	2	2	2	2	2	2	2	2	2	2	4	4	4	4	4
Q3MHD2;Q3MHD2-2	Q3MHD2;Q3MHD2-2	Protein LSM12 homolog	LSM12	7	298350	333960	858740	1319800	1283700	428120	423280	970640	1285400	708030	245680	241600	972200	1046300	1349600	368280	299080	727960	1355300	1454200	4840	2777.3	5697.2	8138.9	11586	4242.8	3982	5418.1	12815	10410	4	4	4	4	4	4	4	4	4	4	1	1	1	1	1
Q53EZ4;Q53EZ4-2	Q53EZ4;Q53EZ4-2	Centrosomal protein of 55 kDa	CEP55	7	2148700	1095300	1735900	2270300	2989200	2510600	1369400	2192700	2525000	1707600	154570	111830	292320	227700	287430	284370	142760	218150	276550	333420	1386.7	283.45	1074.2	1669.4	2158.5	2052.9	989.22	1727.2	2555.4	2250.3	4	4	4	4	4	4	4	4	4	4	2	2	2	2	2
Q8IY67-2;Q8IY67;Q8IY67-3	Q8IY67-2;Q8IY67	Ribonucleoprotein PTB-binding 1	RAVER1	7	486860	332900	409120	518650	668800	597980	405290	425580	664760	393160	8513.2	12116	29793	22521	20934	18417	11605	21845	23523	27494	6042.1	1891.7	7882.2	12459	14876	7248.7	4356.2	13962	20168	18338	3	3	3	3	3	3	3	3	3	3	1	1	1	1	1
Q8IYB3;Q8IYB3-2	Q8IYB3;Q8IYB3-2	Serine/arginine repetitive matrix protein 1	SRRM1	7	902670	649930	1139900	1604900	2517000	1096000	860160	1228000	1896700	1511700	542850	314120	363160	372990	625140	1159800	454200	296910	472100	758370	29086	17859	5665.2	7610.9	9674.3	28998	4616.3	8483.5	11392	11366	3	3	3	3	3	3	3	3	3	3	1	1	1	1	1
Q8NBJ4;Q8NBJ4-2	Q8NBJ4;Q8NBJ4-2	Golgi membrane protein 1	GOLM1	7	943240	644530	657270	393720	309700	964530	729650	779220	432420	196800	709040	691690	1151500	793660	678930	1044500	813510	989290	808090	849200	8768.7	5391.8	6429.6	5492	4168.8	8289.5	7080.2	7802	7128.6	5057.5	1	1	1	1	1	1	1	1	1	1	4	4	4	4	4
Q8TC12;Q8TC12-2;Q8TC12-3	Q8TC12;Q8TC12-2;Q8TC12-3	Retinol dehydrogenase 11	RDH11	7	2168300	2926700	2745800	1500900	1127700	2359900	2779100	3296400	1556200	741260	126890	189190	319590	102070	62564	196680	213590	341530	162830	102540	12349	10129	23890	9117.5	3373.3	12505	12593	26948	11148	4370.1	3	3	3	3	3	3	3	3	3	3	1	1	1	1	1
Q969G5	Q969G5	Protein kinase C delta-binding protein	PRKCDBP	7	901580	446750	327020	256640	239710	921640	500580	460700	379050	168440	446140	257000	318750	158280	121100	592000	294270	330340	249440	186180	74354	42652	26992	23501	14655	62237	14326	18417	35629	15812	2	2	2	2	2	2	2	2	2	2	1	1	1	1	1
Q96TC7;Q96TC7-2	Q96TC7;Q96TC7-2	Regulator of microtubule dynamics protein 3	RMDN3	7	4371300	3132600	889520	582130	593550	4613800	3117800	1055600	700800	345320	102670	80053	191390	175490	225760	215700	127080	152800	203320	233350	43539	18729	7710.1	6479.8	7469.6	47011	24721	10092	8947.2	7145	3	3	3	3	3	3	3	3	3	3	1	1	1	1	1
Q9BSH4	Q9BSH4	Translational activator of cytochrome c oxidase 1	TACO1	7	1327300	774210	216290	182060	205940	1313900	891880	301590	184320	109930	646670	476470	101520	49987	48907	1117400	496690	133740	61278	30182	116170	44604	17709	9579.6	8948.4	110910	58160	22400	12539	7640.2	2	2	2	2	2	2	2	2	2	2	1	1	1	1	1
Q9BVK6	Q9BVK6	Transmembrane emp24 domain-containing protein 9	TMED9	7	2969700	3516400	4552300	3275900	3136400	3041900	3704900	4308400	4913100	2403300	795820	673550	1490200	1125400	826610	1251400	934140	1224000	1391700	1128500	8134.8	4054.3	11401	10890	9450.7	7415.8	6411.7	12847	13367	9294.1	3	3	3	3	3	3	3	3	3	3	1	1	1	1	1
Q9H2H9	Q9H2H9	Sodium-coupled neutral amino acid transporter 1	SLC38A1	7	1033500	931210	1021700	618680	551980	823300	989540	1426700	659810	386180	612310	519190	1205100	646440	510620	875910	530460	966410	699300	556030	56819	20801	35996	25379	16827	61229	31091	45751	30307	18165	1	1	1	1	1	1	1	1	1	1	4	4	4	4	4
Q9H2U1;Q9H2U1-3;Q9H2U1-2	Q9H2U1;Q9H2U1-3;Q9H2U1-2	ATP-dependent RNA helicase DHX36	DHX36	7	38062	56169	113430	187750	192430	63092	61164	135070	195750	102620	51445	57551	332170	414920	432040	119410	106660	275770	485200	464900	6674.1	5329.8	18986	22288	23986	6837.3	7179.2	19894	26306	24365	1	1	1	1	1	1	1	1	1	1	2	2	2	3	3
Q9H788;Q9H788-2	Q9H788;Q9H788-2	SH2 domain-containing protein 4A	SH2D4A	7	1572700	1045100	604770	420200	528250	1688500	1270400	863430	583290	238400	466430	392440	808440	505470	446900	792210	479320	687780	590000	623200	6002.4	2807.8	4659.8	3729.7	3321.7	7744.5	4396.4	6637.1	4037.2	3377.8	2	2	2	2	2	2	2	2	2	2	4	3	4	4	4
Q9H845	Q9H845	Acyl-CoA dehydrogenase family member 9, mitochondrial	ACAD9	7	7417400	4668300	594540	322420	330510	7241500	4784200	860010	434760	105340	506240	280330	107380	57432	35730	668720	315430	95265	53408	35096	24374	5224.8	1755.6	1128.2	1133.6	20233	7922.7	2566.8	1825.3	1249.7	4	4	4	4	4	4	4	4	4	4	1	1	1	1	1
Q9HD20;Q9HD20-2;Q9HD20-3	Q9HD20;Q9HD20-2	Manganese-transporting ATPase 13A1	ATP13A1	7	795390	857260	850810	492400	511990	827620	972380	1099800	568210	286480	50112	76917	165090	56072	36935	95971	97459	159010	54491	43138	4251.1	3051.5	11276	3626.3	1389.4	5293.5	4980.8	13121	5051.1	2285	3	3	3	3	3	3	3	3	3	3	1	1	1	1	1
Q9NTJ5;Q9NTJ5-2	Q9NTJ5;Q9NTJ5-2	Phosphatidylinositide phosphatase SAC1	SACM1L	7	645810	894440	1124900	726700	655370	594720	986610	1340700	745890	370280	24175	53514	107510	26530	9347.6	50741	53251	84312	29138	24271	41526	24967	67642	27371	13162	42568	37668	84198	35823	16453	1	1	1	1	1	1	1	1	1	1	1	1	1	1	1
Q9NUQ8;Q9NUQ8-2	Q9NUQ8;Q9NUQ8-2	ATP-binding cassette sub-family F member 3	ABCF3	7	366330	334010	708520	887270	1011800	466740	425980	779160	1022200	534300	27513	34317	123050	131220	165170	83374	47056	141550	213820	239210	2659.9	1097.9	5580.9	8166.6	7590.9	2507.9	1968.1	5196	9156.3	8763.3	4	4	4	4	4	4	4	4	4	4	1	1	1	1	1
Q9NWH9;Q9NWH9-3	Q9NWH9	SAFB-like transcription modulator	SLTM	7	614080	352760	1064100	1685600	2002900	855740	592940	1364400	1991400	1139200	51571	36514	101760	118220	131590	88471	48304	89547	141490	152990	1050.3	467.33	1385.7	1665	2225.4	1242.6	747.83	1690.8	3033.7	2815.1	3	3	3	3	3	3	3	3	3	3	3	3	3	3	3
Q9UBP0;Q9UBP0-3;Q9UBP0-4;Q9UBP0-2;Q6PIW4;Q6PIW4-2	Q9UBP0;Q9UBP0-3;Q9UBP0-4;Q9UBP0-2	Spastin	SPAST	7	399120	415710	906260	933340	1080300	535040	525940	1162700	1005300	523740	210650	164610	461980	400990	423900	325980	207540	419720	461900	474500	12288	6567.9	19385	8446.8	4592.5	12292	9237	22897	11238	6025.2	3	3	3	3	3	3	3	3	3	3	3	3	3	3	3
Q9UIQ6;Q9UIQ6-3;Q9UIQ6-2	Q9UIQ6;Q9UIQ6-3;Q9UIQ6-2	Leucyl-cystinyl aminopeptidase;Leucyl-cystinyl aminopeptidase, pregnancy serum form	LNPEP	7	304210	380190	724150	451840	347910	373850	426610	837040	525590	254280	94236	87748	333350	180250	185220	159270	138230	301460	188760	186000	2588.1	1232.6	3551.4	2746	1951.5	2429.9	1798.2	4113.5	2960.7	1856	4	4	4	4	4	4	4	4	4	4	2	2	2	2	2
Q9Y3E5	Q9Y3E5	Peptidyl-tRNA hydrolase 2, mitochondrial	PTRH2	7	191370	200970	150370	63711	61224	231620	224090	186990	78532	31677	3523200	3790500	3221400	901690	534280	5082000	3981400	2772600	1087800	588810	86120	57784	62340	26883	23098	89759	77805	83254	40922	24143	1	1	1	1	1	1	1	1	1	1	2	2	2	2	2
Q9Y5J6	Q9Y5J6	Mitochondrial import inner membrane translocase subunit Tim10 B	TIMM10B	7	1201200	835890	278290	199000	202700	1461400	940400	388130	240540	122610	401430	236050	54014	33894	42926	590500	362580	58287	31398	21603	14485	7615.5	1255.7	872.35	861.72	14593	9474.2	1517.4	960.86	533.84	4	4	4	4	4	4	4	4	4	4	2	2	2	2	2
O95363	O95363	Phenylalanine--tRNA ligase, mitochondrial	FARS2	7	2573400	1783800	515610	456470	614150	2611900	1870900	645770	432590	282830	598690	542530	180410	130260	129520	1154100	656420	169680	135400	124450	0	0	0	0	0	0	0	0	0	0	4	4	4	4	4	4	4	4	4	4	3	3	3	3	3
P06865;P06865-2	P06865	Beta-hexosaminidase subunit alpha	HEXA	7	1430800	3490700	4363000	1573400	1040400	1849100	3526000	4637900	1784000	764370	0	0	0	0	0	0	0	0	0	0	7824.8	8960.2	23848	6052.7	2018.2	7438.7	11969	23111	8478.8	2680.9	5	5	5	5	5	5	5	5	5	5	0	0	0	0	0
P08574	P08574	Cytochrome c1, heme protein, mitochondrial	CYC1	7	786720	711120	422100	293700	276430	883680	687330	419330	290390	119260	0	0	0	0	0	0	0	0	0	0	126710	52351	11745	9064.4	10636	127320	70395	17974	12325	7922.2	2	2	2	2	2	2	2	2	2	2	0	0	0	0	0
P11388;P11388-2;P11388-3;P11388-4;Q02880;Q02880-2	P11388;P11388-2;P11388-3;P11388-4	DNA topoisomerase 2-alpha	TOP2A	7	769620	247560	409390	492080	709910	1092700	371700	475290	530520	328350	198280	56415	187820	207340	222070	289190	70821	170050	216980	243820	0	0	0	0	0	0	0	0	0	0	5	5	5	5	5	5	5	5	5	5	2	2	2	2	2
P26358;P26358-2;P26358-3	P26358;P26358-2	DNA (cytosine-5)-methyltransferase 1	DNMT1	7	884620	439270	699360	861240	1263500	1215000	596670	868310	889590	619790	190150	115670	293410	262400	366960	314090	119190	227220	290020	399220	0	0	0	0	0	0	0	0	0	0	4	4	4	4	4	4	4	4	4	4	3	3	3	3	3
P28838;P28838-2	P28838;P28838-2	Cytosol aminopeptidase	LAP3	7	1915600	1267400	652070	671740	938260	2096900	1470000	803430	742710	414530	385670	282080	180270	133940	108220	652060	311980	180960	132790	126460	0	0	0	0	0	0	0	0	0	0	4	4	4	4	4	4	4	4	4	4	3	3	3	3	3
P37837	P37837	Transaldolase	TALDO1	7	1605700	1304000	2318800	2391600	1981300	1710500	1289300	2272200	2465500	1149600	0	0	0	0	0	0	0	0	0	0	11236	6081	11019	16124	10594	12201	7259.4	12938	19417	11058	4	4	4	4	4	4	4	4	4	4	0	0	0	0	0
P41227;P41227-2;Q9BSU3	P41227;P41227-2;Q9BSU3	N-alpha-acetyltransferase 10;N-alpha-acetyltransferase 11	NAA10;NAA11	7	564370	501610	1362000	1935300	2101400	825780	620730	1421200	2186100	1127200	760790	465810	1212400	1421300	1468600	1270300	613290	1005000	1635400	1641600	0	0	0	0	0	0	0	0	0	0	3	3	3	3	3	3	3	3	3	3	4	4	4	4	4
P54727;P54727-2	P54727	UV excision repair protein RAD23 homolog B	RAD23B	7	1382600	855840	1279600	1020200	964550	1432800	955100	1364600	1167100	546780	0	0	0	0	0	0	0	0	0	0	32523	18704	22825	26247	19016	32033	20105	26444	33080	19318	3	3	3	3	3	3	3	3	3	3	0	0	0	0	0
Q15154;Q15154-2;Q15154-3	Q15154;Q15154-2	Pericentriolar material 1 protein	PCM1	7	443200	270000	402130	321210	381600	340480	315130	365960	265230	214520	108080	90980	421340	548190	841590	208420	159260	292800	488950	678730	0	0	0	0	0	0	0	0	0	0	4	4	4	4	4	4	4	4	4	4	3	3	3	3	3
Q16850;Q16850-2	Q16850;Q16850-2	Lanosterol 14-alpha demethylase	CYP51A1	7	1179900	1848700	1846700	706510	330260	1332900	1980300	2414200	799160	243390	0	0	0	0	0	0	0	0	0	0	12986	8799.9	20543	12199	10932	14940	13474	25240	16285	11227	4	4	4	4	4	4	4	4	4	4	0	0	0	0	0
Q2TAY7;Q2TAY7-2	Q2TAY7;Q2TAY7-2	WD40 repeat-containing protein SMU1;WD40 repeat-containing protein SMU1, N-terminally processed	SMU1	7	0	0	0	0	0	0	0	0	0	0	348950	183400	376920	448950	549700	605650	254910	350120	496770	627400	7235.1	2901.3	9153.3	12070	12412	7597.4	5317.8	11755	18704	17041	0	0	0	0	0	0	0	0	0	0	4	4	4	4	4
Q5BKZ1;Q5BKZ1-3	Q5BKZ1;Q5BKZ1-3	DBIRD complex subunit ZNF326	ZNF326	7	526180	354790	651810	913900	1109800	761410	410250	710870	1034300	679360	88345	41721	147570	188070	271900	129630	66478	120070	239510	310280	0	0	0	0	0	0	0	0	0	0	3	3	3	3	3	3	3	3	3	3	4	4	4	4	4
Q6P2E9;Q6P2E9-2	Q6P2E9;Q6P2E9-2	Enhancer of mRNA-decapping protein 4	EDC4	7	0	0	0	0	0	0	0	0	0	0	191150	204920	522310	373560	557780	307300	280270	456520	360730	597590	6089.4	3322	15479	28057	49393	7299.9	6329.4	15890	34045	47024	0	0	0	0	0	0	0	0	0	0	2	2	2	2	2
Q86TC9;Q86TC9-2;Q86TC9-3	Q86TC9;Q86TC9-2	Myopalladin	MYPN	7	1874600	956710	590930	431290	513540	1722600	982200	660640	511280	241810	605820	282790	467750	362090	354850	756850	275150	373140	415530	436250	0	0	0	0	0	0	0	0	0	0	4	4	4	4	4	4	4	4	4	4	3	3	3	3	3
Q8IXM3	Q8IXM3	39S ribosomal protein L41, mitochondrial	MRPL41	7	3811100	2310400	430930	277470	293910	3773300	2597500	466110	275130	105130	0	0	0	0	0	0	0	0	0	0	55271	38760	7851.2	4692.1	5349.6	54421	40441	7950	6120.9	4545.8	2	2	2	2	2	2	2	2	2	2	0	0	0	0	0
Q8WTV0-2;Q8WTV0-4;Q8WTV0-3;Q8WTV0;Q8WTV0-5	Q8WTV0-2;Q8WTV0-4;Q8WTV0-3;Q8WTV0;Q8WTV0-5	Scavenger receptor class B member 1	SCARB1	7	1253800	1640500	1563200	826920	461870	1488600	1717700	1940700	884020	296890	0	0	0	0	0	0	0	0	0	0	11946	8458.6	19286	10396	6255.3	13676	12324	25348	15043	7415.2	3	3	3	3	3	3	3	3	3	3	0	0	0	0	0
Q8WVM8;Q8WVM8-2;Q8WVM8-3	Q8WVM8;Q8WVM8-2;Q8WVM8-3	Sec1 family domain-containing protein 1	SCFD1	7	1258200	1974900	2226500	1621000	1118200	2107400	1854500	2158000	1496800	695870	0	0	0	0	0	0	0	0	0	0	5168.3	3497.1	8345.3	4652.7	3726.7	6016.7	4836.5	10095	7620.3	3732.1	3	3	3	3	3	3	3	3	3	3	0	0	0	0	0
Q99436;Q99436-2	Q99436;Q99436-2	Proteasome subunit beta type-7	PSMB7	7	1433000	1139100	1779800	1607600	3693500	1594300	1404300	1769600	1652000	2205800	589960	437420	1035400	890950	2144900	1107500	656950	1093100	961440	2270300	0	0	0	0	0	0	0	0	0	0	3	3	3	3	3	3	3	3	3	3	4	4	4	4	4
Q99615;Q99615-2	Q99615;Q99615-2	DnaJ homolog subfamily C member 7	DNAJC7	7	1011800	835010	1079000	898920	927480	1174800	892610	1289400	1152000	503740	102890	58980	165450	116420	147670	170990	65137	136710	140940	187730	0	0	0	0	0	0	0	0	0	0	5	5	5	5	5	5	5	5	5	5	2	2	2	2	2
[truncated: 1,794 more rows]
[truncated: 15 more columns]

## Sheet: TMT Deep
Protein IDs	Majority protein IDs	Protein names	Gene names	MS/MS count	Reporter intensity 0 Expt1	Reporter intensity 1 Expt1	Reporter intensity 2 Expt1	Reporter intensity 3 Expt1	Reporter intensity 4 Expt1	Reporter intensity 5 Expt1	Reporter intensity 6 Expt1	Reporter intensity 7 Expt1	Reporter intensity 8 Expt1	Reporter intensity 9 Expt1	Reporter intensity 0 Expt2	Reporter intensity 1 Expt2	Reporter intensity 2 Expt2	Reporter intensity 3 Expt2	Reporter intensity 4 Expt2	Reporter intensity 5 Expt2	Reporter intensity 6 Expt2	Reporter intensity 7 Expt2	Reporter intensity 8 Expt2	Reporter intensity 9 Expt2	Reporter intensity 0 Expt3	Reporter intensity 1 Expt3	Reporter intensity 2 Expt3	Reporter intensity 3 Expt3	Reporter intensity 4 Expt3	Reporter intensity 5 Expt3	Reporter intensity 6 Expt3	Reporter intensity 7 Expt3	Reporter intensity 8 Expt3	Reporter intensity 9 Expt3	Reporter intensity count 0 Expt1	Reporter intensity count 1 Expt1	Reporter intensity count 2 Expt1	Reporter intensity count 3 Expt1	Reporter intensity count 4 Expt1	Reporter intensity count 5 Expt1	Reporter intensity count 6 Expt1	Reporter intensity count 7 Expt1	Reporter intensity count 8 Expt1	Reporter intensity count 9 Expt1	Reporter intensity count 0 Expt2	Reporter intensity count 1 Expt2	Reporter intensity count 2 Expt2	Reporter intensity count 3 Expt2	Reporter intensity count 4 Expt2
[truncated: 7,014 more rows]
[truncated: 15 more columns]

[truncated: 5 more sheets: LFQ Fast, LFQ Deep, Simulated Dynamic LFQ Fast, Simulated Dynamic LFQ Deep, Dynamic SILAC Deep]
