# Supplementary material for: A Mass Spectrometry-Based Approach for Mapping Protein Subcellular Localization Reveals the Spatial Proteome of Mouse Primary Neurons
Source: Cell Rep. 2017 Sep 12;20(11):2706–18. doi: 10.1016/j.celrep.2017.08.063 (PMC5775508; doi:10.1016/j.celrep.2017.08.063)
Supplement: Table S3. Proteomic Mouse Neuron Data Generated in This Study, Related to Figure 5 [file mmc3.xlsx]

## Sheet: Mouse neuron raw intensity data
Protein IDs	Majority protein IDs	Protein names	Gene names	Intensity MC_Map1_01K	Intensity MC_Map1_03K	Intensity MC_Map1_06K	Intensity MC_Map1_12K	Intensity MC_Map1_24K	Intensity MC_Map1_80K	Intensity MC_Map2_01K	Intensity MC_Map2_03K	Intensity MC_Map2_06K	Intensity MC_Map2_12K	Intensity MC_Map2_24K	Intensity MC_Map2_80K	Intensity MC_Map2_Cyt	IntensityMap2_FullProteome	Intensity MC_Map3_01K	Intensity MC_Map3_03K	Intensity MC_Map3_06K	Intensity MC_Map3_12K	Intensity MC_Map3_24K	Intensity MC_Map3_80K	Intensity MC_Map3_Cyt	Intensity Map3_FullProteome	Intensity MC_Map4_01K	Intensity MC_Map4_03K	Intensity MC_Map4_06K	Intensity MC_Map4_12K	Intensity MC_Map4_24K	Intensity MC_Map4_80K	Intensity MC_Map4_Cyt	Intensity MC_Map5_01K	Intensity MC_Map5_03K	Intensity MC_Map5_06K	Intensity MC_Map5_12K	Intensity MC_Map5_24K	Intensity MC_Map5_80K	Intensity MC_Map5_Cyt	MS/MS count MC_Map1_01K	MS/MS count MC_Map1_03K	MS/MS count MC_Map1_06K	MS/MS count MC_Map1_12K	MS/MS count MC_Map1_24K	MS/MS count MC_Map1_80K	MS/MS count MC_Map2_01K	MS/MS count MC_Map2_03K	MS/MS count MC_Map2_06K	MS/MS count MC_Map2_12K
Q9JHU4;F6ZX84	Q9JHU4	Cytoplasmic dynein 1 heavy chain 1	Dync1h1	45374000000	64163000000	57606000000	33668000000	25280000000	64673000000	28830000000	30941000000	30710000000	34942000000	31994000000	55125000000	50264000000	35833000000	26554000000	38669000000	39449000000	33712000000	18874000000	34113000000	58492000000	46862000000	19398000000	87308000000	65845000000	64457000000	45428000000	78584000000	74231000000	41723000000	64751000000	71627000000	35471000000	50765000000	81128000000	77416000000	234	214	197	205	213	283	224	221	211	224
P14873	P14873	Microtubule-associated protein 1B;MAP1B heavy chain;MAP1 light chain LC1	Map1b	25171000000	113620000000	113950000000	97674000000	107670000000	283470000000	14224000000	46426000000	51319000000	60904000000	77627000000	265210000000	71870000000	49049000000	14172000000	74001000000	80680000000	75933000000	73511000000	367230000000	77927000000	68383000000	11413000000	95824000000	100450000000	133880000000	113610000000	393280000000	105630000000	21831000000	87243000000	133390000000	89338000000	151620000000	374270000000	109830000000	104	183	181	189	232	348	103	161	181	173
P63260;Q4KL81;B1ATY1;G3UYG0	P63260;Q4KL81	Actin, cytoplasmic 2;Actin, cytoplasmic 2, N-terminally processed	Actg1	106680000000	262140000000	258110000000	190310000000	130130000000	73661000000	57253000000	200130000000	178460000000	139590000000	124000000000	81555000000	352880000000	189580000000	59252000000	275690000000	257080000000	180550000000	92412000000	76147000000	338510000000	200380000000	36502000000	216710000000	213860000000	191340000000	115280000000	94227000000	359030000000	63180000000	190880000000	298860000000	118280000000	118340000000	109770000000	338220000000	129	242	213	197	150	77	83	221	195	142
A3KGU7;A3KGU9	A3KGU7;A3KGU9		Sptan1	17829000000	63714000000	89807000000	60176000000	29241000000	38277000000	7106400000	35119000000	39330000000	34279000000	27291000000	33441000000	23506000000	13266000000	5929200000	43378000000	54775000000	39907000000	19377000000	40674000000	23783000000	17188000000	3800200000	59149000000	66085000000	62281000000	28430000000	45673000000	30747000000	8200500000	42107000000	84022000000	35252000000	44523000000	53474000000	33427000000	113	182	217	208	175	171	76	183	198	181
F7ACR9	F7ACR9		Macf1	4751500000	30001000000	43985000000	30088000000	16019000000	22467000000	3134300000	13578000000	16867000000	18087000000	11410000000	19629000000	10265000000	5482300000	2101800000	14431000000	22564000000	19016000000	9105800000	19784000000	11095000000	7515000000	885270000	24563000000	26706000000	31606000000	15486000000	24634000000	14880000000	1744400000	16856000000	31899000000	15193000000	20422000000	27426000000	15904000000	60	210	244	244	219	214	44	169	174	186
Q6ZWQ0;E9QP46;Q6ZWN0;Q6ZWQ0-2;D3YVK9;D3Z412;D3Z2J8;D6RH38;D3Z2P5;Q6ZWR6-2;Q6ZWR6-3;Q80Y61;E9QAX1;Q80Y61-2	Q6ZWQ0;E9QP46	Nesprin-2	Syne2	46009000000	19245000000	16113000000	16061000000	11600000000	6652800000	39154000000	9132800000	10938000000	15853000000	11343000000	4446000000	718020000	10074000000	35989000000	9999300000	9678000000	14232000000	8572100000	7019400000	922970000	11621000000	31344000000	9011600000	8004000000	15699000000	9287400000	6477400000	970440000	56726000000	9843600000	11701000000	8555800000	14065000000	9113000000	1874900000	338	159	159	204	193	114	345	144	150	205
P10126;Q58E64;D3YZ68;D3Z3I8	P10126;Q58E64;D3YZ68;D3Z3I8	Elongation factor 1-alpha 1;Elongation factor 1-alpha	Eef1a1	131560000000	153670000000	140970000000	116310000000	126570000000	182450000000	87857000000	84950000000	88288000000	103350000000	105870000000	157660000000	191390000000	109100000000	84853000000	99915000000	104350000000	98998000000	67409000000	147140000000	174470000000	131840000000	65985000000	146530000000	137790000000	141580000000	114710000000	195370000000	208730000000	119030000000	124950000000	136460000000	77045000000	118930000000	224290000000	202810000000	144	128	108	129	156	220	116	106	110	129
Q61879;Q3UH59;Q5SV64;Q8BXF2	Q61879;Q3UH59;Q5SV64	Myosin-10	Myh10	16746000000	82666000000	82763000000	54341000000	17447000000	7019500000	8501700000	53640000000	44638000000	34495000000	20436000000	9383000000	76592000000	31428000000	6521600000	72351000000	73155000000	41272000000	14795000000	11701000000	70395000000	39877000000	4903300000	69964000000	63401000000	55175000000	19424000000	10789000000	76402000000	8328500000	52787000000	85223000000	29052000000	25607000000	11848000000	83011000000	119	187	188	175	122	69	98	206	200	163
P05213	P05213	Tubulin alpha-1B chain	Tuba1b	49674000000	151110000000	140900000000	96728000000	64355000000	43537000000	32901000000	100720000000	93278000000	88135000000	79818000000	73402000000	227260000000	118160000000	31518000000	128570000000	117920000000	90744000000	50139000000	39201000000	227520000000	146720000000	30092000000	156060000000	132610000000	132510000000	87639000000	71701000000	262740000000	39047000000	156810000000	184410000000	84138000000	82540000000	58683000000	255900000000	62	119	110	116	91	57	54	124	109	97
P99024	P99024	Tubulin beta-5 chain	Tubb5	38027000000	158620000000	150440000000	97281000000	64282000000	44875000000	22965000000	70146000000	74677000000	66143000000	63920000000	48468000000	193550000000	94537000000	20336000000	107780000000	103740000000	71232000000	29721000000	38023000000	193860000000	112110000000	19148000000	139340000000	127880000000	127290000000	78821000000	52019000000	263710000000	29561000000	124170000000	191140000000	83188000000	84992000000	46065000000	287660000000	69	158	129	129	120	76	61	121	108	81
Q62261;A0A0A0MQG2;D3YWH8	Q62261;A0A0A0MQG2	Spectrin beta chain, non-erythrocytic 1	Sptbn1	10556000000	30547000000	42491000000	28989000000	11737000000	10777000000	3599900000	20945000000	20819000000	16580000000	11168000000	8407300000	8986800000	5930300000	3353800000	25927000000	29439000000	15919000000	8229800000	11183000000	8295400000	7392300000	1910100000	36116000000	37749000000	33945000000	13430000000	15280000000	11036000000	4168300000	27430000000	50800000000	18722000000	23568000000	20880000000	10263000000	82	161	194	181	131	106	54	155	141	124
P63017;Q504P4;D3Z5E2;D3YW43	P63017;Q504P4	Heat shock cognate 71 kDa protein	Hspa8	103640000000	133280000000	134860000000	101910000000	66808000000	72998000000	85486000000	91508000000	100680000000	111220000000	111210000000	109760000000	212340000000	120040000000	92864000000	120830000000	122980000000	112070000000	83087000000	113820000000	198030000000	138030000000	68529000000	130260000000	120160000000	130730000000	105590000000	118390000000	198770000000	102240000000	107710000000	139760000000	77614000000	111290000000	112050000000	193110000000	94	83	74	87	79	78	110	103	109	126
P58252	P58252	Elongation factor 2	Eef2	25990000000	56774000000	55707000000	53443000000	71611000000	218540000000	12384000000	27230000000	33605000000	43485000000	56111000000	203190000000	86727000000	44508000000	11261000000	36732000000	42443000000	40202000000	36440000000	152450000000	88349000000	52569000000	9255500000	46100000000	43721000000	56428000000	61642000000	221350000000	111440000000	14959000000	39066000000	46220000000	21330000000	72795000000	247730000000	107550000000	75	90	88	90	118	228	56	80	79	92
Q8BTM8;B7FAU9;B7FAV1;F6XC15;J3JS91;F6Z2C0;Q8BTM8-2;F7AVL7	Q8BTM8;B7FAU9;B7FAV1	Filamin-A	Flna	14420000000	40712000000	41239000000	21354000000	8235100000	4655500000	4427300000	30435000000	23927000000	14130000000	10169000000	5256700000	54666000000	20056000000	3553500000	37245000000	32048000000	17785000000	7280900000	5873000000	49752000000	23965000000	3080200000	43067000000	35909000000	28180000000	10264000000	6877400000	56690000000	5785900000	37223000000	49327000000	14821000000	13689000000	6405200000	59681000000	119	135	137	136	98	51	58	154	125	107
P11499;Q71LX8;E9Q3D6;E9PX27;E9Q0C3;D3Z1R1	P11499;Q71LX8	Heat shock protein HSP 90-beta	Hsp90ab1	31573000000	91517000000	72657000000	61909000000	41764000000	22296000000	17471000000	72980000000	66034000000	59226000000	53768000000	30298000000	225470000000	107170000000	15348000000	81905000000	81894000000	72580000000	40017000000	29868000000	211410000000	117160000000	11910000000	82489000000	80749000000	76664000000	58390000000	32805000000	206980000000	18963000000	80913000000	100590000000	50811000000	64755000000	34442000000	194510000000	75	102	83	91	74	62	52	100	96	78
P63038;D3Z2F2;D3Z7J9	P63038	60 kDa heat shock protein, mitochondrial	Hspd1	17800000000	197890000000	276610000000	73866000000	2144900000	235980000	16014000000	162810000000	226230000000	64641000000	4059900000	444340000	452120000	25298000000	15369000000	149390000000	229490000000	59833000000	1631300000	1604100000	668020000	27819000000	11710000000	178430000000	204560000000	66337000000	2616500000	484590000	765730000	21856000000	166910000000	260700000000	40243000000	4107200000	1464500000	1374000000	52	183	222	84	22	2	53	204	225	102
Q68FD5;Q5SXR6;F6Z1R4	Q68FD5;Q5SXR6	Clathrin heavy chain 1;Clathrin heavy chain	Cltc	8219900000	38077000000	57034000000	52048000000	29578000000	17203000000	3218200000	28365000000	33206000000	40015000000	31025000000	21194000000	44077000000	17207000000	2350300000	33827000000	47874000000	40497000000	20320000000	14492000000	44626000000	25333000000	2258300000	33057000000	40718000000	53094000000	40891000000	24282000000	58749000000	4018800000	25288000000	47796000000	35381000000	48444000000	27093000000	54445000000	48	81	104	110	97	70	32	90	96	108
P08113;Q3UAD6;F7C312	P08113;Q3UAD6;F7C312	Endoplasmin	Hsp90b1	40888000000	57590000000	89678000000	79968000000	50776000000	17866000000	12155000000	39298000000	76064000000	100170000000	60391000000	17416000000	34438000000	19444000000	13807000000	35026000000	84414000000	92666000000	45442000000	20365000000	22155000000	24111000000	9189800000	52934000000	83262000000	111520000000	63776000000	31515000000	27758000000	15175000000	40560000000	97135000000	43632000000	69485000000	28440000000	30281000000	72	77	100	115	98	54	50	86	120	148
Q01853	Q01853	Transitional endoplasmic reticulum ATPase	Vcp	22655000000	40180000000	42741000000	35183000000	29041000000	25962000000	10047000000	18827000000	23507000000	33426000000	26044000000	25618000000	73596000000	26510000000	8113900000	23780000000	30175000000	26719000000	11519000000	22100000000	67293000000	32815000000	10174000000	32542000000	33197000000	48849000000	32098000000	32883000000	89728000000	15880000000	25908000000	43041000000	25113000000	39115000000	26524000000	83838000000	72	76	74	85	88	76	58	72	81	86
P14733	P14733	Lamin-B1	Lmnb1	220810000000	71981000000	22826000000	7357700000	3328600000	1776000000	198360000000	41166000000	20913000000	19948000000	13331000000	6183400000	9024000000	70109000000	195720000000	63449000000	20854000000	17030000000	6607900000	4557700000	8904800000	77381000000	143920000000	52471000000	21936000000	18486000000	9880100000	5646100000	9641100000	252660000000	65189000000	29916000000	12941000000	15917000000	11921000000	13185000000	247	92	55	42	34	20	254	90	73	57
P20152;Q5FWJ3;A0A0A6YWC8;A2AKJ2;P31001;Q3V1K9	P20152;Q5FWJ3;A0A0A6YWC8	Vimentin	Vim	29105000000	49725000000	30799000000	29869000000	31428000000	36923000000	10975000000	27509000000	29905000000	60146000000	75731000000	47424000000	98966000000	47084000000	11667000000	34832000000	27148000000	54986000000	30169000000	50309000000	95569000000	61072000000	10182000000	63660000000	43858000000	67626000000	56206000000	56778000000	96662000000	13723000000	51810000000	46734000000	26899000000	48570000000	56378000000	104650000000	61	69	55	68	69	72	46	62	66	99
Q9D0E1;Q9D0E1-2;B8JK33;B8JK32;F6W322;F7C9U3	Q9D0E1;Q9D0E1-2;B8JK33;B8JK32	Heterogeneous nuclear ribonucleoprotein M	Hnrnpm	139150000000	47780000000	20806000000	25229000000	34544000000	55862000000	109800000000	18173000000	8065700000	24243000000	34081000000	70268000000	6276200000	38760000000	109400000000	28404000000	8599400000	20802000000	25169000000	44285000000	7036400000	44482000000	84569000000	29362000000	15564000000	42429000000	36449000000	81609000000	5681900000	156040000000	37352000000	19681000000	36952000000	72436000000	93009000000	6692600000	183	102	77	97	113	132	169	71	48	62
P20357;G3UZK9;G3UZE9;Q80X35;Q80ZL4;F7ALC8;E9Q8Y2;G3UXY3;G3UYR3	P20357	Microtubule-associated protein 2	Map2	16616000000	35652000000	16909000000	12523000000	13687000000	36123000000	12100000000	12867000000	11900000000	17629000000	21436000000	32246000000	27048000000	22552000000	14055000000	16345000000	17286000000	17233000000	12885000000	40330000000	29278000000	24465000000	8789500000	37772000000	22946000000	24788000000	17895000000	38340000000	37923000000	17452000000	28530000000	16466000000	10967000000	25487000000	39524000000	36354000000	57	76	61	68	72	110	46	58	48	67
P56480	P56480	ATP synthase subunit beta, mitochondrial	Atp5b	18606000000	227330000000	280970000000	71693000000	1996100000	398270000	20303000000	188630000000	231120000000	63590000000	1695100000	341820000	283810000	32750000000	19178000000	172280000000	274680000000	65016000000	1278000000	604050000	151680000	42405000000	19922000000	243250000000	272000000000	87303000000	1713000000	134670000	200760000	26698000000	226110000000	325870000000	39064000000	2373700000	325410000	403510000	43	170	194	82	20	5	57	173	204	86
Q68FG2	Q68FG2		Sptbn2	1309000000	16463000000	29061000000	22270000000	9732000000	17181000000	1680200000	25624000000	9529500000	8917900000	7976200000	14364000000	7335100000	3710100000	676020000	9802600000	15444000000	11056000000	4487400000	15752000000	7551000000	4687100000	449240000	13554000000	16472000000	20146000000	11215000000	26996000000	8253500000	993240000	9244800000	18863000000	8360000000	15668000000	27550000000	8807100000	16	97	126	127	102	118	15	87	95	88
P62806;B2RTM0	P62806;B2RTM0	Histone H4	Hist1h4a;Hist2h4	320370000000	183970000000	79042000000	48253000000	30786000000	27098000000	347870000000	116190000000	58033000000	31974000000	24029000000	14465000000	2385900000	163800000000	373740000000	135580000000	42566000000	28195000000	15549000000	11262000000	4437900000	162480000000	311040000000	120310000000	61286000000	58720000000	30979000000	31353000000	2785000000	449780000000	190160000000	114270000000	31514000000	30859000000	31650000000	3299400000	218	106	49	41	34	22	323	98	47	30
P52480	P52480	Pyruvate kinase PKM	Pkm	16235000000	60008000000	56511000000	35487000000	22534000000	12469000000	9738800000	46806000000	39577000000	40275000000	34059000000	24799000000	165200000000	66739000000	7964400000	50430000000	50380000000	44431000000	20264000000	21201000000	146750000000	76260000000	8453000000	58219000000	61903000000	60090000000	38356000000	28199000000	154170000000	11904000000	54970000000	66074000000	39752000000	41723000000	22146000000	150420000000	47	74	62	61	54	39	34	80	72	69
P16858;D2KHZ9;A0A0A0MQF6;S4R257;D3YYI5;S4R1W8;V9GX06;S4R1N5;Q64467;V9GXA7;A0A0R4J0X7;S4R2G5	P16858;D2KHZ9;A0A0A0MQF6;S4R257;D3YYI5	Glyceraldehyde-3-phosphate dehydrogenase	Gapdh;GAPDH;Gm7293	44183000000	74148000000	66552000000	59838000000	52398000000	56237000000	27057000000	53460000000	46776000000	56269000000	54749000000	58632000000	148310000000	79810000000	17799000000	55317000000	42410000000	43517000000	29791000000	43158000000	141470000000	85219000000	22329000000	48483000000	54850000000	59106000000	58025000000	73380000000	203230000000	24818000000	40998000000	62767000000	35301000000	57740000000	59045000000	190290000000	43	50	54	56	61	56	49	72	69	58
P19096;A0A0U1RNJ1;A0A0U1RPP5	P19096;A0A0U1RNJ1	Fatty acid synthase;[Acyl-carrier-protein] S-acetyltransferase;[Acyl-carrier-protein] S-malonyltransferase;3-oxoacyl-[acyl-carrier-protein] synthase;3-oxoacyl-[acyl-carrier-protein] reductase;3-hydroxyacyl-[acyl-carrier-protein] dehydratase;Enoyl-[acyl-carrier-protein] reductase;Oleoyl-[acyl-carrier-protein] hydrolase	Fasn	2635700000	23087000000	18208000000	11631000000	7222100000	4457600000	1697000000	13281000000	10468000000	9918000000	6581500000	4272600000	59966000000	22418000000	1024300000	16624000000	16138000000	12560000000	5698400000	4419900000	56192000000	26142000000	965340000	20504000000	20017000000	16953000000	9081400000	7461100000	67820000000	1441400000	17899000000	25327000000	9734800000	11607000000	7152800000	71709000000	36	95	86	77	72	48	23	88	85	82
P20029	P20029	78 kDa glucose-regulated protein	Hspa5	46766000000	55320000000	89785000000	82183000000	49821000000	20939000000	27917000000	44519000000	82698000000	105420000000	65379000000	21274000000	17567000000	25070000000	24676000000	39358000000	90495000000	105730000000	48151000000	29605000000	11875000000	28565000000	22102000000	52436000000	73943000000	110870000000	70880000000	33739000000	21372000000	35649000000	45191000000	88894000000	55992000000	73423000000	34354000000	17195000000	67	60	77	81	72	46	80	94	118	135
Q91ZX7;A0A0R4J0I9;Q3U5J2;D3Z5M3;F6UAC8;A0A0N4SVX0	Q91ZX7;A0A0R4J0I9	Prolow-density lipoprotein receptor-related protein 1;Low-density lipoprotein receptor-related protein 1 85 kDa subunit;Low-density lipoprotein receptor-related protein 1 515 kDa subunit;Low-density lipoprotein receptor-related protein 1 intracellular domain	Lrp1	1313900000	12649000000	30561000000	35290000000	27478000000	19679000000	738310000	5724000000	8956000000	19935000000	21161000000	15204000000	51397000	1407300000	240390000	5081000000	10026000000	19043000000	14788000000	21577000000	166430000	1838300000	148820000	7456200000	12352000000	34707000000	26420000000	20325000000	109690000	389960000	4178300000	13374000000	15929000000	32649000000	28668000000	252440000	26	91	138	168	175	128	8	73	99	124
Q99P72;Q99P72-3;Q8BH78;Q8BHF5;Q99P72-1	Q99P72;Q99P72-3	Reticulon-4	Rtn4	4867900000	26401000000	47757000000	63705000000	72197000000	68176000000	2268500000	8958200000	17686000000	38538000000	43457000000	52580000000	6563900000	6844600000	1973400000	11526000000	22842000000	37287000000	33531000000	69782000000	5600900000	9887600000	1554500000	18601000000	26291000000	59313000000	54473000000	71655000000	8195400000	2511800000	12817000000	29636000000	31464000000	58091000000	72817000000	11040000000	36	71	89	111	122	104	29	57	69	90
A0A0R4J0K2;K3W4R5;A2AGT5;A2AGT5-3;Z4YL78;A2AGT5-2	A0A0R4J0K2;K3W4R5;A2AGT5;A2AGT5-3;Z4YL78;A2AGT5-2	Cytoskeleton-associated protein 5	Ckap5	4941700000	19636000000	22346000000	15639000000	13356000000	28662000000	3066200000	5851500000	7643400000	10534000000	14088000000	34620000000	3018300000	3700300000	3487400000	6780500000	8511600000	9917800000	9735200000	24561000000	3196100000	4348200000	1649200000	12006000000	12706000000	15354000000	15817000000	42102000000	2901500000	3415100000	9704400000	16397000000	10476000000	18908000000	38107000000	3448000000	49	93	94	90	101	135	42	61	72	90
Q99PV0;B7ZC27	Q99PV0	Pre-mRNA-processing-splicing factor 8	Prpf8	36170000000	11251000000	4169400000	5398500000	9745700000	19718000000	35492000000	4624500000	1945000000	5342900000	9683200000	26279000000	5073300000	11269000000	34200000000	6504400000	1630500000	3763700000	8578300000	18720000000	4996300000	12762000000	30451000000	6064000000	2558500000	9169100000	14416000000	37528000000	5845800000	57055000000	8221500000	3688100000	5549000000	20614000000	42372000000	6866100000	133	65	31	53	94	103	151	54	22	56
E9PWE8;Q3TT92;D3YUS0;D3Z567	E9PWE8;Q3TT92		Dpysl3	7010500000	50266000000	43132000000	28424000000	14669000000	10040000000	4053600000	26169000000	25434000000	29530000000	26844000000	13869000000	69716000000	30612000000	4889100000	36148000000	35472000000	26955000000	14079000000	12151000000	75739000000	44468000000	7449300000	75602000000	50986000000	45701000000	36426000000	22578000000	100800000000	9813900000	55639000000	57855000000	20624000000	37541000000	17684000000	96638000000	38	67	69	62	53	39	35	74	73	64
P23116	P23116	Eukaryotic translation initiation factor 3 subunit A	Eif3a	3866100000	15021000000	16237000000	15224000000	19100000000	69823000000	1395200000	5667200000	7234500000	11234000000	16057000000	72753000000	14249000000	7593200000	763340000	5804600000	7170700000	9350900000	9481100000	65695000000	15344000000	9571900000	949270000	10416000000	9975300000	13963000000	14420000000	72618000000	14589000000	1201900000	6773000000	9526100000	7068700000	21883000000	90238000000	17032000000	35	75	75	91	117	160	20	58	66	73
Q8VDD5;F2Z494	Q8VDD5	Myosin-9	Myh9	16765000000	13947000000	10801000000	5003300000	1630500000	544690000	2669700000	9136300000	8959500000	7233900000	4645300000	1741500000	18788000000	6690100000	1538600000	12627000000	12749000000	8388000000	3007700000	1502500000	16679000000	7161900000	1487200000	17705000000	15130000000	11262000000	4487800000	1701600000	23324000000	2327700000	13558000000	18128000000	6626700000	6191400000	1972000000	24525000000	120	95	68	61	35	11	48	95	88	81
B2M1R6;P61979-3;H3BKD0;D3Z5X4;H3BKI8;H3BLP7;Q8BT23;H3BJS9;H3BJ43	B2M1R6;P61979-3;H3BKD0;D3Z5X4	Heterogeneous nuclear ribonucleoprotein K	Hnrnpk;Gm7964	159610000000	67949000000	34048000000	32998000000	43066000000	61007000000	100500000000	25730000000	23505000000	53432000000	62879000000	68248000000	44032000000	55480000000	107560000000	37498000000	18572000000	40664000000	29938000000	57408000000	44487000000	62397000000	59397000000	53358000000	28186000000	60421000000	52227000000	56960000000	50167000000	106620000000	60943000000	27596000000	26624000000	59186000000	71648000000	56056000000	108	58	44	52	62	70	110	50	51	68
Q6P4T2	Q6P4T2	U5 small nuclear ribonucleoprotein 200 kDa helicase	Snrnp200	41105000000	12141000000	4217900000	6084800000	10016000000	20380000000	31845000000	4842100000	2072300000	5554100000	9853900000	27195000000	4902700000	11539000000	31699000000	6614800000	1321000000	4374300000	6951600000	17865000000	5604900000	13704000000	27274000000	5871900000	2779300000	10030000000	15728000000	32630000000	5369300000	54302000000	8537800000	2992200000	6136100000	22749000000	39763000000	6027200000	122	68	28	45	81	95	129	54	31	63
E9PVA8	E9PVA8		Gcn1l1	2611200000	8209500000	11698000000	15269000000	17129000000	33118000000	2569100000	3669900000	5623000000	10709000000	14465000000	34515000000	2582400000	3497000000	2102900000	3866600000	6111000000	11083000000	12705000000	17987000000	2418800000	3960600000	1437600000	7981900000	9766500000	19721000000	18893000000	43244000000	2252900000	2378000000	5273900000	12474000000	10138000000	27141000000	48281000000	2373500000	38	63	68	96	119	141	42	49	55	85
O35737;Q811L7;Q8C2Q7	O35737;Q811L7;Q8C2Q7	Heterogeneous nuclear ribonucleoprotein H;Heterogeneous nuclear ribonucleoprotein H, N-terminally processed	Hnrnph1	70646000000	31303000000	18505000000	20285000000	23437000000	29306000000	32368000000	12246000000	13258000000	27074000000	31071000000	28334000000	15567000000	18671000000	46790000000	15403000000	12248000000	24563000000	13674000000	18614000000	17495000000	21074000000	39094000000	26229000000	18696000000	26141000000	28280000000	31197000000	14967000000	60687000000	25177000000	17447000000	14560000000	34749000000	35522000000	20654000000	155	59	36	49	63	66	118	43	42	74
F8VQC7;A0A087WQ25;A0A087WPX0;A0A087WRS1;A0A087WP85;Q61595;A0A087WQD0;A0A087WP14;A0A087WPW5;A0A087WP48;Q61595-11;Q61595-15;Q61595-10;Q61595-4;Q61595-7;Q61595-8;Q61595-12	F8VQC7;A0A087WQ25;A0A087WPX0;A0A087WRS1;A0A087WP85;Q61595;A0A087WQD0;A0A087WP14;A0A087WPW5;A0A087WP48;Q61595-11;Q61595-15;Q61595-10;Q61595-4;Q61595-7;Q61595-8;Q61595-12	Kinectin	Ktn1	14871000000	18678000000	34968000000	30867000000	15726000000	7516600000	10611000000	10064000000	21247000000	36696000000	18730000000	6714000000	265430000	6317000000	9930900000	9781800000	24454000000	35940000000	16256000000	8958800000	342100000	6375600000	8042800000	14503000000	27251000000	41966000000	17553000000	8649300000	236870000	13375000000	12165000000	30670000000	23828000000	23680000000	9793100000	531930000	82	77	101	114	103	56	84	71	100	117
P14211;B2MWM9	P14211;B2MWM9	Calreticulin	Calr	42002000000	53056000000	86408000000	77587000000	50914000000	23310000000	13379000000	37862000000	60980000000	86517000000	59947000000	25105000000	41878000000	19402000000	14683000000	34015000000	69975000000	84065000000	39837000000	24939000000	26788000000	22061000000	9668000000	40391000000	66641000000	92898000000	55526000000	35055000000	35588000000	13689000000	32733000000	70284000000	42869000000	61454000000	31480000000	37139000000	68	59	82	96	79	47	44	74	98	116
Q03265;D3Z6F5;D6RJ16	Q03265;D3Z6F5	ATP synthase subunit alpha, mitochondrial;ATP synthase subunit alpha	Atp5a1	22375000000	193040000000	249000000000	54444000000	2045000000	977940000	13540000000	128480000000	189370000000	56450000000	3047600000	789720000	181370000	27030000000	13877000000	134950000000	195170000000	54426000000	1143800000	773390000	193690000	31736000000	17507000000	172510000000	211760000000	76322000000	853220000	326310000	592630000	28725000000	173490000000	239610000000	31046000000	3266000000	322940000	394680000	33	113	157	62	12	4	38	159	203	77
O08553	O08553	Dihydropyrimidinase-related protein 2	Dpysl2	14282000000	53261000000	41144000000	31102000000	20830000000	12727000000	7312200000	31134000000	30813000000	35094000000	38750000000	20059000000	88702000000	41485000000	7857800000	44221000000	41345000000	34319000000	17485000000	14765000000	88024000000	54029000000	9785200000	87119000000	59284000000	57087000000	37319000000	24810000000	103210000000	14699000000	62716000000	72235000000	25753000000	34949000000	19312000000	95909000000	38	57	49	51	46	34	34	68	64	68
Q5EBP8;P49312;P49312-2;V9GXF8	Q5EBP8;P49312;P49312-2	Heterogeneous nuclear ribonucleoprotein A1;Heterogeneous nuclear ribonucleoprotein A1, N-terminally processed	Hnrnpa1	108630000000	35714000000	17560000000	21786000000	28145000000	29485000000	73699000000	13124000000	8497200000	20802000000	31381000000	48880000000	7384000000	30772000000	81036000000	26124000000	9275500000	17907000000	7659500000	49787000000	6418300000	43333000000	78881000000	18131000000	10345000000	24109000000	30965000000	47876000000	7529400000	108580000000	26188000000	16501000000	16513000000	41744000000	52150000000	7887100000	129	52	37	45	49	56	120	47	35	52
P27661	P27661	Histone H2AX	H2afx	150730000000	97242000000	46422000000	14290000000	9932300000	7562400000	131850000000	33870000000	16780000000	14578000000	8879100000	7628900000	1770500000	53395000000	118680000000	54248000000	12514000000	8704000000	996880000	3637700000	6056600000	55086000000	165110000000	64660000000	38037000000	23561000000	10349000000	10043000000	3893900000	307520000000	111760000000	35118000000	8588900000	11316000000	10959000000	3109000000	157	60	25	13	12	10	289	73	29	29
E9QNN1;O70133-2;Q3UR42	E9QNN1;O70133-2;Q3UR42	ATP-dependent RNA helicase A	Dhx9	80325000000	33003000000	12527000000	12817000000	18071000000	30532000000	72665000000	12466000000	5207400000	10552000000	17907000000	31272000000	2187500000	23533000000	79062000000	19393000000	4197600000	6991700000	8428700000	24152000000	2446800000	28546000000	63330000000	15525000000	6662100000	16870000000	25837000000	44483000000	2017700000	111150000000	20416000000	12513000000	15887000000	34325000000	51376000000	2636500000	135	71	49	55	70	75	139	58	38	53
P27773;F6Q404	P27773	Protein disulfide-isomerase A3	Pdia3	51921000000	56622000000	89520000000	79305000000	46637000000	27677000000	17841000000	35489000000	71200000000	87012000000	60860000000	24439000000	33457000000	22020000000	19492000000	37581000000	66726000000	84338000000	45261000000	30111000000	27179000000	22135000000	11831000000	39224000000	63708000000	98904000000	57580000000	36356000000	40892000000	16645000000	35772000000	63304000000	50792000000	59417000000	29217000000	36682000000	51	53	61	68	63	43	52	65	79	99
Q60932-2;Q60932;F2Z471	Q60932-2;Q60932;F2Z471	Voltage-dependent anion-selective channel protein 1	Vdac1	8493500000	75670000000	92153000000	24091000000	2139100000	993930000	4302500000	46693000000	64262000000	16800000000	2500000000	1136800000	0	8062700000	5423500000	43568000000	78401000000	18838000000	1278300000	2264600000	22343000	10934000000	5208600000	64534000000	72662000000	23430000000	2055500000	1488000000	0	8547900000	60738000000	93036000000	8321500000	3840700000	1697600000	0	28	99	129	56	21	12	25	138	173	54
Q9Z1X4-3;Q9Z1X4;Q9Z1X4-2;Q45VK5	Q9Z1X4-3;Q9Z1X4;Q9Z1X4-2;Q45VK5	Interleukin enhancer-binding factor 3	Ilf3	38011000000	13723000000	7180300000	9155800000	14467000000	38849000000	27155000000	4586100000	2933300000	7131900000	14006000000	44753000000	6386000000	10943000000	28389000000	6822200000	2864200000	5598500000	10105000000	39416000000	5589400000	12130000000	19433000000	6324500000	3378500000	9686100000	17333000000	55642000000	5487900000	36711000000	6552200000	3621600000	6019700000	23487000000	54098000000	5752800000	111	52	32	54	78	99	107	42	35	46
B2RVD5;Q8CGP1;Q8CBB6	B2RVD5;Q8CGP1;Q8CBB6	Histone H2B;Histone H2B type 1-K	Hist1h2bk;Hist1h2br	224080000000	154250000000	74422000000	41366000000	28000000000	21238000000	333790000000	127670000000	67219000000	46926000000	30524000000	27280000000	10605000000	163590000000	312150000000	155690000000	52086000000	38700000000	30635000000	18544000000	10766000000	172440000000	272220000000	117680000000	64126000000	63112000000	28182000000	19395000000	7688400000	322780000000	204160000000	122300000000	41519000000	38044000000	37158000000	8608400000	167	80	33	21	18	14	248	98	44	23
Q80X90	Q80X90	Filamin-B	Flnb	5052200000	8985700000	7131200000	4212400000	1608400000	721950000	1436300000	7475700000	4905600000	3458800000	1915500000	779770000	18415000000	5481700000	538640000	8740300000	7458800000	3317800000	1343400000	867680000	17767000000	6463900000	436160000	10906000000	8872500000	5514500000	1706600000	709540000	22182000000	765160000	8726200000	11168000000	3074200000	2635700000	596280000	21607000000	59	69	65	53	36	7	21	91	74	63
Q6ZQ08;Q6ZQ08-4	Q6ZQ08;Q6ZQ08-4	CCR4-NOT transcription complex subunit 1	Cnot1	1640200000	6741600000	10462000000	14613000000	19666000000	29800000000	883990000	2755000000	4926600000	11821000000	15358000000	26257000000	1466200000	2414200000	817160000	2086600000	4474600000	9487400000	12345000000	14345000000	1669300000	2752500000	577480000	6473800000	7040500000	16758000000	20944000000	34735000000	2155500000	973440000	5475700000	7128600000	8540700000	26606000000	34764000000	2853800000	26	45	65	83	118	121	17	36	45	94
Q8CGC7;A0A0A6YWA4;A0A0A6YWH3	Q8CGC7	Bifunctional glutamate/proline--tRNA ligase;Glutamate--tRNA ligase;Proline--tRNA ligase	Eprs	4796600000	10395000000	14141000000	13096000000	11723000000	23735000000	2572700000	5608800000	7320700000	9503000000	8426800000	23654000000	16806000000	8563200000	1453200000	5104000000	8392400000	10398000000	6133600000	26211000000	14774000000	9938000000	1147700000	7419800000	9115100000	11181000000	9433700000	26998000000	16203000000	2078400000	5550600000	11264000000	6197200000	11384000000	27926000000	18270000000	40	56	63	72	70	101	34	49	56	60
Q8VIJ6	Q8VIJ6	Splicing factor, proline- and glutamine-rich	Sfpq	122640000000	40176000000	17647000000	16221000000	20511000000	30225000000	99169000000	17584000000	10531000000	14609000000	17412000000	34199000000	1340400000	32149000000	102580000000	28064000000	7753100000	11329000000	10602000000	29694000000	1621700000	33692000000	80401000000	23289000000	12865000000	27428000000	28663000000	50588000000	1932500000	148150000000	29874000000	16605000000	22387000000	52280000000	51379000000	1968800000	147	71	47	50	62	76	141	52	36	42
G5E924;G3UY56;G3UYY3	G5E924		Hnrnpl	102150000000	34685000000	16223000000	16692000000	22153000000	28991000000	84674000000	12623000000	5417500000	12237000000	18212000000	30647000000	2076800000	25091000000	96460000000	24297000000	3941300000	10602000000	11688000000	30656000000	2078600000	28683000000	55011000000	12734000000	5488000000	19559000000	21407000000	44320000000	2672700000	92378000000	23731000000	10263000000	13410000000	32032000000	47248000000	3215100000	133	63	37	50	71	71	141	49	38	39
A0A0A6YY91	A0A0A6YY91		Ncam1	1310900000	21867000000	49385000000	58275000000	47520000000	35347000000	1169600000	15269000000	27552000000	38260000000	41654000000	31223000000	904040000	6765200000	1163600000	17103000000	32506000000	45872000000	35473000000	41472000000	1401100000	8900400000	732930000	24808000000	46570000000	68689000000	50459000000	50610000000	1404100000	2135200000	20373000000	54229000000	46119000000	68730000000	66029000000	2055100000	19	49	78	94	87	71	17	58	74	82
Q62318;Q62318-2	Q62318;Q62318-2	Transcription intermediary factor 1-beta	Trim28	51546000000	24222000000	7408600000	7410400000	5839900000	12548000000	34080000000	9615600000	5693400000	6226600000	8687200000	14205000000	59222000000	27596000000	37886000000	13524000000	4921000000	4016000000	4550000000	10464000000	49407000000	33301000000	37701000000	13645000000	6889500000	9210800000	7575300000	16977000000	63457000000	58236000000	15371000000	6515300000	5796000000	10205000000	15446000000	59254000000	97	65	41	48	50	55	106	47	42	34
P17182;Q5FW97;Q6PHC1;B0QZL1;B1ARR7;B1ARR6;A0A0N4SUW8	P17182;Q5FW97;Q6PHC1	Alpha-enolase	Eno1;EG433182	10479000000	33074000000	28009000000	24738000000	16175000000	6552100000	4508300000	37481000000	27835000000	27203000000	26706000000	13027000000	124640000000	49605000000	3988900000	39893000000	35455000000	27340000000	15048000000	14889000000	110750000000	62575000000	2289900000	23945000000	19275000000	29461000000	17863000000	15105000000	121080000000	4675600000	20951000000	36147000000	19156000000	28741000000	13523000000	105970000000	34	48	46	37	33	27	23	55	45	48
Q8VEK3;G3XA10	Q8VEK3;G3XA10	Heterogeneous nuclear ribonucleoprotein U	Hnrnpu;Gm28062	98505000000	42876000000	20208000000	25537000000	40936000000	90158000000	84427000000	17832000000	7866700000	20040000000	38935000000	92191000000	31707000000	38465000000	84211000000	27575000000	8166200000	17200000000	26778000000	87559000000	31535000000	40023000000	67758000000	16433000000	10669000000	22485000000	39304000000	104890000000	33137000000	99231000000	17827000000	12346000000	11936000000	48632000000	118970000000	28239000000	99	44	33	45	61	111	98	41	29	45
Q02053;B9EHN0;P31254	Q02053;B9EHN0	Ubiquitin-like modifier-activating enzyme 1	Uba1	7099900000	37062000000	19202000000	15651000000	9990800000	5642000000	4247600000	15347000000	12277000000	12182000000	11540000000	6302600000	78851000000	31911000000	2875100000	20849000000	17873000000	14794000000	7467000000	4434400000	72571000000	39446000000	2629600000	28337000000	21772000000	23586000000	11394000000	5143500000	87131000000	3152000000	18365000000	24261000000	10534000000	12740000000	5534400000	96157000000	43	56	50	47	45	36	35	52	53	44
Q8K310;Q5BL18;A0A087WSU2;A0A087WSP7;A0A087WQZ1;A0A087WQD6;A0A087WNW7;A0A087WNP3;A0A087WPU5;A0A087WPQ5;A0A087WQ54;A0A087WQP4;A0A087WSF8	Q8K310;Q5BL18;A0A087WSU2	Matrin-3	Matr3	83707000000	28826000000	8936300000	12558000000	16529000000	23134000000	55806000000	7732100000	3708000000	10544000000	18492000000	23064000000	6057600000	19126000000	56058000000	13983000000	2942900000	8094600000	6222300000	15498000000	5451600000	24333000000	47128000000	14802000000	6151200000	12701000000	17401000000	30026000000	6767300000	66962000000	17255000000	8158600000	9820500000	27599000000	35408000000	6895600000	131	68	38	62	64	65	105	40	28	53
O88569;O88569-2;A0A0N4SUM2	O88569;O88569-2;A0A0N4SUM2	Heterogeneous nuclear ribonucleoproteins A2/B1	Hnrnpa2b1	129170000000	58884000000	31035000000	32842000000	37604000000	42800000000	97441000000	22359000000	11997000000	26860000000	38184000000	54544000000	9061400000	47045000000	114760000000	46221000000	13437000000	24911000000	19871000000	53783000000	8276500000	56605000000	110540000000	38100000000	18178000000	44877000000	52383000000	72025000000	11190000000	154880000000	54959000000	19078000000	37227000000	63775000000	75409000000	10526000000	134	61	38	49	63	65	108	48	32	51
E9PVZ8;E9Q028;Q9CTU9	E9PVZ8		Golgb1	885840000	25032000000	32999000000	8286200000	2232600000	1144000000	462370000	7718500000	15018000000	7361500000	1771900000	505390000	44502000	480160000	267560000	7067800000	17495000000	7162800000	1670800000	1222500000	56847000	701930000	31352000	15085000000	20047000000	8156600000	1240500000	697190000	9462600	97121000	8511000000	21285000000	4015800000	3044400000	1895700000	69323000	9	178	177	104	50	14	5	104	155	111
P60843;Q5F2A7	P60843;Q5F2A7	Eukaryotic initiation factor 4A-I	Eif4a1	15080000000	40367000000	33604000000	26348000000	30013000000	57645000000	7731300000	17758000000	17579000000	23940000000	32218000000	55112000000	55967000000	30453000000	7238400000	19488000000	20223000000	21251000000	20548000000	38159000000	49765000000	30292000000	9280300000	43522000000	34011000000	38794000000	36822000000	69924000000	67673000000	12522000000	35374000000	37017000000	19067000000	41769000000	66178000000	72915000000	33	47	44	45	56	81	33	53	57	52
Q8C8R3-4;Q8C8R3;Q8C8R3-5;S4R2F3;S4R2R5;Q8C8R3-3;Q8C8R3-7;S4R1I1;Q8C8R3-8;S4R1U2;S4R2Q9;S4R241	Q8C8R3-4;Q8C8R3;Q8C8R3-5	Ankyrin-2	Ank2	431660000	7663300000	12282000000	7827100000	3772400000	5957500000	129390000	2816800000	3114900000	2719000000	2132600000	3696100000	1022400000	368780000	103660000	3527200000	5500300000	3774800000	1952100000	6561300000	1652600000	725460000	13236000	7250900000	9590300000	7132700000	3680500000	7053300000	1789400000	209740000	5775700000	12394000000	5060600000	6739600000	9054700000	2239100000	3	82	97	109	80	105	0	52	69	62
P42932;Q3UL22;H3BL49;H3BJB6;H3BKG2;H3BLL1;H3BKR8	P42932;Q3UL22;H3BL49	T-complex protein 1 subunit theta	Cct8	7187300000	27498000000	24492000000	17997000000	13114000000	31664000000	3618900000	15155000000	13243000000	16084000000	16377000000	39263000000	57917000000	22411000000	2715800000	17710000000	18739000000	18121000000	10514000000	31201000000	52286000000	24757000000	2953900000	27057000000	24320000000	28632000000	18752000000	45239000000	60817000000	5366500000	23695000000	33935000000	17116000000	23565000000	47956000000	63276000000	37	54	50	53	45	68	33	62	58	48
P09103;E9Q8G8	P09103	Protein disulfide-isomerase	P4hb	28403000000	42418000000	69410000000	60645000000	35851000000	16589000000	9841200000	30435000000	55327000000	63192000000	43193000000	15067000000	29824000000	14908000000	11284000000	26193000000	52032000000	58703000000	34524000000	19252000000	20931000000	15783000000	5380800000	33978000000	54259000000	69223000000	39421000000	24826000000	30956000000	5942500000	24211000000	65258000000	34966000000	46950000000	28281000000	29028000000	50	57	59	63	63	45	37	61	64	82
P26043;Q7TSG6	P26043;Q7TSG6	Radixin	Rdx	10445000000	15948000000	21743000000	24788000000	23224000000	24393000000	6808200000	14242000000	15890000000	25668000000	29261000000	33325000000	15810000000	10260000000	6407300000	19885000000	26762000000	30584000000	19656000000	32148000000	14913000000	12386000000	4015700000	21788000000	24741000000	38727000000	27062000000	32899000000	14738000000	6609200000	18248000000	29496000000	25217000000	35818000000	33203000000	16198000000	44	48	54	67	72	62	33	52	53	69
Q6P5E4;G3UYG7;G3UZU8;G3UY73;G3UY35	Q6P5E4	UDP-glucose:glycoprotein glucosyltransferase 1	Uggt1	7752300000	10261000000	19053000000	18170000000	10223000000	4122900000	3024500000	6065900000	12282000000	19585000000	11560000000	4062500000	5311700000	2945600000	2148300000	4234900000	13442000000	17082000000	8584200000	4303500000	4412800000	3948800000	1899000000	8004200000	14964000000	26767000000	13160000000	6402700000	4548500000	2182200000	6414900000	18950000000	13291000000	15296000000	5861700000	4891100000	57	58	77	74	68	39	39	53	82	93
Q04447	Q04447	Creatine kinase B-type	Ckb	6205200000	38903000000	32071000000	22249000000	16439000000	6948700000	2968700000	27111000000	19657000000	20069000000	16536000000	8465200000	110160000000	40007000000	3017800000	33005000000	28586000000	23393000000	11586000000	10995000000	89681000000	46019000000	2202600000	28889000000	37872000000	41279000000	22465000000	13965000000	122360000000	3142000000	33010000000	46065000000	25019000000	23966000000	11698000000	114790000000	29	44	44	38	44	25	26	62	51	43
P38647	P38647	Stress-70 protein, mitochondrial	Hspa9	8786300000	121950000000	162120000000	29879000000	743710000	141580000	7253600000	79432000000	124030000000	30898000000	565500000	28808000	260550000	13841000000	7923800000	77242000000	136240000000	29059000000	518330000	57600000	338410000	15811000000	4541200000	106150000000	112190000000	42092000000	387870000	9305300	383060000	9460400000	97154000000	140360000000	18201000000	883320000	14194000	650580000	36	107	126	67	11	1	44	145	158	81
Q6P5H2;Q6P5H2-2	Q6P5H2;Q6P5H2-2	Nestin	Nes	3409000000	7651100000	3727700000	2986700000	2357400000	2480800000	1070000000	3322800000	2869200000	5322200000	6943100000	4443400000	29418000000	8554800000	696350000	4300800000	3526500000	5149500000	2626700000	4040400000	26107000000	11316000000	530410000	8309300000	5082000000	6971800000	4426600000	4167500000	23040000000	932450000	7824200000	5531800000	3577600000	3979300000	4789700000	26075000000	43	60	43	39	49	41	17	48	40	54
P80318;Q3U4U6;E9Q133;Q3U0I3;F6Q609;F6ZVG8	P80318;Q3U4U6;E9Q133;Q3U0I3;F6Q609	T-complex protein 1 subunit gamma	Cct3	7136600000	21904000000	17152000000	15234000000	11893000000	27144000000	3549600000	11606000000	12988000000	15523000000	15227000000	32106000000	47408000000	17931000000	2457400000	14366000000	14188000000	14341000000	5797000000	26337000000	43221000000	21396000000	2668200000	26296000000	22560000000	23599000000	16181000000	33741000000	47420000000	3842900000	24998000000	30226000000	15211000000	18707000000	33730000000	47232000000	31	48	49	50	48	63	30	48	51	46
P29341;F6ZAX1;A2A5N3;Q8C7D3	P29341	Polyadenylate-binding protein 1	Pabpc1	8192700000	23978000000	30313000000	28141000000	35737000000	74407000000	4188400000	14165000000	21541000000	29460000000	37035000000	74663000000	20720000000	11381000000	3342800000	13155000000	19121000000	27144000000	26566000000	64062000000	19458000000	15717000000	4098900000	30390000000	26863000000	45344000000	46613000000	84401000000	23059000000	5199700000	20370000000	28374000000	22236000000	56215000000	86074000000	23127000000	39	51	56	60	82	100	28	42	57	59
Q62167;Q3TQX5;P16381;B9EIA2	Q62167;Q3TQX5;P16381;B9EIA2	ATP-dependent RNA helicase DDX3X;Putative ATP-dependent RNA helicase Pl10	Ddx3x;D1Pas1	9103800000	20686000000	26430000000	23147000000	26238000000	40998000000	5248800000	9354100000	14695000000	31304000000	31287000000	37036000000	5817100000	7597200000	8791300000	10477000000	14339000000	25230000000	15184000000	26822000000	6017000000	11039000000	5173600000	15678000000	13974000000	22951000000	23514000000	28387000000	8510900000	9387700000	13028000000	17561000000	15828000000	28317000000	32561000000	8754200000	43	50	64	73	74	80	37	46	55	83
O55143;J3KMM5;O55143-2;Q64518;B1ATS4;B1ATS5;E9Q559;Q64518-2;Q64518-3	O55143;J3KMM5;O55143-2	Sarcoplasmic/endoplasmic reticulum calcium ATPase 2;Calcium-transporting ATPase	Atp2a2	23011000000	20143000000	32946000000	36243000000	28174000000	15908000000	14105000000	9185400000	18088000000	28853000000	20185000000	10238000000	78874000	5789800000	14313000000	9977500000	22177000000	24830000000	16797000000	12198000000	205770000	6883200000	10157000000	11835000000	18686000000	37108000000	18532000000	16098000000	123460000	16058000000	11822000000	27246000000	19957000000	28871000000	19444000000	280340000	65	54	69	77	80	63	69	58	75	85
Q61656;Q8BTS0;S4R1I6;B1ARB9;B1ARC0;S4R1E3	Q61656;Q8BTS0;S4R1I6	Probable ATP-dependent RNA helicase DDX5	Ddx5	103850000000	32914000000	13726000000	17505000000	24389000000	50266000000	89084000000	16117000000	8877700000	16283000000	26291000000	58455000000	7273700000	35249000000	89650000000	27491000000	8021400000	14240000000	19964000000	49232000000	8012600000	36346000000	85166000000	18089000000	11240000000	26842000000	34731000000	68746000000	8535700000	124220000000	26936000000	14832000000	17771000000	50972000000	75514000000	9368000000	93	48	36	49	56	67	109	46	40	38
Q64511;F6U5K2;F6XX57;F6V2E8	Q64511	DNA topoisomerase 2-beta	Top2b	96891000000	29722000000	5764900000	1993500000	1279600000	2256100000	74247000000	8813500000	2085900000	909460000	957540000	2589600000	118200000	20522000000	75046000000	14836000000	855140000	457320000	575830000	2005700000	243950000	22104000000	63652000000	11374000000	2242500000	2141100000	1726100000	4834800000	140520000	101690000000	20404000000	4485200000	1362400000	2737400000	4951500000	320380000	161	92	41	19	27	35	171	70	23	14
Q3U2G2;Q61316	Q3U2G2;Q61316	Heat shock 70 kDa protein 4	Hspa4	6734600000	16947000000	11848000000	9952600000	6391900000	4363300000	2594300000	9719300000	7049000000	7473100000	6621600000	4675100000	53693000000	14936000000	1625100000	11092000000	10173000000	8793500000	5692500000	5479200000	49061000000	17438000000	1231200000	12883000000	12057000000	11567000000	5974600000	5475200000	60860000000	1982600000	8266900000	15301000000	6747700000	9069800000	6070600000	57922000000	47	61	55	57	54	46	32	49	47	44
Q3TLH4;A0A0A0MQ79;S4R294;S4R209;S4R298	Q3TLH4;A0A0A0MQ79;S4R294	Protein PRRC2C	Prrc2c	1440000000	6397900000	9425300000	11951000000	14880000000	27889000000	742500000	2717000000	5418700000	10842000000	13302000000	25456000000	2539400000	2646300000	474860000	1493100000	4690100000	8793300000	9953300000	25416000000	3452100000	2654900000	234790000	5230800000	4634700000	11743000000	11614000000	26527000000	3778200000	752070000	3761800000	5459200000	7254000000	17388000000	33080000000	3928900000	21	47	51	78	97	121	12	33	50	70
P08003;A0A0R4J0Z1	P08003;A0A0R4J0Z1	Protein disulfide-isomerase A4	Pdia4	18163000000	28219000000	50451000000	42590000000	23985000000	8367100000	4747400000	19793000000	36981000000	50277000000	29754000000	9994400000	14656000000	10032000000	5408300000	16281000000	39061000000	48752000000	23154000000	11261000000	10202000000	10313000000	4413300000	16938000000	32488000000	59888000000	27215000000	12938000000	18209000000	4780700000	16266000000	42162000000	24380000000	32015000000	14390000000	19258000000	49	47	59	61	52	38	39	61	72	85
Q6A065	Q6A065	Centrosomal protein of 170 kDa	Cep170	6361300000	8604600000	7725500000	4793900000	4541700000	12448000000	3291200000	2897900000	3433800000	4703600000	5615700000	14051000000	6443000000	4188200000	3358900000	4054500000	3882400000	4076600000	3618500000	13632000000	7456500000	4731500000	2824900000	9396900000	6679600000	6985900000	5972900000	16050000000	9023200000	4945200000	5789100000	7242800000	3223500000	8205800000	17152000000	9322200000	40	52	48	43	47	81	46	34	37	51
Q78PY7;Q3TJ56;E9Q3E9	Q78PY7;Q3TJ56	Staphylococcal nuclease domain-containing protein 1	Snd1	9121200000	11888000000	19251000000	19407000000	17202000000	19793000000	4431100000	10880000000	17940000000	18589000000	15059000000	16929000000	2291900000	4124600000	4075800000	9411300000	18459000000	18506000000	10063000000	18783000000	2287600000	5038400000	4921400000	10445000000	15382000000	26091000000	17907000000	25989000000	2264000000	7325100000	9180300000	29838000000	14935000000	26043000000	34312000000	2973900000	48	49	57	68	72	70	38	49	62	79
G5E866;Q99NB9;A0A087WNS2	G5E866;Q99NB9	Splicing factor 3B subunit 1	Sf3b1	35813000000	10200000000	3551100000	4750900000	7037300000	11547000000	26310000000	3283200000	1138900000	3996400000	7148900000	10584000000	3936500000	8030300000	25897000000	4661000000	770570000	3115100000	4092200000	7829200000	5472700000	9341900000	23627000000	4002400000	1577500000	5592000000	7890500000	14093000000	4975400000	38404000000	5986500000	1690700000	3238900000	11672000000	17615000000	4859800000	119	47	23	41	62	69	117	40	12	30
Q9DBG3;Q9DBG3-2;H3BIY9;H3BKM0;H3BJ06;Q5SWR0	Q9DBG3;Q9DBG3-2;H3BIY9;H3BKM0	AP-2 complex subunit beta;AP complex subunit beta	Ap2b1	4388900000	32675000000	44910000000	33527000000	15136000000	12291000000	2821200000	19382000000	21956000000	25264000000	19448000000	12111000000	9307500000	7469100000	2745600000	19488000000	27594000000	24962000000	12952000000	7187700000	9166500000	7635300000	1685800000	23885000000	33379000000	35378000000	20241000000	16346000000	12901000000	2652600000	18477000000	32864000000	18668000000	24150000000	19340000000	13310000000	31	57	68	71	61	51	27	61	65	58
Q3V117;Q3TS02	Q3V117		Acly	6152300000	12169000000	8741800000	6681800000	5514600000	10290000000	4281400000	7006700000	6017400000	5794400000	6204700000	8019500000	29238000000	9615800000	3154200000	8880000000	8387600000	6569100000	4553600000	7677000000	25349000000	11992000000	4420200000	10299000000	9995700000	13085000000	8170600000	11948000000	35533000000	8804700000	10171000000	14907000000	7149300000	11240000000	13007000000	30736000000	40	53	38	46	49	53	33	45	41	40
Q02248;E9Q6A9;F7CRC6;F7BAC9;D3YUH4;F6QZ47;D3Z5Q1;E9PW26;D3Z7S6	Q02248;E9Q6A9	Catenin beta-1	Ctnnb1	3219100000	28551000000	47924000000	36337000000	24124000000	15563000000	1894000000	19310000000	23516000000	22517000000	18058000000	11307000000	965530000	4374800000	1094700000	18683000000	28898000000	24048000000	12551000000	10981000000	1093000000	4668500000	1606100000	21190000000	32126000000	40319000000	26164000000	23384000000	1254200000	2908800000	18414000000	37909000000	25243000000	35861000000	24489000000	1838100000	35	61	82	89	88	61	18	69	76	54
Q6P1J1;Q71H75	Q6P1J1		Crmp1	7921600000	46650000000	37194000000	22326000000	12296000000	10926000000	4640400000	24037000000	21047000000	23983000000	25320000000	12991000000	47006000000	27426000000	4759900000	32145000000	31061000000	23102000000	12904000000	9919900000	59147000000	34464000000	6184200000	76306000000	52994000000	43094000000	33813000000	20630000000	92944000000	11626000000	63353000000	53067000000	28188000000	33649000000	15178000000	78582000000	31	51	40	46	38	31	28	51	49	52
Q9EQF6;Q3SYJ1	Q9EQF6	Dihydropyrimidinase-related protein 5	Dpysl5	4984700000	32404000000	26446000000	15366000000	8094000000	7514400000	2973900000	14061000000	11582000000	16847000000	15024000000	7705700000	35693000000	14704000000	2998200000	21718000000	21102000000	16998000000	7579700000	4514400000	42603000000	20754000000	2959500000	42542000000	30693000000	29970000000	20977000000	12080000000	45576000000	4348600000	26224000000	29111000000	12915000000	19821000000	11135000000	52242000000	33	65	52	59	45	38	26	50	43	51
F6ZDS4;Q7M739;F6RX08	F6ZDS4;Q7M739	Nucleoprotein TPR	Tpr	32550000000	6979800000	843720000	368760000	357900000	607100000	22959000000	1911900000	733080000	1325900000	2079600000	1586100000	15373000000	11385000000	21989000000	3929400000	587470000	965820000	768870000	1150400000	11061000000	11869000000	19759000000	4992600000	878080000	887860000	1003100000	1516400000	13628000000	32467000000	5851700000	915900000	463480000	1159200000	1053700000	15241000000	144	58	7	7	6	10	143	37	15	23
E9Q7G0;F6ZQA3	E9Q7G0		Numa1	67270000000	19855000000	5268600000	1921300000	1004100000	1319900000	48972000000	7834600000	1488900000	1199600000	607010000	962990000	193400000	13691000000	50520000000	12184000000	1190800000	697300000	420560000	662690000	246260000	14514000000	43600000000	5891000000	1286000000	991320000	479260000	864860000	227150000	70470000000	12454000000	4402900000	765060000	1263200000	1390400000	280530000	168	93	41	26	23	16	191	71	26	29
Q8R1A4;A2A9M4;E9PX48;A0A0U1RNY4;F6ZJ55;A2AW79;A0A0U1RP53;A0A0U1RPH6	Q8R1A4;A2A9M4;E9PX48	Dedicator of cytokinesis protein 7	Dock7	2109700000	8561800000	11778000000	8856800000	7718700000	14760000000	1131800000	3136100000	4111800000	6561200000	7792700000	13456000000	1974900000	1926400000	970700000	3941700000	4898900000	6031900000	5385900000	12781000000	1862300000	2466500000	599620000	7831000000	7359200000	10061000000	9765600000	16549000000	2085800000	1416600000	6439300000	9671400000	6519100000	12689000000	18052000000	2587500000	20	55	60	81	72	94	22	37	41	56
Q60864	Q60864	Stress-induced-phosphoprotein 1	Stip1	4145800000	19437000000	15662000000	10861000000	7241100000	4661300000	2412700000	12343000000	10952000000	13283000000	9533800000	5832200000	59688000000	22064000000	1459400000	15403000000	14626000000	13220000000	7439700000	6074800000	58782000000	27328000000	1182800000	19478000000	17462000000	18626000000	9280800000	5897100000	61801000000	2733800000	13496000000	23331000000	13886000000	12775000000	9115100000	61594000000	29	48	46	44	40	35	23	50	49	53
A0A087WRE8;Q80TV8-2;E9QNY9;A0A087WQ95;A0A087WP42;A0A0N4SUT7	A0A087WRE8;Q80TV8-2;E9QNY9;A0A087WQ95;A0A087WP42		Clasp1	2281600000	8827700000	10011000000	8572000000	9651300000	25981000000	2187100000	4063800000	6488000000	6374700000	7830100000	21888000000	3959400000	3416300000	1979700000	4521800000	5175500000	5324000000	6235600000	19186000000	3107300000	4187700000	1344500000	9940100000	7141000000	9295800000	12247000000	32130000000	4639900000	2689400000	7650500000	9894800000	6216500000	14595000000	32817000000	5792900000	34	58	54	66	74	94	26	35	42	51
Q61543;Q53WR6;F8WHM5;F6RSH1;E9PWD8	Q61543;Q53WR6;F8WHM5	Golgi apparatus protein 1	Glg1	2893300000	34605000000	47900000000	21257000000	10309000000	10333000000	2350000000	14203000000	28438000000	19216000000	10111000000	7262600000	108550000	2549900000	2019900000	12121000000	25883000000	16498000000	6451900000	5451300000	222170000	2873800000	1137400000	18956000000	27993000000	17827000000	8527200000	8645900000	102930000	1898600000	15839000000	30231000000	8592200000	9168900000	9309900000	279660000	26	85	94	97	70	61	23	72	96	72
P28738;A2ARD4	P28738	Kinesin heavy chain isoform 5C	Kif5c	1354300000	10590000000	10393000000	6213700000	3317800000	2913000000	774940000	4548400000	4583400000	4987300000	5114700000	3325900000	13975000000	5900300000	846010000	5534900000	7116800000	6020400000	2934700000	3080700000	15348000000	6744000000	525430000	9996700000	9329600000	8093300000	5344700000	4197000000	19034000000	1033000000	5073200000	10530000000	5765800000	5863000000	3908700000	17893000000	17	67	58	53	55	38	13	54	47	50
Q9JKR6;F6TRP3;E0CYZ2	Q9JKR6	Hypoxia up-regulated protein 1	Hyou1	10128000000	13627000000	23080000000	21951000000	11488000000	3916200000	2924900000	7525900000	16798000000	27974000000	12426000000	3777500000	5072100000	3926600000	3212100000	5862400000	16843000000	22930000000	11107000000	4422400000	3214100000	5041500000	2231000000	13018000000	21983000000	35014000000	16139000000	7287300000	4874500000	3632100000	8550100000	27137000000	13720000000	18688000000	5992600000	4534200000	45	38	58	62	54	29	35	51	67	83
Q99KI0	Q99KI0	Aconitate hydratase, mitochondrial	Aco2	8103300000	109700000000	158140000000	34007000000	856430000	79014000	6545500000	81296000000	114080000000	28599000000	503670000	35238000	1036100000	12449000000	6519700000	76591000000	127660000000	27071000000	796410000	78684000	991150000	14813000000	5447000000	129760000000	159710000000	45073000000	1367600000	91403000	1740600000	8896800000	113070000000	189010000000	15359000000	1306400000	68297000	1792400000	33	85	109	59	11	0	42	108	123	72
P35564;Q5SUC3	P35564;Q5SUC3	Calnexin	Canx	25023000000	25301000000	39967000000	38703000000	31061000000	17363000000	24398000000	16124000000	28210000000	43806000000	26801000000	15369000000	84805000	11495000000	25856000000	17941000000	28406000000	42144000000	23508000000	19269000000	242680000	11476000000	16414000000	22519000000	31952000000	60176000000	31671000000	25348000000	340890000	29513000000	23182000000	49426000000	30445000000	44421000000	26911000000	367610000	63	39	58	74	70	50	60	48	60	78
D3YZ62;Q99104;D3Z4J3;F6TDE5;B8JK05;F6Z2S4;D6RFU0;D3Z135	D3YZ62;Q99104;D3Z4J3	Unconventional myosin-Va	Myo5a	6328900000	11314000000	11375000000	5589500000	2675900000	3922500000	4387500000	5575000000	4787000000	5033400000	2802900000	4158700000	3664100000	3044900000	5556100000	5771300000	5643500000	4587600000	1824200000	3958800000	3512500000	3988600000	2520300000	8956500000	7717700000	7427300000	4129900000	6020300000	5902000000	5741800000	6001400000	8943000000	3389100000	4730400000	7052500000	6783400000	42	59	63	54	37	41	41	57	53	49
P09405;A0A087WRM5	P09405	Nucleolin	Ncl	43671000000	37323000000	23532000000	24753000000	30161000000	90808000000	39448000000	25379000000	18079000000	28987000000	43748000000	116660000000	67661000000	41119000000	35249000000	26264000000	17395000000	24166000000	35262000000	119780000000	67628000000	44614000000	25793000000	32866000000	15376000000	31223000000	42699000000	112930000000	69821000000	57324000000	29098000000	18487000000	19020000000	39662000000	111280000000	71715000000	48	34	30	37	41	65	55	43	36	44
Q9QZQ1-2;E9Q852	Q9QZQ1-2;E9Q852	Afadin	Mllt4	1212800000	9405400000	11538000000	9980200000	4924900000	4833600000	1084600000	8458300000	8329400000	8502000000	6421600000	4473100000	3260200000	2603300000	418970000	8427900000	10086000000	8165100000	4271400000	5151300000	3582500000	3178000000	221920000	14028000000	12742000000	14468000000	7911700000	11698000000	4140800000	616620000	8302400000	15470000000	7094200000	7665700000	12149000000	4225700000	16	61	72	72	63	53	16	70	63	72
Q99K48;Q99K48-2;B1AXT0	Q99K48	Non-POU domain-containing octamer-binding protein	Nono	81876000000	30983000000	10897000000	9858200000	12101000000	19640000000	78074000000	10745000000	7571700000	12015000000	17035000000	24555000000	1466900000	26443000000	92723000000	20221000000	6224800000	8111400000	12620000000	27593000000	1712100000	31060000000	66040000000	17922000000	7229700000	20591000000	18413000000	30737000000	978430000	90135000000	23371000000	12635000000	16593000000	30315000000	38046000000	1358300000	128	50	29	42	61	53	115	41	34	38
P62908;Q5YLW3;D3YV43	P62908;Q5YLW3;D3YV43	40S ribosomal protein S3	Rps3	11180000000	27281000000	33754000000	36896000000	46323000000	108380000000	5931800000	13769000000	19873000000	27408000000	38891000000	101900000000	23625000000	17846000000	6135200000	17018000000	20176000000	27493000000	28387000000	90151000000	20768000000	21199000000	4865100000	22923000000	26543000000	41659000000	52030000000	116770000000	19362000000	8920500000	20420000000	34624000000	21867000000	56888000000	118050000000	23549000000	34	32	35	43	57	96	27	36	34	43
P27546;A0A0B4J1F2;A0A0B4J1M9;P27546-2;P27546-3;A0A0G2JG35;A0A0G2JFT4;A0A0G2JFK3;A0A0G2JDY5;Q78TF3;A0A0G2JE57;A0A0G2JDU1	P27546;A0A0B4J1F2;A0A0B4J1M9;P27546-2;P27546-3	Microtubule-associated protein 4;Microtubule-associated protein	Map4	3659800000	11240000000	11761000000	12565000000	12312000000	36285000000	2126500000	4545500000	4687600000	6388400000	9726500000	35809000000	6616100000	5248700000	1692400000	5969400000	6494900000	8417500000	10710000000	37478000000	6210500000	7170200000	1552200000	10607000000	10751000000	16726000000	14009000000	49534000000	8126900000	3473500000	8492800000	23592000000	9849900000	21050000000	52182000000	9478600000	40	47	45	59	61	83	23	36	33	38
Q8VDN2;Q64436;Q91WH7;E9QNX7	Q8VDN2	Sodium/potassium-transporting ATPase subunit alpha-1	Atp1a1	2315200000	18360000000	32853000000	30847000000	20772000000	12792000000	1932600000	13025000000	16197000000	25750000000	23628000000	13949000000	213680000	3202300000	1488500000	12444000000	21694000000	28238000000	24178000000	18630000000	409900000	3964800000	716780000	18642000000	29347000000	41854000000	28104000000	19447000000	349560000	1845300000	12863000000	33277000000	24952000000	40114000000	29494000000	702290000	21	52	72	73	68	55	17	62	64	62
P62259;Q5SS40;D6REF3;F6WA09	P62259;Q5SS40;D6REF3	14-3-3 protein epsilon	Ywhae	11899000000	43022000000	30729000000	24650000000	23210000000	12191000000	6429300000	31650000000	23216000000	26445000000	23498000000	13394000000	89643000000	35065000000	4945100000	38662000000	32622000000	33091000000	18897000000	15160000000	87941000000	47449000000	3952800000	25185000000	27301000000	28433000000	23335000000	16834000000	80683000000	7332600000	28150000000	36376000000	15004000000	31892000000	25165000000	91116000000	24	50	47	44	41	29	27	56	52	42
P07901;Q80Y52;B7ZC50;B7ZC49;A2A6A2	P07901;Q80Y52	Heat shock protein HSP 90-alpha	Hsp90aa1	6120000000	24512000000	20451000000	17192000000	10908000000	5702100000	3024200000	16711000000	15075000000	16068000000	13389000000	7344600000	69339000000	28503000000	2819600000	22387000000	21417000000	13644000000	9229500000	6902100000	69561000000	32818000000	3477900000	26335000000	25837000000	27472000000	16047000000	8650500000	84794000000	5209000000	19707000000	28192000000	14680000000	19055000000	8963300000	80812000000	29	36	35	38	32	27	20	49	45	38
Q91XV3	Q91XV3	Brain acid soluble protein 1	Basp1	6469800000	47316000000	65711000000	80363000000	72786000000	60195000000	5033900000	30030000000	43775000000	66906000000	67684000000	53767000000	17196000000	18824000000	5577200000	41601000000	70057000000	81229000000	59092000000	76995000000	15679000000	27970000000	4690800000	47201000000	53341000000	91599000000	53611000000	55036000000	21054000000	8381200000	35480000000	59028000000	71447000000	83718000000	77806000000	20001000000	22	29	42	48	47	38	21	35	42	68
P27659;A0A087WQK0;A0A087WNS0	P27659	60S ribosomal protein L3	Rpl3	7966800000	19865000000	25500000000	24780000000	33340000000	89611000000	7840800000	11119000000	17395000000	24807000000	33570000000	99696000000	21212000000	12650000000	6491700000	13505000000	17241000000	23170000000	27773000000	110770000000	16094000000	14064000000	5571300000	17185000000	20674000000	27009000000	36304000000	116310000000	26853000000	7096100000	16539000000	25746000000	20466000000	51630000000	142340000000	25884000000	30	30	36	33	44	92	31	33	31	42
Q8CAQ8-2	Q8CAQ8-2	MICOS complex subunit Mic60	Immt	4301100000	76484000000	106110000000	16072000000	202550000	9202300	3177100000	50890000000	67643000000	13446000000	23779000	0	0	5658800000	3529100000	42697000000	84083000000	13773000000	155690000	72577000	10463000	7491400000	2025700000	70858000000	77997000000	18818000000	60686000	60285000	8506000	3926200000	66137000000	107690000000	7176700000	117720000	159650000	0	37	110	110	61	3	0	34	111	138	71
Q91VR5	Q91VR5	ATP-dependent RNA helicase DDX1	Ddx1	17180000000	11456000000	13940000000	12507000000	21604000000	46587000000	17149000000	4827900000	6236800000	12195000000	17696000000	45253000000	8426800000	6686800000	8866000000	5835700000	5562800000	9381500000	9647100000	39709000000	8680100000	8250300000	7661700000	9367800000	9571200000	16561000000	24586000000	44903000000	11406000000	12314000000	6878900000	10430000000	8982700000	25937000000	46875000000	10343000000	56	43	42	41	56	75	50	32	31	44
E9QQ10;Q70FJ1;Q70FJ1-2;Q70FJ1-3;H3BLL7;A0A0G2JFW0;G3UX24	E9QQ10;Q70FJ1;Q70FJ1-2;Q70FJ1-3	A-kinase anchor protein 9	Akap9	266280000	4955400000	5564100000	2313800000	1534300000	2350200000	513880000	3722200000	3618700000	1552200000	1526000000	3907600000	5341800000	1919600000	87225000	2257300000	3681600000	1257900000	927280000	4441300000	7133400000	2338000000	79929000	2933400000	3280300000	1338000000	1085800000	3245000000	7652600000	320040000	2209200000	4138600000	869420000	1156000000	2786800000	7385300000	1	76	73	33	26	44	4	57	69	30
S4R1P5;Q91ZU6;Q91ZU6-4;E9Q9X1;Q91ZU6-2;A0A087WSP0;A0A087WRB8;S4R1Y6;Q91ZU6-6;A0A0A6YX28;A0A0A6YXR1	S4R1P5;Q91ZU6;Q91ZU6-4;E9Q9X1;Q91ZU6-2;A0A087WSP0	Dystonin	Dst	234920000	3941100000	6734400000	5953200000	3170700000	3773300000	733270000	2033900000	2590100000	3033100000	1895000000	2410400000	616730000	424150000	688840000	5103600000	3245500000	3575000000	2249800000	2941400000	993590000	528390000	0	3168800000	5035900000	5054700000	2477400000	2710000000	652600000	64221000	2108700000	5618700000	2173900000	3541300000	4293400000	1140200000	5	53	86	107	82	70	2	46	56	70
Q91YQ5;A0A0N4SUJ8	Q91YQ5	Dolichyl-diphosphooligosaccharide--protein glycosyltransferase subunit 1	Rpn1	20443000000	21017000000	34747000000	30384000000	18657000000	8962200000	16215000000	10636000000	20631000000	34349000000	19159000000	7861500000	27507000	7176400000	13050000000	12056000000	22605000000	29139000000	12913000000	10586000000	70087000	6597700000	12314000000	16576000000	27749000000	50688000000	17280000000	10103000000	80248000	18247000000	13111000000	37166000000	18790000000	18720000000	11313000000	339000000	54	49	56	56	55	38	61	51	61	76
Q9Z1N5;G3UXI6	Q9Z1N5	Spliceosome RNA helicase Ddx39b	Ddx39b	60278000000	18218000000	6636400000	11493000000	15051000000	25681000000	36742000000	7025600000	2331500000	8120600000	13780000000	23718000000	13043000000	16689000000	37266000000	7740400000	2652600000	6299700000	9850300000	18949000000	12985000000	18572000000	29251000000	10337000000	4607200000	15684000000	22452000000	37912000000	14027000000	43361000000	8875300000	6146500000	9428200000	27859000000	31169000000	13744000000	72	39	23	36	45	53	82	40	18	33
Q9EPU0-2;Q9EPU0	Q9EPU0-2;Q9EPU0	Regulator of nonsense transcripts 1	Upf1	1921400000	6817300000	7720400000	10447000000	13122000000	23054000000	1088500000	3654300000	5197100000	9779300000	11935000000	21558000000	2689900000	2511900000	823690000	2849100000	5204500000	8217200000	6501400000	16696000000	2890800000	3027700000	445400000	6032800000	6098700000	12112000000	11245000000	25382000000	2790000000	1179500000	5161300000	6586600000	5370300000	16795000000	26337000000	3737500000	25	32	38	56	70	83	19	41	47	51
P26645	P26645	Myristoylated alanine-rich C-kinase substrate	Marcks	8866000000	43676000000	55111000000	57088000000	48900000000	29598000000	6343900000	34617000000	45140000000	47164000000	48990000000	29496000000	35723000000	27941000000	6198900000	37663000000	64105000000	72012000000	41050000000	44686000000	38706000000	30110000000	3644400000	33050000000	31265000000	53020000000	38003000000	25811000000	46187000000	9225300000	27266000000	39859000000	26960000000	41242000000	37206000000	46257000000	20	33	35	47	49	30	21	50	60	69
P11983;P11983-2;F2Z483	P11983;P11983-2	T-complex protein 1 subunit alpha	Tcp1	4954300000	19571000000	15622000000	13415000000	10128000000	27216000000	2848200000	11147000000	10892000000	13019000000	13115000000	27813000000	41457000000	15013000000	2012300000	13870000000	13993000000	12092000000	6683000000	25657000000	38333000000	21096000000	1678500000	15411000000	15710000000	20615000000	12920000000	28069000000	37978000000	3616700000	13420000000	24460000000	10010000000	13519000000	33531000000	40536000000	28	39	34	41	42	50	23	42	38	36
Q9CY58-2;Q9CY58-3	Q9CY58-2;Q9CY58-3	Plasminogen activator inhibitor 1 RNA-binding protein	Serbp1	4343100000	12426000000	15097000000	15513000000	23627000000	64201000000	2895500000	8974500000	11562000000	17321000000	26199000000	84567000000	13758000000	10116000000	2910600000	10024000000	14194000000	17785000000	17889000000	82296000000	14041000000	11981000000	2185400000	12576000000	13254000000	24836000000	28990000000	87307000000	18658000000	3777500000	10195000000	15691000000	16898000000	37615000000	103710000000	19120000000	22	31	36	43	61	75	22	38	46	52
P80316;E0CZA1	P80316	T-complex protein 1 subunit epsilon	Cct5	5511500000	17748000000	13750000000	10456000000	9294200000	21750000000	2998800000	10693000000	10217000000	14219000000	11429000000	28023000000	46300000000	15981000000	2531000000	12422000000	11887000000	10380000000	6561500000	22374000000	37663000000	18412000000	1680200000	18321000000	18403000000	17757000000	11212000000	36854000000	43972000000	3179900000	13477000000	19247000000	13542000000	14108000000	38170000000	41103000000	34	39	32	38	45	56	21	41	39	44
Q07113;F6SFP4;E0CXV7	Q07113	Cation-independent mannose-6-phosphate receptor	Igf2r	1551000000	6039900000	11936000000	14750000000	13633000000	12485000000	595190000	3442900000	5835100000	11243000000	13530000000	12627000000	166710000	995060000	246310000	2594500000	5914000000	9858200000	8474900000	15602000000	323370000	953500000	66595000	3591800000	5431800000	13777000000	12206000000	17579000000	124370000	172270000	1480800000	5715400000	6376600000	14812000000	18670000000	360730000	16	39	53	87	96	93	16	39	58	83
P80314;Q542X7	P80314;Q542X7	T-complex protein 1 subunit beta	Cct2	6848800000	22995000000	18206000000	13992000000	11239000000	27228000000	3615200000	12809000000	13020000000	12756000000	14161000000	30113000000	46461000000	19445000000	3123100000	12772000000	14592000000	15091000000	7923500000	21136000000	38951000000	22706000000	3823500000	19860000000	18738000000	20063000000	12281000000	39208000000	50800000000	4185400000	18328000000	25357000000	15397000000	18062000000	33344000000	44269000000	23	38	38	38	33	51	18	40	35	30
A8DUK4;P02088;E9Q223;P02089	A8DUK4;P02088;E9Q223	Hemoglobin subunit beta-1	Hbbt1;Hbb-b1;Hbb-bs	26302000000	48315000000	23150000000	22992000000	19649000000	13102000000	12030000000	36346000000	14452000000	18064000000	23099000000	16539000000	145230000000	59678000000	7752100000	36294000000	17198000000	15982000000	16227000000	9672300000	124730000000	62473000000	10025000000	31486000000	24140000000	30586000000	29117000000	25718000000	173000000000	13927000000	29875000000	22620000000	19922000000	32729000000	18729000000	155820000000	20	29	20	22	22	17	24	40	24	30
P57780;Q3ULT2;D3Z0L8	P57780;Q3ULT2	Alpha-actinin-4	Actn4	5673700000	14057000000	15671000000	8197400000	3142500000	1513200000	1451700000	11766000000	8834400000	5550500000	3403400000	1055200000	12295000000	4035300000	900360000	12315000000	11747000000	7292100000	2780600000	1157600000	12098000000	4262200000	1013200000	15027000000	14231000000	12642000000	5349900000	2066100000	16300000000	1878600000	13668000000	19116000000	6378300000	6625000000	2519900000	16441000000	45	51	60	54	35	20	19	64	57	46
E0CXB9;Q61301-3;A0A0N4SUZ7	E0CXB9;Q61301-3	Catenin alpha-2	Ctnna2	1925600000	21040000000	39857000000	38964000000	24764000000	15158000000	1038700000	13234000000	18277000000	17764000000	14752000000	9230300000	408450000	2019200000	1042200000	14071000000	23392000000	19513000000	12008000000	11473000000	753350000	2938900000	517820000	19390000000	26882000000	41857000000	25520000000	16646000000	918400000	1066400000	14434000000	40481000000	22353000000	30029000000	21795000000	2057100000	23	51	70	74	69	57	13	50	62	66
Q99PL5;A2AVJ7;Q99PL5-4;Q99PL5-3;Q99PL5-2;Q99PL5-7;Q99PL5-5;Q99PL5-8;Q99PL5-6;Q99PL5-9;Q99PL5-10;Q99PL5-11;Q99PL5-12	Q99PL5;A2AVJ7	Ribosome-binding protein 1	Rrbp1	4936200000	9061600000	12704000000	7851500000	3392900000	1594000000	3174300000	6684000000	11494000000	12494000000	5352300000	2178200000	62941000	1886500000	2984300000	5006800000	9880400000	11442000000	5012100000	2892100000	90413000	1787800000	2418200000	10889000000	13717000000	17893000000	4366100000	2601600000	63200000	3282900000	7225500000	15544000000	7364400000	7219800000	6400100000	328290000	46	52	57	71	49	31	39	54	70	83
P30999;G3X9V2;E9Q8Z8;E9Q8Z6;D3Z2H2;E9Q8Z4;E9Q8Z9;E9Q904;E9Q901;D3Z7H6;E9Q905;E9Q986;E9Q907;D3Z2H7	P30999;G3X9V2;E9Q8Z8;E9Q8Z6;D3Z2H2;E9Q8Z4;E9Q8Z9;E9Q904;E9Q901;D3Z7H6;E9Q905;E9Q986;E9Q907;D3Z2H7	Catenin delta-1	Ctnnd1	1595300000	15725000000	27661000000	26428000000	19420000000	11928000000	1824900000	12811000000	15912000000	16256000000	12829000000	7843200000	177820000	3000500000	1643000000	13554000000	17976000000	15889000000	8901300000	10496000000	179980000	3748200000	630690000	15533000000	20830000000	31167000000	16291000000	14097000000	205480000	1330800000	13119000000	28986000000	15687000000	23216000000	18716000000	371800000	15	52	56	78	70	56	17	57	61	62
Q60865;F6YLI0;F6YP03;A2BH47	Q60865	Caprin-1	Caprin1	5171600000	18987000000	24441000000	32318000000	41265000000	62037000000	2869500000	9224000000	15382000000	34164000000	37397000000	62979000000	8822300000	8015700000	2613100000	8927300000	15428000000	31498000000	26700000000	64736000000	10265000000	9491400000	2440500000	16724000000	17744000000	33796000000	29914000000	63918000000	11916000000	3414200000	13016000000	19344000000	19570000000	38389000000	70586000000	11553000000	25	37	40	52	52	69	19	34	39	51
P63101;D3YXN6;D3YXF4;D3YW45	P63101	14-3-3 protein zeta/delta	Ywhaz	17372000000	48699000000	42970000000	38496000000	24534000000	12149000000	5392900000	31526000000	31066000000	30660000000	25452000000	13660000000	90651000000	45735000000	7499500000	43888000000	44039000000	36850000000	24531000000	16891000000	99709000000	51795000000	6009200000	50916000000	46608000000	54186000000	35731000000	28599000000	111170000000	9800600000	43590000000	55640000000	34654000000	44454000000	16706000000	107540000000	35	43	41	39	37	32	20	47	48	40
Q8VDJ3;Q3U4Z7;A0A087WP83;A0A087WS92;A0A087WPC5;A0A087WQY9;A0A087WNQ4;A0A087WPH2	Q8VDJ3;Q3U4Z7;A0A087WP83	Vigilin	Hdlbp	3042200000	4957600000	6327500000	5754100000	4168500000	11069000000	1460600000	2685500000	4360200000	5073600000	3941700000	11734000000	3312800000	1880500000	1172800000	2309200000	5013000000	5313000000	2687600000	10641000000	2761500000	2209600000	1072000000	5687900000	6763700000	7987900000	4094300000	12025000000	3221600000	1639900000	3383900000	6374100000	3946900000	5309000000	12938000000	3391100000	35	36	40	54	56	70	26	38	47	44
Q8BU30;E9Q866;F6Q6R1	Q8BU30	Isoleucine--tRNA ligase, cytoplasmic	Iars	1527100000	5887700000	7691300000	7068300000	5506800000	14374000000	779150000	3110800000	3307700000	5164500000	4563800000	15906000000	11909000000	3761300000	522450000	2579700000	3674000000	4218300000	2752800000	13546000000	10399000000	4201000000	552120000	3965100000	5141000000	8987400000	5268600000	20734000000	11322000000	822520000	3394100000	6452900000	3985300000	5684000000	18157000000	10934000000	18	31	34	42	50	65	15	37	32	52
B2RXS4	B2RXS4	Plexin-B2	Plxnb2	656880000	6192600000	14058000000	16600000000	13628000000	7354900000	429260000	4413700000	7343600000	13808000000	14391000000	8118700000	59085000	1234400000	213740000	4754600000	7387200000	13357000000	9321300000	7998800000	80237000	1497700000	348270000	7029700000	12080000000	22290000000	16985000000	11177000000	87768000	531190000	4307900000	16328000000	12699000000	23428000000	14522000000	415920000	8	40	60	76	77	59	6	45	60	66
B1AU75;Q99MD9;B1AU76;Q99MD9-2	B1AU75;Q99MD9	Nuclear autoantigenic sperm protein	Nasp	2513700000	14164000000	4976000000	4984100000	4132300000	2100700000	1481300000	4612200000	3317900000	4803400000	7527300000	4058300000	64045000000	18063000000	1038000000	5499300000	3527800000	5296400000	2458900000	2808500000	62134000000	21170000000	728800000	8163000000	2640600000	3769900000	2710200000	1459800000	61501000000	884950000	7282600000	2916300000	2865600000	4153700000	1975600000	64363000000	31	57	33	45	42	25	18	40	35	38
P09411;S4R2M7;P09041	P09411;S4R2M7	Phosphoglycerate kinase 1;Phosphoglycerate kinase	Pgk1	8367100000	29495000000	23708000000	15835000000	10650000000	9428300000	4730800000	26950000000	15537000000	16090000000	14238000000	10367000000	79392000000	35783000000	3432400000	25516000000	20234000000	15353000000	10749000000	10524000000	82436000000	41056000000	4097700000	20517000000	21844000000	25244000000	14280000000	10684000000	83552000000	5647000000	16576000000	26082000000	11754000000	18936000000	11684000000	83207000000	28	44	40	39	38	30	30	52	34	39
Q7TMK9;G3V018	Q7TMK9;G3V018	Heterogeneous nuclear ribonucleoprotein Q	Syncrip	12605000000	14016000000	13804000000	20697000000	29007000000	45286000000	12003000000	7521700000	8701300000	16109000000	23786000000	53591000000	10069000000	8685600000	12083000000	10865000000	11869000000	16961000000	17973000000	48684000000	10280000000	10752000000	9824300000	10383000000	11974000000	34626000000	32784000000	63772000000	8540600000	10446000000	12236000000	18739000000	21515000000	43831000000	65411000000	11095000000	39	29	27	40	43	60	38	35	31	37
Q8CG48;B1AWH6	Q8CG48	Structural maintenance of chromosomes protein 2	Smc2	8647700000	4699200000	3192600000	2778300000	3399000000	11833000000	7262000000	3024100000	3093300000	3598300000	5320100000	15870000000	4450500000	4397900000	6035100000	2798500000	2661700000	3270000000	3874200000	13040000000	4411000000	4890600000	4816900000	3509100000	2950100000	4756900000	4337200000	16087000000	3821600000	10112000000	3923800000	3761000000	2925600000	7702400000	16705000000	3654400000	59	36	31	33	43	61	53	35	32	38
Q8BG05;A2AL12	Q8BG05;A2AL12	Heterogeneous nuclear ribonucleoprotein A3	Hnrnpa3	94080000000	38096000000	17307000000	20563000000	23495000000	27067000000	67258000000	14511000000	9091100000	17387000000	26413000000	35816000000	6018900000	28264000000	73194000000	26899000000	7501500000	14824000000	10980000000	39737000000	6161300000	36674000000	80951000000	23303000000	12782000000	32065000000	32842000000	48925000000	7743900000	123250000000	33709000000	19084000000	22812000000	45484000000	52522000000	8705500000	90	35	23	31	35	44	95	33	27	32
Q9QXS6;Q9QXS6-3	Q9QXS6;Q9QXS6-3	Drebrin	Dbn1	3503000000	33530000000	32527000000	21736000000	8904400000	2683400000	2428400000	16266000000	17999000000	12080000000	8949400000	3538400000	34800000000	13172000000	2612200000	26961000000	28653000000	18969000000	4893300000	4920500000	38095000000	17592000000	1881800000	32764000000	29985000000	26263000000	10415000000	5062300000	43503000000	3271300000	23609000000	32731000000	11545000000	11923000000	4086200000	42212000000	27	58	44	49	34	25	23	54	48	39
P40142;E0CY51	P40142	Transketolase	Tkt	7996600000	23855000000	14524000000	11502000000	9202200000	7354000000	3461500000	19108000000	9411200000	10236000000	10944000000	9625800000	95475000000	37415000000	2649200000	21763000000	13737000000	10947000000	10571000000	7389600000	92764000000	44422000000	1943500000	17068000000	13722000000	19901000000	15455000000	15835000000	104970000000	3959700000	12060000000	14752000000	11943000000	17367000000	11767000000	101060000000	32	36	27	28	28	24	21	46	32	32
Q9Z1Q9;Q790I0;G3UY93;G3UZ22;G3UYW2;G3UZX1	Q9Z1Q9;Q790I0;G3UY93	Valine--tRNA ligase	Vars	4794100000	10336000000	10947000000	8940100000	11358000000	30844000000	3081400000	4741100000	5810700000	7601200000	8331900000	26259000000	10274000000	5779600000	3278300000	6139900000	6072900000	7254300000	6711700000	17134000000	9295700000	6556700000	2132900000	8313100000	7666900000	10273000000	9214800000	30889000000	12127000000	3955600000	9727800000	11555000000	4983300000	11062000000	35349000000	13473000000	35	47	45	42	51	78	25	37	40	42
Q9CW03;Q1HL32	Q9CW03;Q1HL32	Structural maintenance of chromosomes protein 3;Structural maintenance of chromosomes protein	Smc3	26541000000	8065800000	3129600000	2045100000	2393800000	5631500000	21680000000	3105700000	1300400000	2031500000	2839800000	7758700000	433530000	5305000000	18747000000	3874200000	1326600000	1613600000	2107000000	6826900000	631340000	6382500000	17801000000	2627700000	1688800000	2844100000	2638800000	9348900000	295120000	33260000000	3894300000	1870100000	1322600000	3795000000	10212000000	586110000	78	55	25	26	39	62	102	36	22	30
E9QAS4;Q6PDQ2;E9QAS5;F6WR45	E9QAS4;Q6PDQ2;E9QAS5	Chromodomain-helicase-DNA-binding protein 4	Chd4	36388000000	13083000000	3162300000	827640000	284140000	370790000	36913000000	4115000000	891130000	468510000	354240000	454910000	645750000	9559200000	36666000000	8899100000	588740000	271050000	162290000	259290000	739900000	10671000000	33924000000	4304300000	1650600000	1367700000	391340000	469030000	858480000	56205000000	9007800000	2480600000	354190000	1029100000	814020000	1092600000	139	66	31	12	8	6	168	50	23	10
P62960;Q3UBT1;A2BGG7	P62960;Q3UBT1;A2BGG7	Nuclease-sensitive element-binding protein 1	Ybx1	7352100000	17938000000	22619000000	26051000000	34234000000	50590000000	5099100000	10338000000	16597000000	27871000000	35465000000	56062000000	11528000000	10503000000	5076300000	11490000000	17816000000	29847000000	21295000000	58551000000	11726000000	11700000000	3346500000	12283000000	14395000000	29084000000	28472000000	43675000000	15465000000	3706800000	12172000000	14392000000	17934000000	36755000000	52815000000	14824000000	21	33	39	45	50	61	22	37	43	53
Q8VHM5;F7B5B5;A2AW41;V9GWW3;S4R1E9;A2AW40;G3UXU5	Q8VHM5;F7B5B5;A2AW41		Hnrnpr	58172000000	18753000000	11211000000	15858000000	20886000000	30075000000	32561000000	8247400000	5437500000	10820000000	17536000000	28620000000	3527700000	13220000000	34866000000	11472000000	5447300000	7713000000	14271000000	33164000000	3950500000	15199000000	39076000000	10188000000	7873500000	18247000000	21087000000	52825000000	4869200000	50455000000	13101000000	10366000000	10093000000	29398000000	47818000000	5235300000	63	45	34	40	40	50	65	35	24	34
Q9CWF2;B2RSN3;G3UZR1	Q9CWF2;B2RSN3	Tubulin beta-2B chain	Tubb2b	7856600000	43062000000	35352000000	20220000000	12868000000	6208600000	5047800000	23038000000	19390000000	20641000000	13510000000	10287000000	65645000000	30281000000	5522500000	29176000000	33840000000	20179000000	10262000000	10614000000	71831000000	34203000000	4099100000	33009000000	42396000000	34842000000	21773000000	15553000000	82974000000	6701600000	26764000000	33254000000	23010000000	17590000000	10179000000	79727000000	14	31	24	27	24	14	20	35	36	31
P50580;P50580-2;D3YVH7	P50580;P50580-2;D3YVH7	Proliferation-associated protein 2G4	Pa2g4	4378500000	11387000000	11231000000	12963000000	21534000000	77995000000	1886300000	6038900000	5467900000	7506600000	18879000000	65811000000	14014000000	8530800000	1451300000	8215900000	9117400000	6886200000	13098000000	72042000000	13014000000	9785300000	1265200000	8460500000	8830600000	13528000000	18710000000	88519000000	13922000000	1713300000	8058000000	9560400000	8026800000	26021000000	93615000000	16229000000	20	37	43	39	44	116	22	26	23	23
P08752;A0A0A6YWA9	P08752;A0A0A6YWA9	Guanine nucleotide-binding protein G(i) subunit alpha-2	Gnai2	2581900000	17427000000	31711000000	34495000000	26213000000	18575000000	1415600000	11623000000	18306000000	26492000000	25285000000	18590000000	1254300000	4895500000	1112400000	14169000000	23084000000	27200000000	17796000000	21784000000	747860000	5672600000	945380000	13445000000	18682000000	30770000000	28559000000	25327000000	1143200000	1465900000	11792000000	19758000000	13794000000	36219000000	30499000000	1545600000	17	29	38	45	43	35	12	41	46	55
Q9CX86	Q9CX86	Heterogeneous nuclear ribonucleoprotein A0	Hnrnpa0	86548000000	37088000000	19188000000	18942000000	21318000000	26237000000	50808000000	17691000000	9285200000	15675000000	25703000000	35627000000	4030500000	27864000000	57507000000	25161000000	9936200000	16954000000	21985000000	29596000000	6883300000	32412000000	54410000000	23970000000	15553000000	23527000000	28698000000	49372000000	4313300000	78613000000	30006000000	14888000000	11180000000	40184000000	49981000000	8013500000	67	31	18	27	30	36	91	24	17	24
P80315;Q564F4;G5E839;G3UYW5;G3UXF3;G3UXG2	P80315;Q564F4;G5E839	T-complex protein 1 subunit delta	Cct4	4588100000	16428000000	12901000000	10484000000	8504600000	20216000000	2578500000	10123000000	10085000000	11674000000	12036000000	26340000000	31928000000	14878000000	2080000000	11962000000	11837000000	9298800000	8347400000	16791000000	32255000000	18877000000	1763800000	18095000000	15720000000	19511000000	14816000000	30550000000	40890000000	3856800000	13300000000	14301000000	9319300000	14642000000	31473000000	39767000000	20	39	29	34	37	41	17	44	40	38
E9Q2E4;Q6GQX8;A0A0J9YUS1;F6XXX5	E9Q2E4		Gm15800	1135300000	3704000000	3016700000	2068700000	2955700000	8489000000	784480000	1570000000	2004800000	1913700000	2818600000	7472800000	704220000	612780000	728530000	1058400000	1837900000	2148500000	1835000000	5013000000	1053200000	759680000	508230000	2378700000	2342800000	4042000000	4805800000	12849000000	1066500000	876500000	2041700000	3388800000	2216200000	5423000000	10815000000	1133400000	21	48	41	42	64	106	14	30	30	33
O08788;E9Q3M3;E9Q586;O08788-2;D3YX34;D3YYG9;D3Z2M9	O08788;E9Q3M3;E9Q586;O08788-2;D3YX34	Dynactin subunit 1	Dctn1	1031900000	8067600000	7873700000	3697000000	2374100000	6792200000	386590000	3233000000	2347800000	2280200000	1761100000	3235300000	10003000000	3460800000	356510000	3650700000	3891400000	3258000000	1714300000	4656200000	9632600000	5089600000	144860000	6274800000	5835000000	4956500000	2227000000	7192900000	13112000000	718610000	6800000000	7260400000	2783300000	3527700000	6362700000	12694000000	18	52	47	45	40	51	6	35	34	27
P54823	P54823	Probable ATP-dependent RNA helicase DDX6	Ddx6	4065100000	9373100000	12574000000	15276000000	20267000000	33968000000	1501500000	3703900000	7167900000	12419000000	16609000000	31355000000	4748400000	4333700000	1285100000	4066700000	6505900000	11782000000	10730000000	25424000000	4672800000	5052800000	1686100000	9811900000	11910000000	20323000000	25162000000	51435000000	6095700000	2977500000	8082700000	9685600000	11431000000	31524000000	44829000000	5754600000	22	30	38	47	52	69	15	26	32	48
P62983	P62983	Ubiquitin-40S ribosomal protein S27a;Ubiquitin;40S ribosomal protein S27a	Rps27a	48954000000	38437000000	31487000000	33934000000	30713000000	36618000000	40541000000	29029000000	29686000000	31077000000	32468000000	43989000000	40602000000	32902000000	40096000000	32132000000	30605000000	28899000000	24436000000	37344000000	38719000000	36532000000	33668000000	31261000000	32271000000	38639000000	33696000000	53392000000	63316000000	52035000000	35011000000	35872000000	20848000000	37624000000	43801000000	56838000000	45	36	29	34	37	48	47	37	31	39
P70168	P70168	Importin subunit beta-1	Kpnb1	16711000000	13808000000	7964700000	5580800000	2559000000	2188000000	12206000000	7935200000	6784700000	6762400000	5035200000	3419400000	26161000000	11192000000	10821000000	9637400000	7857600000	5931100000	2442300000	2002000000	22844000000	13974000000	9746400000	10821000000	8712400000	8318300000	4627200000	3901700000	22190000000	16814000000	14163000000	11119000000	5037400000	6583500000	4039200000	24204000000	44	42	33	30	18	20	50	44	43	37
Q921M3;Q921M3-2	Q921M3;Q921M3-2	Splicing factor 3B subunit 3	Sf3b3	30587000000	9027300000	3249500000	4557600000	6013900000	9586500000	24999000000	4085100000	2027400000	5085300000	7436900000	11083000000	7201100000	8637800000	22925000000	5277100000	1695000000	3758300000	4478600000	9281100000	7765000000	10275000000	21512000000	4962000000	2861300000	6352000000	9848900000	13631000000	7941400000	32395000000	6280900000	2859800000	3918000000	13130000000	12609000000	7512200000	66	33	25	33	44	47	70	35	22	39
Q6PB66;F6V2A3;REV__F6ZLC6	Q6PB66	Leucine-rich PPR motif-containing protein, mitochondrial	Lrpprc	1967500000	60418000000	95691000000	11075000000	78009000	29742000	1856900000	37020000000	56813000000	10782000000	25724000	0	0	3831500000	1687400000	31323000000	56767000000	9724200000	95632000	95643000	20230000	4870400000	1273300000	55423000000	63211000000	14136000000	0	0	9671500	2715600000	46311000000	86281000000	5259600000	111510000	1586000	24968000	27	104	110	62	2	0	23	104	116	56
B2RQC6;E9QAI5;G3UWN2;B2RQC6-2;E9QAT6;F6S3Z3	B2RQC6;E9QAI5;G3UWN2;B2RQC6-2	CAD protein;Glutamine-dependent carbamoyl-phosphate synthase;Aspartate carbamoyltransferase;Dihydroorotase	Cad	1283000000	5342400000	4315600000	3411500000	2009400000	3479800000	507940000	3336700000	3212900000	2645200000	2764400000	5525100000	15327000000	5615500000	281110000	3828900000	4157900000	2645100000	1866000000	3370000000	14532000000	5886100000	170310000	5191300000	5674000000	5060700000	2574200000	5980900000	15145000000	383430000	4110100000	13614000000	2696000000	3102700000	4324900000	15440000000	9	43	33	33	25	33	9	34	40	34
Q921K2;A0A0A6YX03;A0A0A6YY63	Q921K2		Parp1	58913000000	18824000000	4530700000	2573100000	1563000000	1897000000	50429000000	8426100000	4169500000	4122700000	2399900000	3858800000	630490000	16059000000	48892000000	13491000000	2534500000	1724100000	908350000	2055200000	497780000	17092000000	32093000000	7939600000	3093600000	2806600000	1792100000	2422900000	315860000	59696000000	13308000000	5523500000	2178700000	2817900000	3131900000	393460000	103	63	33	25	24	21	112	55	37	38
P97351;Q564F3	P97351;Q564F3	40S ribosomal protein S3a	Rps3a;Rps3a1	9596900000	21445000000	25260000000	27248000000	38298000000	93756000000	5145700000	15923000000	20965000000	25690000000	40819000000	95502000000	28670000000	13877000000	5653400000	16085000000	22715000000	25523000000	35924000000	90872000000	27558000000	20468000000	5169700000	24231000000	27294000000	48913000000	28987000000	124400000000	26480000000	7134700000	24237000000	32897000000	27336000000	53064000000	145460000000	32468000000	28	29	29	37	47	99	15	31	28	31
P62702;Q545X8;V9GWY0	P62702;Q545X8;V9GWY0	40S ribosomal protein S4, X isoform;40S ribosomal protein S4	Rps4x;Gm15013	8760900000	22096000000	24357000000	21610000000	32254000000	89557000000	6290000000	12746000000	16571000000	24970000000	31375000000	88787000000	22787000000	17444000000	7318400000	15957000000	21798000000	24400000000	21630000000	86155000000	20884000000	18981000000	4743400000	23225000000	21461000000	30425000000	34454000000	112940000000	13948000000	11165000000	14571000000	25513000000	24041000000	53027000000	125000000000	21088000000	24	30	29	34	49	71	26	27	30	40
O08810;Q543F1;A2AH85;G3UZ34;G3UXK8;G3UZ25	O08810;Q543F1;A2AH85;G3UZ34	116 kDa U5 small nuclear ribonucleoprotein component	Eftud2	25635000000	6509500000	2512400000	3857800000	6292700000	11179000000	19041000000	2990900000	1479000000	3954300000	6314900000	14451000000	3743100000	7360600000	17443000000	4360900000	1031900000	2916200000	5137200000	11394000000	3729300000	8245700000	16443000000	4132000000	2108000000	5282800000	7945700000	14847000000	4895100000	26843000000	4840100000	2580100000	2640300000	11755000000	16216000000	4903400000	71	30	21	37	45	55	71	30	20	27
P47962;Q58EU6;D3YYV8	P47962;Q58EU6;D3YYV8	60S ribosomal protein L5	Rpl5	5591100000	15852000000	18489000000	20909000000	27378000000	73323000000	4245500000	6326400000	10749000000	15547000000	25805000000	65608000000	13835000000	7403100000	2905400000	6600200000	9271100000	10193000000	17304000000	75353000000	9752800000	9799300000	2080800000	9544000000	8763900000	21695000000	21344000000	67387000000	14629000000	4672300000	6233900000	10128000000	14371000000	35423000000	93555000000	19502000000	28	36	35	45	50	109	27	33	42	39
Q9CU62;S4R179	Q9CU62	Structural maintenance of chromosomes protein 1A	Smc1a	30289000000	10266000000	4464600000	1533000000	1656100000	4949800000	23831000000	3867300000	2240800000	1714800000	1812900000	6682700000	884060000	5825300000	21722000000	5334900000	2031100000	1202100000	1404300000	6582500000	1076400000	7406400000	15617000000	3577300000	1164200000	1921500000	1520600000	6841700000	189170000	34156000000	5771100000	2757800000	988950000	2950300000	7781800000	459000000	117	51	24	24	30	52	103	36	14	19
Q8BHN3-2	Q8BHN3-2	Neutral alpha-glucosidase AB	Ganab	13848000000	16840000000	29977000000	24580000000	12577000000	5086600000	3785800000	8703700000	17873000000	26257000000	15114000000	4316800000	9146400000	5302200000	3605500000	6980700000	16627000000	24302000000	10974000000	4617500000	5703900000	5760700000	3254400000	13563000000	20897000000	34939000000	19726000000	8358500000	10846000000	4978400000	11055000000	24478000000	15283000000	21266000000	11028000000	10980000000	40	37	49	50	44	26	24	38	55	61
Q8K4Z5	Q8K4Z5	Splicing factor 3A subunit 1	Sf3a1	25746000000	7085600000	2293700000	3194300000	4897200000	8359500000	18192000000	2825300000	1115200000	3237600000	5891700000	9196100000	4938200000	6500100000	15139000000	3614000000	635460000	1967400000	2722200000	7121200000	4783700000	7319000000	13959000000	5113700000	1559800000	5388900000	7783100000	11756000000	6263400000	26348000000	5231600000	1647800000	3355800000	10159000000	11236000000	6199000000	74	36	18	29	43	48	71	33	12	29
Q8CIE6;F8WHL2;F6XJN3;D6RH55	Q8CIE6;F8WHL2	Coatomer subunit alpha;Xenin;Proxenin;Coatomer subunit alpha	Copa	4698100000	9836200000	11841000000	7899300000	4254300000	4118100000	2945300000	4442100000	7030300000	8055100000	4611400000	3621800000	8475500000	4364900000	2312000000	4803300000	7310100000	7881600000	3832400000	2393500000	8832900000	5322400000	2410400000	7015900000	7918600000	9365100000	4762300000	3341700000	9948000000	4290600000	5942900000	9878500000	4568700000	5585900000	3601000000	8834500000	37	46	48	45	42	33	29	37	46	40
Q6ZQ38;D3YWC5	Q6ZQ38	Cullin-associated NEDD8-dissociated protein 1	Cand1	6127000000	13475000000	7658100000	5374500000	3977000000	3974700000	2900400000	4063800000	3849200000	4298400000	4466100000	3832500000	30101000000	12077000000	2708100000	6476900000	4731400000	4915700000	2997400000	2627200000	26261000000	12805000000	2099400000	10930000000	8277800000	9536500000	4441300000	4425800000	28940000000	4715100000	8904300000	8205600000	5669600000	6154300000	5099000000	32886000000	35	45	31	34	34	30	23	38	33	35
Q91VB8;P01942	Q91VB8;P01942	Hemoglobin subunit alpha	haemaglobin alpha 2;Hba	27133000000	51791000000	27180000000	32648000000	23003000000	19488000000	16169000000	49573000000	25168000000	25988000000	30300000000	25966000000	137110000000	64849000000	9054000000	30512000000	23124000000	15731000000	11432000000	14592000000	104170000000	63275000000	7121300000	24346000000	16182000000	22931000000	16895000000	18154000000	132520000000	15315000000	22956000000	16793000000	12386000000	23028000000	16403000000	115640000000	30	31	19	20	20	17	21	31	20	23
Q9WV92-3	Q9WV92-3			324200000	6257600000	13729000000	13951000000	10329000000	5565200000	241680000	4254900000	7479200000	10709000000	9968500000	7323300000	1346300000	1374400000	178900000	4597700000	9964000000	11524000000	6882500000	8115400000	1556400000	1673100000	124270000	6261400000	11182000000	20123000000	12067000000	7945900000	763680000	211590000	3427200000	15451000000	12101000000	18578000000	12272000000	1177200000	3	43	54	67	67	46	5	35	43	61
Q8BKC5	Q8BKC5	Importin-5	Ipo5	2036000000	10955000000	9205400000	5820900000	3026100000	1965300000	1058200000	5468700000	5096200000	4444800000	3156100000	2495100000	29502000000	8794700000	1085700000	7354900000	7628100000	4835600000	2480100000	1521200000	26369000000	10731000000	700690000	7509900000	6393100000	5692700000	3646000000	2233800000	26251000000	953650000	7833600000	9736300000	5146800000	4698800000	2052700000	29047000000	22	41	34	29	34	23	16	45	42	36
P46735;Q7TQD7;E9QNH6;E9Q580;P46735-2;D3YV80;Q9D6A1;E9PVB9;A0A0J9YUC4;E9PWM9	P46735;Q7TQD7;E9QNH6;E9Q580;P46735-2	Unconventional myosin-Ib	Myo1b	2917300000	10138000000	22814000000	26215000000	21443000000	14665000000	1096800000	8094500000	9814900000	15991000000	18452000000	12671000000	1515300000	2630400000	671690000	8755300000	13610000000	16134000000	12880000000	13371000000	1141000000	3316000000	417000000	10514000000	17749000000	25697000000	19108000000	25668000000	1014200000	913100000	8526000000	17377000000	17774000000	26177000000	18233000000	2319200000	26	40	45	71	59	50	15	42	42	53
G5E896;A0A0R4J1Q0;Q3UJB9;Q3UJB9-2;D6RE33;F6ZJ27;F6V5I7	G5E896;A0A0R4J1Q0;Q3UJB9;Q3UJB9-2;D6RE33	Enhancer of mRNA-decapping protein 4	Edc4	813050000	4336300000	6902700000	8915600000	11007000000	19736000000	439050000	1832700000	3267600000	8215200000	12844000000	18889000000	1964600000	1912800000	240250000	1830500000	3515300000	6352900000	7828300000	18206000000	2439200000	2132200000	82309000	3208600000	4166600000	10740000000	14508000000	28639000000	2489100000	230110000	2358400000	4502800000	6203800000	21631000000	21788000000	3871600000	15	22	31	50	69	63	9	22	31	55
P80313;Q3TIJ7;A0A0N4SV00;A0A0N4SUI8;A0A0N4SV22	P80313;Q3TIJ7;A0A0N4SV00	T-complex protein 1 subunit eta	Cct7	5943700000	16202000000	12320000000	10682000000	8146300000	17849000000	2728700000	8072100000	7874000000	8916500000	9844300000	21717000000	31378000000	11585000000	1896400000	9952800000	11134000000	9079100000	7498600000	13491000000	29687000000	14690000000	2837300000	14693000000	13305000000	19538000000	7798100000	26389000000	31283000000	5134400000	13676000000	14939000000	8339400000	13453000000	31133000000	38323000000	22	34	33	32	34	43	17	31	31	29
Q61598;Q61598-2	Q61598;Q61598-2	Rab GDP dissociation inhibitor beta	Gdi2	4604600000	17900000000	17720000000	13712000000	8054000000	3494500000	1524600000	10595000000	8621400000	7475700000	6621500000	3210400000	34645000000	14534000000	996790000	11898000000	15301000000	8810800000	4734800000	3047500000	36020000000	16892000000	1057200000	14316000000	13544000000	17864000000	8101600000	5317800000	43460000000	2049600000	12379000000	20446000000	9171600000	11140000000	5608800000	47508000000	30	35	38	37	33	22	12	41	34	35
Q6NZJ6;E9Q9E1;Q6NZJ6-2;A0A0J9YUC1;A0A0J9YU44;A0A0J9YTV0	Q6NZJ6;E9Q9E1;Q6NZJ6-2	Eukaryotic translation initiation factor 4 gamma 1	Eif4g1	1492400000	6014400000	6457600000	7743800000	9710000000	21632000000	820400000	2832500000	4570500000	9097000000	11293000000	16378000000	3796800000	3648700000	402720000	2140800000	4290700000	6183600000	5993500000	13587000000	3913400000	4231500000	277610000	8620500000	5785700000	9793600000	9184100000	15191000000	3720800000	1256300000	5486300000	4872800000	5636100000	10516000000	14653000000	3958000000	16	38	42	50	51	71	13	29	42	52
E9Q0N0;Q6NZJ5;D3Z6P4;F6U8U1;F6TCC6;F6R6C8;Q6J1S9;F6ZX53;F6ZLP6	E9Q0N0		Itsn1	683020000	13013000000	20959000000	15565000000	6072600000	3012200000	674730000	6965100000	8012500000	9020200000	6282500000	2646800000	1182500000	1801600000	438330000	7255000000	11252000000	12057000000	4281000000	2870900000	1639800000	2275700000	256310000	10018000000	11413000000	15357000000	7428000000	2210300000	1655200000	596470000	5837700000	16344000000	7213400000	10783000000	3562300000	2534000000	10	57	67	80	62	31	8	46	68	58
P26231;Q545R0;Q65CL1	P26231;Q545R0	Catenin alpha-1	Ctnna1	2892500000	12107000000	18320000000	19286000000	11709000000	6963100000	2040300000	16725000000	20113000000	18591000000	15829000000	7746500000	678850000	3281000000	1274700000	17663000000	20589000000	19043000000	9280600000	10636000000	738440000	3882500000	1327900000	18091000000	18883000000	25785000000	15714000000	10648000000	592670000	1976000000	14707000000	26628000000	12034000000	17440000000	14726000000	903330000	23	34	44	49	47	38	25	62	62	49
Q3U1J4	Q3U1J4	DNA damage-binding protein 1	Ddb1	11855000000	6356500000	3659800000	2744200000	2203000000	2399400000	9095400000	3339500000	2608300000	3557400000	3315500000	3163300000	18552000000	7101400000	7743300000	4273000000	2636400000	2974300000	1930000000	3359300000	14124000000	8713100000	6631900000	4631400000	3808300000	4800400000	4249300000	3468700000	17185000000	13000000000	4470500000	4170300000	2516100000	4395500000	3501600000	18755000000	53	32	25	33	32	29	49	41	26	33
Q9JIX8-4;Q9JIX8;B8JJ91;B8JJ89	Q9JIX8-4;Q9JIX8	Apoptotic chromatin condensation inducer in the nucleus	Acin1	25164000000	5770700000	2122500000	3024900000	5130300000	10278000000	15672000000	1744400000	586360000	2428800000	5748100000	9927000000	968580000	5667400000	16706000000	3086500000	359110000	2134200000	3471500000	10677000000	1319100000	6760100000	12077000000	2937600000	714890000	3948800000	5780800000	10782000000	1321900000	21890000000	3396000000	840640000	2582500000	7589100000	12298000000	1411300000	79	33	17	34	42	57	71	21	8	26
Q3U0V1	Q3U0V1	Far upstream element-binding protein 2	Khsrp	25694000000	12817000000	5382000000	6357500000	9299500000	12044000000	19343000000	3666700000	3678700000	8728600000	11305000000	17156000000	11492000000	8507700000	19291000000	5107900000	3603000000	8418500000	7395500000	13530000000	12149000000	10840000000	14036000000	16364000000	6571600000	7339800000	9258700000	13673000000	14070000000	25677000000	10601000000	4074500000	5199900000	12375000000	17116000000	13792000000	53	39	24	29	42	48	56	26	26	38
O88477	O88477	Insulin-like growth factor 2 mRNA-binding protein 1	Igf2bp1	4454700000	9480300000	14435000000	19485000000	27678000000	45762000000	2610900000	7420800000	10410000000	23823000000	29216000000	51883000000	8086600000	6274800000	1718100000	4712300000	9207900000	17652000000	17949000000	43143000000	6947400000	8373100000	893740000	7724300000	8824100000	20338000000	25343000000	58577000000	6897200000	1527300000	4614800000	9935900000	11907000000	32830000000	72003000000	6832600000	24	23	30	45	53	57	24	28	38	47
P68040	P68040	Guanine nucleotide-binding protein subunit beta-2-like 1;Guanine nucleotide-binding protein subunit beta-2-like 1, N-terminally processed	Gnb2l1	9529100000	18489000000	26584000000	27090000000	38324000000	102080000000	4521300000	13987000000	20192000000	18610000000	30137000000	81147000000	20282000000	13525000000	5430000000	13303000000	15929000000	17331000000	24054000000	79276000000	19934000000	15352000000	3740800000	12885000000	15537000000	28016000000	33582000000	105730000000	19406000000	6680200000	10512000000	24198000000	11598000000	46870000000	105840000000	21963000000	24	21	24	30	36	81	17	24	29	31
Q8CG47;E9Q2X6;Q3U763;A0A0A6YXY3	Q8CG47;E9Q2X6	Structural maintenance of chromosomes protein 4;Structural maintenance of chromosomes protein	Smc4	9366900000	4310600000	2262900000	2391800000	3251200000	9326000000	5782000000	2155900000	1750500000	2685700000	4258700000	16400000000	3689600000	3863000000	4904800000	2929500000	1704800000	2051900000	2489800000	11072000000	4188700000	4705000000	3154800000	3416400000	2452400000	2495500000	3752900000	13561000000	3826600000	6613400000	2904200000	2385000000	1857300000	5907600000	16945000000	3956000000	54	30	18	30	34	58	50	31	22	34
Q3UJB0	Q3UJB0		Sf3b2	25379000000	6794100000	2386300000	2953700000	5109000000	7858100000	16940000000	1734200000	654510000	3514600000	5192700000	8334000000	4430700000	6617400000	16684000000	3140200000	767070000	2380900000	2304400000	6751600000	4030100000	8066600000	13667000000	4271800000	1998800000	3747500000	5685800000	9859400000	5577200000	27629000000	4323300000	1391000000	2365900000	7217200000	13958000000	5196400000	82	37	19	26	46	53	76	30	11	31
P62874;Q3TQ70;H3BKR2;H3BLF7;Q61011;Q54AE3	P62874;Q3TQ70;H3BKR2	Guanine nucleotide-binding protein G(I)/G(S)/G(T) subunit beta-1	Gnb1	7882500000	25815000000	43979000000	53427000000	47880000000	36707000000	3611700000	17656000000	32320000000	45115000000	45052000000	38664000000	1796200000	8421500000	5019900000	22936000000	38152000000	45084000000	31142000000	36424000000	2189000000	11559000000	2423400000	21838000000	41747000000	59645000000	39516000000	41972000000	1690800000	5469100000	19740000000	40801000000	39474000000	45970000000	47668000000	3588800000	16	22	31	37	44	31	16	33	44	56
Q61330;A0A087WQQ9;A0A087WPI9	Q61330	Contactin-2	Cntn2	814160000	14655000000	25150000000	19373000000	12343000000	8517800000	973810000	10814000000	16783000000	18496000000	13228000000	6284000000	422440000	2356700000	581510000	13272000000	24026000000	23158000000	11429000000	8741700000	845600000	3099000000	955150000	21999000000	38718000000	42201000000	22376000000	13332000000	1382100000	496010000	15971000000	37804000000	16586000000	22741000000	15581000000	1983100000	13	42	50	48	51	33	10	43	59	51
A0A0N4SVL0;Q80XI3;A2AMI2;Q80XI3-3;A2AMI6;A2AMI4;Q8BQR8	A0A0N4SVL0;Q80XI3;A2AMI2;Q80XI3-3	Eukaryotic translation initiation factor 4 gamma 3	Eif4g3	975780000	4591300000	5560000000	5538600000	7931900000	16192000000	391150000	1480700000	2266300000	5071700000	6625400000	10116000000	1553700000	1377600000	266010000	1056000000	2109300000	4972100000	4695500000	10451000000	2169900000	1519100000	85818000	3701800000	2571200000	5237900000	5725300000	11602000000	1595400000	248170000	2331100000	2451100000	2488300000	6560500000	13528000000	2478500000	10	33	44	52	68	86	8	24	32	50
Q61937;Q5SQB7;Q5SQB0;Q9DAY9;Q5SQB5;E9Q5T3	Q61937;Q5SQB7;Q5SQB0;Q9DAY9;Q5SQB5;E9Q5T3	Nucleophosmin	Npm1;Gm5611	43547000000	27656000000	17302000000	19867000000	23987000000	67349000000	51205000000	16706000000	13472000000	23823000000	34980000000	71722000000	46478000000	35845000000	45805000000	17332000000	17015000000	22426000000	26195000000	82214000000	43600000000	31805000000	31136000000	20373000000	14586000000	21801000000	22428000000	55876000000	32707000000	46881000000	24378000000	16254000000	14323000000	29061000000	71902000000	32908000000	48	24	17	25	33	59	65	29	23	25
P51881;Q545A2	P51881;Q545A2	ADP/ATP translocase 2;ADP/ATP translocase 2, N-terminally processed	Slc25a5	14998000000	150280000000	203750000000	51792000000	1998800000	194390000	15124000000	93882000000	125880000000	38661000000	1879200000	81264000	0	25039000000	13925000000	93453000000	133350000000	34634000000	1509300000	211470000	13100000	25184000000	7200700000	106250000000	117090000000	29099000000	468840000	37987000	0	16756000000	107600000000	128940000000	14361000000	1239100000	2847600000	1007400000	21	86	114	43	7	3	26	74	90	38
B9EHJ3;P39447;A0A0U1RPW2	B9EHJ3;P39447;A0A0U1RPW2	Tight junction protein ZO-1	Tjp1	2986900000	9755700000	7761300000	3835000000	1450000000	713750000	1513800000	10008000000	5813500000	3441200000	1621100000	954310000	1427900000	1163000000	887660000	12674000000	6887000000	3922100000	1368300000	721350000	1376700000	1427900000	688520000	12720000000	7289300000	5573400000	2391500000	953370000	901780000	1771700000	10065000000	10397000000	2607400000	3519100000	1417100000	1329400000	48	75	53	45	25	11	19	80	67	40
G3XA17;F7CBP1;F6TW20;F7DAB1;F6UU81;F7CHS2	G3XA17;F7CBP1		Eif4g2	1959400000	6511300000	8576500000	11441000000	12062000000	23466000000	1002600000	2938600000	4310400000	10071000000	10698000000	19864000000	3239600000	2547400000	684600000	2380800000	3601600000	7840100000	7213100000	15753000000	3314800000	3210300000	385850000	5221600000	4781600000	11689000000	11694000000	23287000000	3033400000	959730000	3848800000	5701700000	6013800000	14651000000	24007000000	5489400000	14	35	37	48	57	65	19	35	39	52
Q3TUE1;A0A0G2JGW9;Q91WJ8;A0A0G2JFY5;Q3UUU2;A0A0G2JG00;A0A0G2JG96;A0A0G2JE55	Q3TUE1;A0A0G2JGW9;Q91WJ8;A0A0G2JFY5;Q3UUU2;A0A0G2JG00	Far upstream element-binding protein 1	Fubp1	22587000000	15032000000	6752100000	8446600000	10831000000	13085000000	12373000000	4685600000	4498300000	10111000000	13526000000	9570200000	10763000000	6106600000	15491000000	4614900000	2451400000	9561000000	9070300000	7707000000	11619000000	8588500000	12402000000	15506000000	7092300000	11042000000	11617000000	9956000000	15512000000	20348000000	10637000000	4318900000	4921400000	14630000000	15484000000	16240000000	56	41	25	36	42	45	54	34	30	41
Q8R1B4;M0QWV3;A0A0U1RPR0	Q8R1B4	Eukaryotic translation initiation factor 3 subunit C	Eif3c	1886400000	8324200000	7920300000	7789200000	10475000000	34982000000	873620000	3563500000	4508300000	5904400000	9002500000	37430000000	9792600000	3647400000	937850000	4095000000	4733400000	5444900000	5774600000	33706000000	9225500000	4903100000	482160000	5404700000	5119000000	7581900000	8006500000	39455000000	8663700000	1094000000	2931700000	4449800000	3953100000	12164000000	39028000000	10858000000	18	36	37	36	49	68	11	28	30	36
Q8BMJ2	Q8BMJ2	Leucine--tRNA ligase, cytoplasmic	Lars	1211700000	3988900000	4772200000	4524900000	3158800000	7934000000	382200000	1734400000	1744000000	2960200000	2503300000	7981000000	6824200000	2491000000	245330000	1482900000	2393700000	2809400000	2032900000	7417100000	6355500000	3164700000	304850000	3292500000	3957000000	6365600000	3670400000	14237000000	8677400000	606460000	1938400000	4001300000	3010200000	4635800000	12451000000	8984300000	15	33	37	48	44	63	6	22	20	34
Q5SNZ0;Q5SNZ0-2;Q5SNZ0-3;F6R1B7;Z4YLP6;Z4YLN8;Z4YKY0	Q5SNZ0;Q5SNZ0-2;Q5SNZ0-3	Girdin	Ccdc88a	359550000	4635800000	5341800000	3932300000	2814200000	2878400000	255590000	2243200000	2579700000	4349300000	3920700000	3013700000	2729200000	1295300000	67714000	3759500000	3622200000	3659800000	1817600000	2808900000	4157600000	1696700000	16916000	3768000000	3520200000	4277500000	2450400000	3119300000	3137100000	19347000	2097200000	2471300000	2110500000	2824200000	3372000000	4381200000	5	40	47	54	48	47	1	30	36	54
P08249;A0A0G2JF23;A0A0G2JGY4	P08249	Malate dehydrogenase, mitochondrial	Mdh2	15869000000	148910000000	187880000000	50856000000	1367400000	634070000	12765000000	102790000000	141670000000	48950000000	1607000000	529530000	2314300000	24526000000	12504000000	97011000000	159210000000	42452000000	662860000	642430000	1739900000	25472000000	9441100000	128780000000	152090000000	64792000000	1320000000	284240000	1738900000	11949000000	140300000000	217210000000	29466000000	2162900000	354340000	1932800000	22	83	83	36	9	8	33	81	89	47
Q8JZQ9;A0A0G2JG48	Q8JZQ9	Eukaryotic translation initiation factor 3 subunit B	Eif3b	2177000000	7737500000	7755700000	8133800000	10230000000	31023000000	1035500000	4121000000	4948000000	5567800000	9136100000	35784000000	10010000000	5036700000	943880000	4275500000	4375800000	5306800000	4377900000	26558000000	7996900000	6464400000	360550000	4454100000	4905800000	7498600000	7342700000	38049000000	10846000000	803350000	4525200000	5834500000	3882100000	8580100000	37004000000	10710000000	17	36	34	30	48	64	18	32	29	41
Q922D8	Q922D8	C-1-tetrahydrofolate synthase, cytoplasmic;Methylenetetrahydrofolate dehydrogenase;Methenyltetrahydrofolate cyclohydrolase;Formyltetrahydrofolate synthetase;C-1-tetrahydrofolate synthase, cytoplasmic, N-terminally processed	Mthfd1	3452100000	5762500000	6622700000	6985700000	10224000000	33798000000	2082800000	2745400000	3495300000	3883400000	6668800000	32797000000	5222000000	2858200000	1840300000	3085100000	4376600000	5109800000	6105200000	27522000000	4473300000	3607400000	1105200000	5486900000	5619400000	7638200000	11271000000	40743000000	6027000000	3167700000	4085500000	5099800000	4615600000	15857000000	46828000000	6878300000	29	27	22	36	48	67	22	23	25	33
Q76MZ3;G3UWL2;G3UXQ1	Q76MZ3	Serine/threonine-protein phosphatase 2A 65 kDa regulatory subunit A alpha isoform	Ppp2r1a	7171500000	18270000000	16210000000	13336000000	10309000000	11140000000	5228000000	10108000000	9240300000	10969000000	12169000000	12420000000	30079000000	11708000000	5342300000	10401000000	12681000000	10008000000	7407900000	9780300000	28284000000	15791000000	2518200000	14559000000	13356000000	18879000000	13086000000	12403000000	40031000000	6932600000	11714000000	16537000000	10238000000	10943000000	13048000000	37972000000	32	34	31	35	41	34	28	40	33	31
P97855	P97855	Ras GTPase-activating protein-binding protein 1	G3bp1	3887400000	11631000000	19048000000	24608000000	29740000000	55855000000	2390800000	6232000000	11065000000	22817000000	26117000000	45100000000	6157900000	4814900000	1814200000	7557800000	12903000000	13520000000	14931000000	24833000000	5903700000	6177800000	1837000000	11356000000	14205000000	26379000000	28811000000	56285000000	13217000000	3323600000	9597500000	18352000000	14488000000	36304000000	55651000000	11034000000	24	37	38	42	50	70	24	30	33	45
Q922B2;Q8BJY7	Q922B2	Aspartate--tRNA ligase, cytoplasmic	Dars	6565200000	8130300000	10369000000	8422600000	6224000000	15147000000	3175700000	4811300000	5429800000	7207200000	6401200000	15298000000	11907000000	5194000000	2626000000	6040600000	7085600000	7569700000	4350900000	12354000000	11004000000	6180400000	2319000000	7449000000	8711800000	10014000000	6157900000	19363000000	13071000000	3484700000	4767900000	8906200000	3315300000	8321700000	16679000000	12737000000	32	29	33	39	37	46	26	33	31	33
Q3THW5;P0C0S6;B2RVP5;Q8R029;Q3UA95;G3UWL7	Q3THW5;P0C0S6;B2RVP5;Q8R029;Q3UA95	Histone H2A.V;Histone H2A.Z;Histone H2A	H2afv;H2afz	25696000000	14695000000	6471400000	1808400000	1308400000	865910000	22490000000	12143000000	6258000000	3128400000	2543800000	804550000	2077600000	13422000000	29230000000	13073000000	4108600000	2268400000	998110000	1246500000	3252400000	11584000000	24225000000	13191000000	5186600000	3181500000	1524700000	1453000000	1797800000	64317000000	16564000000	9197300000	1820600000	1433400000	1537600000	1351000000	75	23	11	10	7	4	115	48	22	14
Q8BI84;Q8BI84-3;A0A0R4J2D3	Q8BI84;Q8BI84-3	Melanoma inhibitory activity protein 3	Mia3	3154900000	8494800000	10840000000	8032700000	4652700000	1567600000	1952100000	2362400000	5232800000	8046900000	3739700000	600870000	0	756910000	1236700000	2492500000	6642900000	10844000000	4108300000	1830400000	0	888440000	634030000	3437500000	5068800000	9806100000	3455800000	891470000	0	1310200000	2510000000	7763500000	4542800000	6206400000	1986300000	0	38	38	64	77	66	25	27	33	64	72
Q6A068;Q3UCF2	Q6A068;Q3UCF2	Cell division cycle 5-like protein	Cdc5l	11842000000	3571000000	1250900000	2234200000	4728400000	14002000000	11629000000	1188000000	516760000	1677600000	4278200000	17353000000	1895700000	3340200000	10725000000	2337400000	560440000	1846500000	2375300000	15880000000	2078000000	4161700000	10402000000	2207800000	922190000	3528700000	7162900000	22334000000	1917200000	17016000000	2846000000	942380000	3421300000	9985000000	23171000000	2441700000	59	22	11	26	36	53	54	16	6	19
Q3TXS7;J3QN38;D6RGR5	Q3TXS7	26S proteasome non-ATPase regulatory subunit 1	Psmd1	2136800000	6005900000	4731000000	3776600000	2867000000	13847000000	1055600000	2877800000	2377100000	2426100000	2579900000	13409000000	17469000000	6816500000	414450000	3015100000	2584700000	2180000000	1730400000	14241000000	17471000000	8022400000	609080000	5563100000	4087500000	4545500000	3953100000	23525000000	22806000000	960690000	4129100000	5378000000	3230600000	4206200000	19371000000	22726000000	21	37	22	31	29	50	18	26	24	25
Q7TSC1	Q7TSC1	Protein PRRC2A	Prrc2a	859610000	2975600000	4418400000	4483400000	5536500000	11223000000	297280000	1057700000	2148500000	4495000000	5185000000	9736800000	997940000	939300000	184730000	1089700000	2149800000	3866700000	2562900000	10079000000	1171400000	1014900000	76170000	2096300000	2098200000	3665000000	5018700000	10787000000	1767900000	348580000	1067600000	2356600000	2549300000	5987400000	11851000000	1797100000	12	37	40	40	64	77	11	21	36	53
Q61699;Q61699-2;E9Q0U7;D3Z027	Q61699;Q61699-2;E9Q0U7	Heat shock protein 105 kDa	Hsph1	1855700000	7766800000	5496200000	4113300000	2905100000	1588300000	1039200000	4355900000	3652000000	3478800000	2633400000	1927200000	26220000000	6743400000	830420000	5613300000	5364200000	4321400000	2112100000	2008500000	22936000000	7650800000	340260000	6672500000	4833600000	7474100000	2596200000	1640100000	25474000000	1018100000	4600000000	7392400000	4286300000	4600200000	1784500000	21990000000	14	37	34	34	35	21	15	31	28	36
Q9WV02;S4R1F6;A2AFI3;Q9WV02-2;A2AFI4	Q9WV02;S4R1F6;A2AFI3;Q9WV02-2	RNA-binding motif protein, X chromosome;RNA-binding motif protein, X chromosome, N-terminally processed	Rbmx	50434000000	20145000000	6163700000	6655000000	9165400000	12583000000	35399000000	6781100000	3060600000	6030700000	10750000000	18416000000	1105900000	16347000000	45257000000	14213000000	2591400000	4852000000	6936500000	14498000000	987340000	18717000000	28237000000	7048200000	3049900000	8096800000	12804000000	20610000000	1788800000	55070000000	11351000000	5976400000	5490400000	17604000000	24143000000	1356000000	90	47	24	28	43	47	76	25	14	25
Q60668-3;Q60668;F6ZV59;Q60668-4;Q60668-2;E9Q5B6;F6SHF3;F7A465;A0A0G2JFL4;Q9D3U4	Q60668-3;Q60668;F6ZV59;Q60668-4;Q60668-2	Heterogeneous nuclear ribonucleoprotein D0	Hnrnpd	73740000000	28336000000	14238000000	15149000000	22714000000	37058000000	39445000000	10574000000	6716400000	12323000000	19025000000	36176000000	9381900000	17882000000	41087000000	15713000000	6414800000	11909000000	13368000000	41441000000	11008000000	21160000000	43503000000	11070000000	6891100000	16878000000	22093000000	50078000000	11673000000	55514000000	18054000000	9759300000	10866000000	28108000000	46117000000	9876800000	52	29	24	23	36	48	49	23	17	32
Q9D8E6;Q564E8	Q9D8E6;Q564E8	60S ribosomal protein L4	Rpl4	5616800000	16721000000	17659000000	20820000000	25512000000	71647000000	5843100000	8738300000	11354000000	16968000000	24306000000	69344000000	16214000000	9581500000	4791100000	9036300000	13502000000	15957000000	16796000000	52798000000	15325000000	11800000000	3891200000	16397000000	14969000000	30081000000	26341000000	84663000000	19628000000	6987000000	13376000000	18016000000	18314000000	37711000000	98241000000	20480000000	24	27	32	35	46	79	27	22	23	30
Q9Z204-2;Q9Z204-3;Q9Z204-4	Q9Z204-2;Q9Z204-3;Q9Z204-4	Heterogeneous nuclear ribonucleoproteins C1/C2	Hnrnpc	65476000000	21504000000	7796300000	10491000000	15393000000	22093000000	68371000000	12862000000	4954800000	11424000000	18349000000	33018000000	2729300000	29283000000	73631000000	17705000000	3563400000	9529400000	15673000000	24500000000	2285100000	29937000000	49922000000	9952200000	4358200000	12837000000	21368000000	34919000000	2413000000	96470000000	22931000000	8011100000	10662000000	27257000000	36582000000	3033800000	77	37	24	24	28	32	73	28	20	23
Q9CPR4;Q6ZWZ7;B2RY53	Q9CPR4;Q6ZWZ7	60S ribosomal protein L17	Rpl17	4640100000	10308000000	12280000000	14932000000	19190000000	45198000000	4735700000	8554400000	11321000000	15817000000	22670000000	53611000000	12491000000	8166700000	3817700000	9926200000	14773000000	15595000000	15230000000	63043000000	11365000000	9504500000	3827400000	12440000000	17890000000	19907000000	23592000000	67888000000	13341000000	4206200000	6516500000	15428000000	12352000000	31330000000	62109000000	12276000000	11	24	25	30	32	77	20	22	25	27
B2RQ80;B9EKN8;E0CY98;E0CXD6;E9PUL9;P83510;E0CZD7;P83510-2;E0CZF8;E0CYV5	B2RQ80;B9EKN8;E0CY98;E0CXD6;E9PUL9;P83510;E0CZD7;P83510-2;E0CZF8	Traf2 and NCK-interacting protein kinase	Tnik	1691300000	7268500000	9179300000	7725500000	5781500000	9242400000	839000000	2351900000	3433600000	5069400000	5748000000	7408200000	2090300000	2021300000	827250000	3328500000	4360600000	6044400000	4364100000	9440700000	2097900000	2612100000	872880000	5244300000	5888800000	10456000000	7272100000	10748000000	2291100000	1556800000	4426300000	6297200000	6176100000	7986400000	14458000000	2478300000	17	35	38	45	51	60	12	28	25	37
P30416;F6S2D5;F7CAT1	P30416;F6S2D5	Peptidyl-prolyl cis-trans isomerase FKBP4;Peptidyl-prolyl cis-trans isomerase FKBP4, N-terminally processed;Peptidyl-prolyl cis-trans isomerase	Fkbp4	3175700000	13531000000	8889800000	6857000000	3364000000	2329200000	1612200000	6981800000	6478600000	7665800000	6607000000	3280400000	42557000000	14169000000	1308700000	8918600000	9599200000	7086300000	3353600000	2674800000	33054000000	16446000000	1168400000	14890000000	9371500000	6385000000	3532300000	2566600000	36068000000	1598300000	8592600000	9927700000	3207000000	4809700000	2844800000	40711000000	30	52	34	33	32	21	18	36	30	33
Q569Z6;Q8BZN7;F6YH92;F6YSQ2;F7AB07	Q569Z6;Q8BZN7	Thyroid hormone receptor-associated protein 3	Thrap3	28736000000	9305400000	2969800000	3223800000	4241200000	7629600000	23768000000	2793200000	1200200000	2825100000	5553200000	9297200000	1617500000	8353500000	22842000000	5470700000	1122800000	2323200000	3131600000	7595000000	1630800000	8655200000	21024000000	4072400000	1257700000	5087200000	6013600000	11741000000	1998500000	46704000000	5572400000	1507500000	5686100000	13835000000	14668000000	1915100000	63	38	23	29	33	36	66	26	17	31
O55029	O55029	Coatomer subunit beta	Copb2	3203900000	7353800000	9151500000	6628300000	3431100000	2629800000	1874700000	3549400000	6740400000	6740300000	3815400000	3123500000	7005500000	3400000000	1598400000	3683000000	6733600000	6450600000	3297900000	2327500000	7681800000	4288700000	1629600000	7236300000	7503000000	8783000000	3807700000	3252100000	7120000000	2675400000	5013900000	9313400000	5488300000	6162400000	3564200000	8611600000	22	32	42	40	33	22	23	29	47	51
P26039;A2AIM2;F6SX70;F6S1V7	P26039	Talin-1	Tln1	3757900000	2294000000	1589500000	1491800000	986340000	624290000	483900000	1883000000	1286600000	1889700000	2031100000	953970000	2622400000	1255000000	207980000	1974000000	1676500000	1889900000	1268500000	646200000	2643600000	1230400000	242120000	4237500000	2733000000	3326900000	2162600000	968200000	4152800000	470640000	2754000000	3083900000	2283300000	3604700000	1344400000	3962000000	50	28	23	30	28	11	11	38	28	46
Q8VDM4;Q3TKV1;J3KMQ2;E9Q2S8	Q8VDM4;Q3TKV1;J3KMQ2	26S proteasome non-ATPase regulatory subunit 2	Psmd2;Gm5422	2913200000	7723500000	4998400000	3754100000	3521200000	14900000000	1111600000	2564700000	2579400000	3026700000	3217000000	13160000000	16718000000	6919400000	819980000	3202400000	3200500000	2774300000	1968900000	12029000000	15307000000	8509000000	772510000	5990500000	5183900000	5787500000	3481500000	20045000000	18375000000	1258200000	3702800000	5133300000	3197700000	3850600000	22140000000	20102000000	29	37	33	26	36	47	18	27	22	31
P48193;A2A841;P48193-2;A2A842;A2AD32	P48193;A2A841;P48193-2;A2A842;A2AD32	Protein 4.1	Epb41;Epb4.1	1278400000	6215400000	10848000000	12407000000	9855100000	6117200000	1021200000	5329300000	6562200000	10458000000	12106000000	5836100000	1312300000	2085800000	754300000	4916000000	9642000000	11620000000	8469800000	7330400000	1688300000	2171800000	699310000	5946900000	8855300000	15284000000	9518200000	6636500000	1581800000	2386200000	4652300000	11058000000	9882400000	14232000000	10331000000	2571200000	10	31	38	53	45	38	4	44	45	51
Q8BTI8;Q8BTI8-3;Q8BTI8-2;A0A087WRX8;A0A087WPS9;A0A087WR98	Q8BTI8;Q8BTI8-3;Q8BTI8-2	Serine/arginine repetitive matrix protein 2	Srrm2	19218000000	3908800000	1190300000	1494000000	1936300000	3597700000	13411000000	1227500000	603310000	2904300000	4050100000	3616900000	4240800000	4987600000	10607000000	2214500000	394610000	2207300000	1584000000	3068300000	5028300000	5423500000	9325000000	3374400000	1151700000	2413000000	4206500000	6121300000	5481700000	20095000000	3603800000	1028600000	1623300000	4716700000	6490300000	4958000000	75	23	9	18	35	36	68	19	10	27
P18760;F8WGL3	P18760;F8WGL3	Cofilin-1	Cfl1	13685000000	53578000000	47680000000	40634000000	20919000000	10971000000	7128500000	36525000000	32942000000	30941000000	25781000000	16601000000	104340000000	39779000000	7991100000	52960000000	38712000000	30335000000	20629000000	16531000000	104900000000	47339000000	6939400000	55231000000	63398000000	44890000000	27653000000	14957000000	110630000000	9631500000	38929000000	65283000000	27787000000	25561000000	12624000000	106890000000	18	25	25	25	23	19	14	33	32	24
Q8BK67;A2AWQ2	Q8BK67	Protein RCC2	Rcc2	37822000000	15015000000	8036300000	5240400000	4847700000	12065000000	27630000000	5975200000	3426400000	3019100000	3368700000	9623900000	3649500000	9745500000	29577000000	8943400000	3046000000	2754300000	2007500000	8252000000	3570200000	11228000000	19524000000	6829600000	4452700000	3380000000	4517400000	13369000000	6925900000	27963000000	7282400000	4080100000	2193900000	4963800000	14132000000	5269200000	60	35	25	29	31	42	74	33	29	24
Q9JMH9-6;B2RRE2;Q9JMH9;K3W4L0;E9QAX2;Q9JMH9-1;Q9JMH9-4;E9Q405;Q9JMH9-5;Q9JMH9-7;Q9JMH9-2;E9QA74	Q9JMH9-6;B2RRE2;Q9JMH9;K3W4L0;E9QAX2;Q9JMH9-1;Q9JMH9-4;E9Q405;Q9JMH9-5;Q9JMH9-7;Q9JMH9-2;E9QA74	Unconventional myosin-XVIIIa	Myo18a	941770000	7043800000	7376000000	4230500000	1319200000	635550000	301790000	2602000000	2644300000	2065100000	1059000000	389600000	2013600000	1129500000	119090000	3335200000	3913300000	2877300000	793330000	678850000	2493500000	1522400000	91339000	5448000000	4880900000	4493600000	1387500000	936740000	2894000000	285750000	4120500000	6181700000	2483200000	2203800000	1072200000	3602700000	17	63	64	51	27	11	4	36	37	35
Q9Z0H8	Q9Z0H8	CAP-Gly domain-containing linker protein 2	Clip2	1478100000	4459200000	4930800000	4394600000	4835400000	15656000000	243070000	1467800000	2383400000	2380400000	3234800000	11977000000	2264200000	1167700000	178970000	2713400000	2861100000	2319700000	2635800000	13239000000	2820100000	1626100000	64698000	4191900000	4026600000	4390800000	3978700000	14015000000	3660000000	1954000000	2530400000	4932400000	3080600000	6758600000	21376000000	5701900000	8	32	34	36	44	74	4	18	17	31
Q64514-2	Q64514-2	Tripeptidyl-peptidase 2	Tpp2	691300000	6503400000	6279800000	2611300000	2555600000	12368000000	130950000	1716800000	1622300000	1151200000	1346100000	5533200000	9764900000	5716700000	75204000	2195400000	2801500000	1875000000	1012800000	7329100000	9255400000	3596700000	113010000	3030800000	3805900000	3214500000	2834000000	16782000000	11218000000	144390000	2122300000	3603300000	1785700000	4346600000	15732000000	11114000000	12	27	27	34	43	71	2	24	22	26
Q99KP6;Q99KP6-2;Q99KP6-3	Q99KP6;Q99KP6-2;Q99KP6-3	Pre-mRNA-processing factor 19	Prpf19	28291000000	9510100000	5061000000	7503600000	11642000000	28949000000	18158000000	4208100000	2553000000	5634700000	10857000000	32328000000	6519600000	8702400000	16792000000	4473100000	2438800000	5046200000	6793800000	23118000000	6346800000	10396000000	13211000000	5525200000	3061000000	7588000000	12004000000	33744000000	8105000000	26476000000	5910400000	3583900000	5700100000	16881000000	30245000000	7149100000	45	28	26	29	31	46	48	26	20	27
Q8BMK4	Q8BMK4	Cytoskeleton-associated protein 4	Ckap4	8656300000	14621000000	26910000000	22750000000	11778000000	2844000000	5220100000	8455600000	17265000000	23366000000	10115000000	2770100000	8521900	2788700000	3973700000	6747900000	19070000000	20616000000	11172000000	3985000000	14936000	3045500000	3553700000	15559000000	23274000000	33045000000	13811000000	4100900000	9499600	6438900000	11519000000	32600000000	13763000000	14508000000	4492500000	12354000	36	43	48	51	51	28	36	41	54	52
P14869;Q5M8R8;E9Q070;S4R1N1;D3YVM5	P14869;Q5M8R8;E9Q070;S4R1N1;D3YVM5	60S acidic ribosomal protein P0	Rplp0;Gm8730	10670000000	19172000000	20047000000	26429000000	37970000000	84009000000	6157400000	13482000000	18021000000	21908000000	31098000000	79770000000	16752000000	12457000000	5170500000	14574000000	20075000000	19240000000	23329000000	66614000000	14668000000	13015000000	4283200000	14689000000	18799000000	31213000000	36079000000	69220000000	16804000000	8437700000	12111000000	22018000000	20916000000	38999000000	71043000000	15362000000	17	23	20	24	36	45	25	28	29	29
P51660	P51660	Peroxisomal multifunctional enzyme type 2;(3R)-hydroxyacyl-CoA dehydrogenase;Enoyl-CoA hydratase 2	Hsd17b4	11973000000	11116000000	23484000000	24061000000	18082000000	5305600000	3885400000	3914600000	10458000000	28596000000	19833000000	5615100000	11112000	2207900000	2637400000	4032700000	11603000000	26393000000	15514000000	3621200000	19374000	2610200000	3494100000	7270600000	17731000000	37885000000	28322000000	9070400000	30134000	6492600000	7125500000	22506000000	13528000000	29818000000	9329400000	48863000	38	27	38	46	46	25	27	32	39	61
P17426;P17426-2;A0A0J9YUA7	P17426;P17426-2	AP-2 complex subunit alpha-1	Ap2a1	1830500000	15521000000	26887000000	17383000000	8196800000	5735300000	1077500000	9254700000	11140000000	11028000000	6838600000	4592200000	1614600000	2742400000	667930000	9730900000	12125000000	11354000000	5980500000	1641700000	2192200000	2881500000	883930000	9359100000	14412000000	15939000000	9449900000	5258400000	3059300000	1112900000	5509600000	12723000000	9252100000	7912400000	6818700000	4183300000	15	45	60	51	44	34	15	47	44	41
A0A0R4J1E2;P57776-3;E9PUM6;Q9CVV2;D3Z356	A0A0R4J1E2;P57776-3	Elongation factor 1-delta	Eef1d	8179500000	15843000000	16737000000	14134000000	16128000000	35036000000	4071500000	5638700000	6769900000	10247000000	13271000000	32002000000	10781000000	5916000000	4368200000	7068200000	9141100000	10124000000	8029300000	40254000000	8956700000	7804000000	4332100000	16342000000	15660000000	18661000000	17143000000	47445000000	11969000000	7936700000	12588000000	21890000000	8646700000	20923000000	39889000000	11713000000	27	28	26	31	42	60	19	21	27	32
Q60597-3;Q60597-4	Q60597-3;Q60597-4	2-oxoglutarate dehydrogenase, mitochondrial	Ogdh	1848800000	39664000000	60184000000	8584800000	180910000	136690000	1189700000	22119000000	31755000000	7410100000	47744000	0	0	1951600000	1126000000	18492000000	33918000000	5953700000	44748000	29390000	0	2557100000	638570000	29886000000	34367000000	8511200000	43030000	29231000	8454200	1743400000	29539000000	39362000000	3500100000	148640000	48010000	33339000	19	90	92	52	1	2	16	83	95	51
E9PVX6	E9PVX6		Mki67	18593000000	3971900000	516690000	1245200000	83932000	985350000	28283000000	2360300000	356200000	220550000	136280000	209460000	15374000	8191400000	22704000000	3999900000	217400000	175160000	74072000	229480000	56706000	7894500000	14051000000	896940000	144220000	67774000	33167000	41769000	0	26574000000	3696800000	2259400000	82307000	82412000	38527000	6156900000	141	48	6	6	1	3	185	59	7	5
A2AU91;P70399;P70399-2	A2AU91;P70399;P70399-2	Tumor suppressor p53-binding protein 1	Trp53bp1;Tp53bp1	35404000000	9340200000	2405300000	882730000	495230000	310900000	23599000000	2365100000	376510000	309230000	253630000	193750000	313850000	5878500000	26641000000	4943900000	380600000	211910000	65717000	78660000	272030000	6873600000	21582000000	2827600000	458180000	342870000	254660000	241910000	510640000	32357000000	5928200000	1244800000	243070000	460520000	233500000	481480000	135	63	23	19	10	5	138	47	10	7
O70318	O70318	Band 4.1-like protein 2	Epb41l2	824220000	3980000000	7224700000	9687600000	6522500000	4087200000	323540000	3311800000	4740500000	8435900000	7910800000	4533300000	1227200000	792530000	203310000	3262400000	5558400000	7359200000	4506600000	6797500000	551860000	1048500000	83805000	4730500000	5686600000	13247000000	8905100000	6202900000	528660000	263970000	3308600000	7584100000	5109400000	9915200000	9285100000	686780000	10	26	35	61	60	31	7	40	49	61
Q80X50;Q80X50-4;Q80X50-3	Q80X50;Q80X50-4;Q80X50-3	Ubiquitin-associated protein 2-like	Ubap2l	1482700000	7028900000	8399100000	11121000000	13260000000	19091000000	1208500000	3102600000	5409600000	10223000000	12206000000	15135000000	1747000000	2700200000	863410000	2611400000	4459600000	9909300000	8224500000	16647000000	2049800000	3184400000	595440000	5849000000	5296000000	13482000000	12898000000	14926000000	1168300000	1097900000	3492700000	5478200000	7558400000	17652000000	15759000000	1609000000	19	34	40	48	56	62	14	27	37	39
Q6NZL0;REV__Q05C51;REV__F6RP29;REV__Q9CWY8	Q6NZL0	Protein SOGA3	Soga3	606770000	4465100000	7902000000	10602000000	11263000000	13887000000	363510000	1868000000	5253100000	6197900000	9288000000	9100600000	1127600000	1120600000	232780000	1555500000	5353700000	6995300000	6424800000	14120000000	1550600000	1512400000	200800000	2538100000	4424600000	8337900000	9576000000	15747000000	1368000000	460470000	2771900000	5763900000	5785700000	12797000000	17513000000	1693200000	11	33	40	53	60	62	7	23	32	48
O35286;Q3UKJ6;Q497W9;A0A0G2JG10;A0A0G2JGQ5	O35286;Q3UKJ6;Q497W9;A0A0G2JG10	Pre-mRNA-splicing factor ATP-dependent RNA helicase DHX15	Dhx15	14563000000	6129400000	2770500000	2294100000	2428900000	5159300000	11202000000	2285500000	1433800000	2788900000	4289000000	6844800000	12944000000	5832700000	9166800000	3379900000	683270000	2176000000	2108900000	3974700000	11160000000	7721000000	8008300000	6527800000	2425000000	3863200000	3938100000	6378100000	15906000000	14368000000	5598800000	1932000000	1282100000	4492700000	6208100000	14803000000	61	31	21	23	28	38	58	21	10	21
Q05D44;REV__D3YVK9;REV__F6W8R9;REV__Q6ZWQ0-3;REV__Q6DFZ2	Q05D44	Eukaryotic translation initiation factor 5B	Eif5b	1401900000	3384800000	2622000000	2567800000	3350200000	13545000000	1445000000	1461100000	1526000000	1923000000	2969100000	12146000000	4986300000	2580200000	877060000	2212400000	1433700000	1613400000	1930800000	12468000000	5121100000	3092800000	409880000	3711800000	2582600000	2954800000	3081300000	14329000000	6832900000	1394900000	2405700000	2947500000	1197000000	4421300000	14910000000	6210600000	19	21	20	31	41	64	11	22	18	20
Q9ERU9	Q9ERU9	E3 SUMO-protein ligase RanBP2	Ranbp2	21457000000	5512100000	2442800000	542900000	217560000	33844000	19968000000	1972300000	1084000000	592020000	431530000	253990000	1680000000	4444500000	18313000000	4379800000	460600000	665320000	423430000	193510000	1316300000	4760000000	14929000000	1877300000	1227300000	840640000	173180000	276830000	967180000	29975000000	3044200000	1490500000	526760000	372350000	253490000	1403400000	129	64	15	10	6	0	149	32	5	10
Q9JIF7	Q9JIF7	Coatomer subunit beta	Copb1	3409300000	6135400000	6688900000	4754200000	2512800000	2147800000	2389500000	2753700000	5685100000	6759900000	3990500000	2342800000	8193700000	4156800000	2057800000	3686100000	5200600000	5761800000	2580700000	1514000000	7354300000	4899400000	1688100000	5633300000	6296200000	7654300000	3691200000	3199100000	8805000000	2558900000	5005600000	8413000000	4550600000	4815500000	3192400000	8045800000	25	22	29	30	31	24	26	29	35	46
O88844;A0A087WPT4;A0A087WRS9;D3YVY3;A0A087WRM4	O88844;A0A087WPT4;A0A087WRS9	Isocitrate dehydrogenase [NADP] cytoplasmic	Idh1	2805200000	16869000000	16482000000	8619500000	5279200000	2233200000	836840000	8418000000	7283200000	6559900000	5247200000	2795800000	37431000000	12204000000	969600000	10466000000	11800000000	8908800000	4905900000	2758500000	41161000000	15904000000	537170000	16634000000	17315000000	16053000000	7514400000	4087900000	45241000000	1389400000	7370500000	23912000000	8788800000	9443200000	4785000000	47504000000	21	33	31	35	34	22	17	38	32	28
Q8CGY8-2	Q8CGY8-2	UDP-N-acetylglucosamine--peptide N-acetylglucosaminyltransferase 110 kDa subunit	Ogt	8971400000	6258000000	4483300000	2787500000	2593100000	4517900000	6256900000	2340100000	2127700000	2383000000	2597000000	4669100000	5100800000	3595600000	5683500000	2726100000	1847200000	1652500000	1495400000	3317400000	5509000000	3862600000	3778100000	5245900000	3136500000	4116500000	3644700000	7682700000	7159600000	8861400000	3450400000	4666000000	1423600000	3175900000	6290600000	7146000000	47	36	26	31	28	38	47	26	25	25
Q61553;A0A0G2JDU7;F7BDR1	Q61553;A0A0G2JDU7	Fascin	Fscn1	3357200000	16367000000	15552000000	8686100000	4551200000	2002000000	828470000	10315000000	8245600000	5534800000	4235500000	2388400000	40138000000	13288000000	846460000	15732000000	14301000000	8041100000	4470900000	1727900000	32497000000	14371000000	901430000	12820000000	13938000000	12451000000	4415000000	3405000000	40364000000	1328000000	10630000000	21667000000	8522900000	8616700000	2909300000	44949000000	25	39	34	31	25	15	13	38	29	29
Q6PDM2;H7BX95;Q6PDM2-3;Q6PDM2-2;F7AI47	Q6PDM2;H7BX95;Q6PDM2-3;Q6PDM2-2	Serine/arginine-rich splicing factor 1	Srsf1	53754000000	13036000000	3961700000	4020700000	5945700000	7965600000	33506000000	5658800000	1612100000	3647200000	4906900000	9480200000	6163900000	11235000000	37154000000	9199600000	1123600000	3298600000	2944400000	9155500000	5486800000	14008000000	24881000000	4691100000	1897300000	5304500000	7043000000	12305000000	7901400000	47666000000	6767900000	3715200000	2739200000	10169000000	12117000000	6955200000	59	28	16	22	28	28	62	29	18	27
Q9ERD7	Q9ERD7	Tubulin beta-3 chain	Tubb3	3528500000	27010000000	20370000000	12719000000	8976700000	3956900000	1448500000	9363000000	10920000000	10071000000	7327500000	5290000000	36955000000	15710000000	1832900000	18081000000	18289000000	11724000000	3991300000	3932600000	34948000000	18136000000	1357500000	23004000000	22768000000	24673000000	9721100000	6184200000	48520000000	2263500000	15233000000	29438000000	13139000000	10847000000	6764400000	44906000000	15	17	20	24	25	19	11	24	26	26
P25444;Q58EU3;D3YVC1;D3YWJ3;J3QMG5;F6YTZ4;D3Z536	P25444;Q58EU3;D3YVC1;D3YWJ3;J3QMG5;F6YTZ4	40S ribosomal protein S2	Rps2;Gm5786;Gm6576	9944300000	17655000000	26561000000	26061000000	37908000000	79184000000	5227700000	11990000000	12487000000	17998000000	37478000000	92477000000	19215000000	10968000000	5221600000	8602800000	16126000000	18002000000	24934000000	87746000000	19100000000	12192000000	3882400000	13389000000	17177000000	23358000000	27926000000	86104000000	22710000000	7330000000	7507300000	12728000000	8590100000	36749000000	94127000000	19088000000	14	16	22	22	29	72	11	20	25	23
P17742;Q5SVY2;F8VPN3;V9GXC1;V9GX31	P17742;Q5SVY2;F8VPN3	Peptidyl-prolyl cis-trans isomerase A;Peptidyl-prolyl cis-trans isomerase A, N-terminally processed;Peptidyl-prolyl cis-trans isomerase	Ppia;Gm5160	22064000000	36102000000	31784000000	24056000000	19004000000	13925000000	8510600000	31572000000	22043000000	24665000000	24028000000	13418000000	105610000000	40854000000	10191000000	29088000000	33399000000	25802000000	18142000000	17950000000	107670000000	48866000000	6123200000	30023000000	36505000000	45203000000	29222000000	19665000000	90227000000	11581000000	25862000000	35759000000	22604000000	31642000000	13912000000	85913000000	26	30	23	29	32	20	16	29	25	27
Q3TML0;Q922R8	Q3TML0;Q922R8	Protein disulfide-isomerase A6	Pdia6	19349000000	22668000000	46463000000	46821000000	27537000000	11563000000	10942000000	19071000000	40634000000	52339000000	38316000000	12094000000	9384600000	11614000000	10557000000	18447000000	46942000000	48453000000	24580000000	12926000000	6701200000	13419000000	6668500000	26215000000	43978000000	64087000000	39194000000	15934000000	7554600000	12737000000	20846000000	48307000000	32672000000	40986000000	12899000000	8891300000	23	23	31	31	29	22	28	30	37	51
Q9D8N0;Q4FZK2	Q9D8N0;Q4FZK2	Elongation factor 1-gamma	Eef1g	10444000000	22008000000	24930000000	24803000000	27403000000	63918000000	7121500000	11745000000	12903000000	17225000000	23110000000	57802000000	15194000000	8944700000	8644300000	13593000000	14785000000	16123000000	21461000000	51118000000	13114000000	12675000000	5683300000	14761000000	19182000000	28790000000	28632000000	64511000000	17301000000	7745900000	17155000000	21964000000	16742000000	38548000000	72693000000	20388000000	29	28	29	32	38	52	21	30	25	28
F8VQE2;Q9QXL1;E9Q0A4;F6ZSF2	F8VQE2;Q9QXL1;E9Q0A4	Kinesin-like protein;Kinesin-like protein KIF21B	Kif21b	393550000	5244100000	4065700000	1734500000	781540000	1084700000	337670000	1917600000	1636800000	1603400000	1344000000	1393800000	6292900000	2354100000	92791000	3292300000	3558600000	2041400000	873970000	1174900000	6794500000	3268200000	55875000	6130700000	5231000000	3472000000	1790400000	2098600000	11289000000	296760000	4234200000	6841200000	1906900000	1416100000	1612400000	10240000000	5	49	38	27	19	21	5	28	26	26
Q7TMY8;A2AFQ0;Q7TMY8-3;Q7TMY8-4;Q7TMY8-2;F6XP90;F6UYC1	Q7TMY8;A2AFQ0;Q7TMY8-3;Q7TMY8-4;Q7TMY8-2	E3 ubiquitin-protein ligase HUWE1	Huwe1	642300000	4095700000	2164200000	2611700000	2490700000	1107400000	580560000	1269600000	542540000	1346400000	773950000	2815700000	11250000000	3843500000	66207000	1811500000	1134700000	1649100000	786720000	1496900000	9631100000	4360100000	738560000	2441500000	2610100000	1556800000	612810000	1384900000	14387000000	1440700000	1212400000	3607400000	2100400000	3395500000	6122400000	13825000000	7	49	27	29	25	18	3	13	7	15
Q91W50;Q3U1S6;Q8JZN2;A0A0G2JF72;A0A0G2JE62;A0A0G2JDJ7	Q91W50;Q3U1S6;Q8JZN2;A0A0G2JF72	Cold shock domain-containing protein E1	Csde1	2199100000	6845800000	5860700000	6368200000	7182500000	12227000000	1005400000	2481400000	2813900000	3766500000	4955100000	7880800000	10070000000	3286400000	507310000	2053200000	3425700000	4151400000	3173700000	8935500000	10496000000	3826200000	442370000	5929900000	3569300000	4925300000	4236800000	8635700000	11165000000	998500000	3958100000	4674500000	2694000000	6454700000	10328000000	11159000000	23	29	32	37	38	46	10	24	25	31
Q8BFR5;D3YVN7;Q8BFR5-2;A0A0U1RPC4;A0A0U1RNQ6	Q8BFR5;D3YVN7;Q8BFR5-2	Elongation factor Tu, mitochondrial;Elongation factor Tu	Tufm;Gm9755	4153100000	66703000000	95648000000	13197000000	187730000	26738000	3336000000	40322000000	61895000000	15193000000	216120000	9268800	173940000	6293000000	3347200000	43331000000	72053000000	14319000000	213060000	0	139540000	7662900000	2335300000	64077000000	77296000000	18946000000	121430000	0	97327000	6000000000	50296000000	86209000000	7110600000	282780000	0	98722000	24	59	71	39	4	0	22	66	77	47
O08599;O08599-2	O08599;O08599-2	Syntaxin-binding protein 1	Stxbp1	1059700000	5169200000	11020000000	12565000000	8948000000	5019400000	826390000	3454400000	4565900000	7021900000	6462200000	3563500000	1326600000	1607000000	816830000	3974300000	7745900000	8700100000	6330000000	5626700000	1519600000	2268400000	244010000	8038900000	9707600000	14802000000	9877500000	6119200000	1742800000	857660000	4870300000	13480000000	9381500000	12571000000	8655900000	2091300000	11	25	38	54	51	28	15	31	38	40
G3X922;D4AFX7;A0A087WRC9;A0A087WS25;A0A087WSI0	G3X922;D4AFX7		Dnajc13	195430000	2355600000	5150800000	7261500000	6329500000	6942800000	94468000	788970000	1428400000	4741800000	5878600000	5230400000	15795000	369500000	20883000	640570000	1970900000	4399300000	4801900000	4897800000	76141000	456350000	13045000	1526700000	2181200000	6825600000	7056700000	9360500000	33979000	42145000	877880000	3170100000	3859900000	9678000000	9603100000	403800000	3	16	38	63	69	63	2	17	23	53
P14206	P14206	40S ribosomal protein SA	Rpsa	6588900000	13963000000	16215000000	18396000000	25401000000	62678000000	3909400000	10298000000	12449000000	17588000000	22890000000	64321000000	15261000000	11344000000	3871000000	10717000000	10283000000	14613000000	16511000000	46793000000	13636000000	11913000000	3120700000	19310000000	20371000000	26914000000	32440000000	65878000000	20425000000	4408400000	13784000000	25050000000	16652000000	37330000000	61418000000	17672000000	14	17	20	21	28	52	20	26	26	30
Q3UNH4	Q3UNH4	G protein-regulated inducer of neurite outgrowth 1	Gprin1	149360000	4067900000	9028600000	10895000000	8099100000	5239600000	135280000	2017500000	3634000000	5646000000	6789500000	3670900000	126430000	758440000	28175000	2211700000	5274400000	7703500000	6626700000	6674000000	415350000	1211300000	6345100	2971800000	6065800000	14745000000	8154500000	5322300000	308070000	33435000	1546100000	6732200000	8607200000	11993000000	10587000000	405500000	2	33	49	61	69	51	0	24	38	54
P62821;Q0PD67	P62821;Q0PD67	Ras-related protein Rab-1A	Rab1A;Rab1	9993400000	23089000000	27489000000	24766000000	16372000000	12492000000	9470600000	10833000000	20372000000	19196000000	20250000000	16762000000	5068700000	7878300000	9281100000	15478000000	23971000000	25522000000	17750000000	19126000000	4888900000	9202300000	2264900000	22788000000	21931000000	35199000000	22605000000	24467000000	4386200000	5457700000	18513000000	31186000000	23740000000	27250000000	24264000000	6667700000	15	23	25	33	32	28	23	37	42	36
P19324	P19324	Serpin H1	Serpinh1	17526000000	17430000000	21018000000	14128000000	8651100000	3913500000	6091100000	19028000000	29495000000	26910000000	14384000000	6330400000	10065000000	8052900000	6226500000	11491000000	24350000000	23934000000	9331100000	4525200000	6572200000	8235700000	3767600000	26055000000	28953000000	30750000000	13303000000	8442000000	11169000000	5006100000	22111000000	34285000000	19553000000	21037000000	7903300000	14036000000	34	28	31	33	25	19	20	39	47	44
P28660;A2AS98;P28660-2	P28660;A2AS98;P28660-2	Nck-associated protein 1	Nckap1	2054300000	5105000000	7332400000	5358400000	3626500000	6014700000	1435200000	3151600000	3164600000	4936600000	5386400000	5971300000	1306700000	1735500000	1053000000	3100600000	3981700000	4396400000	4028000000	3180800000	1672600000	2235700000	801480000	5438800000	5115100000	8910100000	5721000000	5304700000	1266700000	1505200000	4017400000	6918200000	5939900000	8645100000	9021000000	1720000000	22	27	37	30	44	43	17	26	30	43
P63158;A0A0J9YUZ4;Q58EV5;A0A0J9YUD8;D3YZ18;D3YVC6	P63158;A0A0J9YUZ4;Q58EV5;A0A0J9YUD8;D3YZ18	High mobility group protein B1	Hmgb1	44083000000	44382000000	25549000000	13227000000	10280000000	10271000000	61811000000	26217000000	12014000000	11349000000	10487000000	9093700000	42313000000	33120000000	43747000000	23680000000	11362000000	11800000000	7720800000	9971300000	47820000000	34959000000	45356000000	24598000000	16088000000	11837000000	8614100000	11207000000	43649000000	79314000000	27167000000	19234000000	5721700000	8523000000	11835000000	31245000000	43	43	29	27	27	24	48	39	29	24
P60335	P60335	Poly(rC)-binding protein 1	Pcbp1	26252000000	20781000000	13813000000	13589000000	16196000000	19289000000	15671000000	9425800000	10944000000	20857000000	20568000000	19946000000	26720000000	17711000000	13855000000	11872000000	11007000000	17576000000	12729000000	14083000000	30608000000	19918000000	12543000000	35805000000	18470000000	17789000000	20081000000	21008000000	27199000000	19847000000	24484000000	10945000000	9266600000	16895000000	15001000000	29349000000	36	30	22	27	29	34	38	25	25	35
Q8CH18;Q8CH18-3;Q8CH18-2	Q8CH18;Q8CH18-3	Cell division cycle and apoptosis regulator protein 1	Ccar1	15712000000	4990000000	1634100000	1508900000	1964800000	2250800000	12970000000	1923600000	884260000	3052400000	3032200000	2382600000	694440000	3998900000	12118000000	2522500000	524310000	2543400000	2051600000	2827600000	1245500000	4967400000	12334000000	5301600000	1565400000	3715600000	4358400000	3862700000	1274600000	20055000000	6837600000	3229800000	2141600000	4493700000	4499700000	1043700000	66	37	18	22	28	32	63	24	12	32
Q61584-3;Q61584;Q61584-6;Q61584-4;A0A0G2JEP0;Q61584-5;Q61584-2;Q61584-7;A0A0H2UH27;A0A0G2JGL6;A0A0G2JGH0	Q61584-3;Q61584;Q61584-6;Q61584-4;A0A0G2JEP0;Q61584-5;Q61584-2;Q61584-7;A0A0H2UH27	Fragile X mental retardation syndrome-related protein 1	Fxr1	1663000000	5878400000	8825100000	13858000000	15612000000	18389000000	1122300000	3401400000	6389400000	11535000000	14475000000	18712000000	1034200000	1824500000	997590000	3017300000	7026100000	12553000000	7931400000	18057000000	884990000	2061000000	669060000	4343500000	6631100000	15197000000	13790000000	26303000000	1378000000	1661500000	3801000000	7404800000	7228800000	22181000000	28465000000	1585600000	14	25	31	42	43	53	10	21	34	44
Q80UG5;Q80UG5-3;A2A6U3;A2A6U5	Q80UG5;Q80UG5-3;A2A6U3	Septin-9	42622	6424800000	12013000000	16769000000	10692000000	6649000000	3468300000	3932300000	6914500000	9768700000	11864000000	7057400000	4789000000	1235300000	3754000000	3387900000	8106800000	11683000000	11087000000	5288000000	3731400000	1354800000	4201000000	1854900000	10057000000	10439000000	13158000000	6405800000	3001200000	614310000	3791000000	8218800000	15363000000	6371700000	6450200000	3828300000	1352700000	35	41	47	48	45	25	28	37	34	38
Q61191;B1AUX2;F6SJS2	Q61191;B1AUX2	Host cell factor 1;HCF N-terminal chain 1;HCF N-terminal chain 2;HCF N-terminal chain 3;HCF N-terminal chain 4;HCF N-terminal chain 5;HCF N-terminal chain 6;HCF C-terminal chain 1;HCF C-terminal chain 2;HCF C-terminal chain 3;HCF C-terminal chain 4;HCF C-terminal chain 5;HCF C-terminal chain 6	Hcfc1	24057000000	6564600000	1826900000	1857100000	2384000000	7199700000	11951000000	2159100000	1064600000	2133200000	3234000000	5945100000	1459500000	4118300000	13766000000	3273700000	707520000	1742900000	1299500000	5845100000	1736300000	4963400000	11951000000	4964500000	1890200000	3325300000	3096000000	6983300000	1870400000	23109000000	6087100000	1930600000	1598900000	3757000000	7564100000	2023900000	69	37	19	22	29	54	52	22	20	25
P05064;Q5FWB7;A6ZI44;D3YWI1;Q9CPQ9;A6ZI46;A0A0U1RPN8;A0A0U1RPT5;D3Z510;D3YV98;A6ZI47	P05064;Q5FWB7;A6ZI44;D3YWI1;Q9CPQ9;A6ZI46;A0A0U1RPN8	Fructose-bisphosphate aldolase A;Fructose-bisphosphate aldolase	Aldoa;Aldoart1	7272300000	10975000000	15061000000	14503000000	10103000000	7450400000	5154300000	10541000000	13082000000	16871000000	15483000000	9948800000	19456000000	8703200000	3568400000	8516500000	9398900000	12919000000	10713000000	9852100000	15827000000	9810500000	1802200000	11063000000	14603000000	16118000000	10417000000	12489000000	22179000000	2566700000	9131400000	12721000000	9014900000	12237000000	15192000000	22059000000	26	27	30	36	32	31	20	29	37	39
P50396;B7FAU8;D6RI86	P50396	Rab GDP dissociation inhibitor alpha	Gdi1	1303600000	9295500000	7315400000	5871400000	3583300000	1072800000	771760000	4722800000	4248100000	4427600000	2429800000	1308100000	22226000000	4883400000	596010000	6655700000	6704800000	5354700000	1005200000	1214100000	23823000000	6923800000	512840000	6407800000	7373000000	8014100000	4186800000	2300500000	32810000000	739380000	5856800000	11009000000	3433900000	4932200000	1676200000	27121000000	13	29	19	25	26	9	11	35	23	26
Q11011;E9Q039;F6QYF8;E9Q6F4;F6V7K3;F7ANF4;F2Z3V5	Q11011;E9Q039;F6QYF8;E9Q6F4	Puromycin-sensitive aminopeptidase	Npepps	704660000	8258300000	10147000000	3990400000	2159300000	805320000	328290000	5709800000	5189500000	2600700000	1789200000	945260000	15752000000	5882300000	198080000	5885700000	6798300000	3839600000	1924400000	785580000	15065000000	7668900000	120540000	7256100000	9103200000	7476200000	3384500000	1646700000	20431000000	318420000	5147500000	12576000000	3984900000	3880600000	1985700000	19338000000	8	33	35	26	23	14	6	33	29	24
Q60875;H3BJ45;H3BJ40;Q60875-5;Q60875-4;H3BJU7;H3BJX8;H3BKH9;Q60875-3;Q60875-2;H3BL15;H3BLF9;H3BJ59;H3BIX8;H3BLJ1;H3BJM4;H3BJ48	Q60875;H3BJ45;H3BJ40;Q60875-5;Q60875-4;H3BJU7;H3BJX8;H3BKH9;Q60875-3	Rho guanine nucleotide exchange factor 2	Arhgef2	858020000	3906200000	4011500000	4865700000	5478600000	15441000000	418880000	1315300000	1993500000	3366100000	4432200000	13015000000	1867300000	1303800000	261040000	1889600000	2350700000	3796100000	3266900000	12665000000	1746600000	1665900000	194530000	2710000000	3164300000	6402200000	6730800000	17919000000	2052400000	443590000	1724000000	2959000000	3759300000	8846800000	18950000000	2445400000	13	27	36	40	48	68	8	17	26	32
P54071;D6RIL6;A0A0U1RP68;A0A0U1RPR1	P54071	Isocitrate dehydrogenase [NADP], mitochondrial	Idh2	4666300000	76221000000	103730000000	19389000000	467120000	42873000	5275400000	48712000000	66700000000	18225000000	410920000	173180000	650180000	7826600000	5819500000	43217000000	67522000000	16510000000	279220000	109030000	624540000	8701800000	3701200000	60593000000	69395000000	20209000000	433370000	166530000	560730000	6833000000	55492000000	81827000000	10348000000	422580000	181150000	697820000	26	57	67	41	12	0	24	69	68	40
Q04750	Q04750	DNA topoisomerase 1	Top1	48620000000	15617000000	4006900000	1393400000	696820000	815700000	43025000000	7703200000	2047300000	1340100000	955990000	1457600000	118460000	12949000000	38209000000	11663000000	1046600000	537760000	469780000	900010000	85843000	13478000000	43658000000	6084400000	1864100000	1582700000	831170000	3052200000	62809000	82256000000	14951000000	4006200000	974090000	1760100000	2842400000	73712000	85	46	23	15	12	10	92	48	21	21
Q02819;H3BK79;D3Z7D7;D3Z1N1	Q02819;H3BK79	Nucleobindin-1	Nucb1	2442800000	11971000000	18957000000	10666000000	8287700000	6329300000	952520000	5500000000	11974000000	15285000000	10911000000	8290200000	1809200000	2131600000	748570000	5141300000	10881000000	12204000000	7815000000	8643800000	1140200000	2369900000	502120000	7890900000	9533000000	15715000000	9089800000	8625400000	1524400000	572670000	6028400000	11815000000	7285600000	10287000000	11747000000	1955700000	22	35	40	39	39	31	12	30	42	43
Q8QZY1	Q8QZY1	Eukaryotic translation initiation factor 3 subunit L	Eif3l	2026400000	6808200000	7323900000	7608600000	8999000000	28836000000	1061500000	4766500000	4902400000	6651900000	10439000000	35417000000	7969700000	5300100000	792110000	4000900000	4880800000	6032600000	8969500000	33290000000	8979800000	5644200000	649190000	6507500000	6076600000	8077700000	11077000000	51926000000	9328300000	1070300000	4562000000	6581200000	3653300000	10487000000	45982000000	9679200000	18	26	24	26	36	40	12	31	27	23
Q8K2B3	Q8K2B3	Succinate dehydrogenase [ubiquinone] flavoprotein subunit, mitochondrial	Sdha	4892600000	68160000000	85902000000	13762000000	806220000	6986400	3096100000	28874000000	52296000000	11337000000	200550000	17131000	17714000	4234800000	3236600000	38119000000	57853000000	11403000000	224850000	20896000	10816000	4852000000	1884200000	49584000000	59286000000	16004000000	119450000	16069000	79667000	4088800000	44234000000	71249000000	4516100000	3036500000	810560000	74371000	23	56	69	39	6	0	22	62	87	38
Q9R0L6	Q9R0L6	Pericentriolar material 1 protein	Pcm1	101780000	1548800000	2676200000	4812000000	7208900000	9531600000	171690000	1113800000	1856300000	5918800000	8557000000	8288200000	131380000	525480000	6322800	950130000	1699600000	4473200000	7442000000	10849000000	339540000	575590000	0	1840700000	2035200000	6016700000	5906200000	7952900000	250580000	39272000	1000000000	1972100000	3303200000	8828900000	13936000000	472770000	1	18	22	53	78	76	0	21	33	48
P26041	P26041	Moesin	Msn	4331600000	6337800000	8650600000	9817100000	10810000000	8234600000	982260000	4126300000	4418600000	7975700000	11502000000	8021600000	5780000000	2733200000	893650000	4425600000	8329600000	12733000000	9484900000	11037000000	5027100000	3826600000	546770000	5976500000	7242500000	14425000000	11446000000	10715000000	8168700000	862270000	4204300000	7367200000	10480000000	15112000000	13591000000	8037600000	24	28	26	41	44	38	11	25	35	36
Q91YR7;Q91YR7-2;B7ZCS1	Q91YR7;Q91YR7-2	Pre-mRNA-processing factor 6	Prpf6	10915000000	2853500000	1585800000	1543900000	2386800000	6008000000	9761500000	1077300000	497730000	1855600000	2693700000	7723000000	988730000	2794300000	8999000000	1676800000	340140000	1233700000	2525500000	6930700000	1002700000	3498500000	8219400000	1269700000	502440000	2274700000	3426000000	8472200000	699670000	16106000000	1812800000	448950000	1789000000	5575600000	11275000000	1017800000	60	26	12	15	31	43	57	21	8	24
P24270;A2AL20;Q8BI29;Q8BI29-2	P24270	Catalase	Cat	8142000000	8609900000	20529000000	23436000000	12979000000	3879400000	3558900000	4469700000	12045000000	29760000000	22063000000	6022600000	703580000	3032100000	2368200000	4803800000	15346000000	25675000000	15045000000	5072100000	502080000	3232000000	1770400000	5036600000	12317000000	34451000000	18034000000	5866700000	469340000	3892000000	3812700000	14808000000	18147000000	25017000000	7460300000	860450000	32	32	43	46	45	23	24	27	37	47
P97379;A0A0J9YTQ8;A0A0J9YUY8	P97379	Ras GTPase-activating protein-binding protein 2	G3bp2	2154800000	8309300000	15627000000	17760000000	20006000000	33139000000	1152600000	3282700000	5737700000	14758000000	15531000000	28304000000	2932700000	2222600000	1042600000	3876500000	4697500000	11467000000	9222300000	26274000000	3306400000	3245900000	844880000	6282800000	7500400000	17134000000	18912000000	33369000000	4539500000	1920800000	4180400000	7719300000	10382000000	22282000000	35606000000	4886000000	19	26	27	43	48	60	13	22	28	33
P26040;Q4KML7	P26040;Q4KML7	Ezrin	Ezr	5402100000	9238000000	12096000000	15749000000	14826000000	12971000000	3000900000	4922800000	7160800000	12423000000	13398000000	12818000000	5884000000	6022900000	2584700000	7120600000	11680000000	18287000000	12577000000	16996000000	6544500000	6097600000	1402600000	10482000000	11246000000	23129000000	16202000000	15600000000	7574400000	3447500000	8965700000	13595000000	15909000000	25987000000	20090000000	7851300000	19	26	30	33	30	32	23	24	29	34
A2A7S7;F6VXZ2	A2A7S7	Tyrosine--tRNA ligase	Yars	2526600000	4298500000	4209400000	3038400000	4042200000	12616000000	2245700000	3208500000	2297100000	2283000000	3938000000	14035000000	7834700000	3635200000	1756500000	2995400000	2202900000	2818800000	3394700000	11934000000	8773700000	4361300000	1086100000	3183800000	3228500000	3991700000	4878900000	19481000000	8579900000	1944300000	2534000000	4083200000	2315100000	7251600000	22411000000	10685000000	19	25	29	26	39	47	28	31	18	24
A0A087WNU5;A0A087WRU2;A0A087WRP9;S4R162	A0A087WNU5		Ank3	82368000	4174600000	6208800000	3545800000	1667300000	2126900000	170940000	1734600000	1953300000	1197200000	856160000	1565700000	158830000	181210000	44083000	1968400000	2942600000	1787700000	1144600000	2051100000	332430000	363770000	0	4457100000	5415700000	3641800000	1173300000	2439800000	253570000	31829000	2223800000	6365200000	1986700000	2375300000	2547600000	496080000	2	48	61	53	46	44	0	40	43	32
Q7TT50;D6RI32;E9Q6J9;REV__Q80WC3-3;REV__F6Z7L1;P54265-4;P54265-6;P54265-5;P54265-7;P54265-10;P54265-2;P54265-3;P54265-9;P54265;P54265-8	Q7TT50	Serine/threonine-protein kinase MRCK beta	Cdc42bpb	664290000	2190100000	3411500000	4099800000	3560100000	6180000000	492010000	1522900000	1926300000	3269200000	3429000000	5433200000	576930000	725790000	284130000	1367300000	2659100000	3495100000	3081400000	5262500000	755080000	903620000	133100000	2532300000	2883100000	4463300000	3699300000	8305300000	914480000	269430000	1602500000	3607400000	2662800000	4931600000	7730600000	1186200000	10	21	30	42	43	58	6	18	26	36
Q99LF4	Q99LF4	tRNA-splicing ligase RtcB homolog	Rtcb	11827000000	7347000000	7942900000	8324000000	14336000000	30354000000	8518200000	4353000000	5273800000	9941000000	13034000000	31555000000	7624900000	5372700000	6546700000	4326700000	5696000000	8711400000	12003000000	27788000000	7610100000	7549200000	5403700000	7070700000	6483900000	12422000000	13255000000	35745000000	8746400000	9166400000	4711900000	8011100000	6518600000	17644000000	33399000000	7037900000	31	21	22	31	35	44	31	23	24	26
P05063	P05063	Fructose-bisphosphate aldolase C	Aldoc	2435500000	8843200000	9173300000	8697200000	5283000000	4039300000	2503200000	9192300000	9603200000	12974000000	10254000000	8593600000	29923000000	8667900000	1575700000	9761600000	11363000000	9728800000	5557600000	4172400000	26254000000	12808000000	1196700000	11121000000	15622000000	13405000000	10065000000	8198800000	34101000000	2386400000	7252600000	15892000000	7073800000	12443000000	7984900000	31957000000	13	26	24	24	21	21	20	35	34	29
P84228;B9EI85	P84228;B9EI85	Histone H3.2;Histone H3	Hist1h3b;Hist2h3b	170720000000	88702000000	39755000000	20074000000	14283000000	9852500000	174700000000	55981000000	27993000000	16534000000	12207000000	17233000000	1816000000	78524000000	182550000000	71406000000	20599000000	14966000000	8819000000	3074200000	6482000000	80116000000	134320000000	62032000000	23679000000	21116000000	9530800000	9483700000	2265500000	233200000000	87201000000	35937000000	10594000000	13785000000	14885000000	2749500000	78	42	19	15	9	8	93	30	14	11
A2ANY6;J3QMC5	A2ANY6;J3QMC5		Mdn1	2055000000	744040000	379430000	792370000	1698000000	6716000000	2372700000	288690000	104020000	394520000	1100700000	5960800000	662130000	757430000	2247300000	340000000	71955000	311760000	941400000	4661600000	1071400000	799830000	2104600000	53066000	52290000	415260000	1952800000	9206600000	696720000	3977600000	113030000	35866000	288270000	2007000000	9042500000	1002300000	50	8	1	7	39	103	59	5	0	7
G3X956;Q920B9	G3X956;Q920B9	FACT complex subunit SPT16	Supt16;Supt16h	18597000000	9209300000	3123100000	1426600000	933900000	817940000	20761000000	4215200000	1240800000	1267600000	1216100000	584350000	5962300000	6972800000	21476000000	5356500000	1388500000	1173800000	826770000	849160000	7154500000	8012300000	13742000000	4486000000	1242200000	1260600000	622380000	824050000	7728800000	31227000000	8311200000	3130400000	877760000	1192900000	845090000	8093000000	66	39	20	15	17	7	73	32	15	17
P24369;Q9DCY1	P24369;Q9DCY1	Peptidyl-prolyl cis-trans isomerase B;Peptidyl-prolyl cis-trans isomerase	Ppib	20706000000	21180000000	36784000000	34546000000	22535000000	13470000000	12067000000	15625000000	25903000000	34775000000	26066000000	18073000000	3388200000	8637200000	11385000000	13898000000	26851000000	29148000000	22973000000	19881000000	1822200000	9433000000	7230500000	18424000000	28306000000	47325000000	30404000000	23763000000	3875400000	11414000000	16799000000	31772000000	19193000000	27639000000	23221000000	4022400000	29	27	27	34	30	22	33	31	35	42
Q7TT37	Q7TT37	Elongator complex protein 1	Ikbkap	455870000	3602900000	3082200000	2096800000	1312400000	4054400000	411740000	1776800000	1863200000	2180500000	2664500000	5990100000	8147200000	2433300000	54010000	1905000000	2337600000	2093900000	1270800000	4340600000	7054900000	3124400000	520820000	3149400000	2803600000	4068100000	2349100000	7764000000	7772600000	356810000	2104700000	3860100000	2247700000	3662800000	7082900000	9198600000	9	25	24	24	19	36	6	32	22	23
E9Q1G8;E9Q9F5;Q9DA97;S4R2P6	E9Q1G8;E9Q9F5		42620	9157400000	17540000000	26352000000	22314000000	12874000000	6409600000	5747900000	9625400000	13568000000	15622000000	11392000000	7368800000	1588500000	5114800000	6096500000	11164000000	17749000000	19400000000	8703500000	7094600000	1219800000	6491100000	3980900000	16602000000	20124000000	28977000000	10336000000	7115200000	1639900000	6219100000	18911000000	26969000000	13847000000	12344000000	8795600000	1907800000	25	31	41	40	34	26	27	31	44	41
Q99MN1;Q3TIV6	Q99MN1;Q3TIV6	Lysine--tRNA ligase	Kars	2313300000	6708600000	8576100000	7399800000	5513600000	11843000000	970060000	4544900000	5377100000	5517000000	5125400000	15396000000	11875000000	5349500000	681020000	4377900000	6267100000	5580000000	3735200000	14431000000	9066600000	5770000000	645800000	7942500000	8109100000	10476000000	6833600000	22694000000	11875000000	1311200000	4885000000	11466000000	3630100000	7957800000	22093000000	10855000000	19	26	24	35	37	38	14	30	27	32
Q80UG2	Q80UG2	Plexin-A4	Plxna4	508140000	4558900000	9765500000	10327000000	8569600000	4410900000	496970000	2127500000	4043600000	6761500000	5727500000	3279900000	8205700	1035300000	219780000	1879600000	4629600000	6881500000	5772900000	3140600000	33527000	1181800000	189550000	3811300000	7141300000	13634000000	9307000000	8187900000	28697000	236230000	2193500000	8615500000	5672900000	11784000000	9624100000	130390000	5	28	53	60	66	45	6	23	40	46
Q61171;D3Z4A4	Q61171;D3Z4A4	Peroxiredoxin-2	Prdx2	7383100000	32173000000	23770000000	19960000000	14781000000	8048200000	4552700000	23429000000	16406000000	19292000000	23388000000	10110000000	87449000000	35316000000	2411500000	28114000000	27775000000	22565000000	10517000000	10770000000	83796000000	39350000000	2650900000	26186000000	24317000000	25487000000	17195000000	7597300000	101450000000	3409200000	21179000000	29178000000	19616000000	21410000000	9451800000	88011000000	17	25	19	22	19	16	15	25	19	20
Q921M4;E9PUQ5;Z4YJU8;Q921M4-2;A2AN46;A2AN48;A2AN45;A2AN42	Q921M4;E9PUQ5;Z4YJU8;Q921M4-2	Golgin subfamily A member 2	Golga2	444990000	11797000000	15100000000	5499200000	2266700000	1649200000	385590000	4660500000	8739200000	6667300000	2384800000	1373900000	67075000	635670000	123390000	3578100000	9522200000	6161600000	1995400000	1942100000	131290000	702980000	102380000	7773500000	9860600000	8851600000	2349500000	1541500000	28107000	167730000	5278100000	12716000000	4275600000	4486700000	3060800000	102260000	4	51	54	49	33	21	1	47	61	50
P21107-2;D3Z2H9	P21107-2;D3Z2H9		Tpm3-rs7	3667000000	15314000000	13017000000	6605800000	3051400000	1298700000	1560100000	9531100000	10286000000	7947500000	7092800000	3444500000	34213000000	11398000000	1496200000	10600000000	14461000000	8794700000	2933600000	2195600000	32423000000	14667000000	1091700000	20594000000	14542000000	13934000000	5434400000	1961700000	34938000000	2617600000	15892000000	21175000000	7147200000	6689900000	2611500000	35715000000	21	38	36	27	19	14	16	37	34	34
Q9JIK5	Q9JIK5	Nucleolar RNA helicase 2	Ddx21	27248000000	6727800000	1168000000	514960000	933790000	4146300000	25201000000	3200000000	863690000	785490000	1380200000	6848600000	799730000	8077300000	24223000000	4430700000	302700000	386180000	849560000	3843300000	659600000	7825700000	21015000000	2637800000	490040000	627690000	1218700000	5890100000	438910000	32674000000	6103700000	984960000	340530000	1087900000	6793600000	529560000	74	32	9	8	21	39	78	30	13	12
Q501J6;Q3U741;Q501J6-2	Q501J6;Q3U741;Q501J6-2	Probable ATP-dependent RNA helicase DDX17	Ddx17	37964000000	9555500000	3866200000	4709600000	6217900000	13048000000	26697000000	4223100000	1997000000	4659700000	7768400000	15832000000	994410000	8774900000	28988000000	7333300000	1674900000	3648400000	5732300000	13700000000	1500900000	9918000000	27182000000	5476700000	2672100000	7012600000	11877000000	21770000000	1915100000	43954000000	8248000000	3060800000	4478300000	14527000000	22996000000	2176900000	52	28	13	24	27	34	61	21	11	24
A2AMY5;Q91VX2;F6PYV5;A2AMY7;F6WTC8	A2AMY5;Q91VX2	Ubiquitin-associated protein 2	Ubap2	1357700000	3569500000	4642300000	6278900000	6935000000	10108000000	791290000	1664900000	3446700000	6476000000	8623900000	10666000000	1137200000	1465700000	757310000	1818200000	3217900000	5772300000	4557200000	10192000000	1116500000	1666400000	385550000	3199100000	2737900000	7579900000	6620100000	9101400000	765030000	505100000	2731400000	3756500000	4026300000	10223000000	12032000000	923500000	14	25	26	43	45	52	14	19	31	36
Q60902;Q60902-2;Q60902-3	Q60902;Q60902-2;Q60902-3	Epidermal growth factor receptor substrate 15-like 1	Eps15l1	520280000	6868000000	12650000000	9206000000	3590900000	821000000	578430000	5426600000	6284800000	6592900000	4211000000	1178800000	1780800000	1203900000	175310000	5185400000	8191000000	8257200000	3882500000	1054400000	1670700000	1641600000	124410000	6284600000	6614900000	11089000000	5349400000	1237300000	1778100000	251740000	3653400000	8093000000	6612600000	6026700000	1471100000	2201600000	9	38	48	42	32	12	9	40	37	40
Q9Z110;Q9Z110-2;D3Z0B4;H3BKJ8;H3BLE8;H3BKK0	Q9Z110;Q9Z110-2	Delta-1-pyrroline-5-carboxylate synthase;Glutamate 5-kinase;Gamma-glutamyl phosphate reductase	Aldh18a1	1698800000	37034000000	61651000000	7439000000	58092000	0	1537200000	21466000000	31489000000	5619800000	30100000	7238800	12231000	2229400000	1415300000	19709000000	35743000000	5056200000	104630000	1672900	12370000	2977000000	818320000	35073000000	45080000000	9713500000	9471100	0	0	2517800000	32869000000	55557000000	2906100000	96514000	3494300	0	18	59	64	35	1	0	12	79	79	37
A0A0R4J0H7;Q8K2Z4;Q8K2Z4-2;A0A087WNQ1;A0A087WRK6	A0A0R4J0H7;Q8K2Z4;Q8K2Z4-2	Condensin complex subunit 1	Ncapd2	2901000000	2203200000	1443000000	1186900000	1569100000	5438200000	3263300000	1269000000	1071700000	1512100000	2540800000	8024400000	2590900000	2727100000	2569500000	1005600000	812590000	715130000	1168700000	3598900000	2478400000	2935900000	1633000000	2515100000	1643900000	1932200000	1962500000	9898900000	2835000000	3744300000	1916200000	1718700000	822180000	2741400000	9686700000	2861700000	34	24	14	18	26	52	35	21	19	22
P62196;Q8K1K2	P62196;Q8K1K2	26S protease regulatory subunit 8	Psmc5	1611600000	4350000000	3104900000	2539400000	2513600000	10565000000	990330000	2367800000	1892200000	2472800000	2221800000	10315000000	14046000000	4647600000	432060000	2486500000	2244100000	2328500000	1370900000	11158000000	12483000000	5766100000	478500000	3530600000	2855100000	3601900000	2323900000	19042000000	16841000000	697970000	2284800000	3334500000	1719100000	2958100000	15913000000	16336000000	18	26	19	22	29	41	13	24	19	26
Q9QZQ8	Q9QZQ8	Core histone macro-H2A.1	H2afy	68008000000	26339000000	7766900000	2343800000	969740000	736430000	53851000000	12100000000	4211000000	1803200000	996930000	667800000	77903000	22059000000	53432000000	16934000000	2482000000	1073600000	440550000	536870000	262510000	22598000000	53471000000	11619000000	2970900000	2780800000	1025600000	803570000	47236000	68932000000	22423000000	8880900000	1498600000	1543300000	696390000	93740000	61	28	20	14	8	7	100	38	23	17
Q8K411;Q8K411-2;Q8K411-3	Q8K411;Q8K411-2;Q8K411-3	Presequence protease, mitochondrial	Pitrm1	1006900000	27220000000	41713000000	5133100000	60992000	0	1049200000	16576000000	26091000000	3377900000	11565000	0	10316000	1307300000	958450000	13716000000	26632000000	4233000000	114910000	36081000	1815600	1698000000	309980000	23371000000	27730000000	3986500000	0	0	0	1171700000	19404000000	37003000000	1587900000	85090000	7530000	0	11	79	90	46	0	0	15	72	90	37
Q91VC3;A0A0N4SVP8;A2AFK7;E9PV04;A0A0N4SVM5	Q91VC3;A0A0N4SVP8;A2AFK7;E9PV04	Eukaryotic initiation factor 4A-III;Eukaryotic initiation factor 4A-III, N-terminally processed	Eif4a3;Gm8994	20310000000	7445800000	5059800000	7681100000	10633000000	18944000000	15596000000	3353000000	1975600000	6130500000	12019000000	25081000000	3098900000	5686200000	11783000000	4689800000	1713700000	5427400000	8256700000	13160000000	2728000000	6521400000	18961000000	5610900000	3067900000	10289000000	15037000000	32183000000	3746000000	19691000000	6638600000	2014200000	3508900000	21363000000	33061000000	3831600000	44	24	16	29	37	45	50	18	18	26
P08775;A0A0R4J0V5	P08775;A0A0R4J0V5	DNA-directed RNA polymerase II subunit RPB1	Polr2a	8056800000	2744100000	804390000	399890000	321910000	910750000	6752500000	1083900000	319040000	676290000	1120200000	1353300000	4643100000	3278400000	6187000000	1572100000	190330000	418560000	689270000	881850000	4330700000	3556000000	5997300000	1508700000	587110000	966530000	856380000	1655100000	5103300000	10535000000	1518800000	541590000	366970000	802450000	2132200000	5161000000	72	30	9	8	6	22	70	22	6	15
P25206;Q3UI57	P25206;Q3UI57	DNA replication licensing factor MCM3;DNA helicase	Mcm3	4227700000	3714800000	1573300000	1454900000	1295600000	2222400000	2663200000	1200200000	766130000	1559600000	1906300000	2756700000	14845000000	6339700000	2161500000	1421200000	695220000	1174800000	746430000	1564600000	12636000000	7428400000	1395400000	4109400000	964670000	1652500000	2172700000	2830200000	15154000000	2487300000	3441600000	964540000	1097200000	1841200000	1807200000	19566000000	32	27	16	17	22	32	35	23	9	21
Q569Z5;F8WHR6;Q569Z5-2	Q569Z5;F8WHR6;Q569Z5-2	Probable ATP-dependent RNA helicase DDX46	Ddx46	9912800000	5694600000	5015300000	7267400000	7102300000	11550000000	6041800000	1302700000	3407200000	3469600000	2883500000	3877800000	2535500000	2569000000	5133000000	1155500000	810460000	2559600000	1969800000	2566000000	3519700000	2836200000	5270900000	3997000000	1957100000	2377700000	3010400000	3603100000	2931000000	10114000000	3002100000	1893600000	921450000	2715500000	3931100000	3355000000	56	28	28	41	52	60	41	13	17	23
Q91Z31;Q91Z31-2;A0A0G2JGW0;Q3V328;A0A0G2JFV8;A0A0G2JE77	Q91Z31;Q91Z31-2;A0A0G2JGW0	Polypyrimidine tract-binding protein 2	Ptbp2	42247000000	15594000000	7055000000	10295000000	15785000000	20431000000	35354000000	5971500000	3432100000	9724000000	13149000000	25033000000	2896700000	12824000000	35993000000	9860800000	3225500000	7012800000	9176000000	23624000000	2520500000	13821000000	28193000000	4762000000	3186600000	8615500000	14203000000	23620000000	1779800000	45807000000	8664100000	4024300000	5135700000	20832000000	27364000000	2136000000	50	23	13	23	32	36	56	23	20	26
P80317	P80317	T-complex protein 1 subunit zeta	Cct6a	5356900000	14399000000	13255000000	9633100000	6945000000	19337000000	2446500000	8387700000	10901000000	10125000000	10383000000	22708000000	35431000000	12333000000	1953500000	9924500000	10020000000	10041000000	6739300000	21540000000	32515000000	14406000000	1959700000	21002000000	15393000000	20369000000	13150000000	28651000000	39021000000	3417500000	14925000000	18868000000	12174000000	18973000000	26309000000	40058000000	19	27	21	25	23	35	15	22	24	21
Q3UHU8;Q9ESZ8;Q9ESZ8-5;Q9ESZ8-4;Q9ESZ8-3;Q9ESZ8-6;Q9ESZ8-2;G3UYD0;G3UYJ6;G3UWV2;G3UX27;G3UYD7;G3UZU4;Q99NI3;G3UY14;G3UWP6	Q3UHU8;Q9ESZ8;Q9ESZ8-5;Q9ESZ8-4;Q9ESZ8-3;Q9ESZ8-6;Q9ESZ8-2;G3UYD0	General transcription factor II-I	Gtf2i	23069000000	6613000000	2888000000	1946300000	1157500000	610000000	14855000000	2400000000	1342800000	1401600000	1227500000	843340000	476460000	3875900000	16119000000	3753700000	1278400000	1174400000	906630000	335770000	454980000	4510800000	11956000000	2720000000	1546500000	2004400000	1498500000	1185000000	773870000	23298000000	4501500000	2720400000	1177300000	1892300000	1058400000	995470000	60	37	25	27	24	11	78	32	20	24
Q8CJG1;H3BJ70;H3BL59;A3KFX7	Q8CJG1;H3BJ70	Protein argonaute-1	Ago1	1189000000	3386600000	4761800000	7275400000	9625200000	17142000000	1019300000	1502100000	2565600000	5291700000	6070300000	12307000000	953560000	1299500000	399260000	1260100000	2773000000	3744800000	4157700000	11148000000	1379400000	1848100000	385980000	3239800000	4102000000	9707100000	9589300000	17698000000	1352600000	942820000	2222000000	4509100000	5571200000	15547000000	16667000000	1890700000	15	28	32	40	53	64	11	22	27	37
Q6P5F9;F6YA11;A2AKT6	Q6P5F9	Exportin-1	Xpo1	5457300000	5446800000	2084800000	1438100000	737530000	650720000	3386600000	1445100000	592400000	693630000	906910000	454130000	14908000000	4823100000	3907900000	1952100000	873680000	761250000	520910000	154880000	12399000000	6516600000	2441600000	3315300000	1293900000	1001700000	472900000	302190000	19759000000	4974000000	2652400000	1912600000	652720000	818490000	313220000	17353000000	44	36	19	16	15	7	39	22	14	12
Q91ZW3	Q91ZW3	SWI/SNF-related matrix-associated actin-dependent regulator of chromatin subfamily A member 5	Smarca5	34933000000	8717900000	2488200000	703300000	317300000	521860000	32866000000	3338800000	796270000	379990000	309870000	513420000	104740000	7834800000	31573000000	6784100000	704870000	238260000	158140000	410940000	141060000	8336700000	28143000000	3497400000	1518400000	538930000	220930000	533800000	150870000	47672000000	7694800000	1682800000	222840000	409830000	849390000	145410000	96	40	18	8	8	7	112	40	19	12
Q6GQT9	Q6GQT9	Nodal modulator 1	Nomo1	4351200000	4064900000	6411800000	6500100000	3205400000	889820000	2671600000	2060300000	4405300000	7075300000	3892500000	1061500000	0	1083400000	2080700000	2211400000	5027600000	6884600000	2628900000	1551600000	0	1191500000	2326700000	3249200000	5744600000	10307000000	4077300000	981640000	0	4172900000	2151100000	6151100000	4908300000	4978800000	1485300000	56500000	37	31	46	50	42	17	28	26	34	43
Q8C483;P26638;A2AFS0;A2AFS1	Q8C483;P26638;A2AFS0	Serine--tRNA ligase, cytoplasmic	Sars	1551300000	4911000000	3535800000	2605000000	2376200000	8444100000	698280000	1875400000	1435100000	1497900000	2278900000	9566000000	9444200000	3289700000	737950000	3312300000	2751500000	2377700000	1268400000	7563200000	9097600000	3975900000	499690000	4512900000	3388800000	3281100000	3773100000	12195000000	12091000000	937100000	3213100000	4952900000	2793900000	5069200000	12770000000	12837000000	14	23	16	21	27	40	16	22	20	19
Q3UHK6-4;Q3UHK6	Q3UHK6-4;Q3UHK6	Teneurin-4	Tenm4	71612000	1707600000	4187000000	4847100000	3004500000	1407500000	185680000	1863100000	2677700000	5143500000	2774700000	1087300000	0	255660000	16280000	1300100000	2499000000	4044900000	2148800000	1682400000	12562000	236010000	17464000	2449400000	3828600000	7569500000	3628100000	1973400000	0	14404000	1200600000	4993100000	3017800000	6242500000	3511800000	46986000	1	21	43	63	56	27	1	37	44	57
Q5XJF6;P53026;D6RE43	Q5XJF6;P53026	Ribosomal protein;60S ribosomal protein L10a	Rpl10a	7709000000	16249000000	19450000000	17848000000	23064000000	57878000000	5280600000	10353000000	12029000000	13523000000	25111000000	63068000000	12998000000	10053000000	3277100000	9524800000	13676000000	14034000000	17208000000	51061000000	11315000000	10740000000	4463000000	15378000000	20829000000	21665000000	31872000000	82972000000	16650000000	4605000000	10307000000	18443000000	9992400000	31780000000	71966000000	15446000000	17	18	19	23	25	55	20	24	22	26
E9PZF0;Q01768;Q5NC82;Q5NC79	E9PZF0;Q01768;Q5NC82	Nucleoside diphosphate kinase;Nucleoside diphosphate kinase B	Gm20390;Nme2	6079000000	20383000000	20194000000	8743400000	6930900000	3428100000	1850700000	13387000000	12865000000	8414500000	7254600000	5470200000	38435000000	15222000000	2806600000	15474000000	16342000000	8625800000	4289100000	4080900000	34454000000	19012000000	2027700000	17136000000	19378000000	13552000000	8852900000	5927700000	35144000000	3137500000	17041000000	24149000000	7790900000	11196000000	7018300000	36814000000	20	25	23	20	23	15	11	28	26	25
Q3UTJ2-2;B9EKP8;E9Q0B0;B7ZWM6;A0A0R4J1T1;Z4YJR7;Q3UTJ2-3;F6V513;F7BEU1	Q3UTJ2-2;B9EKP8;E9Q0B0;B7ZWM6;A0A0R4J1T1;Z4YJR7	Sorbin and SH3 domain-containing protein 2	Sorbs2	740480000	6560700000	9993000000	8008800000	4480500000	3637300000	619100000	4164000000	5040400000	5562400000	3533100000	2584500000	396050000	820550000	396680000	3062800000	5472600000	5351600000	1708900000	2119900000	383110000	861000000	135730000	5902400000	6051300000	8003100000	4260100000	2652500000	158810000	443980000	4408200000	8465200000	3934400000	4274500000	3295600000	561790000	6	36	52	51	51	43	9	37	43	50
Q8BGD9;REV__Q8BGD9	Q8BGD9	Eukaryotic translation initiation factor 4B	Eif4b	1806800000	6807300000	5018700000	4787800000	5856200000	15662000000	778280000	3136300000	3740500000	5651900000	7705600000	12395000000	8313900000	3728900000	741730000	3567100000	3936000000	4816500000	3448600000	13906000000	8426100000	4430500000	296470000	8889100000	4424600000	5804200000	3756900000	11482000000	7517200000	1399800000	7928900000	4699700000	3587300000	5044400000	13783000000	9596400000	20	30	24	27	35	53	9	20	23	30
P46460;G3UX86;G3UX98	P46460	Vesicle-fusing ATPase	Nsf	1878500000	7676600000	13574000000	12347000000	9954100000	8814400000	1611100000	2877500000	5078900000	9623500000	8026200000	7403000000	191870000	1738800000	1475700000	2974400000	5925600000	8544900000	5728800000	7781200000	255960000	1328700000	930690000	4838200000	8133900000	12966000000	9882800000	7837800000	250180000	3549700000	4052300000	8773800000	7936500000	14199000000	9408400000	446350000	17	25	34	46	51	37	13	25	36	51
Q8VDP4	Q8VDP4	Cell cycle and apoptosis regulator protein 2	Ccar2	4744000000	4668500000	1804300000	1726600000	2001000000	2415200000	2948100000	1467200000	960750000	2460400000	3744300000	3154900000	11146000000	4692800000	2410900000	1261300000	770690000	2231900000	1947100000	2418400000	10695000000	6193200000	2102600000	6171400000	2436500000	3666800000	3233500000	3885300000	15886000000	3633300000	3685900000	1257100000	1702000000	3170700000	3315200000	17202000000	33	27	16	19	24	21	33	16	13	24
E9PUJ6;Q7TPH6-2	E9PUJ6;Q7TPH6-2	E3 ubiquitin-protein ligase MYCBP2	Mycbp2	67976000	1409000000	2209500000	2125800000	2526200000	5141900000	89292000	596800000	618480000	1236000000	1879900000	5043900000	222720000	119240000	25035000	435790000	770520000	1276800000	1622900000	5457000000	493960000	149760000	0	1351800000	1544200000	2162200000	2517100000	7484900000	154660000	0	509430000	1620200000	1680000000	4625600000	9691200000	465330000	0	17	31	31	55	80	0	17	16	26
Q3TPJ8;A2BFF5;A2BFF9;O88487;A2BFF8;A2BFF7	Q3TPJ8;A2BFF5;A2BFF9;O88487;A2BFF8;A2BFF7	Cytoplasmic dynein 1 intermediate chain 2	Dync1i2	4859000000	5240300000	4296400000	3082600000	2126300000	5706300000	2420700000	2496500000	2673300000	3732600000	3690500000	5116000000	5248600000	2756000000	2650800000	3455800000	3636100000	3327800000	1321200000	5338700000	5527400000	3730500000	1204400000	7030600000	4825100000	4626500000	2308400000	5608300000	6107900000	2443000000	5612300000	5484800000	2146200000	3241900000	6379600000	6421000000	27	27	26	21	23	28	20	24	22	27
Q9D0I9	Q9D0I9	Arginine--tRNA ligase, cytoplasmic	Rars	1522100000	4109700000	4806100000	6711300000	5225800000	9531300000	1107400000	2035300000	2320400000	3713500000	3084100000	9213000000	7486100000	3561500000	496390000	2212700000	3567700000	3781500000	2257800000	9184300000	7642100000	4210100000	465370000	3060600000	3656500000	5500700000	4145400000	12325000000	8563400000	634070000	2245900000	4820900000	2603000000	4734700000	14042000000	9226000000	15	25	29	34	38	43	14	17	23	32
A2AWT5;P25976;E9Q4A8;G3UZW9	A2AWT5;P25976	Nucleolar transcription factor 1	Ubtf	14263000000	12087000000	9563600000	3994400000	1857300000	1550900000	12726000000	4938100000	4732200000	4570600000	2628300000	1990600000	339350000	3846500000	12631000000	4679500000	2141000000	2163000000	576470000	1194600000	262160000	4004500000	11993000000	4667400000	3505200000	3324200000	1611000000	2470100000	613180000	18511000000	6778500000	6083100000	1929200000	3025000000	1995500000	292370000	47	44	32	35	25	17	56	36	35	34
E9PUK3;Q8K012;E9PUI5;Q8K012-2;A0A0G2JFM9	E9PUK3;Q8K012;E9PUI5;Q8K012-2;A0A0G2JFM9	Formin-binding protein 1-like	Fnbp1l	1051800000	4231200000	5548500000	4148200000	2364700000	1890500000	504600000	2403700000	2757900000	3736700000	2339500000	1687500000	3715900000	1838700000	577910000	3262800000	5065000000	4297900000	2139600000	1547500000	3462600000	2458700000	333250000	4241800000	4257500000	7228000000	3383200000	2307500000	4564700000	883500000	3642500000	5448200000	3261200000	3916100000	2888000000	4893700000	17	35	36	37	29	24	11	23	26	29
Q3UID0;Q6PDG5;Q6PDG5-2	Q3UID0;Q6PDG5;Q6PDG5-2	SWI/SNF complex subunit SMARCC2	Smarcc2	41390000000	12100000000	3032800000	1160300000	798770000	898280000	30437000000	3265400000	825090000	608800000	381440000	898660000	155960000	7964600000	31617000000	6589200000	829570000	486780000	162330000	448280000	234240000	10022000000	28019000000	3987500000	1096100000	717930000	454060000	423100000	288710000	47385000000	9049100000	3373600000	685460000	805660000	1404400000	207400000	92	52	25	15	11	9	92	34	16	14
Q9EPN1;Q9EPN1-4;Q9EPN1-3;Q9EPN1-2	Q9EPN1;Q9EPN1-4;Q9EPN1-3	Neurobeachin	Nbea	321310000	3367100000	2496000000	1619200000	814870000	671540000	45488000	703540000	535880000	816740000	518260000	437160000	4952000000	1926700000	15255000	802620000	1033000000	1315000000	598550000	522010000	6854500000	2944000000	92151000	2945300000	2148100000	2446100000	1045100000	930910000	10963000000	130530000	1727600000	2485400000	1230400000	1408400000	998300000	9455000000	3	35	25	33	16	12	0	12	5	20
Q9Z277;Q9Z277-2	Q9Z277;Q9Z277-2	Tyrosine-protein kinase BAZ1B	Baz1b	24786000000	6563800000	1624600000	330950000	134740000	83877000	26628000000	3581400000	445710000	189060000	57904000	35572000	0	5671700000	25226000000	6168500000	329500000	228650000	83063000	46041000	22557000	5855700000	18600000000	2289500000	240930000	143450000	43519000	27945000	0	32572000000	5533900000	1369200000	122900000	66407000	40705000	0	109	52	16	7	6	2	122	46	12	5
F7DCH5;Q8BRT1;E9Q8N5;Q08EB6;Q8BRT1-6	F7DCH5;Q8BRT1;E9Q8N5;Q08EB6	CLIP-associating protein 2	Clasp2	740760000	4112600000	3581400000	3300600000	3547300000	8537000000	597560000	1205300000	1757700000	2310800000	3126000000	7165900000	1196200000	1143800000	529240000	1753200000	2097100000	2481000000	2224500000	5403300000	1412300000	1491700000	333590000	4840700000	3832800000	4340600000	3904400000	9476500000	1666000000	508620000	2584400000	3845500000	2086800000	4713300000	9667200000	1554500000	13	33	33	34	42	60	11	21	19	29
G5E829	G5E829	Plasma membrane calcium-transporting ATPase 1	Atp2b1	187970000	3648300000	8384100000	7561500000	5148000000	2899700000	169460000	2116500000	2764900000	4716300000	4691800000	2431300000	0	426740000	59900000	1814500000	3769800000	5384900000	4347200000	3854500000	26943000	580060000	39454000	4227700000	6001100000	10520000000	7670600000	5332400000	16374000	121000000	2109600000	8728400000	6258000000	11771000000	7448000000	125830000	2	29	42	55	54	35	4	24	32	36
Q3UIG8;Q9JIF0-2;Q9JIF0	Q3UIG8;Q9JIF0-2;Q9JIF0	Protein arginine N-methyltransferase 1	Prmt1	6746500000	9900100000	3849400000	4336700000	3261700000	2708700000	2540700000	4432200000	2664900000	4357200000	4274800000	3336600000	32780000000	8040900000	2141700000	5281500000	4059100000	3553600000	2291900000	2030500000	25513000000	12927000000	2771600000	8848600000	6074700000	5764500000	3708300000	6598700000	38707000000	3139700000	7882800000	5536300000	1567700000	3886700000	5372200000	30023000000	28	20	15	18	20	19	16	24	16	21
Q9QYR6;A2ARP8;Q9QYR6-2;REV__F6S251	Q9QYR6;A2ARP8;Q9QYR6-2	Microtubule-associated protein 1A;MAP1A heavy chain;MAP1 light chain LC2	Map1a	115850000	1567600000	1740700000	1272700000	1536600000	9162700000	70462000	589750000	572720000	486140000	914830000	7513300000	1346300000	571410000	24086000	603510000	847780000	628710000	887610000	11769000000	1968700000	651580000	14481000	1279600000	1091300000	1023900000	1238400000	11273000000	1287700000	44198000	391890000	1439200000	487440000	1379300000	13145000000	2740700000	1	20	25	22	34	101	2	12	16	9
A2APV2-3;A2APV2;E9PXE6;F8VPR2;A2APV2-2;F6XR20;A2AQW2	A2APV2-3;A2APV2;E9PXE6;F8VPR2;A2APV2-2;F6XR20	Formin-like protein 2	Fmnl2	183370000	2475500000	4896700000	6555000000	5093400000	6064600000	161080000	1714200000	2944500000	4436000000	5273100000	4406700000	473720000	678710000	22222000	2154700000	3946900000	5165800000	4251800000	6205500000	767140000	1010800000	72035000	2331400000	3968900000	8993200000	6569700000	9198900000	1123700000	77004000	1325000000	3591400000	4087300000	9681200000	8274300000	957780000	2	28	32	49	51	42	2	19	31	37
F8WHT3;F6V431;F6Q3E1;REV__D3YY58	F8WHT3		Prrc2b	295530000	1369600000	1531100000	1845200000	2631600000	6339200000	200010000	492100000	804730000	1716200000	2554800000	7590600000	959330000	508990000	144050000	358050000	756580000	1241000000	1457400000	8574800000	1447200000	685360000	58925000	1105600000	557780000	2130600000	2393100000	9249300000	1100000000	108630000	803330000	802880000	1055000000	2501900000	9666200000	1496300000	3	21	22	29	40	70	2	13	23	36
Q8BGJ5;Q922I7;Q8CB58;P17225;E9QMW9;F7DCW4;F7AXP1;E9Q279;E9PZ39;F7C521	Q8BGJ5;Q922I7;Q8CB58;P17225;E9QMW9	Polypyrimidine tract-binding protein 1	Ptbp1	28233000000	8326900000	4308600000	6385800000	9322200000	17181000000	19772000000	4658300000	2635000000	6250200000	10962000000	26532000000	2421600000	8177700000	21933000000	6187200000	2585300000	3972900000	7455600000	27183000000	1596900000	9450300000	17643000000	6262500000	3054400000	9941400000	10245000000	27043000000	2009200000	45291000000	10640000000	4565900000	6495900000	19548000000	30610000000	2022200000	40	25	12	16	24	33	45	23	17	20
Q91VD9;A0A087WQ77;A0A087WQR0;A0A087WSU3;A0A087WP77;A0A087WR47	Q91VD9	NADH-ubiquinone oxidoreductase 75 kDa subunit, mitochondrial	Ndufs1	1927300000	40490000000	58689000000	7370700000	134710000	71989000	1320700000	18847000000	29560000000	3987400000	124870000	226920000	59513000	1859800000	1117400000	18586000000	34337000000	4250900000	126920000	73356000	41090000	2429200000	362820000	24149000000	33965000000	5789200000	128210000	408820000	33747000	1323000000	26927000000	48414000000	2588900000	268530000	256630000	114690000	18	66	76	38	2	1	16	61	89	31
Q7TPR4;A1BN54	Q7TPR4;A1BN54	Alpha-actinin-1	Actn1	1552500000	7434000000	7742800000	4951100000	1744200000	646400000	518010000	4457300000	3826000000	2512600000	1093600000	519500000	5338100000	1816200000	169680000	5845700000	5413500000	2953700000	884530000	468860000	4031900000	2227700000	175170000	6546300000	6861100000	5423500000	1835900000	609980000	4899300000	379440000	4956100000	7129200000	2212600000	2243600000	712930000	5377300000	18	44	35	34	24	14	7	44	40	29
Q3U4W8;P56399;D3YYA5;D3Z4K7	Q3U4W8;P56399	Ubiquitin carboxyl-terminal hydrolase;Ubiquitin carboxyl-terminal hydrolase 5	Usp5	1009000000	6195300000	4095500000	3211800000	1847800000	930130000	503960000	2666500000	1924700000	2021000000	1647200000	790320000	18882000000	5746000000	297970000	3917300000	3134800000	3036500000	1473000000	667060000	17156000000	6738800000	279900000	5670200000	3633700000	4172500000	2094600000	832550000	25108000000	277030000	4263100000	4403200000	3219500000	3109400000	733080000	23289000000	12	31	24	25	22	12	9	30	25	25
Q9CZN7	Q9CZN7	Serine hydroxymethyltransferase	Shmt2	2386800000	46536000000	59614000000	8916100000	152180000	52655000	1615700000	25266000000	35728000000	7374300000	78048000	19309000	208020000	3554800000	1694400000	22237000000	37612000000	6309700000	97858000	29719000	100900000	3923600000	1448500000	39819000000	44251000000	8019800000	38219000	0	262590000	2998100000	35565000000	57449000000	3850200000	230550000	39393000	349910000	21	61	75	45	5	0	14	62	72	31
Q99PU8-2;Q99PU8;A0A0G2JGL8;Q99PU8-3;A0A0G2JGL1;A0A0G2JE53;A0A0G2JGY7;A0A0G2JFR1;A0A0G2JEY7;A0A0G2JGD9;A0A0G2JGU3;A0A0G2JEN9	Q99PU8-2;Q99PU8;A0A0G2JGL8;Q99PU8-3	Putative ATP-dependent RNA helicase DHX30	Dhx30	572030000	3087200000	4508600000	4524700000	6610900000	15155000000	521720000	1219800000	2005100000	3313900000	4722000000	12420000000	929450000	839940000	333300000	904910000	2048800000	2334000000	3797500000	8492900000	928430000	1000100000	223030000	2022100000	2826300000	6439200000	6744500000	19120000000	1314600000	284730000	1071700000	3641200000	3659800000	8225700000	19551000000	1444500000	11	18	32	32	55	64	4	16	13	32
Q8BP92;D6RHL9	Q8BP92	Reticulocalbin-2	Rcn2	6373300000	8936700000	17241000000	14189000000	8301200000	3285000000	1782900000	4733000000	9354200000	13550000000	7933200000	3549600000	3523600000	1945100000	1657600000	2299600000	8776000000	12762000000	4425000000	3972800000	2539400000	2150900000	738110000	4867200000	7162200000	13293000000	6373600000	3966800000	3882200000	1779400000	4226500000	9311900000	7798900000	8751200000	3406700000	3895100000	27	25	28	29	29	24	17	28	29	32
Q8CH77;Q8CH77-2;Q8CH77-3;Q8CH77-4;A0A087WSM9	Q8CH77;Q8CH77-2;Q8CH77-3	Neuron navigator 1	Nav1	185300000	2467500000	3400800000	2638800000	2459500000	4304300000	168960000	916850000	1298600000	1747400000	2494900000	4727200000	1246400000	456070000	95392000	1135400000	2019300000	2128700000	1811500000	4621300000	750250000	841100000	68229000	2863800000	2778100000	3297800000	2567200000	5447300000	1756400000	41260000	1337500000	2585600000	1653300000	3323700000	6322800000	760960000	3	18	33	26	38	57	4	15	26	30
Q9JLC8;E9QNY8;Q9JLC8-3;Q9JLC8-2;B2RRL5;D3Z3H1;A0A0R4J125	Q9JLC8;E9QNY8;Q9JLC8-3;Q9JLC8-2	Sacsin	Sacs	429430000	1131600000	2078800000	3477100000	4108000000	4541100000	207480000	467200000	961540000	1695300000	2600800000	4673500000	21924000	120270000	210660000	229930000	871660000	2031200000	2885800000	2959000000	67476000	115450000	128650000	628750000	857980000	3239300000	3377300000	5723300000	41669000	208780000	312270000	1001300000	1602300000	4585400000	12984000000	88875000	1	12	28	54	67	75	1	11	16	29
A0A0A6YW53;E9PVG7;B7ZNR9;A0A0A6YVZ8;A0A0A6YWJ2	A0A0A6YW53;E9PVG7;B7ZNR9		Map4k4	478400000	4071000000	6205500000	6520000000	4730100000	4356500000	646350000	2105600000	2722900000	4844300000	3966000000	7596400000	1320400000	817350000	248120000	2427700000	3383300000	4810900000	2612000000	4387200000	1489900000	1224100000	174540000	4232500000	4142300000	8280600000	4939500000	4022400000	1593500000	369870000	2472000000	5276400000	4976100000	6261500000	5110400000	1946700000	8	28	35	43	43	34	8	26	30	43
Q8C854;Q8C854-3;G8JL68	Q8C854;Q8C854-3;G8JL68	Myelin expression factor 2	Myef2	37668000000	10436000000	3863800000	5011200000	7331500000	11572000000	22250000000	2659300000	1057100000	2954500000	5178000000	8871200000	732060000	7717000000	24140000000	4955800000	1141300000	2632400000	4337600000	5481000000	701680000	8096400000	17606000000	5426100000	2556600000	8582400000	8263900000	13948000000	806110000	35502000000	8749300000	2280100000	5965900000	12703000000	14609000000	1037200000	54	27	19	23	33	43	62	16	9	24
Q8VHK9	Q8VHK9	ATP-dependent RNA helicase DHX36	Dhx36	1283200000	2713600000	3936800000	5253800000	7170600000	12321000000	1170300000	995160000	1669700000	3602300000	5447300000	9789200000	840350000	1023400000	969200000	937910000	1164700000	2762900000	3758000000	8288700000	1012100000	1010300000	601200000	1809700000	1974100000	4858600000	6139400000	14625000000	968100000	1598800000	1863900000	2761000000	3051000000	8398200000	15974000000	1205600000	16	19	30	37	37	50	16	18	20	33
Q9JLM8;Q8CCN4	Q9JLM8	Serine/threonine-protein kinase DCLK1	Dclk1	5654400000	13563000000	10872000000	5291200000	5017000000	11348000000	4343900000	3355100000	3886100000	5035700000	6486900000	9157900000	4257400000	4650000000	6235200000	6076300000	5716500000	6340000000	4552500000	7648500000	5732100000	6720600000	3348400000	12794000000	7376900000	8325600000	7845900000	9985200000	7947500000	6273100000	12808000000	7333400000	3244200000	7909100000	13254000000	7363100000	25	30	32	24	21	41	19	15	15	21
P47911;Q3UCH0;E9PUX4;A0A0J9YU32	P47911;Q3UCH0;E9PUX4	60S ribosomal protein L6	Rpl6;Gm5428	8056600000	18912000000	16906000000	22656000000	27017000000	78327000000	7907500000	14198000000	15623000000	18124000000	30191000000	77594000000	13023000000	13655000000	6880100000	10147000000	17127000000	16698000000	26392000000	83340000000	16781000000	16800000000	9247600000	13741000000	15543000000	25337000000	28110000000	107610000000	17117000000	11056000000	16862000000	25481000000	17296000000	36842000000	129980000000	17301000000	18	24	19	28	29	45	19	23	27	23
Q9Z2X1;Q9Z2X1-2;J3QMT0;J3QM80;J3QP45;J3QNH2;J3QMV8	Q9Z2X1;Q9Z2X1-2;J3QMT0;J3QM80	Heterogeneous nuclear ribonucleoprotein F;Heterogeneous nuclear ribonucleoprotein F, N-terminally processed	Hnrnpf	18167000000	8130300000	2424600000	2708400000	2303600000	3282400000	10945000000	2891100000	2285800000	4684200000	6066800000	5477100000	11009000000	7401200000	12685000000	3943700000	1777900000	2998700000	2423300000	3090600000	9133900000	9322000000	7499100000	5159000000	2305600000	3963300000	4044700000	3788500000	7063700000	15549000000	4902200000	1682900000	1249700000	3561600000	4168300000	8098600000	54	21	8	18	13	17	37	24	15	24
Q921F4;V9GXB6;Q921F4-4;Q921F4-5	Q921F4	Heterogeneous nuclear ribonucleoprotein L-like	Hnrnpll	13341000000	7277700000	2755500000	2715700000	4177800000	6865200000	6670700000	1324600000	1252100000	2499300000	3596600000	5371400000	7112500000	4221500000	7227200000	2240600000	994790000	1418500000	956010000	3950000000	6505000000	6067800000	7707500000	7248000000	2309900000	4254100000	4977200000	6008900000	8281500000	14389000000	6368400000	2050600000	2799500000	7564900000	8400200000	9097600000	38	30	18	24	30	30	41	23	18	18
D3YXK2;S4R1M2;S4R2Q5;S4R1W0	D3YXK2;S4R1M2	Scaffold attachment factor B1	Safb	25258000000	7422800000	2185700000	1507900000	2354300000	4662300000	19739000000	2149100000	494360000	1696900000	2472800000	5450000000	517210000	5683200000	20799000000	4750100000	519910000	1055800000	1156600000	5705900000	700630000	6506000000	17547000000	3013300000	579310000	2773900000	3323800000	9685000000	644930000	25176000000	4277500000	889030000	1603900000	5214800000	9372300000	581090000	73	33	16	12	28	31	75	24	9	19
P17751;H7BXC3	P17751;H7BXC3	Triosephosphate isomerase	Tpi1	4112100000	13907000000	9414900000	7815000000	5774400000	2300500000	1297100000	11678000000	8792100000	8339100000	6344200000	3256300000	65648000000	21126000000	1038900000	15982000000	10620000000	8000700000	8756000000	5636600000	63352000000	25867000000	1054700000	8446000000	8707100000	12065000000	9867000000	4725600000	63136000000	1416800000	7917900000	13276000000	7336700000	11246000000	5418600000	73151000000	18	23	19	23	19	14	12	24	21	22
Q7TQH0-2;Q7TQH0;Q3TGG2;A0A0U1RPL0;Q7TQH0-3;E9Q5Q0;J3QP59	Q7TQH0-2;Q7TQH0;Q3TGG2;A0A0U1RPL0;Q7TQH0-3;E9Q5Q0	Ataxin-2-like protein	Atxn2l	1237200000	4205800000	5209100000	6855900000	8766300000	15912000000	648080000	2035900000	3022400000	6212300000	8761800000	13843000000	2106400000	1799800000	521230000	1770900000	3340800000	5175000000	6970500000	12629000000	2570900000	2003200000	337330000	4744000000	2914300000	6749000000	8287900000	12628000000	1998300000	930660000	2632900000	3566200000	4040700000	12099000000	16396000000	2996600000	15	27	29	37	39	47	6	19	28	32
Q8BML9;D3Z158;Q8R1V9;F6TDS3;A0A0A6YY08	Q8BML9;D3Z158;Q8R1V9		Qars	1238300000	2770000000	3547800000	3425400000	2280900000	5147100000	384650000	1568600000	2212400000	2304900000	2013200000	6357600000	4580900000	2090500000	361720000	1352900000	2448600000	2829900000	1614800000	3692200000	4392400000	2254600000	159820000	2738600000	3733200000	4410100000	3091400000	10472000000	6109300000	565200000	1472900000	5015400000	2344500000	3524500000	8312800000	6752700000	13	20	28	28	27	30	9	18	23	25
Q7TPV4;Q3U2W2	Q7TPV4;Q3U2W2	Myb-binding protein 1A	Mybbp1a	18024000000	7330700000	1071400000	3114000000	501860000	2181400000	25783000000	5255500000	570630000	684360000	1243500000	19499000000	615530000	7940100000	28027000000	5827200000	294380000	310970000	655500000	14637000000	653090000	7049500000	19828000000	1621200000	376580000	654920000	6697200000	4891900000	441620000	33554000000	4406900000	960110000	451970000	10686000000	20287000000	540120000	69	32	12	8	13	26	81	35	8	8
Q99MR6;Q99MR6-3;Q99MR6-4;Q99MR6-2;A0A0G2JDF8;A0A0G2JDN3;A0A0G2JG65;A0A0G2JDF1;A0A0G2JE73;REV__A0A0G2JE73;REV__A0A0G2JDN3;REV__Q99MR6-3;REV__Q99MR6-4;REV__Q99MR6-2;REV__Q99MR6	Q99MR6;Q99MR6-3;Q99MR6-4;Q99MR6-2;A0A0G2JDF8	Serrate RNA effector molecule homolog	Srrt	11898000000	3249600000	1364400000	2185000000	2880800000	6103700000	7406200000	1402500000	1331000000	3048800000	4679700000	6476900000	6549000000	3531100000	7294500000	1781300000	1061500000	3267300000	2267600000	5153100000	6000900000	4846200000	6572900000	4409700000	2080300000	4954400000	5178300000	7198100000	5540000000	13166000000	3021200000	1566600000	1778900000	5502100000	8991200000	5970800000	40	17	10	15	24	31	41	11	12	24
P46471;Q8BVQ9	P46471;Q8BVQ9	26S protease regulatory subunit 7	Psmc2	1811500000	3972200000	2897200000	2112900000	1788200000	9486200000	730110000	2086000000	2232200000	2246500000	2319000000	8762500000	16300000000	4119400000	321140000	2571000000	2023100000	1876100000	1568100000	11472000000	14349000000	5614300000	529930000	4642800000	2417100000	3430800000	2342700000	18345000000	16791000000	935980000	3439200000	3463400000	2522000000	2639500000	15852000000	17709000000	19	22	19	19	21	40	9	18	17	22
A2AN08;A2AN08-3;A2AN08-5;A2AN08-2;F6SSP6;Z4YMA7;A2AN08-4;Z4YLP1	A2AN08;A2AN08-3;A2AN08-5;A2AN08-2	E3 ubiquitin-protein ligase UBR4	Ubr4	141890000	1372800000	1314900000	943300000	701900000	2577600000	75964000	747250000	685230000	545940000	590120000	1834200000	4377200000	1259600000	6861000	1084800000	1085200000	860720000	482530000	2401000000	4728100000	1499900000	11371000	1231000000	1312400000	1202000000	545250000	3250100000	5442400000	15806000	648050000	1440900000	974510000	1052900000	3229900000	6568300000	2	17	19	16	15	43	0	20	13	14
F8VPM7;V9GXF0;V9GXP8;Q99MI1;Q99MI1-4	F8VPM7;V9GXF0;V9GXP8;Q99MI1	ELKS/Rab6-interacting/CAST family member 1	Erc1	640010000	4249600000	2757400000	2939100000	1824400000	3108300000	452740000	1366300000	1921900000	2921800000	2791200000	3033900000	1008900000	928050000	378210000	2087200000	2624500000	2923000000	1892600000	3624800000	1046800000	1045200000	368360000	3634700000	2691800000	4018100000	2469000000	2362400000	1186000000	614340000	2116500000	3021100000	2304900000	3088700000	4163700000	1267900000	9	20	31	39	33	37	10	18	22	40
H9KV00;Q9QX47;Q9QX47-3;H9KV15;H9KV02;F7CU80	H9KV00;Q9QX47;Q9QX47-3;H9KV15	Protein SON	Son	15425000000	3834000000	1197800000	738280000	735340000	1184200000	13030000000	1311800000	323000000	624320000	860140000	1632500000	85390000	3172100000	12595000000	2332000000	316760000	304590000	401100000	1393100000	144470000	3439100000	9565200000	1472500000	530260000	1109500000	1314100000	2174500000	114850000	17409000000	2414000000	1076200000	1081000000	2516800000	2808300000	593310000	90	31	10	12	20	25	93	26	8	9
O35887;Q3TUF3;G3UWR0;G3V004;G3UXA8;G3UY49;G3UWV3;G3UXA3	O35887;Q3TUF3;G3UWR0;G3V004;G3UXA8	Calumenin	Calu	8969700000	12425000000	22308000000	17655000000	10095000000	5683400000	2375100000	7446200000	14458000000	21787000000	15387000000	5303200000	8419900000	4600200000	2771300000	8216600000	18338000000	21205000000	10445000000	7925800000	6143200000	5598800000	1492500000	10577000000	15737000000	31760000000	14974000000	9658000000	10424000000	3089300000	8750200000	22921000000	13403000000	18642000000	9205200000	9146100000	26	24	28	36	29	24	19	25	29	38
A2AF47;Q8BZN6;A0A0R4J2B7;A0A087WRP5;A0A087WQ86;E9QM99;Q8BZN6-2;Q8BZN6-3	A2AF47	Dedicator of cytokinesis protein 11	Dock11	453440000	2041100000	3758000000	5094700000	4902100000	8536500000	158350000	982660000	798610000	2421100000	2912100000	5728300000	91526000	259240000	77227000	863590000	1583300000	2478900000	2751500000	5031200000	121060000	416710000	25323000	1082400000	1457600000	3632200000	3229400000	6128800000	6370600	23000000	918390000	2180000000	1836200000	4993600000	7458600000	69206000	6	19	32	57	68	69	2	16	17	41
E9Q035;P47758;F7BAE9;F7CJN9;E9Q2Q7;E9Q939;Q9DBD0;D3YY36	E9Q035		Gm20425	2644100000	2797400000	4738100000	5077100000	3891500000	2465000000	2286400000	2120600000	3702400000	6121700000	6444900000	3114800000	138220000	3934300000	2637300000	1693400000	4001000000	6683300000	5211300000	4909500000	294380000	3797500000	1493300000	2953600000	5301100000	9867900000	7480300000	7495600000	173830000	2161900000	2624800000	5636700000	5271100000	10506000000	10343000000	435620000	16	20	26	31	27	25	16	26	26	40
P05202	P05202	Aspartate aminotransferase, mitochondrial	Got2	4584200000	77974000000	93895000000	19087000000	497250000	18109000	4173000000	45631000000	68279000000	15252000000	369390000	4497300	411730000	8343800000	4213900000	43966000000	72963000000	15776000000	264770000	64489000	448270000	8697000000	2568600000	65352000000	66658000000	16138000000	85078000	0	608040000	5112000000	54257000000	82501000000	7179000000	409700000	21229000	685120000	23	57	72	43	5	0	17	54	66	31
Q99LE6	Q99LE6	ATP-binding cassette sub-family F member 2	Abcf2	501330000	1849500000	2554100000	2602400000	4431700000	17203000000	346120000	1283500000	1783800000	2962200000	4805700000	21974000000	2200400000	1362000000	211790000	1338500000	1906100000	2668100000	3037000000	17821000000	2165400000	1572300000	194970000	2327600000	2582900000	3660300000	4368700000	21557000000	2153100000	159150000	1225000000	3166400000	2173200000	5737000000	21117000000	2331000000	4	19	25	20	38	60	4	16	18	27
P70398;Q4FE56;E9PWA9;G3UZS3	P70398;Q4FE56	Probable ubiquitin carboxyl-terminal hydrolase FAF-X;Ubiquitin carboxyl-terminal hydrolase	Usp9x	329220000	3345100000	2948000000	1810800000	1082100000	1168300000	127990000	1337400000	952000000	827000000	682250000	794410000	6908300000	2071200000	33329000	1315600000	1534200000	1042900000	733410000	702790000	6354700000	2363100000	66092000	2341300000	2173800000	1576900000	771630000	833950000	7134800000	98412000	1375500000	2696600000	957550000	1281700000	978520000	8800900000	5	27	38	21	22	20	2	29	20	18
Q8K0T0;Q4FJL2	Q8K0T0;Q4FJL2	Reticulon-1;Reticulon	Rtn1	4148700000	21870000000	32619000000	30732000000	30006000000	34514000000	2223300000	5773400000	9773800000	16469000000	18542000000	17521000000	4551200000	6684200000	2386400000	7627600000	13902000000	18814000000	24572000000	27457000000	4084800000	7533800000	1372900000	9944800000	20214000000	25245000000	27644000000	37687000000	3225400000	2092200000	6718600000	17796000000	13987000000	35968000000	50759000000	5727800000	10	25	37	51	57	49	9	13	20	31
A0A0R4J0S4;Q80Y17	A0A0R4J0S4;Q80Y17	Lethal(2) giant larvae protein homolog 1	Llgl1	248900000	3187600000	6074200000	7448500000	5619000000	3945100000	176390000	1884300000	3241900000	4308500000	4751900000	4069500000	1482700000	1143600000	65646000	2567200000	4379600000	5519500000	3794500000	3454900000	1184900000	1348200000	70201000	3598800000	5494300000	8959400000	6916600000	4849900000	2242100000	87560000	2448700000	7213200000	4703200000	8629200000	5359400000	1859100000	3	23	34	37	43	31	2	27	32	32
P70207;F6VSI0	P70207	Plexin-A2	Plxna2	515350000	3342500000	7328900000	9004500000	6912800000	4413700000	272740000	2000100000	3384100000	6362400000	5410300000	2715900000	12805000	395180000	57147000	1471100000	3758800000	6687800000	5038800000	3179800000	29032000	494210000	69199000	3352400000	4771400000	10678000000	7431800000	7699700000	0	192970000	1650700000	5751600000	4469400000	8671500000	8292300000	37077000	5	30	40	53	57	42	4	25	40	42
Q8BGQ7	Q8BGQ7	Alanine--tRNA ligase, cytoplasmic	Aars	1335400000	6161200000	4905600000	2361000000	1201900000	707000000	227820000	2572300000	2125200000	1987200000	1278100000	519390000	13137000000	4900000000	123680000	2635900000	3068600000	2608100000	1748900000	785680000	12613000000	5075800000	56940000	3331300000	3257800000	3589700000	1641900000	454740000	21390000000	157730000	2513700000	4316000000	2813400000	2820200000	1216900000	19486000000	8	28	24	23	19	14	3	35	22	23
Q8CGK3	Q8CGK3	Lon protease homolog, mitochondrial	Lonp1	1099200000	28458000000	42840000000	5313400000	59687000	0	1107800000	18762000000	28936000000	4767600000	28572000	0	0	1745100000	914260000	14027000000	28264000000	4330300000	78079000	13183000	0	2207700000	690690000	25666000000	27957000000	5091500000	0	0	0	1451800000	22940000000	33798000000	2131100000	76791000	0	63503000	11	66	73	31	0	0	10	69	78	33
B1AQX9;B1AQX6;B1AQX7;Q9QWI6;Q9QWI6-2;Q9QWI6-3;B1AQX8	B1AQX9;B1AQX6;B1AQX7;Q9QWI6;Q9QWI6-2;Q9QWI6-3	SRC kinase signaling inhibitor 1	Srcin1	296580000	4608200000	8840800000	6282800000	3164200000	2660100000	194640000	2075700000	2431400000	2695500000	2026900000	1533900000	74349000	310910000	68682000	2372500000	4219300000	3934200000	1945600000	2047700000	273980000	411540000	56482000	3730600000	5032000000	5924100000	2924900000	2163900000	65634000	34780000	2170600000	6367800000	3642700000	5325200000	3915600000	157890000	4	33	40	48	44	32	6	29	39	37
P60229;Q3UIG0	P60229;Q3UIG0	Eukaryotic translation initiation factor 3 subunit E	Eif3e	1472100000	5320500000	6239300000	4921300000	4975600000	17539000000	826120000	2258300000	2830400000	3996100000	6046200000	22743000000	5553200000	2753700000	426170000	2225800000	1846300000	3024900000	3858200000	14629000000	4728200000	3369500000	494470000	3897600000	3236700000	5424500000	7511100000	26124000000	5860200000	880110000	2779300000	3568600000	2337000000	7543900000	28826000000	8389000000	16	21	17	30	26	38	7	23	22	34
P61982;A8IP69	P61982;A8IP69	14-3-3 protein gamma;14-3-3 protein gamma, N-terminally processed	Ywhag	6577400000	22839000000	18855000000	18686000000	9834200000	7771800000	3087100000	11991000000	13032000000	13014000000	12220000000	8220600000	49963000000	14736000000	2270000000	18291000000	19537000000	14718000000	8187300000	9902900000	49061000000	21990000000	2024500000	22151000000	23878000000	26818000000	13242000000	8522600000	56122000000	3540000000	18056000000	21779000000	14377000000	14855000000	12091000000	58346000000	22	26	24	29	28	23	15	24	29	23
Q8CI94;Q9WUB3;E9PUM3	Q8CI94	Glycogen phosphorylase, brain form	Pygb	874930000	4043500000	3483200000	2135400000	1500800000	599970000	383840000	2516000000	1611000000	1825200000	1474700000	851330000	12581000000	3420000000	231530000	3628100000	2579400000	2143700000	1011600000	484520000	11999000000	4342100000	141260000	5218500000	5701000000	4636600000	3171900000	841950000	18720000000	282990000	3775400000	6861000000	3443900000	3613600000	1038900000	20022000000	12	30	25	23	19	10	4	28	20	20
P58281-2;P58281;H7BX01;E0CXD1;F6U775;P58682	P58281-2;P58281;H7BX01;E0CXD1	Dynamin-like 120 kDa protein, mitochondrial;Dynamin-like 120 kDa protein, form S1	Opa1	1524600000	21529000000	33562000000	4528800000	227950000	158020000	929500000	12864000000	23274000000	3891900000	147810000	53888000	11255000	1231900000	573660000	11527000000	26110000000	4302600000	196980000	189700000	269180000	1543900000	290440000	20108000000	24812000000	5888100000	63377000	35663000	0	831240000	17939000000	30467000000	1534800000	367370000	209640000	3877100	11	57	69	41	2	0	11	63	81	34
Q9Z0N1;Q3TML6;A2AAW9	Q9Z0N1;Q3TML6;A2AAW9	Eukaryotic translation initiation factor 2 subunit 3, X-linked	Eif2s3x	6398100000	8728400000	7038100000	5730700000	7566000000	24086000000	9614500000	3825900000	3382300000	3686300000	5376600000	20001000000	7253300000	5501400000	10785000000	4532000000	4163300000	2987500000	3012500000	18042000000	6326300000	6156000000	4507100000	6410000000	4735300000	4294600000	5155100000	21223000000	8888700000	9606000000	7654400000	6404400000	2102200000	7119100000	19712000000	7401700000	21	26	20	18	26	36	33	21	20	22
Q8BJW6;Q8BJW6-2;D3YZZ6;D6RFN2;D6RGA6	Q8BJW6;Q8BJW6-2	Eukaryotic translation initiation factor 2A;Eukaryotic translation initiation factor 2A, N-terminally processed	Eif2a	1978200000	2865100000	3537500000	3151600000	4880700000	18005000000	664660000	1737600000	1666400000	2843300000	4748700000	18513000000	2953500000	1953000000	513040000	1697700000	2030000000	2380600000	2787700000	16067000000	2692400000	2419500000	800530000	2887700000	2925100000	4617500000	5236800000	22064000000	3271100000	602550000	1967200000	3934900000	1978200000	8903300000	24777000000	3544800000	19	22	22	27	32	48	14	20	19	23
O70194	O70194	Eukaryotic translation initiation factor 3 subunit D	Eif3d	1323200000	4668000000	4376000000	3898100000	5108400000	19978000000	466010000	2267400000	2499200000	4025000000	5786300000	21080000000	5405800000	2173200000	279120000	1594500000	2668600000	3566600000	3086400000	17818000000	5165200000	2908000000	406960000	4035600000	3322600000	4092900000	5224900000	19963000000	4689200000	528500000	2486000000	2928500000	3082400000	7712400000	18099000000	5117000000	16	19	20	27	33	59	7	20	15	25
Q60931;Q3TX38;J3QMG3	Q60931;Q3TX38;J3QMG3	Voltage-dependent anion-selective channel protein 3	Vdac3	2263100000	37452000000	51436000000	9708000000	479100000	119080000	1253400000	26463000000	29527000000	6706200000	665970000	168510000	0	2202200000	1485500000	22304000000	33985000000	8306400000	934100000	752540000	0	3364300000	969500000	31341000000	33772000000	7836000000	420820000	461330000	0	2546800000	31012000000	41276000000	1654000000	772170000	612060000	0	12	65	76	24	7	2	12	51	60	20
P13864;P13864-2	P13864;P13864-2	DNA (cytosine-5)-methyltransferase 1	Dnmt1	21323000000	4529500000	1271200000	531050000	443440000	1051500000	18134000000	2208400000	461330000	460280000	360060000	1270400000	139490000	4110000000	15716000000	3460300000	444450000	216780000	128200000	760180000	247520000	4498000000	10435000000	1034700000	298370000	275760000	353410000	2103200000	148590000	21356000000	2627700000	545930000	104410000	326660000	1718300000	247090000	98	40	13	5	9	25	105	30	8	7
O08795-2;O08795	O08795-2;O08795	Glucosidase 2 subunit beta	Prkcsh	6414000000	8113900000	18844000000	12595000000	8622100000	3342800000	1402000000	6028700000	10906000000	14645000000	9302800000	3612300000	5677800000	2910600000	1589400000	4871900000	9367700000	15949000000	6243900000	4536000000	4869700000	3530800000	1824100000	7646600000	13486000000	22661000000	10390000000	4700400000	6447600000	1605600000	4467600000	16013000000	7075400000	9911600000	5285700000	10593000000	23	24	27	30	31	21	14	24	33	37
Q99L45;Q3ULL5;E0CXJ3	Q99L45;Q3ULL5	Eukaryotic translation initiation factor 2 subunit 2	Eif2s2	4310800000	4009300000	3406900000	3272200000	4131200000	13670000000	3064200000	1738200000	1806700000	2372700000	3301900000	12943000000	4491100000	2885800000	3390800000	1712700000	1380000000	2196900000	1913900000	13017000000	4322000000	3720600000	1895600000	3474600000	3379300000	4147900000	4949700000	18195000000	5304300000	4323400000	4445700000	4220100000	2825400000	5681600000	17389000000	6803800000	30	23	19	21	31	50	21	23	19	20
O88809	O88809	Neuronal migration protein doublecortin	Dcx	11717000000	18694000000	13564000000	12043000000	8790200000	13811000000	8589900000	6575100000	6803300000	9835800000	8517500000	13309000000	2712900000	6686200000	8681900000	8019700000	9571800000	10508000000	6037100000	7379700000	4899800000	8264300000	6615000000	17851000000	14082000000	13395000000	9539800000	13828000000	5388500000	10450000000	17138000000	14458000000	5434500000	8997000000	13268000000	5882000000	26	28	25	30	25	32	26	27	25	23
Q80WJ7;F6QHD1;F6QFT1;F6ZQL0;E9PUX0	Q80WJ7;F6QHD1;F6QFT1	Protein LYRIC	Mtdh	4045200000	5346600000	9124800000	8079400000	4725000000	1778000000	3685200000	3026100000	6046700000	9103100000	4378000000	1051200000	31378000	1636700000	3712400000	2333000000	6107300000	10222000000	3465500000	2204000000	79396000	1688700000	2789200000	4000500000	6610300000	12197000000	4553600000	3005700000	107090000	4799000000	4452800000	10079000000	4091800000	4907100000	3665300000	135630000	28	24	34	38	35	21	32	24	37	40
Q8BMS1	Q8BMS1	Trifunctional enzyme subunit alpha, mitochondrial;Long-chain enoyl-CoA hydratase;Long chain 3-hydroxyacyl-CoA dehydrogenase	Hadha	2632900000	46345000000	66190000000	7489100000	305760000	28520000	1750400000	26040000000	42109000000	7438900000	0	22947000	21414000	3265900000	1595500000	24106000000	50432000000	6851400000	101990000	60621000	0	3698600000	2922100000	51644000000	45237000000	10638000000	0	18730000	0	2291500000	42927000000	61460000000	3494500000	232220000	3290700	190900000	22	57	69	31	1	0	17	64	68	32
Q00PI9	Q00PI9	Heterogeneous nuclear ribonucleoprotein U-like protein 2	Hnrnpul2	23225000000	6263800000	2261100000	3039500000	4158700000	7939200000	17285000000	2286900000	834290000	1602900000	3237000000	4835700000	2049800000	4865400000	15614000000	3826500000	812120000	2006900000	2725700000	5994000000	3161600000	5549700000	14093000000	2627000000	972460000	4108900000	3821000000	11387000000	2721900000	23435000000	3776600000	1107700000	2463200000	6579800000	12503000000	4117100000	52	26	16	20	27	33	49	22	8	12
Q6PGJ3;A2AFG8;A2AFG7;P11627;F6UIL7;F7A5H7;B7ZCD3	Q6PGJ3;A2AFG8;A2AFG7;P11627	Neural cell adhesion molecule L1	L1cam	352110000	3972300000	7565700000	7085700000	4400300000	2816600000	438090000	1656600000	2873400000	4966700000	3551100000	1770300000	7684100	487100000	201280000	2333100000	4718400000	4815900000	3080100000	3034500000	64263000	757070000	403940000	4969300000	7070800000	14646000000	7738600000	4079200000	30202000	361850000	3374200000	10668000000	7165300000	12028000000	7765700000	97587000	5	23	40	49	43	28	4	22	29	41
P12970;Q58ET1;F6VBB8;V9GX35	P12970;Q58ET1	60S ribosomal protein L7a	Rpl7a	8320300000	20208000000	19244000000	21212000000	25709000000	75560000000	8449500000	10992000000	13267000000	17628000000	26706000000	74183000000	20263000000	14568000000	7531400000	11954000000	14631000000	16745000000	22197000000	41239000000	16197000000	15324000000	5901400000	19045000000	21501000000	26031000000	26999000000	104930000000	20398000000	9638000000	15945000000	22241000000	9246600000	32670000000	113420000000	19093000000	17	18	19	25	27	41	21	21	22	23
Q9CPN8	Q9CPN8	Insulin-like growth factor 2 mRNA-binding protein 3	Igf2bp3	1555600000	4926000000	7685700000	10560000000	15914000000	26363000000	1116700000	3088400000	4880600000	10778000000	14375000000	32848000000	3118500000	2545000000	647280000	2487700000	3442800000	8184000000	11587000000	26895000000	3061100000	2345400000	483500000	3690700000	3951500000	9973600000	18347000000	29665000000	2285700000	1091300000	2757500000	6406300000	9563100000	20871000000	31833000000	2917200000	13	18	22	30	44	41	12	20	22	30
Q99NH0;E9Q804;A0A0G2JDZ9;E9QKG6;Q99NH0-2;Q99NH0-3;Q8BUE7;E9PUF1	Q99NH0;E9Q804;A0A0G2JDZ9;E9QKG6;Q99NH0-2;Q99NH0-3	Ankyrin repeat domain-containing protein 17	Ankrd17	461580000	1811400000	1879100000	2644900000	3999000000	9262700000	79932000	559940000	867540000	1903400000	3238800000	6798300000	740360000	525550000	21205000	304090000	958510000	1743200000	1919300000	6044700000	961120000	580680000	21840000	1701200000	1461300000	3877500000	2730200000	8559700000	924020000	52331000	932110000	1151400000	1663100000	4768500000	9181800000	1173500000	1	18	22	35	48	75	1	9	14	27
Q9ES28;Q9ES28-3;Q9ES28-7;A0A0R4J0C5;Q9ES28-6;Q8K4I3;F6WMJ3;A2AFJ8;H3BJ53	Q9ES28;Q9ES28-3;Q9ES28-7;A0A0R4J0C5;Q9ES28-6	Rho guanine nucleotide exchange factor 7	Arhgef7	696970000	3402100000	3348400000	2742300000	2573500000	5706500000	398380000	1347900000	1350600000	2570900000	2638400000	4790900000	2812200000	1138900000	166830000	1308400000	1536000000	1916600000	1167100000	3417600000	2721800000	1484500000	201600000	2509300000	2026200000	2871400000	2842000000	4648200000	2494400000	323730000	1849600000	2637900000	1644200000	3036100000	6891200000	3082700000	12	21	20	28	38	45	3	18	25	30
Q9CZ13;A0A0A6YW82;A0A0A6YWX6;A0A0A6YVZ0	Q9CZ13	Cytochrome b-c1 complex subunit 1, mitochondrial	Uqcrc1	5091200000	62499000000	78667000000	16338000000	592330000	5725700	3355800000	30438000000	51384000000	9368700000	524710000	0	0	4918900000	2772500000	34764000000	57598000000	10391000000	296430000	204600000	5830000	6486200000	2891000000	46197000000	55496000000	12243000000	71481000	0	0	4817200000	41600000000	68688000000	5717600000	504580000	28103000	0	21	52	65	28	6	0	22	63	73	30
G3X972	G3X972		Sec24c	730460000	6198400000	7361600000	5115900000	4958300000	7377200000	315390000	1862300000	2843400000	4435600000	4605100000	4783900000	1478900000	1072700000	350780000	1731600000	2768900000	3035700000	2976800000	4543400000	1391800000	1342000000	198030000	3572100000	3798300000	5900400000	5127600000	6486300000	1736300000	253700000	2723600000	4904800000	2183200000	6128000000	7148300000	2157900000	13	35	36	35	36	36	8	18	29	33
Q5SQX6;F6QD74	Q5SQX6;F6QD74	Cytoplasmic FMR1-interacting protein 2	Cyfip2	1129200000	3214900000	3580200000	3403500000	2909700000	3992500000	640910000	1436200000	1881100000	3103600000	3442300000	3227600000	726910000	942170000	712930000	1608300000	2546500000	3003600000	2360100000	2837400000	902730000	1187500000	340430000	4251700000	4837000000	6670600000	4638000000	6412000000	1127800000	1048900000	2860500000	5143300000	3566000000	6704200000	6802100000	1108800000	18	27	24	32	32	38	8	15	20	28
Q6A0A9	Q6A0A9	Constitutive coactivator of PPAR-gamma-like protein 1	FAM120A	537210000	1929700000	2840100000	3422600000	6220100000	12825000000	305270000	1014400000	1511800000	2583900000	4341300000	9347000000	831140000	686660000	151390000	797350000	1607400000	2839800000	4103000000	9472500000	1117900000	910720000	18778000	1548200000	1712400000	4163600000	4563000000	14565000000	1033600000	29051000	805720000	1942300000	2685700000	6932600000	13166000000	1362800000	8	23	24	34	50	54	4	16	18	29
Q9ERK4;E9Q1T9;F6ZEW4;E9QAX7;F7D1H9	Q9ERK4;E9Q1T9;F6ZEW4	Exportin-2	Cse1l	3629400000	6588000000	2443000000	2008700000	1101900000	885780000	1520300000	2547800000	967080000	1123200000	9244400000	734250000	22306000000	6165800000	1070300000	2206200000	1345000000	966430000	7176900000	279540000	21313000000	7211900000	1180100000	2942100000	1587200000	1925000000	909480000	743530000	23955000000	74601000000	3360000000	1771200000	13548000000	1118000000	499250000	25025000000	26	28	16	24	22	14	19	27	15	19
P07742	P07742	Ribonucleoside-diphosphate reductase large subunit	Rrm1	2149300000	3805100000	2836100000	2030100000	1386100000	1747000000	2103800000	3645500000	3067300000	3328100000	3405800000	2787400000	8854700000	3558400000	2186900000	4247400000	3937000000	3345900000	1688900000	2741400000	7300900000	4491000000	791440000	4712000000	3297300000	3523600000	2881200000	2260900000	7729700000	1838100000	3748200000	5182300000	2414900000	2594700000	1619600000	8435600000	17	22	19	22	19	14	20	33	25	23
Q7TNC4;Q7TNC4-2;Q7TNC4-3;Q7TNC4-4;E9Q715;Q05CX5	Q7TNC4;Q7TNC4-2;Q7TNC4-3;Q7TNC4-4;E9Q715;Q05CX5	Putative RNA-binding protein Luc7-like 2	Luc7l2	3780000000	8981200000	7286200000	6337200000	5357300000	10440000000	3700300000	1816700000	1844300000	4012400000	3805200000	12291000000	6403100000	3179900000	2326600000	1388400000	1408500000	2300100000	2102400000	10353000000	6587200000	4427400000	2376000000	6008600000	2271800000	2839900000	2925700000	12454000000	7000600000	7293900000	2210700000	3152200000	1903400000	3575000000	14268000000	8310600000	21	29	26	34	31	30	25	17	17	24
P61222;Q3UHY8	P61222;Q3UHY8	ATP-binding cassette sub-family E member 1	Abce1	2338200000	4133000000	3965400000	4685100000	4968300000	17653000000	1218900000	2598500000	2980500000	3637400000	5240300000	20388000000	3580800000	3115700000	1220900000	2830500000	3163100000	3150800000	2657800000	13152000000	3563300000	3659800000	593970000	4375400000	3547400000	4669400000	5816900000	16829000000	2960800000	1352500000	3111900000	3569600000	2677900000	7284700000	21699000000	3378200000	20	21	21	25	28	43	17	24	21	23
P26369;Q3KQM4	P26369;Q3KQM4	Splicing factor U2AF 65 kDa subunit	U2af2	20212000000	8833700000	5253700000	5897900000	7329100000	14991000000	13920000000	3544700000	2434700000	4606400000	6545500000	16477000000	5663100000	6570100000	13896000000	4862100000	1832200000	3427400000	3612200000	18097000000	5319100000	7683800000	8856100000	5427000000	2033400000	6239800000	8265000000	18802000000	6001100000	16485000000	4512800000	2828700000	5102500000	7232300000	13087000000	4759300000	34	20	13	22	24	24	36	17	15	22
Q8BG32;Q5BKQ9;G3UWW7;G3UXL5;G3UYH2;G3UZ28;G3UYI4;G3UYL3;G3UYL8;G3UX15;G3UX67;G3UWV7;G3UZ33	Q8BG32;Q5BKQ9	26S proteasome non-ATPase regulatory subunit 11	Psmd11	2027600000	6054500000	4220300000	3326700000	2650700000	11192000000	903980000	1990100000	1804800000	2219200000	2786300000	10111000000	14804000000	5080700000	717520000	2203800000	2531000000	2030600000	1545500000	12020000000	12161000000	6856600000	551850000	5642300000	5232700000	3925900000	2522800000	23956000000	15718000000	1311100000	3494200000	4858300000	1892300000	2871900000	14612000000	13671000000	23	22	14	24	23	40	13	16	16	14
Q9Z0H4;Q9Z0H4-9;S4R2U7;E9QA47;Q9Z0H4-11;Q9Z0H4-8;A0A0R4J2B0;Q9Z0H4-7;Q9Z0H4-5;Q9Z0H4-4;S4R2L5;S4R2S7;S4R2J2;S4R2U1	Q9Z0H4;Q9Z0H4-9;S4R2U7;E9QA47;Q9Z0H4-11;Q9Z0H4-8;A0A0R4J2B0;Q9Z0H4-7;Q9Z0H4-5;Q9Z0H4-4;S4R2L5	CUGBP Elav-like family member 2	Celf2	18523000000	7512900000	4960500000	6197200000	7892900000	14903000000	9209000000	2435900000	2226600000	4820200000	6813300000	12688000000	988840000	4072400000	11694000000	3933800000	2452200000	4609600000	4783200000	10271000000	1358800000	4526700000	11666000000	4541400000	3878100000	7928400000	6279700000	17845000000	1877700000	20904000000	4703700000	4447200000	4022000000	13449000000	19602000000	2123200000	39	31	31	31	36	37	42	21	18	26
E9QB02;F6W0G8	E9QB02		Mars	1297800000	3436600000	4811400000	4407600000	3705300000	8544300000	616440000	1703700000	2437400000	3236300000	2491300000	9692500000	5850900000	2149200000	388450000	1672800000	2274300000	2813100000	2265100000	4266700000	5135700000	2614600000	446430000	3180600000	4588900000	6171400000	3943800000	14634000000	7796200000	489040000	2517400000	4892200000	2285100000	5294500000	12429000000	6391100000	15	24	30	27	25	34	12	19	17	27
P14685;F7B7L8	P14685	26S proteasome non-ATPase regulatory subunit 3	Psmd3	1382100000	4667100000	3164600000	2591200000	1952700000	10043000000	918400000	2206000000	2048300000	2204800000	2451000000	10566000000	14583000000	4924500000	465600000	2869500000	2603200000	2591300000	1220400000	11552000000	11900000000	6477900000	540750000	4611900000	3925200000	3190400000	2261000000	14515000000	15033000000	586340000	2811700000	3558100000	1475800000	2713000000	14210000000	16239000000	19	22	14	21	18	44	8	18	21	20
P37040;Q05DV1;E9Q997;E9PVT9;F6R7H8	P37040;Q05DV1	NADPH--cytochrome P450 reductase	Por	5240400000	4741200000	10928000000	10595000000	8429600000	6640600000	2780300000	3352400000	6263500000	9976400000	8688700000	4132100000	106100000	1333400000	2396000000	3125800000	6187400000	7216900000	7030700000	6831200000	189960000	1735000000	1940200000	4196600000	6052600000	10929000000	9056200000	7977800000	188040000	4224700000	3282300000	8958900000	6989800000	10791000000	7456700000	321100000	29	23	31	34	37	33	27	18	30	37
Q62351;Q542D9;Q8C872	Q62351;Q542D9;Q8C872	Transferrin receptor protein 1	Tfrc	1273200000	4392900000	6160800000	7402700000	6633700000	5507800000	414810000	2912200000	3507400000	6428100000	8196500000	6766700000	85892000	770260000	222490000	2516000000	3423500000	5962400000	6940800000	7174300000	173660000	1029000000	101030000	3073200000	3401300000	9781200000	9458800000	11783000000	23089000	202280000	1292100000	3535600000	4781300000	12958000000	12363000000	129170000	17	27	32	35	37	35	6	35	31	38
Q8CIN4	Q8CIN4	Serine/threonine-protein kinase PAK 2;PAK-2p27;PAK-2p34	Pak2	1147300000	5341200000	3769200000	2873600000	1898100000	1565700000	653970000	2847600000	2703000000	4161300000	4463300000	2430900000	9917300000	4095800000	477960000	3142500000	3129400000	3723600000	2072600000	1755400000	10225000000	5166700000	548530000	10301000000	5909700000	6406400000	3694900000	1513300000	11573000000	880500000	7457100000	5734900000	2329500000	4135100000	1749900000	11572000000	11	26	16	23	18	15	12	24	23	27
Q8C1B7;A0A0J9YTY0;A0A0J9YUL3;Q8C1B7-3;Q8C1B7-2;A0A0J9YVA6;A0A0J9YUV6	Q8C1B7;A0A0J9YTY0;A0A0J9YUL3;Q8C1B7-3;Q8C1B7-2	Septin-11	42624	7287700000	14760000000	23031000000	16791000000	10003000000	5233600000	4608600000	8197300000	12902000000	14019000000	8288700000	4296600000	956620000	3476400000	5482900000	9419200000	14310000000	15970000000	6257300000	4787000000	956740000	4473200000	2840700000	12450000000	14545000000	19080000000	9349900000	6401200000	1018200000	5404200000	10086000000	16035000000	6952200000	11215000000	6374700000	1220100000	21	25	24	28	26	21	25	29	32	34
P06837	P06837	Neuromodulin	Gap43	711330000	12133000000	19084000000	24457000000	18004000000	12563000000	864670000	7950400000	12798000000	17023000000	17522000000	12633000000	3764000000	4576900000	775170000	10986000000	19909000000	20668000000	16041000000	16676000000	4931900000	6705400000	760850000	13153000000	20178000000	42157000000	21655000000	14172000000	6149800000	698310000	13243000000	23714000000	28113000000	25766000000	19385000000	5031000000	8	22	29	36	36	27	14	25	31	31
Q9WTX6;Q3TPM3;D3Z2H3;A0A0N4SUW1;D3YUS8	Q9WTX6;Q3TPM3	Cullin-1	Cul1	3421100000	2857600000	2079600000	2230400000	1611600000	2502100000	2883600000	1761600000	1326800000	1625600000	2100700000	3183600000	4879700000	2584900000	2637300000	1812200000	1254100000	1562000000	1455600000	2004600000	4730900000	2761800000	2880800000	2755500000	1896000000	2484000000	1765100000	2668100000	5187500000	4284800000	1781100000	1985400000	1377600000	2334600000	3054800000	5233700000	27	21	15	24	20	24	34	19	14	18
Q9WVK4;Q80ZZ0	Q9WVK4;Q80ZZ0	EH domain-containing protein 1	Ehd1	843000000	3651100000	4309800000	3903400000	2670100000	1544200000	535940000	1706300000	2171900000	2773500000	2624400000	1457800000	2712200000	1805700000	274170000	2087300000	2943400000	3586300000	2398800000	1094400000	2928700000	2355500000	243810000	5045900000	4238100000	5106200000	3501700000	1864900000	2992000000	428270000	3115400000	5433600000	2657300000	4117100000	3495300000	3290000000	13	25	24	35	25	19	10	23	26	24
B1AZI6;F6SBF2;F6VK25;B8A4C2;F6W2C7;F6RBN0;F6QCT0;B1AZI7	B1AZI6	THO complex subunit 2	Thoc2	8053100000	2937600000	1314200000	1515700000	2316700000	4160000000	6527200000	805020000	471480000	1397600000	2246400000	6940800000	118140000	1802500000	6702600000	1135700000	260970000	1120000000	2026900000	4373700000	174650000	1755600000	6041500000	600050000	321820000	1862700000	3151600000	7192600000	114210000	11264000000	1609500000	2652600000	1358800000	4304400000	6095100000	132210000	65	23	6	26	42	42	51	14	6	19
O35841	O35841	Apoptosis inhibitor 5	Api5	12874000000	5603400000	1802800000	2988500000	5295800000	8602200000	10082000000	1448300000	912090000	2802600000	5159100000	10509000000	1245000000	3937500000	8922800000	2059800000	507060000	2919100000	3811100000	9841300000	1659600000	4465500000	8442900000	4615400000	1765300000	6447500000	10106000000	18546000000	1851400000	13881000000	3956000000	1315100000	2512300000	9090500000	17156000000	2535200000	40	21	10	20	30	36	40	17	9	17
P32067;Q564E6;A2AR07;F6SXM5;D6RI87	P32067;Q564E6	Lupus La protein homolog	Ssb	15723000000	5747500000	3132000000	3798900000	6309700000	15302000000	13851000000	2944100000	1717000000	3627400000	6134200000	19821000000	12522000000	6971900000	14519000000	2612900000	1907500000	3413300000	3708700000	16085000000	8706500000	9009800000	12892000000	4045300000	2023400000	6168500000	7071700000	18416000000	16183000000	20426000000	5722400000	3177400000	4927300000	11761000000	22069000000	13102000000	33	20	12	23	26	32	30	15	12	17
P17427	P17427	AP-2 complex subunit alpha-2	Ap2a2	988080000	8409300000	16073000000	11443000000	4386700000	2902600000	754590000	5527200000	7114300000	7473800000	4607100000	2405300000	1933800000	1592000000	570200000	6114000000	8239600000	6932300000	3730400000	1204100000	2007500000	1959200000	625740000	7441000000	11044000000	9875000000	6253900000	5246500000	2598000000	940970000	6451500000	10525000000	5772500000	7844800000	4587600000	2531500000	13	35	38	35	34	20	13	34	34	34
P62204;Q3UKW2;Q9D6P8;P20801;G3UX57;G3UZ90	P62204;Q3UKW2;Q9D6P8	Calmodulin;Calmodulin-like protein 3	Calm1;Calml3	10492000000	25838000000	31043000000	33756000000	25823000000	18423000000	7056300000	23736000000	25708000000	29007000000	30706000000	23414000000	57030000000	25858000000	8792300000	28633000000	32724000000	31499000000	15279000000	27623000000	52616000000	30235000000	3804300000	35040000000	38986000000	56813000000	30326000000	29561000000	60118000000	9256800000	31232000000	51989000000	20787000000	37766000000	29531000000	57491000000	11	15	20	26	28	16	13	23	22	27
Q9Z1Z0;Q9Z1Z0-2;Q9Z1Z0-4;Q9Z1Z0-3;A0A0J9YUG0	Q9Z1Z0;Q9Z1Z0-2;Q9Z1Z0-4	General vesicular transport factor p115	Uso1	515090000	6208500000	7685700000	4003400000	2013300000	1463700000	177430000	1871200000	3346100000	2661500000	1969900000	733790000	4980000000	2182300000	137680000	2245500000	4505600000	3526600000	1661000000	1122300000	5594800000	2445100000	16623000	3226600000	3733500000	3106600000	1386500000	1013700000	6915900000	38757000	2332800000	3600000000	1562700000	1987000000	1515900000	7239200000	6	42	39	34	30	22	3	26	33	32
Q9ESN6;Q3UHH4;E9QKC6;D3YY69;D3YZJ0;D3YTN5;D3YY12	Q9ESN6;Q3UHH4;E9QKC6	Tripartite motif-containing protein 2	Trim2	2076900000	4229500000	3084500000	2174300000	2563900000	9202200000	968930000	1519900000	1292500000	1403300000	2264800000	5864500000	4062900000	2383000000	972880000	2027600000	1438900000	1376600000	1162300000	6903200000	4692800000	3084300000	722740000	2983700000	2229000000	2501200000	3561600000	11442000000	7409600000	1157200000	1922800000	2929300000	1369400000	2546600000	9906700000	6373600000	18	20	20	25	28	44	15	18	14	16
P15116;D3YYT0	P15116;D3YYT0	Cadherin-2	Cdh2	648640000	7235800000	11111000000	9184100000	5860200000	2964100000	1630900000	8440700000	10637000000	11323000000	5711900000	2858400000	173930000	1185100000	777080000	11227000000	13472000000	10265000000	3023600000	5768100000	200500000	1791100000	337810000	8188100000	13722000000	20106000000	13810000000	5758100000	215780000	585280000	9958800000	19410000000	15653000000	16219000000	6407300000	426580000	6	25	27	38	33	22	10	35	39	41
Q3UPL0;Q3UPL0-2;S4R192;S4R256;S4R1T5;Q3UPL0-3;S4R1Y8	Q3UPL0;Q3UPL0-2	Protein transport protein Sec31A	Sec31a	1002900000	2603900000	3345700000	3177300000	3331300000	3482600000	262220000	1220000000	1786900000	3785300000	4216200000	2957200000	4762000000	1764900000	74323000	1138900000	1714800000	2488200000	2404700000	1880000000	5615900000	2479300000	186850000	3808600000	2341600000	3242600000	3267700000	3066400000	5373800000	215790000	1771300000	2215100000	1851900000	3001600000	3109400000	6344000000	14	20	19	25	34	29	8	26	26	40
Q5SWP3;H3BKC6	Q5SWP3	NAC-alpha domain-containing protein 1	Nacad	943370000	2047900000	3905000000	5998000000	5023600000	4532800000	435030000	668080000	1782400000	3345300000	3015000000	2546300000	205240000	353280000	234490000	1020500000	1676900000	3417800000	2489400000	4820700000	255140000	416690000	245460000	924860000	2014600000	4258900000	3384700000	5006000000	470420000	226900000	1299000000	2281400000	2523100000	5349800000	5255800000	494880000	13	19	34	44	48	42	12	9	25	29
P14148;Q5M9N8;F6XI62	P14148;Q5M9N8;F6XI62	60S ribosomal protein L7	Rpl7	7931400000	16786000000	18140000000	20068000000	25830000000	69734000000	6339500000	9557400000	12033000000	15624000000	21600000000	70403000000	17974000000	9840000000	6629900000	12961000000	13443000000	17689000000	17687000000	64050000000	16749000000	10734000000	4462200000	21815000000	21703000000	24789000000	33970000000	89882000000	20384000000	6712100000	13794000000	20605000000	14003000000	28947000000	81887000000	24738000000	18	16	15	20	24	42	18	22	19	21
P46660	P46660	Alpha-internexin	Ina	383070000	4761600000	6023700000	4926700000	3783200000	8911200000	492040000	1789300000	2071100000	2466100000	3895600000	6224300000	2696500000	1708400000	446050000	3439000000	4446800000	3961900000	3691000000	9772300000	3537300000	2660200000	211480000	5884300000	6199400000	8044500000	7655300000	10923000000	4769100000	369840000	5046900000	7321300000	6552400000	7915500000	12591000000	6020800000	3	26	25	29	28	35	8	21	22	24
G5E8T2;O88196;O88196-3;O88196-2;O88196-4;O88196-5;D6RFU5;D6RDD2;D6RD03;D6RHT6;A0A0R4J1T2;D3Z485;D3Z2K0;G5E8U3;D3YZ03;F6XYB0;F6ZS17;D3Z330;D3Z502;D3Z3E5;F7DAQ7;D3YZA6	G5E8T2;O88196;O88196-3;O88196-2;O88196-4;O88196-5;D6RFU5;D6RDD2;D6RD03;D6RHT6	E3 ubiquitin-protein ligase TTC3	Ttc3	342150000	2990500000	4933900000	2276800000	2589000000	7196900000	343340000	1543900000	1738300000	1548100000	2326800000	6457400000	430890000	451120000	34907000	1311700000	1647300000	1180400000	1770000000	5701100000	561970000	498740000	69248000	2274700000	2739600000	2393700000	2455000000	8484600000	609230000	162060000	1299100000	2730000000	1079100000	3074800000	9149600000	868900000	5	29	40	33	36	57	3	21	30	17
Q61941;Q8C9V5;Q8BGK0;E9Q8F4	Q61941;Q8C9V5;Q8BGK0;E9Q8F4	NAD(P) transhydrogenase, mitochondrial	Nnt	1547200000	31601000000	43927000000	4965400000	116630000	6066300	1111700000	14935000000	22420000000	3701600000	5526600	0	0	1590500000	1084800000	13673000000	23427000000	3632800000	20883000	0	0	1930700000	423580000	25199000000	27494000000	5163800000	0	0	0	1282500000	25593000000	43224000000	1254300000	20580000	0	0	17	68	78	31	0	0	15	55	74	26
Q9EQH3;Q3TRJ1	Q9EQH3;Q3TRJ1	Vacuolar protein sorting-associated protein 35	Vps35	985290000	5874500000	12479000000	16933000000	11596000000	5824100000	382360000	2977400000	3704100000	6849600000	7307700000	2909100000	6193800000	2389200000	282690000	3170300000	5746100000	8271300000	6318900000	3058800000	4985500000	3224800000	247730000	4898600000	8422800000	14286000000	9424400000	7523400000	6572600000	257730000	4294100000	9154500000	6091000000	11268000000	6795300000	6739700000	7	23	28	44	38	29	7	23	25	34
Q2KN98;A0A0R4J0J8	Q2KN98;A0A0R4J0J8	Cytospin-A	Specc1l	799470000	2960300000	3224100000	2513800000	1368000000	2301600000	2123600000	2032100000	1442500000	1373600000	931390000	2264200000	712920000	1016100000	1667500000	2248600000	2337200000	1478700000	963200000	1994600000	779750000	1223100000	1039900000	4531800000	2876700000	2590600000	1783300000	2212800000	1269700000	945780000	2701200000	3304900000	1238900000	1653000000	2709900000	1330300000	8	33	28	31	26	42	10	25	20	26
D3YWX2;F6YTL8;E9Q803;Q9R0I7	D3YWX2;F6YTL8;E9Q803;Q9R0I7	YLP motif-containing protein 1	Ylpm1	16732000000	3895400000	1010700000	771140000	932570000	1026000000	7947000000	980050000	307530000	638200000	780220000	988550000	66718000	2084500000	9788700000	1600100000	117910000	375870000	764230000	1092200000	86451000	2513200000	7171200000	1199200000	330380000	725390000	1060000000	1150700000	85980000	11980000000	1694100000	822640000	933950000	2491400000	1950400000	108680000	98	30	9	9	19	20	73	18	5	10
Q6PIC6;A0A0G2JGX4;Q8VCE0	Q6PIC6;A0A0G2JGX4;Q8VCE0	Sodium/potassium-transporting ATPase subunit alpha-3	Atp1a3	294270000	3975400000	8908000000	10316000000	7619400000	4548500000	550520000	2076700000	3048300000	6523400000	6466600000	3435100000	19687000	457450000	658130000	2866400000	5045600000	7033200000	5028100000	5796500000	133160000	639760000	32769000	2697300000	5641900000	9896700000	6172800000	6257300000	0	133670000	1145000000	6670600000	5189800000	9666500000	8320900000	46921000	1	22	35	44	44	36	11	22	30	37
Q60972	Q60972	Histone-binding protein RBBP4	Rbbp4	41199000000	15700000000	4792800000	2792700000	2066900000	1603200000	36486000000	8822100000	3160500000	2797500000	2517800000	2400400000	13971000000	14672000000	38589000000	12875000000	2480300000	2338900000	1162800000	1795600000	11728000000	16635000000	29274000000	8157700000	3841000000	3656700000	2167400000	2562600000	14957000000	49423000000	13775000000	5295300000	2901000000	4079700000	1909500000	13454000000	48	25	18	18	17	12	54	25	16	15
Q8CGF7;Q8CGF7-2;Q8CGF7-3;Q3B807;Q3B807-3	Q8CGF7;Q8CGF7-2;Q8CGF7-3	Transcription elongation regulator 1	Tcerg1	14246000000	3380400000	1264800000	1271600000	1650700000	2811900000	9744900000	731280000	304070000	983740000	1616800000	4339400000	261420000	2953200000	10238000000	1867100000	200010000	920450000	1246700000	4589700000	405060000	3259600000	8949700000	974400000	351980000	1465700000	2001700000	5823500000	348770000	18887000000	1182300000	432620000	846660000	4383100000	6545000000	442640000	63	21	9	15	28	27	60	14	6	20
Q99KJ8;Q3TPZ5	Q99KJ8;Q3TPZ5	Dynactin subunit 2	Dctn2	1691400000	7457200000	6391300000	3889000000	2757600000	3764600000	898390000	3646700000	3900300000	4337600000	3456500000	4844800000	9449500000	4579200000	700300000	6005300000	4928600000	3796500000	2139400000	4810100000	10795000000	5888000000	499680000	7935200000	6488600000	7157800000	4462500000	6920500000	12283000000	1137000000	6440500000	9460200000	2855600000	5071300000	7781600000	11900000000	14	24	22	20	21	18	10	24	20	26
P63325;Q5M9K7;Q3UW83	P63325;Q5M9K7;Q3UW83	40S ribosomal protein S10	Rps10	2918000000	8099300000	11757000000	11661000000	14038000000	37272000000	2119700000	2374200000	7188900000	8689100000	16339000000	55351000000	13370000000	7140900000	1073800000	7999400000	7287600000	7947100000	10649000000	39029000000	9639000000	10337000000	2819900000	10825000000	12479000000	19168000000	22400000000	58000000000	12363000000	4088900000	7863200000	11858000000	15970000000	24432000000	54401000000	10707000000	12	16	13	18	20	48	13	15	19	16
Q6P5D8	Q6P5D8	Structural maintenance of chromosomes flexible hinge domain-containing protein 1	Smchd1	15893000000	3467000000	951180000	311240000	321490000	648990000	11594000000	984890000	233590000	214160000	373550000	1349100000	115710000	2820800000	12997000000	1926600000	224100000	135130000	232170000	1225900000	28404000	2933800000	10371000000	890310000	167890000	268330000	322690000	1197400000	9271200	19773000000	2366800000	609890000	246390000	687220000	1298800000	50794000	97	30	4	2	8	11	95	29	3	1
Q8VD75;A0A0J9YUA3;A0A0J9YV08	Q8VD75;A0A0J9YUA3	Huntingtin-interacting protein 1	Hip1	554950000	4742600000	9388000000	5426400000	1970400000	273390000	347000000	3486300000	4344400000	4260500000	2346100000	413380000	757660000	739170000	336970000	3368200000	5266500000	5388300000	1939800000	464550000	844470000	1060700000	293060000	4133500000	5947500000	6307400000	2020400000	324650000	1343000000	647480000	2975000000	8146100000	2440900000	3109000000	806010000	1858000000	5	29	45	42	23	3	6	40	46	41
O35691;Q3TUQ5;REV__Q6A037	O35691;Q3TUQ5	Pinin	Pnn	14717000000	2096900000	764550000	5295200000	6093000000	4518800000	11901000000	1243800000	670840000	1602100000	4115500000	8266400000	645910000	3228700000	11438000000	2852700000	478710000	1572000000	2511400000	7705100000	644370000	3659200000	7111000000	1462500000	544480000	2194300000	6003500000	7099500000	485580000	17014000000	2544300000	646090000	2180200000	7012500000	10229000000	733420000	48	18	10	21	29	28	45	15	12	16
P15864;Q5SZA3	P15864;Q5SZA3	Histone H1.2	Hist1h1c	112420000000	76516000000	34003000000	15876000000	10581000000	10436000000	179940000000	54022000000	22024000000	16468000000	10402000000	12389000000	699310000	92345000000	177900000000	69553000000	17942000000	11546000000	7907300000	8520700000	884000000	90508000000	168530000000	56130000000	17626000000	23451000000	6531200000	14022000000	802700000	194170000000	90626000000	49936000000	12359000000	20483000000	20581000000	923240000	49	26	17	13	13	10	79	31	16	13
Q8BKG3	Q8BKG3	Inactive tyrosine-protein kinase 7	Ptk7	271210000	2474200000	5100400000	5603800000	3479800000	2104600000	264570000	2589900000	3681400000	5702000000	4047500000	2475900000	34931000	627660000	91860000	1741200000	3672000000	5182600000	3451000000	2854200000	79908000	630620000	36246000	3280000000	6039800000	8476300000	5444800000	3688500000	11425000	66957000	2147200000	6777300000	5255800000	9505000000	5169900000	140590000	0	18	32	38	38	25	4	31	39	41
A2ACG7;Q9DBG6	A2ACG7;Q9DBG6	Dolichyl-diphosphooligosaccharide--protein glycosyltransferase subunit 2	Rpn2	12253000000	10126000000	16950000000	13809000000	9016000000	3094700000	8776400000	5425700000	11747000000	17576000000	9228300000	3720500000	7704800	3185700000	7339900000	6259300000	9925000000	15049000000	6128400000	4644400000	15941000	3492500000	6903000000	7959100000	9452700000	20911000000	10182000000	4867800000	140200000	11425000000	7660100000	15822000000	13028000000	12593000000	4432300000	16002000	24	24	27	29	34	15	27	26	35	40
Q6P5B5;Q9WVR4	Q6P5B5;Q9WVR4	Fragile X mental retardation syndrome-related protein 2	Fxr2	728230000	3033200000	5868600000	8999500000	10736000000	13736000000	410090000	1347100000	3229500000	7085200000	6705000000	9889000000	350560000	661550000	213190000	1587000000	3811600000	6062800000	3979100000	10679000000	526110000	849440000	101610000	2120000000	3752300000	9961200000	8117600000	13482000000	365960000	394390000	840540000	3068500000	3936400000	9774000000	14062000000	519410000	7	22	32	44	43	46	4	15	25	36
Q9QUR6;Q543B9	Q9QUR6;Q543B9	Prolyl endopeptidase	Prep	837450000	2757300000	2214300000	1591400000	1015300000	439350000	71337000	2013200000	907010000	1073700000	668800000	431670000	12221000000	3068200000	53089000	2254500000	1976800000	1578300000	736400000	282050000	9303400000	3240000000	60626000	1870200000	1773300000	2528600000	1336900000	459030000	17072000000	199320000	1748900000	3534300000	1695200000	1644400000	505990000	15775000000	12	23	20	23	24	8	1	33	19	22
Q810A7;Q810A7-2	Q810A7;Q810A7-2	ATP-dependent RNA helicase DDX42	Ddx42	10501000000	5424500000	2259400000	2407000000	2443600000	3053700000	4188200000	1420500000	1116800000	2995800000	3035200000	2021700000	646000000	1881100000	4369900000	1679200000	914940000	3608400000	2375200000	1939200000	710960000	1819200000	3578700000	6247500000	3011800000	4931400000	3305400000	2243000000	692910000	7016600000	3930200000	2506800000	2216200000	3586700000	1809700000	755060000	42	26	18	20	23	30	32	17	15	34
G3X9G4;P39054;F8WIV5;P39054-2;G3UXX2;G3UY64	G3X9G4;P39054;F8WIV5;P39054-2	Dynamin-2	Dnm2	1869100000	6079700000	8912200000	6623500000	3054000000	2479300000	1064500000	3475800000	3941800000	4734500000	3325300000	1479800000	448690000	1067900000	989860000	3315900000	4716900000	5617500000	2250900000	1254500000	681210000	1234200000	340480000	7512900000	6958600000	11619000000	5056600000	2166600000	557920000	970820000	3910400000	7422500000	5004200000	6090100000	2356100000	866870000	18	27	32	34	27	24	16	32	31	33
P52479-2;P52479;G3X9U6;G3UYQ8	P52479-2;P52479	Ubiquitin carboxyl-terminal hydrolase 10	Usp10	480340000	2186800000	3053800000	3575700000	3970000000	7798800000	291340000	1348300000	1682900000	3060000000	3174700000	5385300000	1566100000	1171900000	86932000	1071000000	1359000000	2128100000	2460200000	4659800000	1706500000	1253500000	106390000	3137200000	2294100000	3970500000	3359600000	6439100000	2814100000	254460000	2043300000	2857900000	2293900000	4851400000	8050100000	2750200000	11	22	22	28	30	39	5	20	18	25
Q01405;E9Q1S3	Q01405;E9Q1S3	Protein transport protein Sec23A	Sec23a	972340000	6005300000	7725900000	6038900000	6481200000	8887100000	292440000	1771800000	2647300000	4331500000	4264400000	4806600000	953300000	755810000	539540000	1759600000	3142300000	3978800000	3540100000	3933200000	1269200000	873780000	175840000	4204000000	3486300000	7222800000	5509800000	9430300000	2625800000	415420000	2604900000	3780300000	4174200000	7394700000	9107500000	2721400000	14	22	28	23	36	31	5	16	21	28
P40124;B1ARS0	P40124	Adenylyl cyclase-associated protein 1	Cap1	1535900000	9548700000	8348500000	5926200000	2623400000	1446900000	583870000	4701500000	4156700000	3919800000	2607000000	1285700000	20329000000	5962000000	273490000	6421900000	6421500000	4251200000	1760700000	1508500000	18596000000	6833900000	486140000	8560100000	7685800000	5005000000	2743300000	1664500000	24459000000	583650000	6220900000	10222000000	4448300000	3611300000	1869500000	20621000000	10	25	27	28	22	10	5	22	20	22
P97792;P97792-2;P97792-3;REV__Q3ZAT3;REV__P28649	P97792;P97792-2	Coxsackievirus and adenovirus receptor homolog	Cxadr	268360000	7068100000	13374000000	14314000000	12112000000	7775300000	477970000	5427200000	6597500000	10571000000	13425000000	7988700000	170670000	1556600000	371670000	6645000000	8633700000	14405000000	8576500000	11640000000	150430000	1899400000	281840000	7739300000	11903000000	25069000000	17404000000	15740000000	190650000	366260000	5671000000	16780000000	10589000000	19804000000	20404000000	277320000	3	24	31	31	31	25	10	27	32	32
Q9EP71	Q9EP71	Ankycorbin	Rai14	850940000	4353100000	6400600000	4197500000	2349900000	2144100000	502810000	3229600000	3046700000	3062800000	2094800000	2410600000	228310000	391440000	357600000	3161200000	4555400000	3288800000	2032100000	2812500000	349030000	463480000	103310000	3449300000	4365100000	4909000000	1933100000	3293200000	140750000	374360000	2474800000	5652500000	2725100000	4249400000	4352800000	357920000	12	32	38	43	29	29	9	30	31	25
Q9D0K2;Q3UJQ9	Q9D0K2;Q3UJQ9	Succinyl-CoA:3-ketoacid coenzyme A transferase 1, mitochondrial;Succinyl-CoA:3-ketoacid-coenzyme A transferase	Oxct1	1919600000	37131000000	58529000000	9918600000	91786000	2860400	1224000000	27613000000	41874000000	7738400000	168340000	0	261650000	2741700000	1301600000	19984000000	42076000000	6877600000	139240000	3905300	214080000	3170900000	1375300000	32755000000	35699000000	10515000000	27345000	0	119360000	2067500000	32499000000	52861000000	4025700000	498540000	0	153970000	11	48	58	32	1	0	12	53	68	30
Q05816;Q497I3;REV__Q9D2U9;REV__Q8CGP2;REV__Q8CGP1;REV__Q8CGP0;REV__Q64524;REV__Q64475;REV__P10853;REV__B2RVD5;REV__Q8CBB6;REV__Q8CGP2-2	Q05816;Q497I3	Fatty acid-binding protein, epidermal	Fabp5	3926100000	17598000000	13085000000	9159200000	4866300000	2203700000	1652600000	6388700000	4965200000	4028300000	4329200000	1821000000	28606000000	11252000000	1018600000	11990000000	8319200000	5869600000	2677900000	1879000000	26186000000	15494000000	1977200000	11115000000	11481000000	7803600000	2638100000	2291400000	35284000000	1819400000	10488000000	10565000000	5507400000	4535600000	2477600000	34135000000	23	33	27	26	25	18	10	26	17	16
Q9CXY6	Q9CXY6	Interleukin enhancer-binding factor 2	Ilf2	19147000000	6220600000	3468400000	3503300000	6382200000	16114000000	14386000000	2576000000	1380700000	3475900000	8017100000	16297000000	2437300000	5206600000	15253000000	3811200000	1500900000	2944200000	3439400000	15964000000	2589400000	6680800000	13618000000	3823400000	2537500000	6309400000	10369000000	17713000000	2389800000	20813000000	4416200000	2780800000	3431200000	10444000000	14456000000	2418800000	35	21	18	20	28	39	33	15	12	15
F8VPX1;Q6A4J8;E9PXY8;Q6A4J8-2;G3UWR8;E0CY04	F8VPX1;Q6A4J8;E9PXY8;Q6A4J8-2	Ubiquitin carboxyl-terminal hydrolase;Ubiquitin carboxyl-terminal hydrolase 7	Usp7	1590600000	1888300000	854200000	1014000000	911910000	1794400000	793050000	632500000	471330000	672540000	792500000	1417000000	6582800000	1912700000	457130000	289090000	273630000	938790000	507680000	1332500000	5874200000	2248100000	427120000	1983500000	896050000	1046100000	862750000	2061300000	8926700000	645780000	1276900000	426250000	458140000	1051400000	1689800000	8103400000	21	17	6	15	19	25	15	17	7	16
Q9R0P9	Q9R0P9	Ubiquitin carboxyl-terminal hydrolase isozyme L1	Uchl1	2218700000	14788000000	13065000000	8399900000	7013100000	2430400000	802720000	7877400000	4917600000	4661300000	3812800000	2416900000	41818000000	13543000000	919230000	11423000000	8734300000	7064800000	3392100000	2714000000	47776000000	15506000000	499020000	9933900000	12097000000	13543000000	7791500000	4276100000	51519000000	936670000	6865700000	15118000000	3870900000	8802500000	3512000000	63822000000	11	20	18	20	21	13	13	21	20	22
Q3UH60;D3Z5G8;Q3UH60-2	Q3UH60;D3Z5G8;Q3UH60-2	Disco-interacting protein 2 homolog B	Dip2b	1852300000	2943500000	4505500000	3411300000	2837600000	3339600000	505660000	1427500000	2064000000	2838500000	3257300000	2552200000	585710000	550660000	344080000	1626300000	2323900000	3023400000	1949600000	2685500000	1004900000	627020000	377920000	2867200000	2603800000	2911800000	2221500000	3720400000	548510000	277290000	1612500000	3108600000	1643400000	3883200000	4313200000	965280000	11	28	33	46	37	44	8	20	18	30
Q9QZD9;A2AE03	Q9QZD9	Eukaryotic translation initiation factor 3 subunit I	Eif3i	1331800000	4632200000	6167300000	5531500000	6102900000	18601000000	613330000	2953100000	2648200000	3461000000	5202700000	17649000000	6326800000	3224800000	609180000	2379600000	3207200000	3754900000	2860000000	19864000000	5968800000	3688300000	432700000	3914000000	4043700000	5056000000	7087800000	24392000000	9818100000	505450000	3042000000	4537400000	2844400000	7873200000	27626000000	8313600000	15	17	18	29	25	43	11	19	17	19
Q80U72-3;D3YVA3	Q80U72-3	Protein scribble homolog	Scrib	231800000	3645800000	6890600000	5680900000	3432100000	1001400000	87535000	2538400000	2964100000	4243000000	3148000000	1089700000	86400000	426000000	80380000	2145100000	3395900000	3855200000	2383900000	1388200000	162130000	525730000	43720000	3742500000	5321900000	7965800000	3825200000	2310000000	218590000	99966000	2444400000	8640600000	5882900000	6427900000	2761300000	381040000	1	21	31	43	34	17	3	28	30	35
Q99JF8;F6RB63;F6W677	Q99JF8	PC4 and SFRS1-interacting protein	Psip1	47196000000	16152000000	4933400000	1607300000	1146200000	1077400000	43906000000	7124500000	2048900000	1275900000	832480000	1148200000	298990000	15070000000	43944000000	11195000000	1246900000	783520000	482050000	368910000	366590000	14385000000	44775000000	7201500000	1815700000	1640900000	617390000	1235400000	1053000000	58834000000	10992000000	3490100000	886900000	1033600000	1622800000	1189100000	68	40	23	19	20	7	78	31	22	16
Q3UEB3-2;Q3UEB3;Q3UEB3-3	Q3UEB3-2;Q3UEB3;Q3UEB3-3	Poly(U)-binding-splicing factor PUF60	Puf60	15341000000	4435500000	1794700000	2410300000	3127800000	6318400000	10261000000	1110100000	523270000	1338100000	2478400000	6762900000	2552900000	3546800000	10409000000	1891100000	566130000	1312800000	2263000000	6869500000	2955500000	4239200000	9672000000	2578300000	976760000	2394200000	2366400000	8480600000	2671100000	14114000000	3316100000	1166500000	1210600000	4538800000	8518300000	2516000000	46	20	12	24	24	34	48	16	11	19
Q80U78-2;E9Q6M7	Q80U78-2;E9Q6M7	Pumilio homolog 1	Pum1	1231000000	4236000000	4467700000	6672300000	7953300000	12550000000	795460000	1601300000	2909400000	6022300000	7481300000	14501000000	1351300000	1430200000	738520000	1535100000	2759600000	4671000000	5446700000	11126000000	1438200000	1511500000	358840000	2618500000	2684900000	4371200000	5966900000	11001000000	1616600000	1084600000	1609200000	2365100000	2602400000	9701900000	13094000000	1713600000	15	25	23	40	42	54	7	17	24	31
P60122;Q3U1C2;D3YW60;Q05CB6	P60122;Q3U1C2	RuvB-like 1	Ruvbl1	15293000000	5957700000	2621300000	1952500000	1541100000	2755100000	11855000000	2441500000	1376700000	2009000000	1506800000	2703800000	7036100000	4991100000	12362000000	3939000000	2297900000	2144000000	1233300000	2148000000	6356300000	6059300000	5951700000	5063200000	3072600000	3600900000	2079200000	4000200000	7118900000	12689000000	5565600000	4656100000	1619500000	2458400000	3321100000	6849000000	26	24	13	13	15	24	35	18	10	15
F8WHU5;Q4VA53-3;Q4VA53-2	F8WHU5;Q4VA53-3;Q4VA53-2	Sister chromatid cohesion protein PDS5 homolog B	Pds5b	14857000000	4847700000	1991200000	805190000	420530000	936440000	14432000000	1279500000	804320000	530900000	637040000	1510900000	151650000	3402200000	14060000000	2436800000	494880000	302400000	422170000	1215300000	143230000	3436400000	12413000000	1866800000	931890000	702390000	598930000	2028800000	34711000	22704000000	2941600000	1537200000	330150000	966970000	2654200000	108830000	73	34	12	12	8	16	89	22	8	10
P55302;Q52KI7;F6WMD1	P55302;Q52KI7	Alpha-2-macroglobulin receptor-associated protein	Lrpap1	3858900000	7687700000	13216000000	12195000000	7630500000	3466000000	960250000	3672100000	8557300000	11987000000	7180600000	2701500000	2932000000	2132200000	1199600000	4115600000	9506400000	10652000000	6194800000	2833100000	2201500000	2084700000	603540000	5937700000	9260300000	14100000000	5853200000	3433500000	2756200000	958750000	4834300000	9487700000	7649400000	8227400000	5301600000	3319800000	22	25	32	29	32	27	8	23	29	30
P63005;P63005-2;Q5SW16	P63005;P63005-2	Platelet-activating factor acetylhydrolase IB subunit alpha	Pafah1b1	970120000	6482700000	5114000000	3804300000	2268100000	2352200000	443550000	3608400000	3114800000	3484400000	2954100000	2182300000	14670000000	3757900000	198250000	4485000000	4794000000	3809200000	1904700000	1679500000	13259000000	5181900000	473370000	7078900000	6852500000	4464300000	2067400000	2492900000	15103000000	571480000	4175400000	7064800000	1747200000	2761100000	3008500000	17405000000	13	25	23	24	23	16	4	24	21	23
E9PWM3	E9PWM3		Armcx4	175170000	5905600000	8496100000	1350100000	644350000	1658500000	122220000	2323000000	3638600000	857980000	633350000	1997800000	77794000	174330000	68340000	1885400000	4149400000	939530000	365700000	2194000000	163580000	260240000	26605000	3164000000	4003900000	964910000	481400000	2553100000	204110000	121870000	2461400000	4426300000	439830000	983790000	2694400000	312610000	4	52	64	27	18	32	3	41	48	23
Q61701;A2A9R6;A2A9S2;A2A9S0;Q61701-2;A2A9S3;A2A9R4;A2A9R5;A2A9S1	Q61701;A2A9R6;A2A9S2;A2A9S0;Q61701-2;A2A9S3	ELAV-like protein 4;ELAV-like protein	Elavl4	12865000000	10466000000	11259000000	14886000000	21285000000	31897000000	8499700000	4615700000	5928100000	11152000000	17581000000	31843000000	5117800000	6269400000	10059000000	5845400000	6462800000	12003000000	11984000000	34811000000	5621800000	8845900000	7852300000	7302100000	7613100000	20814000000	22666000000	41828000000	8765100000	16811000000	6220500000	9475200000	10842000000	17988000000	37432000000	7634600000	22	16	20	26	35	35	19	16	19	22
Q9D554;Q58E59	Q9D554;Q58E59	Splicing factor 3A subunit 3	Sf3a3	12924000000	3385900000	945750000	1858200000	2716700000	3731000000	8079600000	1290200000	609800000	1848100000	2928800000	4865500000	2414700000	3453600000	8952100000	2218500000	380480000	1011100000	1412300000	2497400000	2354100000	4231900000	8519800000	2465900000	1097800000	2655000000	3170600000	6776200000	2880100000	13970000000	2856700000	1103700000	2057200000	4926800000	6520300000	2816400000	46	21	8	15	20	23	41	17	8	13
Q9Z1S5	Q9Z1S5	Neuronal-specific septin-3	42616	4573400000	11484000000	16357000000	12946000000	8443000000	5501700000	3448500000	5794100000	9130100000	10653000000	6628100000	4315000000	992730000	2396200000	3634100000	6874400000	11238000000	10771000000	6336100000	3383300000	1134600000	2701300000	1326000000	5886800000	8640000000	16680000000	7623700000	4374000000	1004900000	3814800000	6616900000	10921000000	6585900000	7969800000	6028700000	1140100000	25	28	29	28	29	22	24	23	30	31
Q8C7X2-2	Q8C7X2-2	ER membrane protein complex subunit 1	Emc1	4124900000	4513000000	7515500000	6773500000	4134600000	2253300000	2905800000	2095100000	4867000000	7572700000	4995700000	1911700000	0	1196400000	2623700000	2180700000	5116300000	5994000000	2640100000	2343500000	105400000	1596400000	2511700000	3428000000	5318300000	10272000000	5007900000	3007500000	0	3866800000	2140300000	6453300000	4132000000	6543000000	2934900000	0	23	22	32	32	30	21	22	18	35	33
Q6ZWV3;I7HLV2;P86048;B7FAU6	Q6ZWV3;I7HLV2;P86048	60S ribosomal protein L10;60S ribosomal protein L10-like	Rpl10;Rpl10l	2636300000	6804200000	10318000000	10331000000	14976000000	47477000000	1245700000	3236400000	4897300000	5643000000	9192800000	28231000000	6559500000	3525000000	1168300000	3647400000	4959000000	5914200000	4536800000	28582000000	4740100000	4790200000	985720000	5823100000	6532300000	11210000000	12350000000	40677000000	6599600000	1943400000	4026800000	8773400000	4542000000	12183000000	46277000000	7143100000	20	21	22	26	29	62	16	14	17	19
Q8BJ71;Q8BJ71-2	Q8BJ71;Q8BJ71-2	Nuclear pore complex protein Nup93	Nup93	14187000000	4878100000	1284900000	524440000	294770000	274440000	14138000000	1772200000	914040000	795450000	571300000	266560000	1182000000	5053800000	14543000000	2341600000	682170000	503040000	285560000	146730000	1568700000	4896300000	12366000000	2668400000	1243900000	1136100000	257550000	296960000	2294900000	21957000000	3001700000	1974000000	500920000	494120000	310170000	2400400000	49	35	15	9	10	4	62	28	12	15
P62242;Q497E9	P62242;Q497E9	40S ribosomal protein S8	Rps8	5022700000	14346000000	16700000000	18617000000	24857000000	52694000000	4272800000	8621600000	9299100000	11745000000	21099000000	55021000000	16309000000	11201000000	4183100000	9933300000	7601000000	15071000000	15437000000	47805000000	12597000000	12335000000	6163200000	14795000000	14745000000	20840000000	27232000000	61176000000	20641000000	7489700000	10402000000	22559000000	11828000000	29741000000	58911000000	17243000000	10	17	20	23	27	38	13	13	15	21
Q3TKT4;A0A0R4J170;Q3TKT4-2;G3UX35	Q3TKT4;A0A0R4J170;Q3TKT4-2;G3UX35	Transcription activator BRG1	Smarca4	21579000000	6732800000	1865700000	526980000	335980000	356530000	22882000000	2507300000	498170000	332850000	273110000	272820000	22271000	4972300000	22271000000	4014700000	501230000	217480000	260200000	195840000	19844000	5740900000	18967000000	2518400000	397250000	265150000	248920000	318630000	2447700	37169000000	6219700000	1450900000	333920000	400720000	573540000	23880000	83	38	14	6	7	5	102	34	7	7
Q9WUA2;A0A087WPV4;A0A087WS80;A0A087WQ15	Q9WUA2	Phenylalanine--tRNA ligase beta subunit	Farsb	1434100000	3615100000	4276800000	4822500000	9051200000	29706000000	876270000	1779200000	2282000000	2766200000	5438600000	25784000000	2593400000	2364800000	747390000	1804900000	2370400000	2516900000	4577000000	21119000000	2739400000	3042200000	338230000	2664100000	3418400000	7510900000	11028000000	38599000000	2950900000	743720000	2591900000	4169200000	3935500000	12443000000	34346000000	3022800000	12	13	16	21	35	57	9	15	15	21
Q9Z321;Q3UJF5;F6SDD7;D3YWY3;D3Z084;D3YY65;D3YW63;D3Z2F4;D3Z758;F7A473	Q9Z321;Q3UJF5;F6SDD7	DNA topoisomerase 3-beta-1;DNA topoisomerase	Top3b	452920000	1747500000	3715500000	4275700000	5471300000	8992100000	215090000	741720000	1511500000	3110600000	3477600000	6926000000	228560000	336620000	165810000	742420000	1800000000	3160400000	3382700000	7185300000	311140000	582830000	93655000	1242100000	1803400000	4448000000	4859900000	12364000000	334810000	109380000	1142400000	1645500000	1981600000	7670800000	13353000000	447070000	2	12	20	32	53	53	4	12	19	30
P97311;Q542I2;Q3ULG5;REV__Q6P9R4-3	P97311;Q542I2;Q3ULG5	DNA replication licensing factor MCM6;DNA helicase	Mcm6	2937700000	3434300000	1482300000	1182600000	797490000	1080500000	2087400000	998040000	727550000	1424200000	1383600000	1612700000	15151000000	5264000000	1194100000	1127100000	457430000	941100000	521360000	891290000	13698000000	5690100000	894240000	2692900000	1220200000	1638400000	1437000000	1475000000	20184000000	1773800000	2059100000	634700000	912130000	1429700000	1205400000	18260000000	35	24	17	16	20	16	16	17	12	17
O88685;A2AGN7;B7ZCF1;A0A087WPH7;F6Q2E3	O88685;A2AGN7;B7ZCF1;A0A087WPH7	26S protease regulatory subunit 6A	Psmc3	1180700000	3219800000	2121100000	1540800000	1323400000	6212700000	466340000	1750300000	1538200000	1505100000	1762900000	9761600000	11487000000	3457400000	383200000	1745000000	1820900000	2006200000	884440000	6448300000	11498000000	3972200000	422980000	3747600000	2704800000	3262600000	2517100000	15500000000	15167000000	834720000	3330700000	3293800000	2008900000	2313200000	9374300000	14063000000	12	22	17	14	15	28	13	14	12	14
P06151;Q564E2;G5E8N5;D3Z736;D3YZQ9;P00342;D3YVR7;D3YZE4;Q548Z6	P06151;Q564E2;G5E8N5;D3Z736;D3YZQ9	L-lactate dehydrogenase A chain;L-lactate dehydrogenase	Ldha	4713400000	17221000000	15122000000	10795000000	6767500000	3677400000	2047900000	18428000000	11888000000	10070000000	8016300000	5058100000	53907000000	24016000000	1637400000	18998000000	14890000000	10142000000	7721500000	3436800000	50390000000	25858000000	1155000000	15210000000	15435000000	19094000000	10803000000	6920000000	50806000000	2382400000	12785000000	17933000000	7131700000	11195000000	6224100000	57665000000	16	24	21	20	20	13	12	26	22	15
E9Q9B7	E9Q9B7		Kidins220	236460000	2265400000	4909600000	5423300000	3391600000	2217900000	145520000	1178100000	1673300000	2845600000	2223500000	1112500000	0	132760000	49175000	1088000000	2438400000	3873600000	2314300000	2272700000	13085000	203540000	48084000	2003500000	3686600000	5892500000	2647600000	2774100000	0	52936000	1302700000	4406000000	2417000000	4335900000	3357700000	4481400	1	23	41	49	45	34	2	18	31	37
O08749	O08749	Dihydrolipoyl dehydrogenase, mitochondrial	Dld	2791100000	47696000000	55806000000	10044000000	146490000	49775000	1997400000	24601000000	38062000000	9190700000	132810000	13521000	122340000	4888800000	1858900000	20331000000	34288000000	7680600000	136610000	45938000	98017000	4872500000	1227100000	30197000000	33802000000	8263000000	102770000	14935000	92268000	2389900000	26792000000	40201000000	4124300000	190680000	96482000	154020000	13	50	50	26	4	0	17	47	53	33
P53994;Q0PD65	P53994;Q0PD65	Ras-related protein Rab-2A	Rab2a	5017500000	16895000000	27471000000	17585000000	11996000000	8358600000	2917600000	9743500000	14751000000	16959000000	12320000000	8119500000	1141500000	4114000000	3009900000	8552200000	14359000000	17766000000	8452200000	7724100000	1344600000	4821800000	2943400000	12554000000	22445000000	25213000000	14492000000	15086000000	1105600000	4288100000	10350000000	23968000000	10914000000	19729000000	18763000000	1760600000	20	26	26	29	30	19	18	24	25	33
Q9WTM5;Q3TXT7;D3YXQ8	Q9WTM5;Q3TXT7	RuvB-like 2	Ruvbl2	14710000000	6799400000	3160500000	2182600000	1748700000	2936700000	9317300000	2911000000	1681800000	1503300000	1561700000	3078400000	7371400000	3696100000	9019200000	4117300000	2229500000	1315100000	1223900000	2217100000	6741600000	4630000000	9662900000	3564700000	3037800000	2882300000	1901100000	2890700000	6878800000	18307000000	3794000000	3107800000	1348500000	3013900000	3792500000	7755900000	39	24	20	16	20	21	40	28	12	15
E9QML5;Q61464;A0A0N4SVI8;E9QKZ7;Q61464-5;Q61464-2	E9QML5;Q61464;A0A0N4SVI8;E9QKZ7;Q61464-5;Q61464-2	Zinc finger protein 638	Zfml;Znf638	18184000000	4752400000	783940000	395300000	556940000	886260000	14818000000	1173100000	236970000	324490000	446770000	1272200000	57139000	5495200000	15436000000	4984300000	302590000	328830000	703380000	1268300000	90274000	7072700000	12360000000	998330000	189310000	347330000	714070000	1568600000	61540000	18571000000	2196400000	536180000	320440000	1330200000	2209100000	88562000	79	31	6	5	14	16	70	21	5	4
Q61768;E9QAK5	Q61768;E9QAK5	Kinesin-1 heavy chain;Kinesin-like protein	Kif5b	840210000	2889400000	2534100000	1492200000	756690000	636650000	277600000	1670800000	1715400000	1954800000	1540000000	720070000	6115400000	2706200000	160290000	2196000000	2132600000	1799700000	950940000	914290000	6086200000	3106100000	122620000	3578300000	2366100000	2366100000	1001700000	885210000	6988100000	221090000	1951300000	2675100000	899580000	1286000000	861120000	7637700000	13	24	22	23	20	10	3	23	25	25
Q6ZQ88;A3KG93;G8JL40;F6Z4I3;F6ZC60	Q6ZQ88;A3KG93;G8JL40	Lysine-specific histone demethylase 1A	Kdm1a	8392100000	3290400000	897060000	882670000	1078700000	1377000000	7202200000	1089000000	536010000	882410000	1321000000	1055800000	1021200000	2134900000	6759800000	1302400000	455030000	896480000	701040000	442720000	1059000000	2669600000	5817200000	1427200000	953790000	1557500000	1178700000	1479900000	1143000000	9990400000	1700200000	445280000	506860000	1033500000	1141700000	1307700000	52	31	8	12	21	14	52	25	10	19
D3Z0M9;E0CXN3	D3Z0M9		Ddx23	9094700000	2380100000	783400000	1106800000	1816400000	5101500000	7185400000	642790000	368690000	1020300000	1677400000	6538700000	792530000	1878300000	5711300000	1097700000	242120000	628860000	1436200000	5018300000	1001700000	2121400000	5659900000	1090000000	447700000	1525200000	3189600000	7252700000	861960000	10842000000	1512000000	529890000	830460000	4200000000	7719200000	970540000	51	12	4	6	23	34	51	15	9	17
Q9QYI3;F7BTP8;A2A5E1	Q9QYI3;F7BTP8	DnaJ homolog subfamily C member 7	Dnajc7	1437200000	5015400000	3521700000	3585600000	3306400000	2787300000	562050000	1567400000	2590300000	5373700000	5164700000	4545900000	2253600000	1874300000	599350000	1327300000	2087400000	4603600000	2847600000	2187900000	2845600000	2063300000	419430000	4426800000	3282100000	6524700000	3402000000	2235700000	2500000000	750840000	2712000000	2931600000	2131700000	4285800000	1647200000	2541400000	19	29	24	28	33	27	11	23	23	29
F8WGR0;Q9QYC0-2;F6RDR0;D3Z0T1;F6V4G5	F8WGR0;Q9QYC0-2	Alpha-adducin	Add1	570460000	5056500000	5127700000	3633500000	1756700000	1561500000	387080000	1967700000	1965900000	2673500000	1839300000	1465500000	2736100000	1283400000	373930000	2298400000	3104900000	2802400000	1448700000	1204600000	2670500000	1679700000	245590000	4874300000	5106000000	5063500000	1948300000	860420000	3863100000	421140000	2798000000	5635500000	2018500000	2327500000	1407800000	4075000000	6	34	31	30	22	17	9	24	22	23
P50516;P50516-2;D3Z1B9;D3YWH3;D3YZ23	P50516;P50516-2	V-type proton ATPase catalytic subunit A	Atp6v1a	659530000	4372900000	6197400000	4992800000	3014700000	1880800000	235230000	1691000000	1887000000	2754100000	2515800000	1410500000	6313400000	2188100000	200410000	1727300000	3916100000	3258700000	1780000000	1015800000	5252600000	2748100000	134630000	4158200000	5138700000	7559400000	4022900000	2219600000	7377800000	318550000	2829000000	6881600000	3871000000	5503700000	2946800000	6668500000	4	23	25	24	30	15	3	18	19	27
Q4U2R1;Q4U2R1-2;A0A0U1RPZ3;A0A0U1RNG9;A0A0U1RP01	Q4U2R1;Q4U2R1-2	E3 ubiquitin-protein ligase HERC2	Herc2	271510000	1524600000	2841300000	2765200000	2896400000	3123800000	154270000	544270000	770340000	4910000000	1572100000	3299300000	8640800000	51554000	14365000	270330000	523800000	2304800000	1744000000	3430200000	6186500000	71910000	22565000	1342100000	1382000000	2024200000	1870200000	3978500000	101810000	78864000	849170000	1774300000	762030000	2964200000	4381400000	391900000	2	17	30	51	65	58	1	11	13	32
Q9Z1B3;Q9Z1B3-3	Q9Z1B3;Q9Z1B3-3	1-phosphatidylinositol 4,5-bisphosphate phosphodiesterase beta-1	Plcb1	215410000	1684500000	3645300000	5444100000	4288100000	3134400000	309070000	682920000	1248500000	2127600000	2881400000	2523300000	371060000	431050000	78107000	984790000	2759600000	3829900000	2872400000	3894700000	353590000	505650000	53567000	1770300000	2628800000	7827600000	5853100000	4389200000	511160000	167440000	819560000	2823400000	2665100000	6356500000	5407900000	711200000	3	13	23	41	36	28	5	14	15	31
P97807-2;P97807;H3BKG7	P97807-2;P97807	Fumarate hydratase, mitochondrial	Fh	1563500000	27831000000	46927000000	4677500000	248870000	382230000	1038800000	18430000000	23743000000	5843600000	239810000	127600000	1799600000	3204900000	1171000000	15706000000	27417000000	5000700000	148010000	74543000	1832300000	4094100000	1066800000	31411000000	32996000000	6767100000	138480000	50337000	2019600000	1669400000	22876000000	40068000000	3687400000	501700000	5278700	2154200000	15	39	52	24	4	0	15	44	47	31
P98203;P98203-2;P98203-5;P98203-3;P98203-4	P98203;P98203-2;P98203-5;P98203-3;P98203-4	Armadillo repeat protein deleted in velo-cardio-facial syndrome homolog	Arvcf	127820000	3079600000	6290400000	6153800000	4196100000	2154500000	209240000	4243100000	4149300000	4411000000	3266000000	1677300000	0	437940000	98372000	3629000000	5017200000	4404700000	2382400000	1999000000	31100000	505050000	42523000	3603300000	4540900000	7836400000	2731000000	3381100000	0	117580000	2789300000	6745300000	4801800000	6151900000	3621800000	24060000	2	26	34	39	40	30	2	40	35	39
Q9CZU3	Q9CZU3	Superkiller viralicidic activity 2-like 2	Skiv2l2	6144500000	1837600000	775710000	930660000	1961400000	5599700000	4094500000	817230000	445830000	988060000	1506900000	5186500000	2387700000	2103300000	3683900000	890620000	335160000	632250000	1121800000	4488900000	2191900000	2385600000	2512300000	858950000	331300000	950530000	1710000000	6380800000	3566900000	5607900000	772650000	404160000	506780000	2258200000	6968700000	2758900000	43	11	7	11	27	41	42	14	4	16
Q9JL35	Q9JL35	High mobility group nucleosome-binding domain-containing protein 5	Hmgn5	20084000000	3939000000	396470000	238190000	145720000	93917000	16182000000	2211600000	403670000	332790000	291140000	258950000	5127800000	5962200000	17087000000	4462400000	263760000	269430000	150300000	138080000	3350100000	6981700000	10818000000	1724400000	226110000	427720000	140910000	120340000	6819000000	17428000000	4188500000	254330000	402870000	449880000	73192000	5912000000	71	37	10	4	4	3	62	32	10	7
O35098;Q3TMU8;A0A0R4J1N0;O35098-2;D3Z360	O35098;Q3TMU8;A0A0R4J1N0;O35098-2	Dihydropyrimidinase-related protein 4	Dpysl4	705240000	4733800000	3156600000	1962300000	1161100000	1175300000	304000000	1537600000	1523000000	2477700000	2756000000	1040900000	5841400000	2149000000	92772000	1717400000	1996100000	2346100000	1235200000	503450000	6882800000	3143100000	291970000	8439400000	4067800000	5958500000	3350900000	1328300000	8158900000	312960000	7032100000	4698100000	1878200000	2753700000	1006200000	6295300000	8	28	24	19	12	12	4	19	18	22
Q62446;Q3UBU9	Q62446;Q3UBU9	Peptidyl-prolyl cis-trans isomerase FKBP3;Peptidyl-prolyl cis-trans isomerase	Fkbp3	6733700000	10022000000	12820000000	9841400000	11391000000	33740000000	3975700000	4650800000	6087200000	10308000000	13710000000	37398000000	7947700000	5592400000	3853900000	6171300000	8361200000	9332500000	10632000000	39747000000	7956500000	6581700000	4638000000	10513000000	10855000000	11318000000	15450000000	43979000000	8439300000	9850200000	6568000000	14788000000	4815100000	24350000000	46356000000	9243900000	15	15	16	20	24	36	19	16	18	21
P51410;Q5EBQ6;A0A0G2JES3;D3Z629;D3YZT0;A0A0G2JFQ3;S4R1R7	P51410;Q5EBQ6;A0A0G2JES3;D3Z629	60S ribosomal protein L9	Rpl9	4087200000	9335800000	10270000000	9216900000	15382000000	34390000000	2997900000	3902900000	4621400000	8269100000	12006000000	33908000000	7656200000	5063600000	1730400000	5050800000	6339300000	8189800000	7061000000	23675000000	7202900000	5356400000	1782700000	7385000000	7110800000	12781000000	15347000000	35946000000	6207700000	2728100000	4641100000	9905600000	6782200000	13462000000	33717000000	5767500000	10	10	12	15	19	41	10	10	13	15
Q6PGC1	Q6PGC1	ATP-dependent RNA helicase Dhx29	Dhx29	280580000	1396000000	2252800000	2991100000	4480500000	9637100000	208390000	657270000	1032200000	2374300000	3752500000	10249000000	756020000	394420000	24404000	568650000	1528300000	2200800000	3008300000	6700800000	679610000	646400000	25605000	1164500000	1463600000	4107200000	4638400000	11926000000	519490000	59759000	855250000	2285400000	2986900000	8301100000	12131000000	665800000	7	15	20	29	40	53	3	13	13	28
P06745;F6SAC3;A0A0U1RP97;A0A0U1RQ18;A0A0U1RQ72	P06745;F6SAC3	Glucose-6-phosphate isomerase	Gpi;Gm1840	2144300000	9127000000	7256200000	3857400000	2278100000	1564600000	967000000	6101800000	5673100000	4266000000	3163400000	2085000000	27250000000	9124900000	501110000	6302000000	6493300000	4483500000	2036600000	1757700000	23357000000	10610000000	198230000	5615900000	5881400000	5898300000	2952600000	2655500000	33842000000	454640000	4787800000	6823100000	3649600000	3998100000	1993400000	30073000000	10	28	23	19	19	14	6	29	26	21
P35979;Q5BLK0;A0A0A6YVW4	P35979;Q5BLK0	60S ribosomal protein L12	Rpl12	6883400000	13500000000	19339000000	19231000000	22064000000	48676000000	4953300000	7322300000	9036600000	12065000000	20165000000	48354000000	12908000000	9443600000	3876900000	7447400000	11900000000	13354000000	15562000000	37563000000	10288000000	9920900000	3799900000	12078000000	20095000000	22104000000	26279000000	63116000000	16985000000	8273100000	8073400000	17228000000	13478000000	36772000000	66985000000	11634000000	15	16	12	16	19	38	11	16	13	16
Q6NV83;Q6NV83-2;A0A087WRG2;A0A087WR93;A0A087WQT2	Q6NV83;Q6NV83-2	U2 snRNP-associated SURP motif-containing protein	U2surp	8633600000	2723700000	1257300000	2819500000	3517800000	2931800000	6611800000	671120000	413040000	1621900000	2149500000	2892800000	1733600000	3302800000	6195500000	1106900000	220210000	1173500000	3806500000	1549600000	1993700000	3714200000	3429100000	1147400000	304550000	735800000	1896400000	2040100000	1496400000	7429400000	839480000	428990000	387240000	1769100000	2678100000	1830400000	46	22	12	17	29	32	46	10	8	22
P28740;E0CZ72;P28740-1;F8VQ42;P28740-2;F6SUU5;Q9D481	P28740;E0CZ72;P28740-1;F8VQ42;P28740-2	Kinesin-like protein KIF2A;Kinesin-like protein	Kif2a	2735200000	4067100000	4589300000	3217400000	2695100000	7777500000	1345100000	1401500000	1597500000	1628700000	2059500000	8027000000	1118400000	1203700000	1270500000	1855600000	1958500000	1670200000	1242900000	5565100000	1363400000	1885900000	1289600000	3088900000	3066900000	3537900000	2766700000	11060000000	1911900000	2514900000	2353100000	3947300000	2502400000	4389000000	10342000000	2061500000	24	24	29	25	26	45	16	14	18	20
E9QAT0;P35922-3;P35922;Q6AXB7;P35922-2;E9QAS8;P35922-5;P35922-4;P35922-6	E9QAT0;P35922-3;P35922;Q6AXB7;P35922-2;E9QAS8;P35922-5;P35922-4;P35922-6	Fragile X mental retardation protein 1 homolog	Fmr1	701360000	3098200000	5880200000	6453200000	8329400000	11462000000	302260000	1516500000	2475700000	5470700000	7199100000	10116000000	314490000	632720000	102580000	940710000	3263700000	5009800000	3881700000	9644000000	330950000	730610000	129010000	1824100000	3085500000	8745100000	8022100000	13107000000	488820000	236870000	1495500000	4263400000	3893000000	10305000000	9108300000	723870000	10	19	24	32	35	39	3	13	27	36
Q5SWU9;Q5SWU9-2;V9GXY1;V9GWS0;D3Z0B3;V9GWR9;V9GWS1;A0A0R4J1S9	Q5SWU9;Q5SWU9-2	Acetyl-CoA carboxylase 1;Biotin carboxylase	Acaca	96537000	1743200000	1757900000	904080000	443940000	322840000	136020000	1243100000	1074200000	921260000	596530000	266470000	4891100000	1316500000	33161000	1366700000	1705800000	1000400000	393220000	277030000	4364500000	1907500000	5873800	2709700000	2188900000	1800200000	668610000	526670000	5631300000	114330000	1424400000	3111200000	999210000	647770000	421600000	6244100000	1	18	22	19	8	7	2	17	14	23
G3X8Y3;Q80UM3;A0A0A6YW80;A0A0A6YX86;A0A0A6YXF4	G3X8Y3;Q80UM3;A0A0A6YW80	N-alpha-acetyltransferase 15, NatA auxiliary subunit	Naa15	1257300000	4253200000	2506700000	1811900000	1469700000	2695100000	443790000	1284900000	764060000	988110000	828440000	1589800000	8378500000	2726900000	175170000	1175400000	1212900000	1087300000	802850000	1012800000	9838400000	2992100000	115860000	2112400000	1524400000	1610900000	1238000000	1724800000	12264000000	211350000	1100800000	1599200000	870920000	1538300000	1756800000	13034000000	15	31	21	29	25	25	6	17	11	14
Q05920;G5E8R3;E9QPD7	Q05920;G5E8R3;E9QPD7	Pyruvate carboxylase, mitochondrial;Pyruvate carboxylase	Pc;Pcx	1281500000	18208000000	26755000000	3312200000	327060000	801020000	779310000	9476900000	12160000000	2131300000	0	307600000	50741000	801100000	662460000	9460800000	14367000000	2217600000	27219000	29981000	21081000	1083500000	147210000	15478000000	17011000000	2205700000	57128000	763760000	0	1012300000	10550000000	20658000000	981480000	84805000	324190000	0	16	51	60	37	1	1	1	60	70	24
Q6ZQA6;A0A0A6YX40	Q6ZQA6;A0A0A6YX40	Immunoglobulin superfamily member 3	Igsf3	105330000	3142900000	6410100000	7422700000	5025400000	2983400000	54481000	1493600000	2488800000	3631600000	3290700000	1935500000	10267000	267280000	15952000	1834900000	3826600000	5070300000	2826300000	2886900000	62251000	401210000	23608000	1720900000	4831700000	8355800000	6537800000	3228700000	0	67345000	1848200000	6585200000	4726600000	7553000000	6643500000	97525000	1	23	31	39	35	31	1	22	26	35
P49717;Q542F4	P49717;Q542F4	DNA replication licensing factor MCM4	Mcm4	3018900000	2197900000	806830000	1009400000	748600000	1238500000	1880500000	993860000	671200000	1473500000	1988800000	1433100000	10671000000	4768900000	1520500000	907090000	400230000	826650000	442520000	901780000	9913400000	5275900000	723060000	1816500000	803110000	869700000	1193700000	1220400000	13326000000	1666800000	1246400000	560060000	600390000	890910000	1027400000	12389000000	28	22	7	13	17	14	24	15	14	21
A2AUK5;A2AUK8;Q9Z2H5;Q9Z2H5-2;A2AUK7;Q9Z2H5-3;A2AUK6	A2AUK5;A2AUK8;Q9Z2H5;Q9Z2H5-2;A2AUK7;Q9Z2H5-3;A2AUK6	Band 4.1-like protein 1	Epb4.1l1;Epb41l1	307270000	2312300000	3773500000	4422500000	3447300000	2262800000	13500000	706890000	878890000	1961400000	2001300000	1486900000	409950000	216770000	0	763180000	1607000000	2309600000	1322500000	2058500000	776320000	355420000	13160000	1800200000	2284600000	4592400000	3645700000	2580000000	1207900000	9566600	1072600000	2922100000	3882600000	5470300000	3170400000	1464200000	3	18	33	44	48	25	0	8	14	29
B1AWL2;B1AWL3	B1AWL2		Zfp462	15740000000	4829700000	948140000	236130000	101900000	32605000	14666000000	1033000000	124320000	71618000	35344000	0	0	2835600000	15022000000	2281800000	168420000	63977000	48578000	27394000	0	2853800000	12188000000	1071400000	47663000	41504000	23288000	32795000	0	24111000000	2729500000	528760000	55919000	96641000	57289000	0	102	35	8	3	2	0	111	16	2	2
P70372	P70372	ELAV-like protein 1	Elavl1	23804000000	9413100000	4162300000	6423900000	8716200000	13240000000	23632000000	3750000000	1916400000	6613600000	8884200000	12619000000	1262300000	6961400000	22031000000	5759700000	2177400000	5187000000	4836400000	13475000000	1280800000	10779000000	16104000000	6901600000	3582400000	8945600000	11027000000	19356000000	834380000	27464000000	8075900000	4060300000	5687200000	18305000000	21229000000	992120000	36	20	16	22	24	26	37	17	14	23
Q9CZ44;A2AT02	Q9CZ44;A2AT02	NSFL1 cofactor p47	Nsfl1c	1508600000	6019300000	3399000000	2674600000	1991100000	1840100000	868370000	2392900000	2610400000	3937600000	4035400000	2532100000	12817000000	4505300000	643620000	2551400000	2793600000	3278500000	1563300000	1858800000	12943000000	5821600000	745330000	7619600000	4230700000	4824100000	3543200000	1517500000	13881000000	1163100000	5562600000	3103900000	2614900000	3142300000	1761700000	14445000000	15	27	19	19	17	17	8	17	25	24
Q60598;Q921L6	Q60598;Q921L6	Src substrate cortactin	Cttn	1056200000	7674400000	4572000000	3294100000	2099100000	1802500000	1054100000	3479500000	4028400000	7710500000	7305100000	3376900000	5648000000	2801300000	364350000	4706500000	4830700000	4930100000	3008500000	2136300000	6748700000	4236100000	200060000	10640000000	4666700000	5184400000	4056100000	1372600000	6496900000	1424700000	10699000000	6967900000	4180200000	5201900000	1899600000	5955500000	12	32	21	24	19	18	6	22	23	26
Q9Z0P4-2	Q9Z0P4-2	Paralemmin-1	Palm	524250000	5205000000	10521000000	12604000000	8850700000	6036100000	325450000	3728900000	5612700000	10320000000	11908000000	7725900000	249470000	1194900000	192520000	4679000000	7013200000	11752000000	8415000000	10657000000	364360000	1699600000	157440000	5153900000	8570600000	18882000000	12841000000	11454000000	381760000	267260000	3807700000	10029000000	9424100000	17248000000	10004000000	497880000	6	20	28	42	35	28	7	22	29	28
F8VPU2;E9Q805	F8VPU2	FERM, RhoGEF and pleckstrin domain-containing protein 1	Farp1	399940000	2511800000	5361300000	6680200000	3963400000	2297300000	98385000	1687700000	2402600000	3552400000	3254500000	2254400000	97858000	320900000	108720000	1817700000	3561700000	4073600000	3449000000	3296200000	158860000	444380000	34866000	2602600000	3893900000	8281500000	5917200000	3965600000	56257000	181610000	1894400000	4947600000	3942600000	7584000000	5397200000	92878000	3	18	29	38	37	24	3	23	27	32
Q61474;Q61474-2;A0A0J9YTX9	Q61474;Q61474-2	RNA-binding protein Musashi homolog 1	Msi1	4733600000	4246600000	4397000000	5952600000	7713500000	15178000000	2237400000	1894000000	2421800000	5677700000	8006400000	16983000000	2008100000	2263000000	1856700000	1606900000	2634000000	3449200000	4327800000	11249000000	1788000000	2588600000	1583900000	2611500000	2864000000	5394700000	6393400000	14172000000	1758800000	2523800000	2234500000	3120300000	2937900000	9880400000	15822000000	1924500000	17	13	17	23	31	28	19	16	19	21
Q8K019;Q8K019-2	Q8K019;Q8K019-2	Bcl-2-associated transcription factor 1	Bclaf1	15467000000	4672300000	1393400000	1615600000	1994900000	3492600000	12765000000	1772500000	542740000	1595100000	1649200000	3848900000	726630000	3637700000	12634000000	2733700000	417800000	1145600000	1419400000	2545100000	819290000	4457900000	8062400000	1902100000	857460000	2007800000	3000300000	7052200000	877630000	17283000000	2813500000	730560000	1630600000	4978900000	8309500000	758810000	45	24	11	19	19	30	45	19	8	17
B9EJ86;A0A0R4J150	B9EJ86;A0A0R4J150	Oxysterol-binding protein	Osbpl8	1468100000	2230700000	5223800000	5561800000	4452500000	3625200000	870900000	959450000	2193200000	4567800000	3699100000	1713900000	36800000	464160000	601590000	777040000	1866900000	3983300000	2430200000	2741000000	62159000	575260000	485940000	1882900000	3171200000	7067900000	3994100000	3264600000	29201000	1177800000	1489700000	4718500000	3990900000	5226700000	3030300000	64792000	14	20	26	35	43	25	14	15	26	34
F8VQC1	F8VQC1	Signal recognition particle subunit SRP72	Srp72	1937200000	4018200000	3351600000	2762500000	2448900000	2104600000	1210000000	1502900000	2030100000	4653000000	3625500000	2443400000	2963000000	2269200000	986540000	1475500000	2642600000	4979000000	2501600000	2126400000	2928000000	2637800000	421760000	5021300000	4058300000	5772200000	2222700000	2245200000	3236100000	1082100000	3067000000	4724400000	2119100000	2408100000	2480700000	3059000000	19	19	21	23	30	23	17	16	23	30
Q9WV55	Q9WV55	Vesicle-associated membrane protein-associated protein A	Vapa	10729000000	14805000000	21248000000	20642000000	15623000000	12349000000	7922000000	7658200000	14056000000	19530000000	13772000000	9994800000	373420000	4494500000	6862800000	5872100000	19075000000	18798000000	11574000000	15613000000	491080000	4999900000	4879700000	10654000000	18877000000	29263000000	15843000000	14094000000	534070000	13499000000	11344000000	23542000000	23900000000	22259000000	21221000000	679840000	26	33	35	33	28	25	22	24	26	30
P49718;Q52KC3	P49718;Q52KC3	DNA replication licensing factor MCM5;DNA helicase	Mcm5	2083200000	2766800000	819390000	752510000	636460000	1156100000	1408800000	641440000	455270000	889020000	1244300000	1529400000	11731000000	4458300000	1118200000	638230000	380790000	909950000	342070000	1048200000	10191000000	5182500000	1220200000	3116500000	954220000	1384300000	1146600000	2851600000	12147000000	2574800000	2853600000	1006600000	907260000	1188800000	1693200000	11983000000	23	19	6	11	10	15	21	7	7	14
E9QKH8;O35927;O35927-2	E9QKH8;O35927;O35927-2	Catenin delta-2	Ctnnd2	236840000	3716100000	7516700000	7096900000	4598100000	2400400000	104300000	2046800000	3111000000	4062400000	2619700000	1253600000	77419000	342020000	56464000	2249300000	4285800000	3638400000	1799500000	1895500000	125400000	476500000	22343000	3169200000	4917500000	5453700000	3786200000	2171400000	79034000	28412000	1956100000	6324300000	2538700000	4448500000	3139700000	201360000	1	27	42	49	39	27	1	25	29	30
Q8QZT1	Q8QZT1	Acetyl-CoA acetyltransferase, mitochondrial	Acat1	3344800000	60819000000	80695000000	16841000000	414270000	38679000	2909900000	34569000000	44836000000	10644000000	243060000	31127000	225910000	4222600000	2222500000	33872000000	59823000000	14055000000	196870000	38200000	177330000	4440800000	1972000000	43838000000	62309000000	13542000000	4735200000	25789000	273410000	3510700000	46543000000	61972000000	7607100000	304490000	30835000	507420000	23	52	58	28	8	1	19	41	49	26
Q8VEM8;G5E902	Q8VEM8;G5E902	Phosphate carrier protein, mitochondrial	Slc25a3	1995500000	42225000000	65130000000	10907000000	238710000	55994000	4275000000	25066000000	36023000000	8274000000	400810000	5457400	0	3990900000	1785900000	28627000000	42441000000	8565200000	254190000	52827000	0	5315000000	1848700000	41423000000	44678000000	12559000000	187170000	6339700	2071900	4002200000	36520000000	46504000000	6052700000	486290000	69038000	101220000	7	56	53	30	2	0	12	36	35	22
P62334;Q14AQ1	P62334;Q14AQ1	26S protease regulatory subunit 10B	Psmc6	1665200000	4163800000	3131700000	2256200000	2183900000	8064100000	503030000	1733000000	1380700000	1807100000	2241600000	8788400000	13124000000	3912000000	206950000	2079700000	1694300000	1591900000	969120000	5657800000	11366000000	4841800000	371820000	2966400000	2082600000	3086800000	1615200000	11563000000	14484000000	918090000	1916200000	2050700000	1299700000	2741600000	10674000000	13419000000	11	17	13	16	18	31	5	16	15	14
P26443;F7CFA5	P26443	Glutamate dehydrogenase 1, mitochondrial	Glud1	2701500000	30335000000	44813000000	6131600000	562790000	1154000000	1189200000	16027000000	25343000000	4339400000	256860000	698650000	14030000	2350300000	1541300000	15110000000	22450000000	4596300000	181370000	455920000	28688000	2587300000	631100000	29267000000	32745000000	6730400000	377730000	946690000	0	1649700000	25571000000	41951000000	2023400000	553660000	1425700000	18299000	16	47	47	29	7	11	14	47	52	23
P46638;Q78ZJ8;G3UY29;E9Q3P9;F8WGS1;G3UZD3;G3UZL4;Q9WTL2;F6R2Z5;D3YYB3;Q0PD30	P46638;Q78ZJ8;G3UY29;E9Q3P9;F8WGS1;G3UZD3	Ras-related protein Rab-11B	Rab11b;Rab11a	4115800000	13698000000	20463000000	20650000000	17809000000	11254000000	2407300000	9875500000	13300000000	16006000000	17873000000	12335000000	4586600000	3602600000	2696200000	9859200000	15930000000	17925000000	14790000000	12182000000	4581600000	5740100000	2577300000	12166000000	14673000000	23740000000	15582000000	22611000000	4955300000	3295700000	10657000000	16084000000	12556000000	24460000000	23548000000	5934300000	13	17	20	23	23	21	12	19	22	23
Q91Z67;A0A087WNM1;A0A087WSQ1;A0A087WS59;A0A087WS73;A0A087WRV4;A0A087WNR5	Q91Z67;A0A087WNM1;A0A087WSQ1	SLIT-ROBO Rho GTPase-activating protein 2	Srgap2	1288200000	3249600000	2798300000	2057800000	1709700000	3109800000	459800000	1298900000	1358600000	1855100000	1946800000	1862600000	1116400000	868190000	429520000	1277900000	1655200000	1698900000	1089200000	1713200000	1626900000	1081800000	388100000	3458400000	2289400000	1786000000	1664500000	1804200000	1797000000	768240000	2528600000	2528200000	1313700000	2024700000	2325200000	1802700000	16	29	24	27	32	38	11	18	18	25
E9Q5L4;Q5PR69	E9Q5L4;Q5PR69	Uncharacterized protein KIAA1211	C530008M17Rik;Kiaa1211	571640000	4643100000	3409700000	2663600000	1570700000	1670900000	289740000	1056500000	1141400000	1496800000	1311600000	985630000	746600000	560460000	363830000	1650600000	1655800000	1866900000	897690000	1312400000	880980000	776990000	152680000	3465000000	1792500000	1929100000	731550000	462680000	1284600000	230800000	2441400000	2494800000	893170000	1423400000	1314400000	1369100000	12	45	38	40	31	26	5	16	21	27
Q91YM2;B2RTN5	Q91YM2;B2RTN5	Rho GTPase-activating protein 35	Arhgap35	1419800000	1960600000	1571200000	950630000	767050000	1052300000	442700000	942820000	1289300000	1189600000	955650000	876670000	1920200000	913220000	420480000	1595700000	923360000	1259700000	749560000	769280000	1965300000	1182900000	203410000	2685400000	1566800000	1937500000	1122600000	692920000	1963700000	617840000	2069900000	2020300000	948690000	1460700000	923510000	2764700000	19	28	22	17	16	14	16	20	15	20
A2AJ72;A0A0A6YVV5;A0A0A6YY39;A2AJ71;A0A0A6YX76;F6W2V3;A0A0A6YW42	A2AJ72		Fubp3	4545700000	2845600000	2297100000	2784400000	4147900000	5351500000	3067900000	1209000000	1088500000	2813300000	3758300000	6362900000	507060000	1301600000	3366900000	1239800000	977710000	2300800000	2956500000	4090100000	512140000	1504500000	2569100000	2520000000	1378100000	3998600000	4546600000	6648000000	372310000	4979800000	1754300000	2185900000	2641700000	7792900000	9302000000	418590000	32	19	15	23	30	35	24	17	16	27
Q6ZWX6;REV__Q8BJS4-3;REV__Q8BJS4-2;REV__Q8BJS4	Q6ZWX6	Eukaryotic translation initiation factor 2 subunit 1	Eif2s1	5285700000	5557100000	4154700000	3749900000	4573000000	15092000000	3063000000	1830600000	1508100000	1964400000	3533200000	14505000000	3719900000	2870600000	4323400000	2796100000	2153800000	1790000000	2548900000	11274000000	4775300000	3497700000	2309900000	4018700000	3450700000	3963700000	4198900000	14069000000	7756700000	5799800000	3323300000	4174200000	2236800000	6159500000	17778000000	6138200000	21	17	20	22	21	34	22	13	14	15
B1AXI9;Q62036;J3QMP9	B1AXI9;Q62036;J3QMP9	Centrosomal protein of 131 kDa	Cep131	51295000	879820000	1326700000	2308700000	3618300000	6080200000	52869000	673230000	1146800000	2982600000	4940400000	4843300000	81552000	228520000	23921000	365710000	1032700000	2916200000	2915000000	6762500000	152170000	261340000	0	900210000	901700000	3723500000	3364000000	6396000000	5758800	14565000	568520000	805590000	1614200000	5356100000	7379100000	96509000	0	13	19	33	52	54	0	13	20	42
Q60930;D3YZT5;D3YUN8	Q60930;D3YZT5	Voltage-dependent anion-selective channel protein 2	Vdac2	2473000000	34321000000	53815000000	11630000000	1046400000	495330000	2035700000	25661000000	35967000000	8426300000	1049900000	396860000	0	3224400000	1634900000	20832000000	36315000000	8628700000	886520000	1018300000	0	4456100000	1711100000	32219000000	36033000000	13077000000	1299100000	416230000	0	2300500000	27385000000	41424000000	3240500000	2059600000	603740000	0	13	41	49	27	9	5	11	52	54	19
Q9CZU6	Q9CZU6	Citrate synthase, mitochondrial	Cs	4226000000	65762000000	89621000000	18412000000	519250000	423430000	3441800000	39267000000	53487000000	13856000000	505670000	278020000	344730000	6004300000	4773700000	33700000000	50726000000	13957000000	378490000	108910000	347890000	6986100000	2820500000	53903000000	66792000000	20763000000	479490000	307840000	427350000	4079600000	51416000000	79203000000	9136500000	663920000	405470000	390290000	17	43	60	26	6	5	14	50	59	19
A2A8L5;F6S1X8	A2A8L5;F6S1X8	Receptor-type tyrosine-protein phosphatase F	Ptprf	427310000	1735000000	3847900000	3814400000	2233700000	1143800000	105410000	1620100000	2323900000	3447700000	2061000000	1232100000	18564000	141190000	53160000	693470000	2001800000	2438500000	1594500000	1449700000	0	127930000	5797800	1618900000	2730800000	5499100000	3631000000	2136500000	43070000	209980000	1278600000	4616300000	4175100000	5325800000	3219200000	60993000	0	17	21	41	36	14	0	26	33	44
O88342;Q3TJY2;A0A0J9YU05	O88342;Q3TJY2	WD repeat-containing protein 1	Wdr1	1872100000	4264900000	6178900000	3653600000	1825600000	1451000000	214850000	3266500000	2824900000	1757700000	1450800000	1178500000	12590000000	2436000000	178820000	3616000000	4164400000	2541500000	1195900000	1726600000	9466800000	3191700000	245250000	4011800000	5021500000	5012900000	3073000000	1926800000	16249000000	464610000	3477100000	7890000000	2725900000	3227600000	1865700000	15202000000	18	16	21	23	18	13	2	24	25	20
P10637-5;P10637;B1AQW2;P10637-2;A0A0A0MQC7;A2A5Y6;P10637-6	P10637-5;P10637;B1AQW2;P10637-2;A0A0A0MQC7;A2A5Y6;P10637-6	Microtubule-associated protein tau;Microtubule-associated protein	Mapt	5511100000	13107000000	10508000000	6633400000	5765000000	10813000000	2754200000	4080200000	3593600000	4889000000	5604200000	5502800000	2912700000	4077500000	3555000000	6427200000	5295300000	5541600000	4152100000	8419700000	4404700000	5137600000	4662500000	19048000000	10914000000	13884000000	7843900000	11147000000	7826000000	7734900000	15373000000	11563000000	4501300000	7859700000	13031000000	6364500000	23	29	23	23	22	28	17	17	21	26
E9PUP9;E9PUQ0;E9PUQ2;Q60629;Q6PFV6;O09127;P35991;A2BDW0	E9PUP9;E9PUQ0;E9PUQ2;Q60629;Q6PFV6	Receptor protein-tyrosine kinase;Ephrin type-A receptor 5	Epha5	361080000	3481100000	7590700000	8346600000	5958000000	2488500000	78097000	2051300000	3403400000	6390900000	5477100000	3060900000	0	320090000	67650000	1636800000	4757900000	6639200000	4671300000	3694600000	39197000	343360000	88808000	2840300000	4929300000	11544000000	5825300000	5885700000	60000000	138560000	1820700000	5482900000	4504800000	10208000000	7297000000	134590000	2	18	32	40	32	25	1	19	33	45
Q9JLV5;E9Q4T8;F6ZZK0;F6UY44;F6R0N8	Q9JLV5;E9Q4T8	Cullin-3	Cul3	1874800000	1993000000	2252900000	2349400000	2531900000	3828400000	992760000	1027300000	1470200000	2326200000	2655100000	4566500000	3285300000	1727800000	894550000	1118200000	956520000	2034200000	1707300000	3419500000	3001200000	2244500000	572140000	1782900000	1605800000	3088800000	2860500000	3972100000	3602300000	1035800000	1576100000	1686500000	1925200000	3149900000	5522700000	4068900000	20	20	17	25	24	29	14	10	14	19
Q6PAM1;Q6PAM1-2;A2ADZ2;A2ADZ3;A2ADZ4;A8Y5J8	Q6PAM1;Q6PAM1-2	Alpha-taxilin	Txlna	1183100000	3089000000	2746000000	2496500000	3034900000	4711200000	686620000	1201700000	1703700000	2619300000	2869200000	7754200000	853510000	963370000	735610000	1381000000	2006600000	2904200000	2816900000	8869600000	866610000	1002700000	322130000	2562900000	2337400000	3617300000	3322500000	7577000000	607770000	925940000	1809600000	1927200000	1811200000	4692600000	9545500000	871060000	17	19	17	21	28	34	14	15	20	24
P46935;B2RSC8;Q3V335;V9GWV8;V9GXK3;V9GXS6	P46935;B2RSC8	E3 ubiquitin-protein ligase NEDD4	Nedd4	622030000	2918900000	2478800000	1728200000	862650000	572710000	419120000	2172500000	2585300000	4006800000	2151400000	883480000	11226000000	3827300000	246190000	2323000000	2794500000	2004400000	1583800000	672040000	9945200000	4651200000	145930000	4514300000	3824700000	3999500000	1889200000	872280000	9730000000	409310000	3493700000	5024000000	2965800000	3625100000	987040000	9028200000	7	20	20	15	9	5	5	25	22	23
P62192;Q542I9	P62192;Q542I9	26S protease regulatory subunit 4	Psmc1	1055100000	2300200000	1523200000	1263100000	1373700000	6999200000	895060000	1606700000	1211400000	2212900000	2355900000	7688500000	9178900000	3503800000	377550000	1757000000	1472700000	1621900000	1332700000	9937000000	8574400000	4354700000	344530000	2415600000	1912500000	2408800000	1837500000	12131000000	10569000000	521690000	2295200000	2364400000	1707300000	2016700000	8473300000	8497300000	11	13	10	15	13	24	11	11	13	16
Q8R1Q8;Q3TWG5	Q8R1Q8;Q3TWG5	Cytoplasmic dynein 1 light intermediate chain 1	Dync1li1	3130200000	3802400000	3257100000	2071000000	1675300000	3949400000	1759200000	2212800000	1878700000	2847200000	2558600000	3136600000	3283600000	1973400000	1028600000	2770800000	3009500000	2462000000	2102500000	3613800000	3988500000	2188200000	1208800000	8756800000	5104900000	4982100000	2744700000	6245000000	4897100000	2586800000	5883900000	5182300000	1331100000	3083900000	6218300000	4583800000	20	17	18	14	18	29	16	19	20	20
P63242;A0A0A0MQM0;Q8BGY2;J3QPS8	P63242;A0A0A0MQM0;Q8BGY2	Eukaryotic translation initiation factor 5A-1;Eukaryotic translation initiation factor 5A;Eukaryotic translation initiation factor 5A-2	Eif5a;Eif5a2	8149400000	12035000000	8817700000	8762600000	8058900000	17419000000	2554100000	6509800000	6044400000	8293900000	11164000000	14164000000	26231000000	10777000000	2134900000	7070900000	7596900000	4516600000	4105700000	17306000000	22590000000	13053000000	1916300000	9892400000	9342000000	8352900000	7564500000	20180000000	19252000000	4627400000	9425700000	7208200000	4718700000	9874400000	16173000000	23995000000	24	23	23	21	23	27	13	19	19	19
Q5SUH6;Q99KN9-2	Q5SUH6;Q99KN9-2	Clathrin interactor 1	Clint1	439830000	4649100000	3802100000	5335000000	6174200000	6960300000	306450000	1427100000	2659500000	6631200000	7993000000	7153900000	546000000	1018900000	203920000	971530000	2145400000	6386700000	5520900000	8537500000	1002200000	1283900000	55543000	5356700000	3659800000	7167700000	6277000000	7420300000	421670000	579350000	3962800000	3260400000	3224800000	8049800000	9094900000	952260000	8	21	22	28	30	31	7	15	19	26
Q9DBR7;Q9DBR7-2;REV__Q9DBR7-2;REV__Q9DBR7	Q9DBR7;Q9DBR7-2	Protein phosphatase 1 regulatory subunit 12A	Ppp1r12a	527340000	3450000000	4048000000	2306900000	1279800000	1235600000	200240000	2053000000	1807400000	2300300000	1760400000	1616000000	712560000	539730000	88437000	2563600000	3052100000	2199900000	1358700000	1809300000	1014100000	701970000	0	3752900000	2775900000	3420300000	1641000000	1278900000	565910000	131890000	2414200000	3130600000	1525100000	1730500000	1684900000	958390000	6	33	31	30	26	18	2	29	26	28
Q5XJY5	Q5XJY5	Coatomer subunit delta	Arcn1	2259500000	4785900000	4820700000	3240100000	1667000000	1257700000	1374900000	1802600000	3478900000	3357800000	1937700000	1329600000	4926700000	2057000000	1176700000	1869200000	3227100000	3339300000	1426000000	1181800000	4410500000	2497200000	572780000	2824200000	2791700000	4338800000	1653100000	1314100000	4703300000	1357800000	4204700000	2926000000	2466300000	2582600000	1284200000	4741900000	22	28	26	27	20	11	20	17	27	28
Q8CFI7	Q8CFI7	DNA-directed RNA polymerase II subunit RPB2	Polr2b	11049000000	1993500000	720540000	564750000	419300000	809380000	4383400000	761500000	609390000	850350000	1012800000	1562300000	2479200000	2165300000	3896000000	982420000	412640000	417190000	324800000	844610000	2548900000	2297900000	5545200000	1688900000	1143200000	1228800000	1056500000	1550400000	3183800000	5516700000	1342400000	972840000	745840000	1185700000	1089100000	3399300000	49	17	9	7	14	12	45	13	7	13
O08807;B1AZS9	O08807;B1AZS9	Peroxiredoxin-4	Prdx4	5120200000	8779900000	11603000000	11784000000	6009800000	1946300000	1890400000	7098900000	12440000000	14116000000	9322800000	2849500000	12133000000	7527100000	1567800000	5671500000	11206000000	11330000000	5985100000	2959000000	12949000000	5932000000	749080000	9344500000	11839000000	17461000000	8718300000	3874400000	13046000000	850640000	4911400000	17202000000	7801200000	8770900000	2855000000	13026000000	20	18	24	22	23	15	12	19	22	23
A2CG49;A2CG49-7;A2CG49-2;F6QYT9;A0A0A0MQF1;A2CG49-9;A2CG49-8;B1B1A7;D3Z559;D3Z4R2;A2CG49-5;D3Z532;D3Z560;D3Z535;D3Z534;A2CG49-3	A2CG49;A2CG49-7;A2CG49-2;F6QYT9;A0A0A0MQF1;A2CG49-9;A2CG49-8;B1B1A7	Kalirin	Kalrn	144690000	1847800000	2735400000	2246500000	1323700000	761220000	70857000	678690000	799750000	1091600000	757310000	443180000	1352500000	633760000	38081000	743760000	1283500000	1633300000	812230000	467620000	1482100000	1020300000	114200000	2172800000	2046800000	2076200000	1498700000	650880000	1711400000	218450000	1119900000	2373400000	1780400000	2116900000	903390000	2608300000	0	26	40	33	33	14	1	17	27	21
Q91YT7;E9PW90;F6Y6H7	Q91YT7	YTH domain-containing family protein 2	Ythdf2	1034000000	4074400000	5683000000	7106900000	9235000000	12980000000	707000000	1560900000	2835600000	5763100000	7093100000	11562000000	954280000	1435200000	506710000	1443700000	3052600000	6185200000	4820400000	9601400000	1216200000	1757300000	550860000	3594700000	4545700000	6452000000	8739700000	19236000000	1066200000	847320000	1743000000	4953900000	3094100000	11123000000	16263000000	1605000000	10	21	22	27	30	36	9	18	24	25
A2AQ25;E9QAU4;A2AQ25-2;A2AQ25-4;A2AQ25-3;A2AQ25-8;A2AQ25-5;A2AQ25-6;A2AQ25-9;Q8BHR1;A2AQ25-7;B1AY49;B1AY50	A2AQ25;E9QAU4;A2AQ25-2;A2AQ25-4;A2AQ25-3;A2AQ25-8;A2AQ25-5;A2AQ25-6;A2AQ25-9	Sickle tail protein	Skt;Etl4	392660000	1934100000	2422300000	1897100000	1070400000	1047400000	445720000	2635200000	2892100000	2027600000	1376400000	1685800000	68796000	320820000	0	2084700000	2946900000	1876500000	1450000000	2227600000	181680000	337460000	9783100	2847800000	2769900000	1892800000	802270000	904500000	10600000	99408000	1693300000	2809500000	1046000000	1910800000	1992100000	111920000	1	24	30	33	21	26	1	41	44	34
E9PWT1;E9PZA7;D3YY11	E9PWT1;E9PZA7		Trrap	8205200000	2608700000	669770000	165340000	105920000	221810000	6553600000	306270000	42176000	110430000	98968000	253160000	0	1160100000	6735000000	1254500000	288780000	61819000	77110000	138840000	7356300	1052600000	6935200000	438050000	65210000	191270000	154940000	231780000	0	13559000000	940880000	360100000	70510000	147900000	366540000	8136100	114	22	4	1	3	3	100	11	2	1
Q9EPE9	Q9EPE9	Manganese-transporting ATPase 13A1	Atp13a1	2409100000	2648800000	4503500000	4083100000	2429300000	1113900000	1659300000	864660000	2138500000	3804200000	1989200000	624170000	0	319690000	1303900000	830420000	2088000000	2516600000	1529500000	1262600000	0	390340000	1295500000	1565400000	1896900000	5537400000	2747900000	1199900000	0	1812900000	1288700000	3230400000	1602400000	3679700000	1939100000	0	26	28	31	39	30	15	30	13	27	40
P97310;A0A0N4SVY2	P97310	DNA replication licensing factor MCM2	Mcm2	2471900000	2538500000	1143900000	713130000	438850000	789940000	1579700000	666080000	356080000	997770000	1021700000	907070000	13102000000	3772600000	1342300000	841300000	230540000	517150000	441660000	396420000	9700800000	5033800000	846250000	2421100000	1127000000	1089000000	982510000	1080900000	12362000000	1814700000	1540300000	903710000	256090000	890610000	671010000	11116000000	30	20	8	6	12	7	24	11	9	16
Q3UUQ7	Q3UUQ7	GPI inositol-deacylase	Pgap1	7682100000	7973100000	12036000000	14699000000	9056300000	4313300000	5814200000	3018500000	6960000000	12392000000	6355900000	2076600000	31955000	1926000000	3431300000	2926200000	5964100000	9480000000	5696000000	2716200000	48006000	2459200000	4456000000	4733400000	8571000000	17347000000	9733000000	3010100000	15536000	6963700000	5145800000	11334000000	6856100000	11839000000	5282500000	124100000	29	26	28	35	34	25	23	16	23	31
Q91V41;Q50HX4;A2AL34	Q91V41;Q50HX4;A2AL34	Ras-related protein Rab-14	Rab14	2462800000	9388700000	11039000000	10072000000	6904200000	5665300000	1816700000	3844800000	6367900000	6689100000	5910500000	5028400000	4118700000	3135300000	1569700000	3876300000	6539700000	7445900000	4644300000	5683100000	3982700000	3612000000	1237500000	7366900000	8634600000	15708000000	6682200000	6778500000	5615700000	2015600000	6365300000	8711700000	4390200000	9219400000	7567500000	5673300000	17	20	23	22	22	21	13	17	26	21
Q61687;Q8C2S3;A0A0G2JFA5;A0A0G2JED2;Q3TA30;A6PWK7;A0A0G2JFG6;A6PWK9;A6PWL2;A0A0G2JF35	Q61687	Transcriptional regulator ATRX	Atrx	15253000000	4076200000	680670000	138240000	42006000	16545000	11024000000	903370000	128470000	57740000	77204000	22932000	286240000	2499300000	11946000000	2666400000	91624000	69153000	37726000	6266600	338650000	2968200000	8909800000	893790000	134480000	56397000	21100000	67583000	773680000	17837000000	2700400000	379120000	76206000	77446000	71865000	703090000	81	45	11	4	3	0	87	20	5	3
O54774	O54774	AP-3 complex subunit delta-1	Ap3d1	395860000	2473000000	2455000000	2214000000	1675900000	2653800000	288060000	1009800000	1386000000	1914000000	1812300000	2341600000	2644500000	1646600000	252480000	1063300000	1163500000	1926800000	1087300000	1760900000	2907100000	1915600000	165380000	3289000000	2562300000	2751600000	1984600000	2038200000	3506800000	268240000	1756600000	1624600000	1346900000	1466100000	1794100000	4323200000	9	23	15	24	32	32	4	12	17	20
Q8C0C7;E9PWY9;D6RIJ2	Q8C0C7;E9PWY9	Phenylalanine--tRNA ligase alpha subunit	Farsa	1174300000	2605700000	3579000000	4713700000	6687900000	28007000000	758990000	1448200000	1414500000	3438200000	4771500000	24963000000	2428300000	1960200000	518480000	1390200000	1988700000	2907600000	3093700000	11244000000	1686500000	2747200000	398680000	3079800000	3917100000	4814100000	7509500000	25657000000	1882700000	486090000	1702200000	3607700000	3242900000	12257000000	24180000000	2823200000	10	14	17	18	26	43	9	7	14	22
Q9JLN9;Q9JLN9-2	Q9JLN9	Serine/threonine-protein kinase mTOR	Mtor	312200000	1410800000	2113500000	1766000000	1611500000	3563300000	93970000	542680000	801100000	1285100000	1297800000	2885600000	1422500000	473380000	20745000	446590000	1064700000	1141400000	641830000	1472500000	1762300000	647890000	0	1255300000	1185000000	1184800000	1081400000	2915500000	1246700000	36707000	720060000	1187300000	667840000	1214200000	3061200000	1778100000	1	19	25	25	32	59	0	12	14	29
Q9Z1Z2;B2RUC7	Q9Z1Z2;B2RUC7	Serine-threonine kinase receptor-associated protein	Strap	1893600000	5807200000	4769400000	4927000000	4602800000	7891900000	918180000	3721900000	3287200000	4290100000	5045500000	5372600000	12377000000	4557400000	962490000	3499600000	3705200000	3832100000	3032500000	7695500000	11569000000	5148200000	599480000	6354300000	4584000000	5219100000	4191200000	6686700000	11805000000	1310700000	2891100000	5076000000	3107900000	6317000000	7534000000	12647000000	13	19	17	22	22	26	13	19	22	23
P63037;Q5NTY0;B1AXY1;B1AXY0;B1AXX9	P63037;Q5NTY0;B1AXY1;B1AXY0	DnaJ homolog subfamily A member 1	Dnaja1	3943100000	7571500000	4929500000	4359000000	3271900000	3113400000	3272200000	3544600000	4968700000	6657100000	6349700000	6615500000	8274500000	4018100000	3012600000	3491600000	4096300000	4378300000	3669300000	4186800000	7508700000	5212700000	2932500000	10632000000	8658100000	8990200000	7354700000	9299800000	11453000000	5018200000	6038000000	9232400000	4456600000	7481100000	6907100000	11083000000	15	16	17	19	20	16	14	15	17	25
Q8VHE0	Q8VHE0	Translocation protein SEC63 homolog	Sec63	2934500000	3623300000	6721500000	5748100000	3369000000	1311300000	2443000000	1280400000	3744900000	6212100000	3818600000	1169000000	60702000	672030000	1472600000	1467500000	3149800000	5007000000	2606500000	1481600000	118910000	887630000	1351300000	3367700000	2827400000	7319000000	3371800000	746810000	0	2603100000	1716300000	4766500000	3293700000	3925700000	1439600000	0	27	20	31	38	29	15	24	17	27	29
P47738;Q544B1;A0A0G2JEU1;A0A0G2JFQ0;D3YYF3;A0A0G2JF60;P24549;O35945;B2RTL5	P47738;Q544B1;A0A0G2JEU1	Aldehyde dehydrogenase, mitochondrial	Aldh2	1613500000	32076000000	44004000000	6070800000	97351000	0	1227100000	18054000000	28734000000	5476700000	100850000	4440700	108190000	2462500000	1254400000	17689000000	28603000000	4818700000	46565000	18179000	49552000	2333600000	468900000	23374000000	26773000000	6483600000	0	0	126610000	1169600000	23375000000	33422000000	2724500000	65897000	0	189010000	11	42	45	27	1	0	15	47	55	26
Q9R1P4;Q3TS44	Q9R1P4;Q3TS44	Proteasome subunit alpha type-1;Proteasome subunit alpha type	Psma1	1568700000	4920900000	3880300000	2783100000	3052900000	9425100000	1045700000	3557200000	2322200000	3156500000	3191500000	9241500000	16952000000	6193800000	820050000	2406400000	2298900000	2419400000	1632900000	7047200000	15554000000	7944800000	643410000	5467800000	5460100000	4961100000	2990700000	20667000000	21369000000	725390000	4819100000	5227000000	2124600000	2842700000	17256000000	22193000000	19	18	17	18	19	33	11	24	15	20
O70589;O70589-5;O70589-4;O70589-3;A0A067XG53;O70589-2;F6Y9I5;F6ZQR2;F7CD87;B1AUH6	O70589;O70589-5;O70589-4;O70589-3;A0A067XG53;O70589-2	Peripheral plasma membrane protein CASK	Cask	867600000	2638300000	4965400000	3813300000	2360900000	1605600000	610990000	1069400000	1920500000	1805100000	2112900000	1049700000	532980000	632930000	666790000	1248900000	2212200000	2837700000	1589700000	910470000	947870000	757100000	713900000	2228000000	3467600000	4872800000	2469100000	2074500000	744100000	1032400000	1512300000	4826500000	2658800000	4205000000	2715100000	1125300000	3	26	36	30	32	23	3	17	21	22
P84091;Q3TWV4;Q5FWI9	P84091;Q3TWV4;Q5FWI9	AP-2 complex subunit mu	Ap2m1	1451400000	10982000000	18856000000	13957000000	6663900000	4783900000	688990000	7869600000	9679400000	8577100000	5504300000	4126300000	2216100000	1695200000	672300000	7384600000	8940800000	8685000000	5391500000	3439600000	2337800000	2246000000	473530000	6012100000	7532400000	11537000000	5578700000	4407400000	2299600000	1179900000	3893300000	10650000000	5342500000	8418800000	7761900000	2911900000	11	26	33	32	31	25	11	26	25	22
Q8BYK6-3;Q8BYK6;Q8BYK6-2	Q8BYK6-3;Q8BYK6;Q8BYK6-2	YTH domain-containing family protein 3	Ythdf3	1293500000	3939000000	5136500000	6987500000	8273500000	10988000000	843130000	1479600000	2714100000	6337100000	7868100000	10287000000	1395800000	1332700000	738930000	1230400000	2805000000	6388300000	5732100000	10718000000	1351000000	1489200000	447700000	4086100000	3939500000	8554400000	8000700000	12247000000	1437700000	1123600000	2658400000	4579200000	4160900000	9114300000	11960000000	1265200000	13	17	16	24	29	31	12	16	20	30
Q9CWJ9	Q9CWJ9	Bifunctional purine biosynthesis protein PURH;Phosphoribosylaminoimidazolecarboxamide formyltransferase;IMP cyclohydrolase	Atic	877280000	4284200000	2750100000	2217100000	1335300000	830850000	288140000	2395900000	1375100000	1524100000	1224900000	857010000	11026000000	2986900000	161700000	2875100000	2355700000	1751000000	950460000	672070000	10742000000	4572800000	181940000	3157200000	2373800000	3069100000	1942200000	975840000	14891000000	244100000	2137200000	4337400000	1323600000	2359600000	1130000000	14748000000	9	22	18	15	17	9	5	22	15	19
E9PXB7;Q8CFI0	E9PXB7;Q8CFI0	E3 ubiquitin-protein ligase NEDD4-like	Nedd4l	195770000	1905800000	2606800000	2798800000	2393000000	1103200000	96270000	960560000	1240900000	1945600000	1870500000	980060000	2496100000	1320800000	114640000	1417100000	1816400000	2445600000	1489900000	976180000	2846900000	1624700000	91061000	3268600000	2688300000	4134300000	2692700000	1173000000	3675900000	122510000	2986000000	2718500000	2397500000	3652000000	1903600000	4996900000	4	17	17	23	21	12	2	13	21	29
Q03173-4;A0A0A6YW06;Q03173-3;E9QKR1;J3QNM3;E9QKQ9;Q03173-6;Q03173-5;A0A0A6YXC8;Q03173-2;A0A0A6YVZ6	Q03173-4;A0A0A6YW06;Q03173-3;E9QKR1;J3QNM3;E9QKQ9;Q03173-6;Q03173-5;A0A0A6YXC8	Protein enabled homolog	Enah	478470000	6645100000	7208100000	5546200000	3438700000	2288600000	480740000	3147100000	3894600000	4472200000	3689000000	2706400000	1387700000	938370000	268360000	2469400000	3635000000	5858200000	1476100000	2351600000	1623400000	1291200000	131940000	6157100000	5028600000	4637400000	2739600000	2206800000	1562000000	247430000	2999600000	5585300000	2377800000	3602300000	2488500000	1730400000	5	29	31	36	27	24	5	19	19	25
Q6A026;E9QPI5;A0A0J9YV33	Q6A026;E9QPI5	Sister chromatid cohesion protein PDS5 homolog A	Pds5a	9679800000	6039700000	5031000000	3871600000	2694100000	6464100000	7353000000	2470400000	1476900000	2325400000	3363600000	7068900000	102310000	3277000000	8009700000	2946600000	1279100000	2042900000	5519800000	7059300000	3607800000	3335300000	7351800000	970920000	2760900000	630490000	4629400000	2250500000	3562900000	14371000000	4304300000	3406600000	3958800000	6411100000	1878300000	3916800000	65	27	8	10	17	26	58	26	9	11
Q61739	Q61739	Integrin alpha-6;Integrin alpha-6 heavy chain;Integrin alpha-6 light chain	Itga6	425980000	1342600000	2638200000	3199000000	2062800000	1485600000	249950000	1483400000	2041100000	3074100000	3166000000	1917000000	66755000	357580000	101600000	1367400000	2335800000	2865400000	2860500000	2273900000	17420000	403410000	111790000	1952800000	3246200000	5342900000	4033200000	2604500000	0	241780000	1465300000	4224800000	3533600000	6337500000	3641400000	10238000	5	12	19	31	27	23	5	29	26	32
Q3TIV5;Q3TIV5-2;Q3TIV5-3	Q3TIV5;Q3TIV5-2	Zinc finger CCCH domain-containing protein 15	Zc3h15	587300000	1523400000	2389000000	3121300000	3331200000	8723300000	435220000	1209300000	1968500000	3290400000	4918500000	13035000000	1538500000	1207200000	498990000	1386300000	2348100000	2889600000	3515800000	11280000000	1631300000	1155000000	158410000	2853000000	3801000000	6113200000	6316900000	14445000000	1083600000	408330000	1191600000	3745900000	3991900000	7370000000	11856000000	1521400000	9	13	16	24	24	33	6	13	15	22
P68254;F6VW30;P68254-2;F6YY69	P68254;F6VW30;P68254-2;F6YY69	14-3-3 protein theta	Ywhaq	3285100000	15277000000	11086000000	8198800000	6704900000	2887300000	1682200000	7147200000	4809100000	5584100000	5676700000	2256700000	27231000000	9212600000	984110000	12566000000	9354600000	8482300000	4354100000	3203900000	31894000000	10653000000	605840000	4789900000	5477000000	6316400000	4201800000	2854600000	20386000000	1287400000	7313700000	6771200000	2318800000	5158200000	3719000000	33662000000	14	25	21	26	23	14	10	22	20	16
E9QAQ7;A2BH40;A2BH40-3;A2BH40-4;A2BH40-2;P10107;Q4FJV4	E9QAQ7;A2BH40;A2BH40-3;A2BH40-4;A2BH40-2	AT-rich interactive domain-containing protein 1A	Arid1a	13083000000	3387700000	776060000	335550000	217800000	143520000	9427500000	1135900000	236400000	227290000	189990000	76894000	30599000	2612900000	10869000000	2347100000	168580000	167090000	148120000	121640000	1845100	2654900000	9255200000	924880000	286680000	136590000	89033000	28038000	20128000	18482000000	2593900000	570580000	85616000	216810000	153090000	56295000	87	35	11	10	8	0	83	23	8	9
Q9CXW3;A0A0A6YY29	Q9CXW3	Calcyclin-binding protein	Cacybp	3138900000	10775000000	5814800000	4415700000	3890400000	4637300000	1673700000	5695600000	5855300000	10733000000	11069000000	6872600000	8154600000	4250600000	1697100000	5836800000	5203800000	7842800000	6055800000	4625400000	8220600000	4940500000	2243000000	22152000000	8012700000	15126000000	8966300000	3832300000	6198500000	4034700000	20002000000	8790500000	7388200000	7570200000	3714200000	7393400000	15	23	18	18	21	21	12	23	21	28
O08583;O08583-2	O08583;O08583-2	THO complex subunit 4	Alyref	19811000000	4729000000	2227600000	3991300000	6524100000	12101000000	14304000000	2152300000	1663100000	4927600000	9844900000	14144000000	2107000000	5747400000	13228000000	4080900000	1700600000	4480800000	4213700000	17820000000	1900600000	6647400000	15371000000	3365300000	1846700000	5847300000	11409000000	19077000000	3755600000	16246000000	3364800000	1927100000	3569500000	15486000000	21517000000	2770200000	25	9	7	18	22	22	29	16	12	16
P12382	P12382	ATP-dependent 6-phosphofructokinase, liver type	Pfkl	964970000	3641800000	2955200000	2107900000	1547800000	2888500000	402480000	1802300000	1549600000	1566600000	1599400000	2563300000	6339400000	2595400000	272930000	1596700000	1949700000	1473600000	866080000	1727500000	6058600000	2593000000	130420000	3123900000	2327800000	2563900000	1560900000	2388100000	8665700000	296100000	1973400000	3165600000	964110000	1730100000	2340000000	7868900000	13	21	21	20	19	25	7	15	15	15
Q8VH51;Q8VH51-2;E9Q8F0;Q8VH51-3;F7AA45;B7ZD61;B7ZD63;B7ZD64;E9PZF9;E9Q999;D6RCZ8;D6RJ85	Q8VH51;Q8VH51-2;E9Q8F0;Q8VH51-3;F7AA45	RNA-binding protein 39	Rbm39	17773000000	5195100000	3461900000	3450000000	3745400000	7856300000	9915400000	1466800000	1099400000	2124300000	2808400000	9554600000	2716000000	3413500000	8956600000	2015500000	991980000	2344700000	2169600000	7807600000	3116300000	4134600000	7584500000	4793400000	1957400000	4252600000	4152800000	13480000000	2526600000	12504000000	5289700000	1786500000	3080600000	5631800000	11907000000	2567600000	29	19	15	21	25	27	38	14	12	15
O88307	O88307	Sortilin-related receptor	Sorl1	154730000	1476000000	3592900000	5516400000	3567800000	2170200000	103470000	849520000	1513500000	3804600000	3009400000	1435900000	0	69037000	19992000	608970000	1413800000	2844800000	2535700000	3108900000	48993000	123530000	3594600	793310000	1363700000	4732300000	3618300000	2643700000	6106000	291970000	414250000	2048800000	2885900000	5322300000	4118500000	113240000	1	7	25	45	45	23	1	23	26	44
Q9WU78;Q9WU78-3;Q9WU78-2	Q9WU78;Q9WU78-3	Programmed cell death 6-interacting protein	Pdcd6ip	315020000	2457500000	2046800000	2146700000	4263600000	1669100000	156500000	1226700000	1635600000	2969100000	2816100000	2008500000	4932900000	1075600000	98282000	1431600000	2154700000	3066000000	4678000000	898730000	3357600000	1309100000	37902000	2985000000	2806300000	3098200000	7586600000	704250000	5478900000	130470000	1571700000	1914400000	1470100000	7658600000	808260000	5356800000	4	17	17	22	19	10	0	22	27	40
Q91VK1	Q91VK1	Basic leucine zipper and W2 domain-containing protein 2	Bzw2	3734900000	5819700000	3925700000	3014700000	2786000000	7799900000	2287900000	1914600000	1647000000	2053300000	2521400000	4298100000	4759500000	3319700000	3285600000	1914200000	2337300000	2099500000	2318400000	4732400000	6092700000	4150200000	2025300000	6653300000	3718900000	3602200000	2140900000	5907700000	9767400000	2891600000	5782600000	4643200000	1876000000	3031600000	8916700000	9235400000	19	20	16	17	23	27	17	14	7	13
P42208;E9Q3V6;F6WYM0;D3YYB1;D3Z3C0;D3Z1S1;F6UKN5;D3YZU7;D3YV76;G3UYQ0	P42208;E9Q3V6;F6WYM0;D3YYB1;D3Z3C0	Septin-2	42615	4316800000	8950300000	11888000000	7876500000	4181600000	2579800000	2561900000	3304700000	5732700000	5949500000	3360300000	1544400000	650420000	1419300000	2426300000	4559900000	7302000000	6595600000	3412100000	2186500000	608630000	2284500000	1558900000	8842000000	10098000000	10577000000	5027600000	3108900000	599880000	3404500000	6841600000	13395000000	3998900000	5577700000	2766800000	953900000	23	29	30	29	25	20	15	25	29	26
Q9D819;Q4FK49	Q9D819;Q4FK49	Inorganic pyrophosphatase	Ppa1	784390000	4645500000	2990100000	3274000000	2383900000	752960000	355180000	4648100000	2380500000	2237300000	1906600000	726510000	20439000000	6457200000	260980000	5086400000	4025000000	2182100000	1628200000	882840000	18964000000	7825800000	360550000	4791100000	5949600000	6818000000	3045200000	1401200000	26997000000	470060000	4574500000	6554000000	3038200000	4025500000	905660000	25847000000	9	20	17	19	20	9	6	22	20	21
Q8BRF7;Q8BRF7-3;Q8BRF7-2	Q8BRF7;Q8BRF7-3	Sec1 family domain-containing protein 1	Scfd1	1429300000	3361700000	5851200000	3845100000	2495700000	1988200000	707770000	1578900000	2892300000	3679900000	2652000000	1560800000	187020000	593430000	762460000	1732000000	3682200000	3543300000	1679100000	1560000000	195600000	871160000	533690000	2932100000	3873500000	5352800000	2660500000	2409100000	343100000	995440000	2690200000	5083600000	2831200000	3821900000	2241500000	429480000	18	27	34	28	35	22	12	23	30	27
P68372	P68372	Tubulin beta-4B chain	Tubb4b	3693900000	12995000000	12591000000	10226000000	7768000000	4846200000	1787900000	7150000000	5338800000	7856300000	4719400000	4625000000	30327000000	11981000000	1846200000	11576000000	12071000000	7937000000	4851300000	3863900000	26490000000	12904000000	2226600000	13174000000	13242000000	14235000000	10239000000	5848100000	44664000000	3028900000	11646000000	17490000000	11208000000	10557000000	4302100000	40890000000	16	18	17	17	15	14	15	16	13	15
Q3UKJ7;Q3UKJ7-2	Q3UKJ7;Q3UKJ7-2	WD40 repeat-containing protein SMU1;WD40 repeat-containing protein SMU1, N-terminally processed	Smu1	12491000000	3082500000	1105900000	1465300000	1868100000	2992300000	6168900000	833150000	479120000	1429400000	2485800000	3186600000	470170000	2089700000	6274700000	1229800000	402450000	1555000000	1456800000	2897500000	810280000	2201000000	6819400000	1707600000	747440000	1974600000	2888700000	2992600000	969790000	9682900000	1967500000	765990000	1766900000	3514800000	5263200000	928230000	41	18	12	18	26	21	39	15	7	17
Q3UMG5;F6VQ19	Q3UMG5;F6VQ19	Leucine-rich repeat and calponin homology domain-containing protein 2	Lrch2	624260000	3244400000	3301100000	2803400000	2733700000	5030900000	472140000	1402400000	1485000000	1896400000	2116800000	4882000000	569430000	579260000	417230000	1393800000	1157100000	1622500000	1181500000	4062100000	811770000	847230000	238340000	2627400000	2715100000	4098300000	2715800000	6080400000	662990000	337230000	2300400000	3480200000	1512800000	3617900000	5706300000	764260000	8	24	27	25	23	33	8	16	20	25
Q6ZWN5;F7CJS8;D3YWH9;Q9CXW7;D3Z673;D3YUV6	Q6ZWN5;F7CJS8;D3YWH9;Q9CXW7	40S ribosomal protein S9	Rps9	6210400000	13595000000	17277000000	19298000000	25015000000	52689000000	4483000000	8196200000	11321000000	15908000000	21279000000	64890000000	14698000000	10070000000	4290400000	10183000000	13495000000	16361000000	17351000000	28938000000	17022000000	13566000000	4341700000	16244000000	15433000000	20296000000	25273000000	83368000000	16499000000	8271500000	14532000000	23101000000	11774000000	35242000000	80946000000	15087000000	12	16	13	15	19	32	16	15	19	20
P34152;P34152-3;P34152-4;P34152-2;P34152-5;P34152-6;P34152-7;P34152-9;P34152-8	P34152;P34152-3;P34152-4;P34152-2;P34152-5;P34152-6;P34152-7	Focal adhesion kinase 1	Ptk2	518920000	1483600000	1352300000	1315800000	1287800000	1785100000	176960000	753600000	1272400000	2168200000	2241500000	1743000000	984400000	745840000	145700000	717180000	1249100000	1926000000	1406200000	1543800000	1432400000	1026200000	82239000	3465700000	1965700000	2909000000	3285100000	1691200000	1195200000	113270000	1977100000	1566100000	1602600000	3273600000	1231300000	1199700000	13	15	11	20	25	24	2	14	16	29
Q3UYV9	Q3UYV9	Nuclear cap-binding protein subunit 1	Ncbp1	6368800000	2174600000	1143200000	2029000000	3515700000	7153100000	4986200000	762240000	490500000	1556100000	2603700000	7375200000	2325800000	1947500000	4113600000	557200000	326340000	1048000000	1434200000	5291500000	2965100000	1915500000	3115400000	1437400000	903230000	1828400000	3412200000	10093000000	3513600000	6990400000	1011200000	595590000	1197500000	4067800000	8319200000	3167500000	27	15	9	18	24	29	34	10	7	15
Q8BFU3;Q8BFU3-3;Q8BFU3-4;Q8BFU3-5;Q8BFU3-2;E0CXG0;E0CZF4	Q8BFU3;Q8BFU3-3;Q8BFU3-4;Q8BFU3-5;Q8BFU3-2	RING finger protein 214	Rnf214	406380000	3252500000	3310300000	2274700000	2607500000	5340100000	302220000	1116000000	1564900000	2023300000	2322600000	4368100000	1697100000	1004700000	178980000	1133200000	1383700000	1700500000	1189600000	4227400000	1753500000	1256600000	135050000	2519600000	1753500000	2630400000	1839000000	4291700000	1423900000	166290000	1793100000	2071200000	1032800000	2248600000	4928800000	1828900000	6	20	25	24	34	37	3	17	20	22
Q8CJ40;Q8CJ40-3;Q8CJ40-2;B7ZC90	Q8CJ40;Q8CJ40-3;Q8CJ40-2	Rootletin	Crocc	605570000	9036900000	9167800000	1507700000	846770000	868280000	498600000	3998100000	5758400000	1306600000	1108900000	1104400000	644290000	520360000	177060000	4335800000	5651900000	1681300000	1246900000	1248400000	500810000	684770000	505490000	6568000000	7221300000	916690000	1015800000	1378500000	545550000	521140000	5166300000	9464800000	652900000	1604500000	92903000	514700000	3	71	66	15	2	1	4	58	63	6
Q9DB05	Q9DB05	Alpha-soluble NSF attachment protein	Napa	920480000	5410800000	9082200000	9286100000	6391800000	4827000000	791080000	2374600000	4006500000	7096200000	6516000000	4658800000	897760000	905080000	660460000	1707800000	4436700000	6158900000	5297100000	5915200000	786210000	1153300000	187460000	3431200000	5739600000	8212400000	6968200000	7921400000	1361900000	518400000	2115800000	8175200000	3998200000	8885900000	7801500000	1368600000	11	19	22	28	27	21	9	22	25	27
Q8BWY3	Q8BWY3	Eukaryotic peptide chain release factor subunit 1	Etf1	1963900000	3283300000	2846400000	2198000000	1796200000	2833400000	1437800000	1468600000	2004000000	2025700000	2321300000	4212400000	4786000000	2258800000	1321900000	1942100000	2430100000	2388800000	1564900000	2542200000	4932700000	3117500000	841500000	3388300000	2558900000	3048200000	2476000000	4933100000	4039400000	1321200000	2491200000	3302200000	1333600000	2673200000	4691800000	4973300000	16	18	16	19	21	21	17	19	17	18
Q99JI4	Q99JI4	26S proteasome non-ATPase regulatory subunit 6	Psmd6	1594900000	3627000000	2930200000	2330700000	1913100000	6498900000	501290000	1502000000	915310000	1760700000	2066000000	6747800000	8629200000	3182200000	399200000	1594800000	1810500000	1484500000	920270000	6500900000	9434200000	3849400000	471670000	4496700000	2933100000	2620500000	2169700000	10441000000	10974000000	911250000	3088200000	3533400000	1468500000	2090500000	10426000000	12497000000	15	17	17	18	18	27	7	11	12	16
Q91W18;Q91W18-3;Q91W18-2;E9Q6T6;F6ZI20	Q91W18;Q91W18-3;Q91W18-2	Tudor domain-containing protein 3	Tdrd3	342640000	1687700000	2992500000	4076100000	4724500000	6911100000	188550000	867470000	1578800000	3400100000	4156000000	8121600000	269080000	488010000	94169000	556040000	1741700000	2668100000	3225800000	8117500000	479340000	521950000	39608000	769270000	1276600000	4312500000	4450000000	7750800000	370880000	121710000	485660000	1618800000	2156200000	6213400000	10595000000	600820000	4	12	22	36	39	41	3	15	22	31
Q9D1Q6	Q9D1Q6	Endoplasmic reticulum resident protein 44	Erp44	1682500000	5610200000	8657000000	7290500000	6652800000	4971300000	834630000	3485300000	5006900000	8612500000	5725700000	4196100000	1948200000	1326200000	629950000	2696400000	6474400000	6887500000	3621900000	4131400000	1798700000	1407200000	275250000	4486800000	7819300000	10060000000	6450800000	6948000000	3142400000	668790000	2535700000	7969800000	5587900000	8608100000	5461500000	3101600000	16	23	20	25	24	19	9	21	24	29
Q99JY9;Q3ULF7;A0A087WRA1;A0A087WQ14;A0A087WP86;A0A087WS98;A0A087WQ83;A0A087WPR6	Q99JY9;Q3ULF7	Actin-related protein 3	Actr3	1969100000	4293600000	3966000000	2292900000	1410200000	2758100000	465630000	1614900000	1783200000	1830800000	1604200000	1623800000	5813800000	2145200000	539360000	3456700000	3528300000	2105500000	1056700000	1148700000	4797800000	3691300000	522260000	5483200000	4701800000	4187200000	2211600000	1963800000	9425200000	740330000	3718300000	4961800000	1476000000	2561000000	2923600000	12368000000	14	20	20	21	15	21	5	18	14	18
Q5F2E8;B2RX66	Q5F2E8;B2RX66	Serine/threonine-protein kinase TAO1	Taok1	634410000	1787000000	2914500000	3679100000	3118500000	2736700000	427280000	510610000	677400000	2092100000	2792400000	2788400000	103210000	377360000	127460000	526680000	1084200000	2580500000	2071400000	2383900000	184380000	457910000	190540000	1424600000	2233500000	4563900000	3333600000	3489000000	273980000	281520000	833720000	2217600000	2153800000	4625500000	4950600000	260050000	9	19	24	37	41	31	6	11	10	27
Q9WUM4;Q499X7;E9PX03;E9PZJ0;E9PVJ1;Q920M5;B9EIZ7;Q920M5-3;Q920M5-2;Q920M5-4	Q9WUM4;Q499X7	Coronin-1C;Coronin	Coro1c	2837500000	13229000000	22666000000	15391000000	8508700000	19827000000	1287900000	8975600000	8870400000	6327100000	5446500000	13185000000	8552900000	4823800000	1373500000	9436700000	13749000000	8435200000	4972500000	15825000000	6806500000	5749400000	1105600000	11858000000	11052000000	16893000000	7229000000	20107000000	8160800000	2605400000	8866600000	21611000000	10162000000	9604800000	20836000000	7894200000	14	14	17	24	22	21	13	17	22	16
B2KFM9;P35710;E9PVR0;B2KFM7	B2KFM9;P35710;E9PVR0	Transcription factor SOX-5	Sox5	5277600000	3886700000	3369700000	1769700000	1365900000	1189900000	4942200000	2496300000	884090000	1342800000	1204300000	879100000	1942300000	2365000000	5425700000	2163800000	614790000	1150400000	803330000	586810000	2302500000	4702600000	7317700000	3920700000	1142800000	1512300000	1190800000	1144900000	3041300000	10093000000	2808100000	2066600000	3160300000	4424300000	1161700000	2717000000	28	21	20	20	22	14	31	20	9	16
O35381;D3Z7M9;D3YYE1	O35381;D3Z7M9;D3YYE1	Acidic leucine-rich nuclear phosphoprotein 32 family member A	Anp32a	3725400000	15643000000	6911700000	4204100000	5188100000	3302000000	1709900000	7305300000	4156300000	4841700000	7167100000	4867500000	51540000000	17615000000	1307800000	8024200000	5323100000	5627600000	3116200000	3812100000	50444000000	20448000000	1594700000	7093300000	5112300000	5740600000	6548800000	2542400000	64615000000	2725900000	7453900000	6033700000	6081600000	8248200000	4755300000	64721000000	9	14	12	12	14	12	10	16	15	14
Q6ZQ58;Z4YJT3;Q6ZQ58-2	Q6ZQ58;Z4YJT3	La-related protein 1	Larp1	347410000	1689400000	2162200000	2297800000	3564500000	10794000000	62072000	618680000	959010000	1592200000	2804700000	7400500000	539780000	443670000	83173000	516220000	928080000	1578000000	2856200000	10981000000	723790000	542750000	0	1167000000	1145700000	2182700000	3362800000	14169000000	383000000	112110000	554110000	1294200000	923320000	5458200000	16697000000	1035100000	4	15	26	18	34	56	0	10	10	16
P61164	P61164	Alpha-centractin	Actr1a	1619300000	7746400000	6594600000	5539600000	3374100000	5411100000	816790000	3353200000	4325000000	4715800000	3362500000	4499600000	8869900000	3694500000	683600000	4883200000	5450700000	4354500000	2409900000	4404100000	8142900000	4844700000	942820000	6669400000	5889100000	8349900000	4371200000	8505400000	10687000000	1209200000	5586800000	8517800000	6645400000	5469900000	8820300000	7158300000	14	19	18	23	14	20	10	21	25	19
Q8C2Q3;E9QL13;Q8C2Q3-2;J3QN51;J3QPT3;J3QQ01	Q8C2Q3;E9QL13;Q8C2Q3-2	RNA-binding protein 14	Rbm14	22430000000	5507900000	1596500000	1571700000	2022300000	3069100000	15066000000	1859400000	696290000	1335600000	2203900000	3677700000	55744000	4348300000	12340000000	2620100000	576480000	894470000	1119600000	2366200000	120100000	4444500000	12144000000	2245400000	894140000	2033600000	2779700000	3547400000	117250000	22829000000	2773800000	1492400000	888650000	2728600000	4936400000	240540000	52	26	16	23	28	27	48	17	11	17
Q8VDM6;Q8VDM6-2;Q8VDM6-3	Q8VDM6;Q8VDM6-2;Q8VDM6-3	Heterogeneous nuclear ribonucleoprotein U-like protein 1	Hnrnpul1	5678300000	3320000000	2195000000	2044200000	1762500000	4927400000	3325100000	1083300000	945690000	1625100000	1824900000	4701600000	3143200000	2242300000	1863000000	1097900000	704350000	1239200000	1269300000	4293200000	3969700000	2359100000	2716900000	1919200000	1389900000	2102300000	1571300000	5598900000	4225400000	3584000000	2159100000	1375200000	1063800000	1782700000	4829700000	4619300000	33	20	16	20	21	31	32	11	11	14
Q6P5D3;Q6P5D3-2;Q6P5D3-3;Q6P5D3-4;Q6P5D3-5	Q6P5D3;Q6P5D3-2;Q6P5D3-3	Putative ATP-dependent RNA helicase DHX57	Dhx57	781060000	1472400000	1961400000	2033000000	2334000000	5253600000	1118100000	407290000	769140000	1391100000	1616100000	4813000000	454930000	338800000	829530000	520770000	733060000	1059900000	1036000000	2369100000	551960000	395290000	24577000	436760000	751720000	1731100000	1889000000	7022700000	434630000	52653000	294060000	853620000	756500000	2803600000	5623100000	673310000	4	13	20	30	32	54	5	13	16	27
Q9Z315	Q9Z315	U4/U6.U5 tri-snRNP-associated protein 1	Sart1	7053200000	1971500000	740550000	1177600000	1745700000	4278400000	5269800000	616870000	248710000	1100700000	1567000000	5031400000	514610000	1749900000	4388900000	675360000	174520000	734550000	1381200000	4899900000	591760000	1801200000	4103900000	1465100000	691410000	1607100000	2307900000	5890300000	435620000	9248000000	1121500000	419350000	1091600000	4131700000	5985100000	701450000	45	18	8	14	23	30	43	10	4	11
E9Q4Q2;Q64213;Q64213-2;D3YZC9;D3YZD0;Q64213-3;D3YVH4;F8WHF9;D6RDB7;F6Z9W2	E9Q4Q2;Q64213;Q64213-2;D3YZC9;D3YZD0;Q64213-3;D3YVH4	Splicing factor 1	Sf1	8658300000	3974100000	2039300000	2681600000	3044500000	3815700000	6209400000	1254900000	1409100000	4067000000	5943200000	4622900000	1172400000	2961600000	5929300000	1683000000	1153300000	4527900000	1984200000	5178700000	1582500000	3548100000	4479700000	3279800000	2029800000	4431800000	3465500000	2441500000	1483200000	10533000000	3365600000	1258200000	2474900000	4145300000	2944900000	849670000	31	18	17	19	19	22	27	12	14	22
Q9CQN1	Q9CQN1	Heat shock protein 75 kDa, mitochondrial	Trap1	843820000	22953000000	34502000000	3191900000	52312000	0	803180000	12029000000	20299000000	3499500000	8139800	0	0	1250600000	697680000	10554000000	19955000000	2760000000	96283000	0	0	1445200000	399000000	20404000000	22855000000	4186200000	0	0	0	938440000	19719000000	28229000000	1506400000	26594000	0	0	12	40	43	25	0	0	14	49	56	30
P62843;D3YTQ9;F7ANJ3	P62843;D3YTQ9	40S ribosomal protein S15	Rps15	1168700000	2493700000	3735600000	4843800000	4207000000	22779000000	647350000	2451100000	2549400000	5222600000	7442200000	23082000000	2870800000	2464900000	834810000	1742500000	1644400000	4145700000	5632400000	39183000000	1513800000	2654000000	294510000	3595600000	2414100000	6843600000	4959300000	17782000000	3831400000	1465400000	1940400000	3528200000	2684800000	10251000000	32631000000	5438700000	5	7	8	12	11	30	6	14	14	18
Q80X82;F8WJD4;S4R2Q3;D3Z2M2;F6UJ99	Q80X82;F8WJD4	Symplekin	Sympk	5195600000	1334200000	594230000	620920000	1228000000	2295600000	5473100000	461430000	271300000	505680000	726640000	3137900000	703500000	1809400000	4935000000	867980000	112830000	416890000	430510000	1645200000	782410000	1905600000	3411800000	798070000	372780000	557940000	597960000	3538000000	901450000	5601700000	1624000000	345080000	447020000	1615800000	2876000000	840860000	50	14	5	4	18	31	60	7	5	8
B0V2N1;B0V2N1-2;B0V2N1-6;B0V2N1-5	B0V2N1;B0V2N1-2;B0V2N1-6	Receptor-type tyrosine-protein phosphatase S	Ptprs	139510000	2001000000	5196100000	4859000000	3209100000	1452400000	83321000	1196200000	2220900000	3005600000	2625300000	1091300000	7410900	195230000	18175000	1001100000	2272000000	3324400000	1838800000	1935800000	14717000	241710000	29380000	1832100000	3084500000	4848700000	3625300000	1709000000	12072000	81158000	962330000	3766900000	4053500000	4658100000	2417600000	134790000	2	26	39	37	35	21	3	15	22	36
Q61990;Q61990-3	Q61990;Q61990-3	Poly(rC)-binding protein 2	Pcbp2	15605000000	15469000000	12171000000	9969600000	14343000000	20056000000	10269000000	2928600000	4214200000	9798500000	12270000000	12750000000	7041600000	5000200000	11880000000	4770800000	3686400000	8192600000	6023100000	7615600000	6915100000	5643000000	9923000000	10839000000	7255900000	9613600000	9803300000	16855000000	6512400000	14463000000	9942300000	6877600000	4962400000	11104000000	15590000000	7392900000	24	23	21	22	26	26	20	12	16	17
P62830;A2A6F8	P62830	60S ribosomal protein L23	Rpl23	5114100000	10223000000	12137000000	11662000000	17611000000	36405000000	2905900000	4408800000	6247800000	6694300000	11034000000	25094000000	4739500000	5813800000	2278900000	4122700000	6280900000	6101400000	8575600000	22417000000	5361700000	6409300000	2905300000	6985100000	9277000000	9720000000	11749000000	39693000000	6952400000	4437600000	2889600000	8232100000	4221800000	14963000000	37723000000	8849100000	10	11	12	17	19	46	10	10	11	10
Q9D1D4;Q9D1D4-2	Q9D1D4;Q9D1D4-2	Transmembrane emp24 domain-containing protein 10	Tmed10	2963200000	11484000000	17236000000	8468100000	6348700000	6494200000	3430200000	5290600000	10517000000	9729200000	9867900000	5735200000	63373000	2304800000	3321600000	4854000000	10781000000	10546000000	7009100000	9227200000	731340000	1955200000	2138400000	7593300000	8090400000	10597000000	8052000000	8909300000	995080000	3061400000	4943200000	10236000000	6295600000	10896000000	8164300000	987400000	13	22	18	20	18	13	16	22	30	24
Q9QYB8;Q9QYB8-3;A0A0N4SWF0	Q9QYB8;Q9QYB8-3	Beta-adducin	Add2	469130000	4638600000	4773500000	3391500000	1423200000	947110000	262060000	1550100000	1624100000	1739500000	1213700000	911310000	2309900000	1226000000	243570000	2208000000	2552500000	2028400000	731790000	643950000	2370300000	1622000000	222070000	4356700000	3299700000	4372700000	2299400000	1581000000	3988300000	495230000	3259500000	3814100000	2231000000	2734000000	1242700000	4084800000	5	23	23	22	16	9	5	19	20	18
O35382;Q8C391;Q9CXE1	O35382;Q8C391;Q9CXE1	Exocyst complex component 4	Exoc4	612920000	2729700000	2235100000	2586900000	1707300000	1526300000	528680000	1199000000	1671800000	2170700000	2007200000	1504500000	673840000	357890000	521710000	1193300000	1366600000	2016400000	1682900000	1779500000	833060000	463120000	265580000	1297600000	2090200000	3758400000	2374900000	2085200000	266820000	617730000	1190300000	2240700000	1795200000	2588800000	2322400000	403040000	12	18	23	25	28	20	11	13	21	23
Q0KL02;Q0KL02-4;Q0KL02-3;Q0KL02-2	Q0KL02;Q0KL02-4;Q0KL02-3;Q0KL02-2	Triple functional domain protein	Trio	105060000	1055800000	1197000000	987090000	598280000	570130000	63944000	447270000	512580000	897680000	606710000	515540000	1016600000	591030000	73785000	595330000	1053800000	1006200000	626140000	287810000	1360500000	785830000	9617000	1854200000	1360200000	1365600000	770900000	334710000	1858800000	46023000	1158700000	1513500000	734550000	1268900000	523670000	2056900000	2	19	19	23	21	15	1	10	16	20
Q9R0H0-2;Q9R0H0;A2A848	Q9R0H0-2;Q9R0H0;A2A848	Peroxisomal acyl-coenzyme A oxidase 1	Acox1	3110600000	3500900000	7369500000	9152100000	5562300000	1434500000	899700000	1070100000	3283000000	7494300000	6529800000	1242000000	0	403270000	525830000	903620000	3478400000	7416700000	4738100000	1091400000	0	741570000	388540000	1982000000	3052000000	14161000000	6382200000	1702900000	0	1233500000	1320700000	5081300000	7661300000	9522000000	1911700000	0	22	14	26	34	34	13	7	12	23	36
Q8BFY9;Q8BFY9-2;Q3TKD0;J3QMX2	Q8BFY9;Q8BFY9-2;Q3TKD0	Transportin-1	Tnpo1	1706000000	4271000000	2903600000	1034100000	652450000	392460000	1386000000	1891400000	1377200000	951330000	786000000	359830000	8253700000	3402300000	1177500000	2172400000	1794900000	931460000	491420000	190510000	7008400000	3513900000	1144800000	2969300000	2203400000	1353700000	699090000	445080000	10114000000	1372000000	3136900000	2427500000	835810000	966030000	437540000	7506100000	19	22	15	13	9	8	15	21	15	13
Q9D0R2	Q9D0R2	Threonine--tRNA ligase, cytoplasmic	Tars	4502400000	3279400000	1980000000	1311000000	895940000	2780400000	2677100000	1571900000	1059700000	831030000	335020000	1641600000	2783300000	2075600000	2491500000	1533400000	1239500000	938600000	508720000	1118000000	3091000000	2026200000	3786000000	1341700000	1790400000	1935100000	1111400000	4757300000	2838400000	6432900000	3264400000	2455200000	995050000	1330100000	4200500000	2954300000	28	27	20	16	16	23	23	18	15	9
Q9WTP6;Q9WTP6-2	Q9WTP6;Q9WTP6-2	Adenylate kinase 2, mitochondrial;Adenylate kinase 2, mitochondrial, N-terminally processed	Ak2	783510000	22834000000	22693000000	3201000000	706030000	382140000	857820000	11195000000	14230000000	2458900000	944760000	621020000	5240400000	2901100000	601060000	9107200000	14922000000	2719800000	974420000	398080000	4581100000	3268200000	603100000	19600000000	18305000000	4111200000	1200600000	979860000	4622900000	940800000	16522000000	23082000000	1449600000	1376400000	1002500000	4346300000	9	31	33	12	7	2	10	34	36	17
B2RY56;S4R2B0;S4R2A4;S4R2J1;S4R1X9;S4R2F7	B2RY56;S4R2B0	RNA-binding protein 25	Rbm25	12704000000	3322000000	1304100000	1677300000	1815600000	2849200000	9375800000	813720000	425780000	1379700000	1585600000	3016000000	479910000	2194800000	8925900000	1322600000	284650000	822650000	798900000	3338200000	618460000	2528000000	7045400000	1349900000	720660000	1388100000	2193500000	3497300000	748770000	14164000000	8455200000	612890000	987150000	3631600000	4038900000	786020000	37	19	9	22	17	23	49	11	9	12
P31230;Q3UZG4;A0A0G2JDW6;A0A0G2JEU9;A0A0G2JDV0;A0A0G2JDH0	P31230;Q3UZG4	Aminoacyl tRNA synthase complex-interacting multifunctional protein 1;Endothelial monocyte-activating polypeptide 2	Aimp1	2041800000	3452700000	4340200000	4725500000	2729600000	6195800000	529190000	1897100000	9842800000	3036900000	2359000000	6561500000	4806200000	1923600000	181770000	9087600000	10590000000	2824700000	1444500000	5851300000	4889300000	3885100000	229400000	2588500000	3318700000	4259000000	3236800000	9071500000	5386700000	576060000	1223900000	18006000000	1720400000	3617700000	6409200000	5519000000	12	21	19	23	23	25	8	14	19	21
P26350;Q0VGU2;A0A087WP98;A0A087WQN2;J3QPK6	P26350;Q0VGU2;A0A087WP98	Prothymosin alpha;Prothymosin alpha, N-terminally processed;Thymosin alpha	Ptma	1949900000	14171000000	5864400000	5750800000	5549800000	3170800000	1454600000	6861500000	5298300000	5202800000	6501800000	2569700000	38344000000	15280000000	1634700000	12591000000	7965200000	8020000000	2572300000	5173700000	38417000000	22267000000	612780000	4238600000	4335600000	8151000000	2914200000	4519100000	30972000000	1039800000	4866000000	5881700000	6211300000	6884700000	3846800000	28665000000	7	13	12	13	15	9	5	21	14	14
Q04690;Q04690-2;Q04690-4;Q04690-3	Q04690;Q04690-2	Neurofibromin	Nf1	162760000	1024000000	1441900000	1655000000	1808200000	5174100000	161520000	279820000	351700000	776070000	1219800000	4750900000	188190000	143090000	38400000	197500000	396400000	587950000	1102500000	3367300000	227310000	205500000	27480000	817550000	736150000	1535700000	1898100000	6709400000	205930000	92855000	307450000	869210000	939430000	2727500000	6225600000	441590000	0	11	16	28	36	71	2	9	9	17
Q9CQR2	Q9CQR2	40S ribosomal protein S21	Rps21	4344900000	8027300000	9161000000	10901000000	11500000000	39626000000	2839100000	3003900000	4855000000	7684800000	13317000000	29763000000	8831300000	4902200000	1583800000	4019700000	5788200000	10394000000	5791900000	30021000000	6903300000	4636100000	946040000	4817600000	6372900000	11293000000	13727000000	30461000000	6083700000	1828500000	4439400000	5349600000	4926600000	10620000000	39710000000	7390000000	13	16	17	17	22	39	16	17	19	17
Q6ZWZ6;P63323	Q6ZWZ6;P63323	40S ribosomal protein S12	Rps12	5497100000	10854000000	12311000000	16172000000	20726000000	50709000000	3050400000	7298100000	10132000000	15077000000	15704000000	31975000000	12405000000	7829900000	3256100000	8115100000	9475500000	10866000000	12238000000	39911000000	11913000000	8344800000	1835100000	7437100000	8526500000	14331000000	16286000000	55336000000	9252800000	3279300000	7120100000	12029000000	6868300000	14592000000	48973000000	10934000000	10	17	13	25	24	50	5	9	11	14
P27612;F7D1R5	P27612	Phospholipase A-2-activating protein	Plaa	1170200000	2658800000	1829400000	1144600000	963890000	1105200000	407540000	795790000	652180000	1246100000	1088100000	471190000	6426400000	1738900000	227480000	898600000	1045800000	1175100000	571710000	380920000	6966100000	2001800000	224660000	3079100000	2097100000	1842400000	976220000	372430000	7621600000	412200000	2208800000	2146400000	758890000	984680000	357100000	8475100000	17	21	15	17	18	18	4	12	10	14
P54775	P54775	26S protease regulatory subunit 6B	Psmc4	1514600000	3829500000	2084400000	2003100000	1512500000	10230000000	458420000	1356700000	1062000000	1278700000	1342700000	6306500000	9529500000	3207500000	178140000	1292000000	1504200000	1333100000	594770000	6710200000	6915600000	4777400000	267680000	2225000000	1622900000	1699100000	956310000	11238000000	10155000000	409150000	1495000000	1609500000	1296700000	1406100000	11006000000	9831700000	14	16	13	10	17	30	7	13	11	13
P99027	P99027	60S acidic ribosomal protein P2	Rplp2	6394200000	11968000000	15125000000	21252000000	27275000000	46674000000	6734800000	10850000000	15993000000	20117000000	27993000000	57440000000	17434000000	11302000000	5206800000	15155000000	19428000000	20896000000	19323000000	58876000000	15758000000	17852000000	5736400000	21067000000	22291000000	27290000000	29515000000	45561000000	15672000000	8051500000	17396000000	14166000000	11896000000	29227000000	56881000000	15079000000	8	12	11	16	18	30	9	14	15	19
A2ACV6;E1U8D0	A2ACV6;E1U8D0	Protein SOGA1;N-terminal form;C-terminal 80 kDa form	Soga1	306030000	1192900000	1179600000	1688000000	1789200000	4572900000	185030000	548240000	767930000	867140000	1267900000	5207400000	1470800000	483590000	136840000	359790000	848190000	941450000	900310000	5473400000	1485100000	600000000	162580000	1492000000	1022200000	1672700000	1275600000	5486400000	1814800000	164560000	843630000	1309300000	566710000	2113200000	4537300000	1431000000	6	13	15	19	31	51	1	10	18	11
P70232-2	P70232-2	Neural cell adhesion molecule L1-like protein;Processed neural cell adhesion molecule L1-like protein	Chl1	71316000	1643100000	3582900000	3755200000	2422200000	1420300000	104340000	882230000	1301600000	3187700000	3247000000	1144300000	13778000	130880000	33991000	2102000000	2457000000	3860700000	2009300000	4288800000	97809000	1688800000	43035000	1946900000	2218900000	4599500000	2230800000	3704300000	368490000	43552000	1617300000	3210400000	2493000000	3774900000	2583800000	152600000	1	16	38	39	34	21	2	11	23	31
P21279;Q3UHH5	P21279;Q3UHH5	Guanine nucleotide-binding protein G(q) subunit alpha	Gnaq	468830000	7425300000	13182000000	20131000000	15648000000	8990000000	327170000	4968500000	7997100000	12007000000	12370000000	7903100000	275420000	1698100000	385180000	5344400000	9262700000	13227000000	12022000000	8103200000	249460000	2221400000	161810000	5411400000	12638000000	27755000000	18944000000	13305000000	256530000	273270000	4995800000	18902000000	17639000000	24859000000	16142000000	349490000	8	23	26	27	29	18	3	23	26	25
Q6VGS5;Q6VGS5-2	Q6VGS5;Q6VGS5-2	Protein Daple	Ccdc88c	54555000	2120500000	2485500000	1567700000	894790000	949530000	81837000	1931400000	1887500000	1443400000	974430000	723840000	285820000	208920000	17759000	1194400000	1405500000	1452300000	732430000	935090000	700270000	242020000	0	1726600000	1184100000	1115000000	548190000	624040000	315640000	11886000	1270600000	2094000000	723150000	1001100000	694530000	368630000	0	30	28	41	22	23	1	36	32	26
Q9EP69	Q9EP69	Phosphatidylinositide phosphatase SAC1	Sacm1l	3730700000	4141100000	6395400000	6702500000	4837200000	3656000000	2067100000	1369400000	2711300000	4238900000	3353200000	1449300000	218710000	442350000	2005700000	1744100000	2661400000	4158400000	3503200000	2603600000	264090000	748110000	1657200000	2755000000	3407300000	8233500000	4736800000	4186300000	124170000	2195000000	1869900000	4557000000	3491600000	7652400000	6925400000	101190000	16	19	22	32	29	23	20	16	20	26
E9QAQ5;Q9WV60;Q5KU03	E9QAQ5;Q9WV60;Q5KU03	Glycogen synthase kinase-3 beta	Gsk3b	2606000000	5065800000	5344200000	5659000000	5034600000	6673000000	1707800000	1793200000	2344500000	3741700000	3898700000	3447200000	1834900000	1390900000	1516100000	2242100000	2971500000	3173900000	1356900000	3453100000	2292700000	1760500000	1345000000	4936000000	3663500000	4064300000	3760600000	4155600000	2413700000	2237500000	3815200000	4866100000	1999400000	4408100000	5077400000	3402200000	20	19	23	27	23	27	14	12	14	24
Q9WVJ2;B2RT97;E9Q5I9;E9Q0U1;F6ZQQ3;F6PXS6;E9PY93	Q9WVJ2;B2RT97;E9Q5I9	26S proteasome non-ATPase regulatory subunit 13	Psmd13	1822600000	4232000000	3088400000	2485000000	1599900000	9416300000	738740000	2073600000	1451900000	2008100000	1809600000	6497500000	9998200000	3535500000	301990000	1769000000	1735900000	1676700000	831860000	7484900000	10644000000	4250300000	431670000	2497400000	2566700000	2655700000	2541400000	13602000000	12050000000	838130000	3169100000	2807000000	1359100000	2276100000	12734000000	12611000000	13	17	12	17	14	28	7	23	16	17
O88544;Q14AI7;F6QTS1;D3YV99;D3Z1R9;D6RG47	O88544;Q14AI7;F6QTS1;D3YV99;D3Z1R9	COP9 signalosome complex subunit 4	Cops4	1203600000	2282900000	1306000000	1028100000	824150000	1029800000	752860000	1224100000	994150000	1132100000	1335700000	1145100000	7927400000	2544600000	302800000	1302000000	1317900000	1432500000	666900000	770960000	8214000000	3371900000	289890000	2102100000	1476500000	1527400000	1072800000	1451200000	10337000000	609310000	1506500000	1362600000	754960000	1349200000	1758100000	11283000000	13	16	14	13	19	15	9	19	13	16
P17918;Q542J9	P17918;Q542J9	Proliferating cell nuclear antigen	Pcna	4828200000	3423500000	1678600000	1552000000	1221900000	530960000	3393000000	4969000000	1541800000	2185600000	2064100000	1513000000	33437000000	10952000000	2287600000	3782500000	1305800000	1497500000	1505200000	1218900000	23623000000	12021000000	2433700000	1525200000	1134200000	2910500000	2256500000	881820000	25314000000	3691200000	2572400000	2183800000	1046800000	2864900000	1444600000	28119000000	17	15	9	13	13	6	19	26	10	19
Q9CZW5	Q9CZW5	Mitochondrial import receptor subunit TOM70	Tomm70a	871770000	24580000000	40342000000	5534400000	251790000	88599000	1233100000	14757000000	24689000000	4252500000	154680000	31582000	0	1982300000	632780000	13598000000	25159000000	4181200000	409750000	196980000	0	2081400000	250820000	16974000000	20902000000	4374200000	119940000	587490000	0	640600000	15661000000	23279000000	1328200000	517960000	496330000	602300000	9	43	52	35	6	1	7	46	53	22
Q9JKF1;A0A0U1RPU3;A0A0U1RPI2	Q9JKF1	Ras GTPase-activating-like protein IQGAP1	Iqgap1	701410000	862480000	782360000	857210000	618880000	399060000	105620000	1429500000	633270000	688100000	477420000	291810000	2482000000	494700000	26187000	1304900000	1663400000	2246500000	655400000	407230000	2499400000	736850000	7240600	2193900000	2088500000	3058200000	886060000	541840000	3524800000	89514000	1005300000	1938800000	1556600000	1593000000	750450000	3529800000	13	12	9	15	11	2	2	27	12	17
P54227;Q545B6;D3Z5N2;D3Z1Z8;REV__A0A0A0MQK3;REV__Q9WTN3-4;REV__F6XZS9;REV__Q9WTN3-2;REV__Q9WTN3-3;REV__Q9WTN3	P54227;Q545B6;D3Z5N2;D3Z1Z8	Stathmin	Stmn1	7532200000	30762000000	24230000000	15238000000	11237000000	9595100000	6932300000	19995000000	20436000000	22753000000	21658000000	14214000000	53087000000	30189000000	5770800000	21849000000	23394000000	23154000000	14350000000	12991000000	52562000000	37631000000	4972600000	50162000000	40419000000	37758000000	20749000000	15563000000	64022000000	6753100000	31256000000	41101000000	30300000000	28280000000	13012000000	61110000000	13	17	14	14	16	13	11	18	15	21
Q505F5;B1AX98;E9PV22;F6YT33;F6Z4L9	Q505F5;B1AX98;E9PV22	Leucine-rich repeat-containing protein 47	Lrrc47	821370000	1550000000	1364500000	983620000	1123800000	6394800000	532930000	837350000	545810000	964440000	968380000	6630800000	3339400000	1369800000	377290000	1430300000	1018600000	725260000	390560000	6267400000	3250500000	1659800000	323400000	1535200000	1805100000	1185000000	1283100000	9933700000	4637600000	564280000	1130100000	2000100000	696890000	1537800000	7780600000	4068200000	12	13	13	11	13	35	13	15	13	13
Q3THK7;B2RRH9	Q3THK7;B2RRH9	GMP synthase [glutamine-hydrolyzing]	Gmps	1442500000	3926900000	1499400000	1319800000	1188400000	1156700000	481300000	1002200000	436920000	871360000	847380000	521900000	11303000000	3566600000	125870000	939460000	610290000	703000000	582270000	435760000	11389000000	4473200000	162810000	2592700000	486550000	1109400000	1053600000	505220000	12104000000	422600000	1704400000	766860000	764920000	1033500000	728110000	13232000000	16	26	14	21	22	16	10	14	7	13
Q2PZL6;Q2PZL6-2	Q2PZL6	Protocadherin Fat 4	Fat4	109430000	1390000000	3483300000	3621400000	2111800000	866120000	57041000	1005400000	1656900000	3398400000	2304300000	687810000	0	352010000	68663000	902330000	2021600000	2856800000	1658500000	1000800000	0	320940000	0	812280000	1520400000	4531400000	1591600000	726670000	0	0	488350000	2185800000	1951000000	2764900000	1358000000	13358000	1	16	31	51	38	18	2	19	33	40
Q8K1M6-3;Q8K1M6-5	Q8K1M6-3	Dynamin-1-like protein	Dnm1l	334890000	2970100000	1631500000	1107300000	684580000	550380000	180580000	1053500000	1079800000	1286500000	1415400000	513830000	4696800000	2115900000	104010000	1296100000	1377900000	1112600000	464580000	293510000	5424000000	2994800000	142960000	3352300000	1405100000	1671400000	1163100000	508800000	7209600000	242960000	3380600000	1777200000	1736600000	1544600000	633140000	6885100000	5	21	10	11	10	6	5	16	15	23
Q6P542;G3V012	Q6P542	ATP-binding cassette sub-family F member 1	Abcf1	1609600000	2148900000	1418500000	1316200000	1509300000	6875100000	1135800000	809900000	643430000	795220000	1272600000	5990200000	2700600000	1299500000	1419000000	981400000	728330000	767130000	1028900000	7958500000	2262500000	1578600000	714330000	1582300000	1292300000	1376200000	1087800000	7149700000	1738500000	1551400000	1508900000	1126300000	747320000	2063800000	8601800000	2430700000	21	19	12	15	23	35	16	11	10	8
Q99020;Q544Z3;Q20BD0;Q80XR6	Q99020;Q544Z3;Q20BD0;Q80XR6	Heterogeneous nuclear ribonucleoprotein A/B	Hnrnpab	33251000000	12823000000	5535300000	8675500000	11589000000	20946000000	29189000000	4852300000	2615500000	6097100000	12629000000	17377000000	3878500000	10317000000	24710000000	8386500000	3836300000	6349100000	9622600000	23229000000	5047000000	10815000000	30370000000	6344400000	3339800000	10100000000	14233000000	27970000000	6536500000	32257000000	9443200000	4627700000	7005500000	17391000000	12094000000	6085400000	33	15	8	13	16	23	27	17	8	14
Q9DBJ1;Q3U7Z6	Q9DBJ1;Q3U7Z6	Phosphoglycerate mutase 1	Pgam1	2422200000	11114000000	7055900000	4510500000	3032000000	1798300000	1363700000	6688800000	5922900000	5018400000	3916800000	2519300000	34848000000	12369000000	1028800000	8381800000	6160700000	4645300000	3464600000	1835100000	26470000000	14894000000	731880000	8717700000	7112200000	7011800000	4223100000	2414400000	27564000000	1474300000	6246000000	9375800000	5258100000	5799300000	3218200000	36111000000	11	20	15	16	13	11	13	20	17	14
O70252;Q544R7;D3YX62;D3YXN4;D3Z4A2	O70252;Q544R7;D3YX62	Heme oxygenase 2	Hmox2	4182100000	3385800000	6293600000	6217900000	5420800000	3579500000	2110200000	1717000000	3268600000	6283800000	5068000000	3313800000	66471000	1051500000	1917800000	1593000000	3600000000	5507100000	3191400000	3430800000	79842000	1205200000	2444400000	2975300000	4632100000	8125200000	4465900000	3807200000	72093000	4830700000	2564900000	6108100000	4357000000	6547600000	5225000000	128730000	24	16	19	26	31	22	16	16	17	25
P51859;E0CXA0;E0CYW7	P51859;E0CXA0	Hepatoma-derived growth factor	Hdgf	6752400000	3456100000	912070000	1353700000	937590000	1006600000	3016000000	1913000000	722550000	1158600000	1471000000	1114300000	14861000000	5797400000	2965400000	2098400000	784870000	892330000	695980000	1280000000	12680000000	5326900000	1555200000	1792700000	981210000	1510000000	1910400000	1010300000	15692000000	3343700000	2337300000	1017200000	1242400000	2245200000	1280200000	15034000000	27	20	14	15	17	7	23	18	11	13
Q9DB77	Q9DB77	Cytochrome b-c1 complex subunit 2, mitochondrial	Uqcrc2	3544700000	66234000000	69953000000	14841000000	228510000	8378500	2927100000	32670000000	48389000000	12106000000	180600000	0	0	5406100000	4123500000	28395000000	54481000000	10746000000	247950000	0	0	6069000000	2380400000	50605000000	48210000000	11266000000	87777000	0	0	4971000000	52070000000	70035000000	6453200000	567560000	38033000	2423700	19	38	45	27	3	0	15	42	45	26
Q9DCL9;D3Z6P1;D6RCU8	Q9DCL9	Multifunctional protein ADE2;Phosphoribosylaminoimidazole-succinocarboxamide synthase;Phosphoribosylaminoimidazole carboxylase	Paics	2589400000	9871400000	5045300000	3069900000	2706200000	1466100000	2072000000	4791900000	5070300000	6944800000	7205300000	3406100000	9463900000	5303300000	925120000	4669100000	6252000000	7083000000	3706300000	2062900000	10566000000	6035300000	1056600000	13295000000	6601000000	7241200000	4388500000	1604200000	7408800000	1337500000	7203600000	8902800000	3701100000	5860500000	1477700000	9176300000	17	15	10	15	17	8	13	22	24	23
P62715	P62715	Serine/threonine-protein phosphatase 2A catalytic subunit beta isoform	Ppp2cb	1992900000	6160800000	5170500000	4739000000	3340600000	3319900000	1225600000	2830700000	3240000000	3536400000	3191300000	3028100000	9622300000	3320300000	914060000	3543100000	3552200000	3770700000	968920000	1455400000	7523600000	3712500000	994650000	5253200000	5547300000	6431300000	4032200000	4676500000	14568000000	1851800000	4431500000	7443300000	5094600000	6415300000	4434200000	11891000000	10	21	23	20	20	18	9	11	14	16
P62754;Q5BLK1	P62754;Q5BLK1	40S ribosomal protein S6	Rps6	6395100000	11624000000	14532000000	12191000000	13890000000	37631000000	4000500000	6944800000	7966100000	9532000000	16828000000	49272000000	8222000000	8312500000	3254600000	7673700000	10810000000	12554000000	13161000000	41845000000	10526000000	8713300000	2671100000	9410100000	11881000000	14560000000	20338000000	60071000000	10156000000	4618400000	9241300000	14502000000	6441600000	19978000000	71882000000	9326800000	13	13	15	16	24	33	11	12	19	19
Q9QXL2;E9Q0J5;F8WGN6;Q9QXL2-2;REV__Q9CR02-2;REV__Q9CR02	Q9QXL2;E9Q0J5;F8WGN6;Q9QXL2-2	Kinesin-like protein KIF21A;Kinesin-like protein	Kif21a	167770000	1793400000	1477200000	844890000	430610000	714500000	167370000	622040000	440480000	590420000	490110000	533580000	3819100000	954730000	74723000	727500000	898690000	698410000	182840000	613370000	3545100000	1167200000	30925000	3234800000	1616600000	1082700000	414510000	638410000	5010800000	101790000	1637400000	2127100000	751500000	824730000	799930000	5127100000	3	19	16	15	5	8	5	14	9	11
P51150;Q4FJQ0;A0A0N4SVG9;A0A0N4SVR6	P51150;Q4FJQ0;A0A0N4SVG9;A0A0N4SVR6	Ras-related protein Rab-7a	Rab7a;Rab7	3372700000	7973400000	12335000000	14839000000	9435800000	4644400000	1816500000	4359300000	8194400000	10924000000	8594500000	4772100000	1415400000	2360000000	1598100000	4803600000	8062800000	10230000000	6043000000	5833100000	1873400000	3227500000	1331800000	8212600000	12732000000	20054000000	10233000000	8629700000	1499900000	3455400000	5062500000	13039000000	8275800000	14075000000	9107600000	1743300000	15	16	16	24	24	13	13	14	22	22
Q9CQE8;Q4VA29	Q9CQE8;Q4VA29	UPF0568 protein C14orf166 homolog	2700060E02Rik	6936100000	4350500000	3765200000	5369800000	7739300000	15507000000	4494100000	2155600000	2586200000	5616100000	7738100000	14499000000	3375400000	2907300000	4104000000	1952800000	3147200000	4994500000	6275700000	12836000000	3607700000	3941100000	2754000000	3459100000	2958200000	7034300000	6605900000	22452000000	4121400000	6394100000	2733000000	3569500000	2942700000	9125600000	23335000000	4203700000	17	17	13	16	19	22	18	16	15	18
Q61753;F6ZSB7	Q61753	D-3-phosphoglycerate dehydrogenase	Phgdh	895750000	7401900000	6385100000	4521700000	2495300000	1399000000	855640000	3920900000	3737300000	3768100000	3029100000	1476200000	22441000000	8379700000	760220000	4624400000	6120200000	4090700000	1709200000	783050000	19623000000	9039000000	810540000	8320200000	6272000000	6314400000	3297900000	1393000000	18237000000	902140000	7589100000	5713700000	2887700000	3845500000	1814800000	19138000000	7	19	18	19	16	12	4	16	19	20
Q91WK2;Q5M9L0	Q91WK2;Q5M9L0	Eukaryotic translation initiation factor 3 subunit H	Eif3h	1319400000	3630800000	2348100000	2869800000	4269200000	11988000000	613260000	2387300000	2540900000	3795800000	5322900000	20043000000	5623400000	2625000000	539320000	2712500000	2719200000	3001300000	3040200000	23166000000	4189000000	3412000000	143470000	3035700000	2937100000	4095300000	4579900000	19199000000	4387300000	261570000	3410500000	2862200000	2705500000	7337800000	19929000000	5142500000	7	10	15	15	18	22	7	15	17	18
Q5UE59;E9Q7C9;Q8CD76;Q7TNF4;O88447;F6UYN4	Q5UE59;E9Q7C9;Q8CD76;Q7TNF4;O88447	Kinesin light chain 1	Klc1	578320000	3128800000	2843100000	2133600000	1175200000	778810000	229700000	1452600000	1479000000	1227000000	951350000	616710000	6827300000	2523200000	149170000	2056600000	2287500000	2181800000	1144500000	370790000	7147100000	3008100000	138210000	2239500000	2648300000	2512800000	1124200000	611970000	8120100000	192630000	2083100000	3875600000	1290700000	1478500000	951380000	9656700000	6	20	20	23	16	9	2	15	14	12
P24547;Q3UAT9;A0A0A6YXS4;A0A0A6YY72	P24547;Q3UAT9;A0A0A6YXS4;A0A0A6YY72	Inosine-5-monophosphate dehydrogenase 2;Inosine-5-monophosphate dehydrogenase	Impdh2	492900000	1900900000	1523900000	1194400000	711240000	482110000	223060000	2052700000	1815300000	4193800000	4909400000	5143900000	7301900000	2422000000	130410000	1998900000	2022700000	2284500000	1707000000	2414000000	7057000000	3193600000	40297000	3022900000	3300700000	5819500000	4048000000	4411800000	7033300000	163240000	1952400000	3853700000	3049500000	4918700000	5276400000	5805400000	7	13	12	14	11	10	3	22	15	27
Q9QUI0;Q4VAE6;A0A0A6YXF6;A0A0G2JEP8;Q9CR99;A0A0A6YWJ1	Q9QUI0;Q4VAE6;A0A0A6YXF6	Transforming protein RhoA	Rhoa	1692600000	6619900000	10179000000	9128900000	8562800000	5209100000	768890000	2921400000	6291100000	6968400000	5476100000	2795900000	5931400000	2492500000	557190000	4252500000	6246800000	6430900000	2690200000	3507700000	3973800000	2809500000	321850000	5516000000	8817700000	9231500000	4109300000	4150300000	2872000000	774350000	4542400000	9065200000	4973100000	5497400000	4201800000	4734400000	10	22	25	26	23	20	8	15	24	22
G5E870;A0A0B4J1N9	G5E870	E3 ubiquitin-protein ligase TRIP12	Trip12	5462300000	2310600000	906210000	517200000	397670000	549590000	5728300000	734900000	324010000	516880000	457950000	584930000	421060000	1381600000	5403400000	1185800000	280940000	381550000	306820000	236690000	320870000	1593100000	4930800000	1135700000	498330000	518670000	535810000	357140000	451880000	8372100000	1273200000	537730000	334490000	457360000	516700000	1001200000	58	21	10	7	9	13	54	17	7	9
P33173;Q6TA13;E9QAN4;G3UW47;E9Q9G6;A0A087WQE8;A0A087WSU7;A0A087WRJ3;A0A087WNM0	P33173;Q6TA13;E9QAN4;G3UW47;E9Q9G6;A0A087WQE8	Kinesin-like protein KIF1A;Kinesin-like protein	Kif1a	444530000	2150400000	1910100000	1679800000	1062300000	686920000	158450000	723810000	1230600000	1201700000	964170000	844280000	3426700000	997730000	129750000	912560000	1604200000	1399100000	388480000	946040000	3007100000	1206500000	39480000	1203300000	1502800000	1334800000	1230600000	802570000	3569300000	11082000	789460000	1113300000	988300000	1235000000	914530000	3717100000	2	20	17	22	23	12	1	10	13	16
P56959;Q8CFQ9;Q564D0;G3UXT7;G3UZD2;Q91VQ2	P56959;Q8CFQ9;Q564D0;G3UXT7	RNA-binding protein FUS	Fus	32626000000	11559000000	6351900000	7114400000	8843800000	13721000000	30563000000	5225300000	4202200000	8430500000	10506000000	16870000000	3830400000	12078000000	35004000000	9026700000	3779500000	7999600000	8008800000	17369000000	3934400000	13715000000	26078000000	9889700000	4846900000	13061000000	9553700000	16201000000	3482300000	37592000000	9887700000	7129700000	4832200000	12198000000	25195000000	4364300000	43	18	13	14	20	24	34	14	11	14
Q01320	Q01320	DNA topoisomerase 2-alpha	Top2a	11848000000	3407500000	507190000	252920000	219280000	492610000	12598000000	1907900000	389380000	345480000	443230000	1597200000	29165000	3605600000	11060000000	1937200000	210580000	116510000	262520000	1191900000	30615000	3170700000	7619200000	1026700000	232270000	218960000	397160000	1123100000	5643300	14752000000	1789900000	539630000	226880000	624620000	1824800000	194380000	58	25	3	4	11	10	65	28	5	5
Q8BMA6;A2AAN2	Q8BMA6;A2AAN2	Signal recognition particle subunit SRP68	Srp68	1557800000	3591800000	2645200000	2134600000	1710500000	1525800000	616160000	845300000	1422700000	2821700000	2508500000	1892700000	1179200000	966280000	548820000	735970000	1339800000	2497100000	1334400000	1273800000	1349800000	1329100000	371300000	3205200000	2335900000	3968200000	2058200000	1352500000	2353400000	698750000	2110300000	3030100000	1650400000	2257200000	1362300000	2180800000	18	21	18	20	19	18	11	12	19	28
Q5SF07	Q5SF07	Insulin-like growth factor 2 mRNA-binding protein 2	Igf2bp2	772860000	2412000000	3952500000	4548900000	6761200000	13242000000	495180000	1453200000	2425900000	3721700000	6186200000	15272000000	1800100000	1136300000	364330000	904300000	1662000000	3501000000	5657000000	10879000000	1349800000	951200000	171840000	1626500000	2463700000	3781400000	5281500000	15501000000	988480000	432540000	1051900000	1909500000	2609400000	7410200000	15696000000	1318700000	10	17	23	22	28	35	11	11	18	20
Q64521;A2AQR0	Q64521;A2AQR0	Glycerol-3-phosphate dehydrogenase, mitochondrial;Glycerol-3-phosphate dehydrogenase	Gpd2	709960000	13874000000	19807000000	2616100000	59742000	0	420670000	8594000000	12394000000	1974700000	13261000	0	0	809490000	415360000	7310500000	15376000000	1897300000	236660	0	0	819770000	323320000	14221000000	17490000000	2513300000	0	0	0	846610000	13277000000	20592000000	1303200000	28648000	32147000	0	10	39	48	26	0	0	6	44	52	21
Q9CR16;A0A0A6YW70	Q9CR16	Peptidyl-prolyl cis-trans isomerase D	Ppid	1027300000	4545300000	3212500000	2735900000	1733800000	1206100000	709010000	2823100000	2419600000	3223000000	3122700000	1727500000	14690000000	5472800000	607860000	3474700000	2621700000	2421300000	2029000000	1478400000	13215000000	7307600000	643530000	6023000000	4263300000	3841500000	1825400000	1602900000	14395000000	973330000	5174800000	5034200000	1960500000	3090200000	1940000000	13720000000	10	16	13	15	16	12	8	18	17	18
Q9D2G2;Q9D2G2-2	Q9D2G2;Q9D2G2-2	Dihydrolipoyllysine-residue succinyltransferase component of 2-oxoglutarate dehydrogenase complex, mitochondrial	Dlst	1847000000	30532000000	43783000000	7610600000	147170000	157050000	1180000000	17764000000	25626000000	6684600000	118850000	60751000	28775000	2167600000	1056400000	15861000000	27950000000	5124000000	463010000	534630000	45092000	3061200000	959860000	29334000000	27876000000	10045000000	65867000	94419000	42486000	1563500000	24960000000	33644000000	4027000000	142120000	98297000	97792000	16	42	49	26	5	4	11	41	45	25
B9EJ54;A0A0J9YUD5;E9Q880	B9EJ54;A0A0J9YUD5		Nup205	11904000000	3975800000	1046900000	125010000	37899000	27603000	10650000000	880590000	463830000	267680000	115650000	13876000	443810000	2153900000	9298700000	1687000000	292280000	204660000	101930000	47899000	457480000	2572900000	8961300000	1016100000	142550000	163880000	41047000	7606100	534630000	15708000000	2192800000	512190000	167240000	208080000	8291300	561610000	62	35	8	2	1	0	69	14	8	3
Q8R5L1;O35658	Q8R5L1;O35658	Complement component 1 Q subcomponent-binding protein, mitochondrial	C1qbp	1277700000	19349000000	28967000000	5572600000	146930000	7549300	1106300000	15202000000	20073000000	5798100000	237610000	8105900	265220000	1728500000	1396600000	14698000000	23205000000	4646800000	64388000	32045000	181230000	2509800000	633160000	12627000000	19747000000	6314800000	31573000	0	142200000	1239300000	16754000000	27535000000	3503200000	170950000	0	134760000	12	34	35	17	2	0	13	31	38	19
P02104	P02104	Hemoglobin subunit epsilon-Y2	Hbb-y	15259000000	19741000000	9573500000	7909600000	8105900000	3370300000	6590200000	14905000000	6473700000	7417900000	10104000000	5807400000	60267000000	37012000000	3031300000	9812000000	4822900000	5102800000	5575000000	1045000000	52892000000	22626000000	2647000000	14662000000	5991000000	7915900000	6964500000	4102600000	61112000000	5227900000	9807800000	4926300000	3711200000	6453200000	4136900000	62052000000	13	13	12	11	11	10	16	18	14	15
Q9CSH3	Q9CSH3	Exosome complex exonuclease RRP44	Dis3	2561400000	1645600000	710740000	701880000	869100000	2386200000	1691200000	466110000	180310000	363190000	710280000	1660500000	2518300000	1230900000	2122100000	560480000	111260000	292550000	402750000	1930000000	2511100000	1605900000	1840800000	2256600000	224780000	506660000	1080100000	2245400000	2946500000	3441200000	1481600000	302340000	599960000	1025900000	1895600000	3056100000	34	13	7	7	19	27	24	10	3	9
Q9DBE8;F6RBY3	Q9DBE8;F6RBY3	Alpha-1,3/1,6-mannosyltransferase ALG2	Alg2	5090300000	4973100000	9266700000	8071400000	6694700000	3362400000	3442600000	2064400000	3525100000	6416800000	3713500000	2252100000	26518000	1145500000	3069000000	1890500000	3735200000	6689300000	3310100000	2609800000	70761000	1325100000	3039400000	3000300000	5246600000	11223000000	5260100000	3874200000	37301000	5705800000	3172200000	7782200000	6280100000	9218300000	3613700000	186140000	26	18	20	25	26	21	20	15	24	26
Q922V4;D3Z4V1;F8WI31	Q922V4;D3Z4V1;F8WI31	Pleiotropic regulator 1	Plrg1	8170100000	2967700000	1063300000	1300500000	2726600000	8091500000	5702900000	703970000	402120000	1193200000	2203200000	8359500000	1344900000	2338400000	5660600000	1066400000	244450000	809520000	1195000000	6537700000	976850000	2342800000	3090300000	907010000	513370000	1922000000	2872200000	9191600000	941930000	9191200000	1426700000	649280000	1516100000	4389600000	8728500000	1333800000	37	13	7	10	24	36	37	11	3	13
F8VQ70	F8VQ70		Scaper	952860000	705950000	1205400000	1814100000	2813500000	6776400000	645260000	479920000	521090000	1005500000	1733700000	5334200000	214490000	410900000	1089400000	247590000	600150000	972990000	1513300000	5683900000	408060000	438660000	11267000	453070000	600100000	1765700000	2361000000	8096200000	215880000	55868000	268890000	878080000	887280000	4148700000	7500700000	414260000	1	12	19	29	47	59	1	6	7	30
P35279-2;P35279;D3YV69	P35279-2;P35279;D3YV69	Ras-related protein Rab-6A	Rab6a	2298300000	9552900000	15181000000	11350000000	9696200000	7819800000	2616800000	4953000000	9685400000	11405000000	9903200000	5571900000	2980300000	3545000000	673650000	6341000000	10775000000	12721000000	7880800000	5658000000	3950600000	4122900000	2075100000	13139000000	13769000000	17774000000	11939000000	14145000000	4289500000	4541200000	10069000000	17719000000	5963800000	12765000000	12086000000	4167200000	9	15	19	18	21	16	12	18	26	27
Q80U93;A0A0A6YW83;A2ATN3	Q80U93	Nuclear pore complex protein Nup214	Nup214	7999800000	1835500000	429520000	245210000	176980000	182430000	5038400000	556020000	315170000	887260000	683600000	584110000	218080000	1796000000	4940100000	956690000	623320000	330730000	244590000	225200000	267710000	1461700000	3849700000	1244800000	295220000	386950000	322100000	227160000	238240000	6288100000	1407200000	307910000	248940000	467730000	198710000	264260000	67	22	7	5	4	7	67	12	5	18
Q9WVA3	Q9WVA3	Mitotic checkpoint protein BUB3	Bub3	11410000000	4876000000	3207800000	3793200000	4073800000	6910800000	9578400000	1692600000	1449500000	3709100000	4283700000	6027600000	1469100000	4084100000	8738400000	2611900000	1515500000	4786600000	3740900000	6435400000	1148100000	4956700000	9082800000	4938300000	2090800000	5170600000	5072900000	6533500000	1754700000	13318000000	5104100000	2612200000	2200000000	6759400000	8253800000	2163900000	23	16	13	19	21	22	26	16	11	17
Q9DCH4	Q9DCH4	Eukaryotic translation initiation factor 3 subunit F	Eif3f	1327200000	4288000000	4574800000	4657900000	5446300000	17057000000	569960000	2442800000	2325900000	4629600000	6091500000	22482000000	5210700000	2760300000	524560000	1912100000	2612300000	2815400000	4040800000	9281500000	4677700000	3690500000	551250000	3626000000	3681000000	8503500000	7770200000	29150000000	7324500000	676220000	3977200000	3646900000	3188600000	8835400000	29204000000	5622000000	15	15	15	19	24	34	9	13	9	17
O55201;O55201-2	O55201;O55201-2	Transcription elongation factor SPT5	Supt5h	5575500000	1764700000	439900000	327890000	374270000	394670000	4328700000	536190000	352210000	267430000	382040000	525510000	4798400000	2246600000	3798700000	928500000	479320000	291010000	151930000	354240000	4316700000	2801000000	2665700000	1453200000	291690000	459890000	394260000	726400000	4904200000	5447100000	1044700000	284990000	239600000	235790000	543310000	5558400000	44	15	5	3	5	6	46	7	0	2
F8VPK0	F8VPK0		Ttc37	56908000	445300000	667980000	1065100000	2140100000	6715900000	37309000	229450000	229650000	973820000	2223700000	7189000000	162590000	195620000	4613900	165410000	376450000	1371200000	2321500000	4958200000	396190000	247840000	0	275680000	526580000	1471100000	2769500000	8618600000	497150000	23780000	187430000	394710000	1120800000	3898400000	8654200000	445510000	1	5	5	16	37	63	0	6	2	23
O70305;E9QM77;O70305-2;O70305-3;F7B6X4	O70305;E9QM77;O70305-2;O70305-3	Ataxin-2	Atxn2	223180000	938770000	1283700000	2493900000	2601800000	6088200000	107740000	604950000	1167900000	2140000000	3192400000	6945500000	615940000	371710000	91348000	292780000	1039300000	1755100000	1741400000	6771600000	702300000	443620000	34121000	1232300000	1089000000	2311200000	2627600000	8742000000	830280000	103980000	771780000	1054600000	1038300000	3136500000	8685200000	707170000	7	14	15	18	31	42	3	10	16	23
Q08943;Q08943-2;A2AW05	Q08943;Q08943-2;A2AW05	FACT complex subunit SSRP1	Ssrp1	18297000000	6155600000	2586900000	917750000	502090000	570450000	12246000000	2517300000	873960000	854940000	775750000	563620000	4465400000	3728900000	11936000000	2915800000	850130000	468740000	310110000	311670000	4253500000	4628200000	11023000000	2391200000	919990000	800530000	593050000	723730000	5715700000	19332000000	4766200000	1389300000	553450000	720390000	641400000	4595000000	39	25	11	13	9	9	39	16	16	13
P10852;A0A0U1RP98;A0A0U1RPK4;A0A0U1RPG5;A0A0U1RP32;A0A0U1RPL8;A0A0U1RPQ7	P10852;A0A0U1RP98	4F2 cell-surface antigen heavy chain	Slc3a2	3452200000	5575300000	11267000000	9546400000	5290400000	2410100000	1385500000	7737200000	6162500000	10345000000	9303300000	3106700000	61050000	1609400000	1340100000	8571500000	9202000000	9705100000	8330800000	5010900000	76813000	1799900000	1561500000	12373000000	12292000000	20776000000	12424000000	8992600000	57305000	2656300000	8176200000	18676000000	12226000000	20222000000	12084000000	171980000	17	17	20	25	17	16	13	24	19	27
P62717;F6YJW4	P62717	60S ribosomal protein L18a	Rpl18a	3587500000	10887000000	11609000000	12855000000	15962000000	39851000000	2352000000	4203400000	6562600000	7481200000	9648800000	29376000000	12483000000	7611100000	3100800000	7636600000	6854300000	7788900000	9754100000	32131000000	9980000000	8603300000	2156900000	4913700000	5550900000	14315000000	8064500000	39730000000	13094000000	3298500000	7859900000	9291100000	5421700000	12990000000	51135000000	7661000000	15	16	14	19	23	36	10	13	15	18
Q8CAY6;G3XA25	Q8CAY6;G3XA25	Acetyl-CoA acetyltransferase, cytosolic	Acat2	718810000	4892900000	3525600000	1857200000	1802800000	917670000	444610000	2872800000	2141300000	3043400000	2570600000	1098600000	12487000000	5143600000	199260000	3357100000	2770600000	2854600000	1387800000	968910000	13145000000	6285300000	557340000	6615200000	4833200000	5838300000	3472200000	1887500000	15394000000	595000000	4907700000	7138300000	3735300000	3216400000	943670000	15888000000	4	18	16	15	16	6	7	21	18	14
Q9QYE6	Q9QYE6	Golgin subfamily A member 5	Golga5	239840000	5310100000	7121300000	2390700000	1077600000	839610000	138610000	2486000000	4350400000	2126700000	608890000	443660000	14745000	132350000	83886000	1286000000	5653300000	1701700000	572980000	761800000	18613000	168890000	51272000	3576300000	3336600000	2808600000	669230000	412720000	0	32857000	1793500000	5657700000	1371600000	1682800000	1321000000	70465000	1	35	42	33	17	20	3	24	33	30
Q8CDN6	Q8CDN6	Thioredoxin-like protein 1	Txnl1	879790000	2999100000	2005500000	1635100000	1261800000	3174000000	443460000	1371100000	1323900000	1300300000	1427500000	3870100000	10819000000	3521300000	318500000	2035400000	1415100000	1579800000	841850000	4684100000	10602000000	4530900000	236420000	3477000000	2369200000	1954700000	1824100000	6656600000	10582000000	407120000	2631900000	3142400000	1296100000	2005000000	6888600000	13664000000	12	18	12	18	17	13	8	17	16	14
P70335;P70335-2	P70335;P70335-2	Rho-associated protein kinase 1	Rock1	172560000	1150200000	1822900000	2176000000	1195100000	470000000	45204000	1056300000	1093700000	1624900000	1127000000	271570000	347460000	214260000	54517000	1170600000	2081800000	2705800000	1832000000	1060700000	468330000	230890000	2969800	1543300000	2017300000	3555300000	1940700000	701640000	415370000	0	432510000	1801600000	1651900000	2402200000	1290000000	863210000	3	15	15	38	29	8	0	20	20	33
Q3THE2;D3Z249	Q3THE2	Myosin regulatory light chain 12B	Myl12b	1793200000	6131800000	7950500000	4441700000	1640900000	650600000	721900000	3723300000	3686700000	3504400000	2351000000	1255200000	5045700000	2167300000	576720000	5063100000	5038000000	3358400000	928560000	1301300000	4745100000	2773800000	651220000	9480900000	8232300000	7358000000	3760900000	1633300000	8066100000	674420000	7838800000	8025300000	3565000000	4552300000	1270600000	7324500000	16	21	25	25	20	11	10	21	18	14
O08532-4;O08532-5	O08532-4;O08532-5	Voltage-dependent calcium channel subunit alpha-2/delta-1;Voltage-dependent calcium channel subunit alpha-2-1;Voltage-dependent calcium channel subunit delta-1	Cacna2d1	342300000	1606800000	3779800000	4853600000	3056500000	1800400000	230430000	980670000	1682800000	3181700000	2706000000	1620300000	228900000	222060000	35225000	856710000	2140000000	3221400000	2400400000	2422700000	271020000	278500000	284740000	1574100000	3162000000	6317200000	3817200000	3931900000	0	354150000	1091500000	4129600000	3143800000	6320300000	4658900000	19193000	5	14	27	31	29	22	4	17	18	33
O54984	O54984	ATPase Asna1	Asna1	3221400000	3891800000	5264900000	6308400000	4573700000	2947500000	2474400000	1583000000	3740200000	5948600000	5117900000	3108700000	2391600000	1752000000	2566000000	2186600000	3443400000	4662500000	2617100000	2472500000	2057100000	2088900000	2407800000	2723300000	4011100000	7274100000	5548700000	3549300000	3429500000	3490700000	2121500000	3505200000	2920000000	6043900000	3753000000	3079400000	13	14	12	15	18	11	18	13	19	24
Q99K85;Q543K5	Q99K85;Q543K5	Phosphoserine aminotransferase	Psat1	954620000	5144900000	3242100000	3341800000	2217700000	1456900000	478790000	5808800000	3410400000	3545000000	3521000000	1257900000	24120000000	8872500000	300020000	4692200000	4999600000	3445400000	2673800000	2081100000	22021000000	9841600000	277710000	6360300000	6149800000	6547300000	3641000000	3156900000	27284000000	362010000	3822600000	7299000000	1482200000	4509600000	3027800000	24197000000	9	16	17	18	15	8	5	24	18	22
O35685	O35685	Nuclear migration protein nudC	Nudc	1042700000	4854200000	2944000000	2389200000	1564200000	916400000	442650000	2320700000	2242200000	2733300000	2722100000	1228600000	10720000000	5101000000	262290000	2463300000	3035100000	2885300000	1578700000	734510000	11528000000	5370800000	239320000	4370700000	3073200000	3035800000	2293900000	1464600000	14113000000	645870000	2882700000	3057800000	1566500000	1901100000	906390000	13960000000	11	25	15	16	15	9	4	14	15	19
Q91YE6;E9QKZ2;E0CXB2;F6TLX3;E0CY46;F6UT58	Q91YE6;E9QKZ2;E0CXB2	Importin-9	Ipo9	746300000	3178600000	1683900000	1684900000	683860000	491880000	400730000	1149600000	1080000000	1252700000	946230000	564150000	8546000000	3048600000	228590000	1502300000	1626900000	1005000000	510860000	209980000	8331200000	4211200000	334280000	2863200000	1839400000	2003000000	1104600000	490370000	10575000000	328010000	2199100000	2016300000	1326900000	851070000	571820000	11030000000	10	22	16	19	10	6	6	18	12	17
Q8R0X7;D6REF7;D3YZT4;D3YY13;D3Z1Z3	Q8R0X7;D6REF7	Sphingosine-1-phosphate lyase 1	Sgpl1	4221100000	4169000000	7336100000	8283300000	5197300000	1506000000	3610200000	2422300000	4454800000	7970200000	3582200000	2090300000	18703000	1100800000	3321100000	3196800000	4569300000	6313400000	5202200000	2842900000	46282000	1133600000	2283900000	2266600000	5187200000	8128200000	4998500000	3866900000	14963000	4721200000	2801100000	6358700000	4581800000	7085000000	4514500000	86074000	22	22	23	33	35	16	23	18	20	27
Q9DCD0	Q9DCD0	6-phosphogluconate dehydrogenase, decarboxylating	Pgd	1161400000	4863500000	3744400000	2597300000	1651900000	2387000000	567870000	3001000000	2589400000	2421200000	2458400000	4016300000	14450000000	3903300000	395450000	3603500000	3578500000	2447800000	1536500000	2112000000	13166000000	4978400000	556710000	4173400000	4226300000	3569800000	3008700000	4618800000	16454000000	772620000	2968700000	4686200000	2585800000	4068900000	4066800000	14903000000	11	12	11	16	17	15	7	19	14	14
O35129;Q3V235;F6QPR1;F6Q8V7	O35129;Q3V235;F6QPR1	Prohibitin-2	Phb2	3532600000	55490000000	69414000000	14571000000	266600000	7619400	3563400000	34822000000	52108000000	11137000000	178640000	56294000	0	6532600000	3494900000	32096000000	53296000000	11460000000	224070000	186290000	56643000	7391400000	1520900000	46827000000	55093000000	14060000000	0	0	0	3086100000	42929000000	73448000000	6910000000	430890000	217000000	37107000	10	30	34	23	5	0	17	40	50	21
P17710-3;P17710;G3UVV4;P17710-4;P17710-2;D3YYR4;D3Z365;B4YB29;D3Z105	P17710-3;P17710;G3UVV4;P17710-4;P17710-2	Hexokinase-1;Hexokinase	Hk1	804240000	14965000000	21022000000	2793300000	247120000	74625000	384260000	5482000000	7555000000	1333900000	141760000	75435000	1086700000	975220000	310990000	3817300000	7963000000	1509100000	206990000	56369000	1391600000	1251400000	226030000	12362000000	13228000000	1936800000	132930000	79135000	1256800000	363910000	8263400000	13011000000	833520000	305650000	60318000	1685800000	13	40	43	25	3	0	8	37	43	16
Q8K0C4	Q8K0C4	Lanosterol 14-alpha demethylase	Cyp51a1	3790600000	4675900000	7071600000	8498800000	5266900000	3415900000	4131700000	2908900000	5338600000	11350000000	7767500000	3310800000	6402500	1678600000	2748200000	2176100000	3138200000	5590700000	4947600000	3725700000	41531000	1458600000	2069900000	2682300000	4404600000	11161000000	7426200000	6131500000	83913000	3306700000	2403500000	6435900000	4829600000	9253600000	5957100000	108480000	20	16	17	18	18	20	22	16	22	31
Q99LC5	Q99LC5	Electron transfer flavoprotein subunit alpha, mitochondrial	Etfa	3424600000	42600000000	52561000000	8867900000	511670000	297060000	1434600000	26168000000	32855000000	7234300000	452820000	85992000	1659300000	3974000000	1651700000	25610000000	37908000000	7474800000	205570000	121150000	2158100000	4965700000	1348500000	34454000000	35270000000	12426000000	1294000000	1771600000	6659600000	2699400000	28110000000	40968000000	5768800000	2168200000	1525300000	6799400000	12	28	34	18	3	0	15	34	34	25
P10711;E9PYD5;P10711-2;B7ZCS4;F6XMY4;Q810R3;Q9QVN7	P10711;E9PYD5;P10711-2	Transcription elongation factor A protein 1	Tcea1	4354700000	2073100000	1041700000	1138100000	1058700000	2807500000	3254800000	1102100000	715980000	1093300000	1285100000	2229000000	4648000000	2511000000	2975400000	1467000000	761520000	845700000	661330000	2098800000	4099500000	2839700000	2079300000	2687900000	1603900000	1460400000	1148600000	2425700000	4566900000	4818500000	1920900000	898770000	616520000	1565400000	3476400000	4890200000	28	15	10	13	14	25	25	14	9	13
Q6GT24;O08709;D3Z0Y2;Q8BG37;A0A0A6YXQ7	Q6GT24;O08709;D3Z0Y2	Peroxiredoxin-6	Prdx6	1122900000	4094100000	2845500000	2129500000	1666300000	509950000	414810000	3705700000	2386000000	1867200000	1392100000	907140000	19629000000	6223500000	455830000	4199000000	3202000000	2710000000	1346000000	716440000	17393000000	6776900000	318140000	3370400000	3695900000	5280100000	2796100000	817690000	20240000000	386120000	2683700000	5338800000	2616000000	4005300000	984540000	21001000000	8	15	11	15	15	4	8	20	18	15
Q6PDI5;Q6PDI5-2;A2ALV7;A2ALV6;A2ALV8;A2ALW1;A2ALV9	Q6PDI5;Q6PDI5-2;A2ALV7	Proteasome-associated protein ECM29 homolog	Ecm29;AI314180	199990000	726550000	675920000	520460000	546070000	3389300000	190850000	578980000	307500000	386030000	460230000	3309900000	3371900000	877720000	57957000	455800000	530230000	467150000	456390000	2952000000	2646500000	1026100000	20022000	847650000	670650000	893040000	684460000	5488800000	3438900000	112210000	386680000	976140000	462650000	722560000	4620800000	3653100000	5	10	7	8	9	33	3	10	6	6
P28667	P28667	MARCKS-related protein	Marcksl1	1714500000	14463000000	18920000000	21884000000	17519000000	9024000000	1472300000	11651000000	17238000000	19855000000	18584000000	11458000000	17914000000	10157000000	1212200000	15245000000	23871000000	23361000000	20271000000	15163000000	17638000000	13044000000	1505300000	17349000000	16056000000	19377000000	13222000000	11865000000	19371000000	1716000000	15908000000	19885000000	16490000000	21324000000	16470000000	15767000000	6	16	18	23	25	15	9	19	20	28
A0A0B4J1E2;Q9CSN1	A0A0B4J1E2;Q9CSN1	SNW domain-containing protein 1	Snw1	7094000000	2585100000	1023100000	983260000	1509600000	2167500000	3800500000	678740000	644660000	1442400000	2196500000	3187700000	844970000	1987300000	4466400000	1059200000	435000000	1241200000	1354800000	3437300000	1227100000	2234900000	5101600000	2021100000	577210000	2057900000	2716700000	3566600000	1183800000	7151100000	2711400000	844370000	984350000	3333100000	5246300000	1323900000	37	12	7	9	17	23	37	8	7	14
P62270;Q561N5;F6YVP7;S4R1N6	P62270;Q561N5;F6YVP7;S4R1N6	40S ribosomal protein S18	Rps18;Gm10260	4857500000	11487000000	15338000000	15161000000	19848000000	50771000000	3247700000	6049800000	10370000000	14086000000	20709000000	58177000000	13338000000	10678000000	3744300000	10039000000	11070000000	14412000000	13576000000	38229000000	12546000000	11480000000	1640100000	10452000000	13568000000	19114000000	26091000000	71944000000	11210000000	5704700000	9937300000	12716000000	13923000000	30328000000	76429000000	12406000000	11	11	14	12	18	32	9	12	16	18
P62814;Q91YH6;A0A0U1RNU9	P62814	V-type proton ATPase subunit B, brain isoform	Atp6v1b2	664020000	3569900000	4473600000	4390600000	2422600000	1499900000	280820000	1647200000	1717600000	2804800000	2006100000	1584600000	5453200000	2293700000	132230000	1954600000	2876300000	2796500000	1310300000	1069500000	5029600000	2942700000	69722000	3780500000	3368400000	6362300000	3140200000	1344700000	7803800000	256090000	2835200000	6164000000	3628100000	4899200000	2238200000	7458800000	9	17	20	18	19	9	6	16	14	18
Q6PFD9	Q6PFD9	Nuclear pore complex protein Nup98-Nup96;Nuclear pore complex protein Nup98;Nuclear pore complex protein Nup96	Nup98	13519000000	2904400000	445260000	128590000	56335000	32299000	11240000000	689720000	179960000	155540000	94301000	4240800	44053000	2541100000	10415000000	1843600000	132060000	195870000	87268000	32065000	43237000	2592800000	9870500000	1031400000	119210000	121980000	12950000	24435000	234910000	16550000000	2044400000	381510000	41782000	118350000	58644000	163780000	73	28	4	2	0	0	89	18	0	6
Q8R050;Q8R050-2;F7CE88	Q8R050;Q8R050-2	Eukaryotic peptide chain release factor GTP-binding subunit ERF3A	Gspt1	952690000	3185700000	1859300000	1477100000	826410000	647910000	425870000	1803000000	2170900000	1980500000	1366900000	924640000	10933000000	3482600000	192530000	1883500000	2004500000	2151500000	909820000	465910000	9493600000	4906800000	258970000	3970000000	1905600000	1880900000	1767500000	584590000	10328000000	581720000	2872400000	2559800000	1283200000	1725700000	740000000	10545000000	12	22	13	13	13	8	5	18	14	16
Q9CZD3	Q9CZD3	Glycine--tRNA ligase	Gars	707650000	4999400000	5741500000	2091400000	848460000	508210000	360840000	2788300000	3061900000	1654900000	1180700000	578090000	8752800000	4068600000	273530000	3874600000	3908600000	2427900000	642610000	266560000	8398300000	4431000000	165980000	4734400000	5790500000	2532800000	1056600000	601360000	11612000000	202900000	2723000000	7753000000	1859000000	1615100000	631470000	11152000000	5	19	18	14	8	3	6	25	23	17
P47757-2;A2AMW0;P47757-4;P47757;F7CAZ6;A0A0A0MQI9;F6YHZ8	P47757-2;A2AMW0;P47757-4;P47757;F7CAZ6;A0A0A0MQI9;F6YHZ8	F-actin-capping protein subunit beta	Capzb	1948700000	7526200000	7667400000	6462300000	4185700000	4264700000	836500000	4818400000	4108200000	3839200000	3305600000	3641600000	8940000000	3380200000	984670000	5459000000	5633100000	4659000000	2935900000	3203300000	8346000000	4343900000	510760000	7763400000	9457100000	9190800000	3484500000	5551600000	12364000000	968710000	6804200000	8284300000	2484100000	5609600000	6155800000	9816400000	13	22	21	20	19	20	7	17	16	18
Q5SWZ5;F6XZM9	Q5SWZ5		Mprip	592560000	2878700000	4130300000	2265500000	1055200000	1274200000	287790000	1445600000	1556400000	1623700000	1151900000	1076600000	156280000	365230000	222100000	2017200000	2276000000	1784900000	923270000	1102100000	285320000	394570000	70082000	2068100000	1942100000	1725200000	1044000000	1214900000	243140000	214470000	1404600000	2641900000	1178100000	2287800000	1530100000	406270000	7	23	34	32	23	21	3	22	23	25
Q9ER72;Q9ER72-2	Q9ER72;Q9ER72-2	Cysteine--tRNA ligase, cytoplasmic	Cars	470570000	1454900000	1464700000	1304200000	1204000000	2582700000	149260000	801980000	631700000	783130000	840610000	2120300000	3071600000	1055200000	56689000	951460000	776180000	920970000	684780000	1777500000	3277200000	1272900000	0	891250000	970540000	1150700000	1026600000	3085200000	3934200000	37528000	613560000	1463400000	648130000	1429900000	3241800000	3734300000	4	17	12	17	21	26	2	13	10	13
P47754;Q5DQJ3;D6RCW7;A0A0N4SVM0	P47754;Q5DQJ3;D6RCW7;A0A0N4SVM0	F-actin-capping protein subunit alpha-2	Capza2	1504600000	5336200000	5498500000	5389800000	3853400000	3268700000	738370000	2735500000	2900500000	3376600000	3797100000	3251900000	7036200000	1879200000	723590000	4396600000	5184100000	4710500000	2378700000	2913500000	5889300000	3381500000	629670000	6189300000	5043100000	7253400000	4349900000	2833700000	7509600000	807060000	4519000000	8355700000	3749400000	5018700000	2702200000	8238000000	10	20	20	21	20	19	7	20	17	17
Q05186	Q05186	Reticulocalbin-1	Rcn1	1630700000	3774100000	5911500000	4676900000	2180400000	1319100000	548940000	1607500000	5292400000	4558700000	2692600000	1340300000	2132200000	827890000	742420000	1613100000	4658000000	6172100000	2016400000	2149100000	1515400000	917490000	408960000	3248600000	5656400000	8298300000	4041300000	1282900000	2215200000	635470000	3305700000	6116200000	3389800000	4575000000	1713400000	2297500000	12	17	21	17	13	13	4	14	24	28
O89001	O89001	Carboxypeptidase D	Cpd	88913000	950430000	2098700000	3005600000	2691100000	2156400000	20855000	475080000	752550000	2757200000	2338700000	1677700000	0	42419000	0	244080000	837690000	2463100000	2141400000	1775700000	0	68423000	0	807730000	1357300000	5120600000	3725100000	3394200000	0	0	240730000	1664600000	2695300000	3813300000	4103400000	73963000	0	14	22	39	36	31	0	7	15	35
P58871;Z4YJL4	P58871;Z4YJL4	182 kDa tankyrase-1-binding protein	Tnks1bp1	359120000	669430000	944490000	1272300000	1767800000	2260300000	179030000	330510000	557930000	943450000	1134100000	1756600000	200110000	133580000	180140000	298510000	942400000	1064300000	835910000	2402200000	303510000	153550000	28245000	790210000	646730000	1095900000	1320900000	2292000000	332350000	278520000	614710000	1169300000	631370000	1907800000	2639300000	553400000	8	12	18	29	42	42	3	10	9	20
Q925I1;Q925I1-2;H3BK90;H3BKI6;V9GWS5;V9GWS6	Q925I1;Q925I1-2	ATPase family AAA domain-containing protein 3	Atad3	553850000	16469000000	23840000000	2557300000	8813900	12859000	511220000	8287700000	16408000000	2387500000	56617000	67952000	15407000	881890000	501950000	8192100000	16449000000	2083700000	10721000	94402000	43044000	1042700000	177850000	16334000000	23608000000	2725500000	20362000	0	0	579180000	13192000000	25133000000	1084300000	44785000	10864000	0	8	45	52	15	0	0	6	42	49	22
Q99LX0;A2A813;A2A815;A2A817;A2A816	Q99LX0;A2A813;A2A815	Protein deglycase DJ-1	Park7	2124500000	5899600000	4507800000	2624400000	1481200000	723200000	512940000	4719000000	3616500000	2900500000	1482400000	614600000	18424000000	6301900000	256620000	5191800000	4842900000	2777600000	2188200000	979030000	17296000000	7548800000	235480000	4997400000	4042000000	5248400000	2204300000	1606500000	22949000000	415220000	4125300000	6118200000	2311700000	2966800000	1181000000	23505000000	7	20	15	18	18	7	6	18	17	15
Q9ERG0;Q9ERG0-2	Q9ERG0;Q9ERG0-2	LIM domain and actin-binding protein 1	Lima1	398990000	3954500000	5401200000	2966700000	1104900000	1058000000	124120000	1486700000	1648000000	1015000000	800860000	815200000	781410000	318760000	78686000	1886000000	2365300000	1468100000	779630000	1496600000	1118100000	460920000	11697000	2225400000	1794500000	1710600000	1013900000	1515700000	1279000000	79176000	1413000000	2370100000	830780000	976620000	1681500000	1260900000	4	29	38	29	26	19	3	20	23	19
Q9Z103	Q9Z103	Activity-dependent neuroprotector homeobox protein	Adnp	14048000000	4735200000	1124800000	217180000	137420000	99292000	11851000000	1019500000	146860000	86017000	27071000	34207000	58259000	2694200000	12239000000	2030400000	115540000	103200000	22161000	21562000	62480000	3010900000	10551000000	735370000	119210000	55528000	69020000	29253000	30558000	19471000000	2137700000	453460000	80593000	117400000	130790000	72908000	75	40	11	3	2	1	76	20	2	1
P14131;A4FUS1	P14131;A4FUS1	40S ribosomal protein S16	Rps16	4636300000	8628300000	11328000000	17702000000	22299000000	50232000000	4283600000	8131700000	9228500000	12690000000	19133000000	51457000000	10831000000	10025000000	1895900000	6431600000	9592100000	12186000000	15591000000	38838000000	10414000000	10564000000	3337500000	11636000000	11539000000	15827000000	20024000000	53075000000	13960000000	3764000000	7513700000	13160000000	9876300000	24236000000	58736000000	9561100000	11	14	13	15	18	31	11	11	14	13
P32233;Q5NBZ3;F7BQ65	P32233;Q5NBZ3	Developmentally-regulated GTP-binding protein 1	Drg1	1079400000	2311000000	2935000000	3586200000	5224700000	12151000000	524840000	1219600000	2027300000	3157400000	4679200000	13134000000	1159300000	1116000000	721800000	1421900000	2601300000	3597600000	3672600000	11253000000	1170900000	1369500000	302400000	1781600000	2122600000	4136900000	6091100000	13458000000	1644200000	641850000	1785400000	2750100000	4490600000	10755000000	10149000000	1953800000	10	14	12	20	21	32	10	11	14	19
Q9Z2Q6	Q9Z2Q6	Septin-5	42618	7053400000	9768000000	13174000000	10427000000	5784500000	2883600000	4156300000	3255400000	5825400000	7753800000	3318300000	2133400000	336560000	1544500000	1516500000	5102100000	7630200000	6884600000	4247500000	2332800000	381310000	1817200000	1486000000	6464200000	7396700000	12114000000	5630200000	2148400000	735360000	1474600000	4607100000	13045000000	7932800000	5788300000	1593900000	818140000	16	19	27	29	23	15	13	17	23	26
S4R1W5;Q3ULB0;A0A0A6YY54;A0A0A6YXE2;S4R1I5;A0A0A6YWN4	S4R1W5;Q3ULB0		Rbm6	3121200000	1207300000	657710000	947490000	1028900000	2806000000	1565300000	281110000	338030000	1366200000	1647200000	2165600000	665580000	1000900000	1153100000	263190000	255350000	1453400000	976410000	2116100000	603280000	789970000	1027800000	2014800000	682370000	1122800000	1397200000	1688900000	521170000	2900800000	974410000	172700000	563750000	1934300000	3170800000	502490000	33	16	10	15	23	42	24	6	8	21
P32921-2;P32921	P32921-2;P32921	Tryptophan--tRNA ligase, cytoplasmic;T1-TrpRS;T2-TrpRS	Wars	1130300000	2713600000	1609900000	1332000000	1143300000	1703900000	551960000	1401400000	1225200000	2692100000	2773600000	1621900000	4633700000	2269100000	319300000	1583700000	1530000000	2423400000	1633000000	1194200000	4634900000	3151400000	377260000	3956700000	2868200000	3230700000	2337700000	1042400000	7611300000	674470000	3050100000	2796700000	1544000000	1863300000	633450000	6054900000	14	18	12	14	19	18	7	16	14	21
Q9CQF9;F7CIP8;D3Z275;A0A0N4SWD3	Q9CQF9	Prenylcysteine oxidase	Pcyox1	3895000000	3219500000	4994000000	5137400000	3005700000	1529700000	1911500000	1041900000	1956500000	3644500000	2278600000	873670000	0	536800000	1897700000	941990000	2518100000	3409700000	1422300000	1682700000	0	797430000	2394700000	1800500000	3369500000	3671200000	2858400000	1607400000	0	3262400000	1367500000	3254300000	2647400000	3675000000	2353800000	8013900	26	14	21	32	26	21	18	15	21	24
Q9DCN2;Q9DCN2-2;F2Z456;A0A0A0MQM3	Q9DCN2;Q9DCN2-2;F2Z456;A0A0A0MQM3	NADH-cytochrome b5 reductase 3;NADH-cytochrome b5 reductase 3 membrane-bound form;NADH-cytochrome b5 reductase 3 soluble form;NADH-cytochrome b5 reductase	Cyb5r3	4712700000	13382000000	19743000000	10416000000	6020900000	3800800000	3735300000	6035300000	11371000000	7686200000	5080700000	2704500000	8967200	1873300000	3482500000	6252000000	11372000000	6332400000	3275800000	3211400000	96213000	2544000000	3342800000	16799000000	20425000000	13847000000	7135600000	4199700000	99416000	6132300000	15727000000	23061000000	5372800000	10718000000	6516300000	185760000	20	25	23	23	19	13	22	24	24	25
Q91WM1;Q91WM1-2;A2BH82;A2BH83	Q91WM1;Q91WM1-2	Spermatid perinuclear RNA-binding protein	Strbp	12658000000	3838600000	1203100000	1445900000	2373200000	6126100000	6263600000	428310000	257810000	653850000	1555700000	4633300000	253620000	1456800000	7053300000	1047900000	176590000	399360000	1857300000	4476300000	442360000	2001200000	6774300000	997580000	381910000	1317400000	2163800000	7542900000	1742500000	14795000000	1166700000	174820000	730100000	3213500000	8030800000	508740000	51	20	8	18	26	39	39	8	1	11
P62751;Q5M9M5;D3YTY6	P62751;Q5M9M5	60S ribosomal protein L23a	Rpl23a	4784100000	8018400000	10317000000	11692000000	16730000000	40977000000	3790100000	5971200000	8626100000	14715000000	18215000000	52070000000	12363000000	7405300000	3824200000	6697500000	9444700000	13010000000	17330000000	48002000000	11315000000	7432300000	3615800000	9527000000	11727000000	14152000000	21175000000	55566000000	13135000000	4075100000	9192500000	11718000000	6884800000	30701000000	59872000000	10771000000	7	7	7	13	21	33	10	12	13	18
Q9Z1D1;Q544H0	Q9Z1D1;Q544H0	Eukaryotic translation initiation factor 3 subunit G	Eif3g	1224300000	2778300000	2239700000	3724500000	4092400000	13203000000	374120000	1471600000	1877700000	2948500000	4010400000	17175000000	4557700000	2162800000	239360000	1659600000	1967300000	2573800000	3232900000	17076000000	4937200000	2663200000	234970000	2272800000	2307100000	3530700000	3951600000	19522000000	5271200000	457710000	2033600000	2549100000	2272100000	6330600000	20843000000	5759100000	10	12	14	14	17	22	3	14	13	19
O08663;Q58E65;Q3UI33;Q3TMN1;M0QWM9;M0QW69;M0QWX0	O08663;Q58E65;Q3UI33;Q3TMN1;M0QWM9	Methionine aminopeptidase 2;Methionine aminopeptidase	Metap2	1315000000	1528300000	1166800000	1137500000	1673200000	8101800000	705660000	686210000	673040000	669190000	1234900000	7833900000	2500300000	1131100000	629930000	761290000	1012700000	726960000	918630000	6535400000	2496900000	1385700000	421190000	1945000000	791260000	1209600000	1432400000	6793100000	3486900000	739130000	1146600000	3728600000	634960000	1908100000	5464300000	3359200000	14	14	12	14	22	47	9	9	8	7
Q03141;Q03141-3;Q03141-2	Q03141;Q03141-3;Q03141-2	MAP/microtubule affinity-regulating kinase 3	Mark3	339410000	2038300000	3118400000	2522100000	2066000000	2821800000	263860000	925760000	1264400000	1589100000	1957900000	2286600000	469920000	486530000	106310000	1165000000	1527800000	1793400000	1353900000	2940600000	533850000	611700000	175890000	1978800000	1824100000	2828900000	2308600000	4360600000	172700000	323850000	1151300000	2053500000	1692500000	3206300000	4528100000	374620000	4	16	19	24	29	34	4	12	17	24
P15208	P15208	Insulin receptor;Insulin receptor subunit alpha;Insulin receptor subunit beta	Insr	205220000	1411400000	2813900000	3561500000	2115700000	1303400000	104420000	944220000	1316900000	2605500000	2965600000	1103700000	8076500	114030000	23743000	832210000	1897500000	2710500000	2160700000	1695100000	6140500	158230000	14919000	850830000	1906300000	4847900000	3134700000	1650200000	0	23623000	710450000	1919100000	1905700000	4258900000	3131800000	92743000	1	13	19	33	30	22	1	17	24	32
P43247;Q3TZI5;G3UXD8;G3UWZ8	P43247;Q3TZI5	DNA mismatch repair protein Msh2	Msh2	2836500000	2025200000	858480000	605050000	598070000	970970000	2593800000	552430000	434860000	851890000	868270000	1016200000	4112900000	1843200000	1900100000	733850000	148820000	407630000	309230000	501570000	4306500000	2114600000	1830900000	1018900000	386170000	564550000	431980000	1014900000	4172000000	3655500000	945070000	272250000	336240000	380040000	640740000	3886200000	26	19	8	12	13	11	29	12	8	14
Q62417	Q62417	Sorbin and SH3 domain-containing protein 1	Sorbs1	170540000	1960500000	3466900000	2330900000	1081400000	779870000	145670000	1569100000	1568900000	1383800000	913270000	565830000	217590000	446250000	58140000	1571900000	1902700000	1740400000	644610000	801540000	317260000	310230000	44049000	2403100000	2403300000	1968900000	1217100000	851750000	197430000	112430000	1232400000	2740300000	1185800000	1282800000	1011100000	411620000	3	21	35	38	21	10	2	28	25	28
E9PWG6	E9PWG6		Ncapg	1548300000	990750000	613780000	601050000	783120000	2740400000	1580100000	498790000	350160000	622040000	856830000	3270900000	828710000	1143900000	1260500000	640330000	390220000	417940000	513070000	2419100000	1436200000	1226500000	982470000	1285100000	1238000000	1201100000	1183400000	4882200000	1448200000	1858300000	969220000	908330000	554390000	1421800000	5460800000	1612100000	20	9	4	9	16	30	25	8	9	16
P18872-2	P18872-2	Guanine nucleotide-binding protein G(o) subunit alpha	Gnao1	561300000	10229000000	20003000000	26109000000	19964000000	10176000000	614280000	5313900000	6165100000	12434000000	12407000000	8301100000	754900000	2197500000	846240000	8415500000	11285000000	15566000000	14172000000	11346000000	546260000	3485700000	455890000	10390000000	15602000000	26811000000	19950000000	17337000000	1093200000	903440000	7485200000	20703000000	13783000000	23552000000	19837000000	1368400000	6	14	15	27	24	16	5	17	19	22
Q9D8W5;B1AT36;Q3TRH2	Q9D8W5;B1AT36;Q3TRH2	26S proteasome non-ATPase regulatory subunit 12	Psmd12	1090200000	2967000000	2331100000	1579000000	1383300000	6388300000	451700000	1560300000	1177600000	1179000000	1501500000	7355700000	9711600000	3114900000	169050000	1985600000	1688300000	1142700000	1261600000	7181300000	8668400000	3950800000	604410000	3014000000	2004200000	2001400000	1598900000	11819000000	10041000000	1037900000	2309500000	2276000000	1398800000	2351700000	9195300000	8860200000	14	17	13	15	17	28	7	10	12	12
P28271	P28271	Cytoplasmic aconitate hydratase	Aco1	503520000	2765200000	1912200000	1297600000	890370000	670480000	106230000	1741800000	780560000	1005100000	736320000	560710000	8434400000	2253800000	0	1875800000	1578600000	1196400000	606230000	350190000	7882900000	3017300000	46179000	1704500000	1254100000	2163400000	1340600000	575600000	8449700000	47790000	1300300000	2743100000	1015700000	1215000000	490840000	9979400000	7	16	18	14	14	5	4	20	9	17
Q9Z2I9	Q9Z2I9	Succinyl-CoA ligase [ADP-forming] subunit beta, mitochondrial	Sucla2	1063600000	22588000000	33940000000	5134800000	46165000	0	1178100000	16760000000	25196000000	4595100000	43475000	0	18849000	2067700000	1206300000	17062000000	27751000000	5568800000	67314000	10163000	16312000	2481100000	1081200000	26254000000	32851000000	6916000000	14760000	0	0	2141500000	29903000000	42243000000	2673800000	103330000	0	6391400	9	40	37	20	1	0	13	41	44	22
O55142;Q6ZWX1	O55142;Q6ZWX1	60S ribosomal protein L35a	Rpl35a	2991000000	7181400000	10260000000	9634400000	12023000000	34796000000	1628300000	2232800000	3113300000	4339600000	6593800000	32146000000	4425500000	2450100000	1088300000	2918400000	3781800000	5624700000	5346600000	19283000000	3289800000	3702400000	1765700000	7286800000	9181500000	10101000000	10670000000	45131000000	3909400000	2514200000	3541800000	10281000000	6135600000	17028000000	48126000000	4117900000	10	13	13	13	20	39	11	10	10	15
P09055;P09055-2	P09055;P09055-2	Integrin beta-1	Itgb1	2630200000	2576200000	4098900000	4570300000	3020400000	1922800000	1243000000	2226000000	3046700000	4898700000	4796000000	2248200000	42149000	740710000	810760000	2211800000	2909300000	3368900000	2236900000	3132200000	66809000	779720000	868650000	1790400000	2827500000	5815600000	3543400000	2620000000	7707100	1464300000	1528200000	4245900000	3413800000	5955400000	3131100000	27418000	21	17	23	21	29	19	14	18	22	25
[truncated: 8,437 more rows]
[truncated: 26 more columns]

## Sheet: Mouse neuron LFQ maps data
Protein IDs	Majority protein IDs	Protein names	Gene names	Total MSMS	LFQ intensity MC_Map1_01K	LFQ intensity MC_Map1_03K	LFQ intensity MC_Map1_06K	LFQ intensity MC_Map1_12K	LFQ intensity MC_Map1_24K	LFQ intensity MC_Map1_80K	LFQ intensity MC_Map2_01K	LFQ intensity MC_Map2_03K	LFQ intensity MC_Map2_06K	LFQ intensity MC_Map2_12K	LFQ intensity MC_Map2_24K	LFQ intensity MC_Map2_80K	LFQ intensity MC_Map3_01K	LFQ intensity MC_Map3_03K	LFQ intensity MC_Map3_06K	LFQ intensity MC_Map3_12K	LFQ intensity MC_Map3_24K	LFQ intensity MC_Map3_80K	LFQ intensity MC_Map4_01K	LFQ intensity MC_Map4_03K	LFQ intensity MC_Map4_06K	LFQ intensity MC_Map4_12K	LFQ intensity MC_Map4_24K	LFQ intensity MC_Map4_80K	LFQ intensity MC_Map5_01K	LFQ intensity MC_Map5_03K	LFQ intensity MC_Map5_06K	LFQ intensity MC_Map5_12K	LFQ intensity MC_Map5_24K	LFQ intensity MC_Map5_80K	MS/MS count MC_Map1_01K	MS/MS count MC_Map1_03K	MS/MS count MC_Map1_06K	MS/MS count MC_Map1_12K	MS/MS count MC_Map1_24K	MS/MS count MC_Map1_80K	MS/MS count MC_Map2_01K	MS/MS count MC_Map2_03K	MS/MS count MC_Map2_06K	MS/MS count MC_Map2_12K	MS/MS count MC_Map2_24K	MS/MS count MC_Map2_80K	MS/MS count MC_Map3_01K	MS/MS count MC_Map3_03K	MS/MS count MC_Map3_06K
[truncated: 9,201 more rows]
[truncated: 15 more columns]

[truncated: 2 more sheets: Marker proteins with norm data, Notes]
