# Supplementary material for: A Mass Spectrometry-Based Approach for Mapping Protein Subcellular Localization Reveals the Spatial Proteome of Mouse Primary Neurons
Source: Cell Rep. 2017 Sep 12;20(11):2706–18. doi: 10.1016/j.celrep.2017.08.063 (PMC5775508; doi:10.1016/j.celrep.2017.08.063)
Supplement: Table S4. The Mouse Spatial Proteome (Protein Subcellular Localization Predictions, Copy Numbers, and Cellular Concentrations for More Than 9,000 Proteins), Related to Figure 5 [file mmc4.xlsx]

## Sheet: Mouse Neuron Spatial Proteome
Lead gene name	Canonical lead protein ID	Majority protein IDs	Protein names	Marker protein?	Prediction	SVM score	Prediction confidence class	Subcellular distribution	Median copy number	Max copy number	Min copy number	Abundance percentile (copy numbers)	Median cellular concentration [nM]	Max cellular concentration [nM]	Min cellular concentration [nM]	ppm of total cell mass	Average Nuclear Fraction	Average Membrane	Average Cytosol Fraction	MSMS count	MW (kD)
Slc20a2	Q80UP8	Q80UP8	Sodium-dependent phosphate transporter 2		Plasma membrane	2.79124	High	Mostly Organellar	791.53	1059.57	716.367	0.204	3.15179	3.69508	2.65778	1.08407	0	1	0	63	70.865
Vcam1	P29533	P29533;Q3UPN1	Vascular cell adhesion protein 1		Plasma membrane	2.75123	High	Mostly Organellar	1965.36	3147.97	1503.74	0.31	7.82586	10.9781	5.579	3.08874	0.00818845	0.991812	0	149	81.317
Sh3bp4	Q921I6	Q921I6	SH3 domain-binding protein 4		Plasma membrane	2.72706	High	Mostly Organellar	2284.84	3530.99	1647.53	0.327	9.09798	12.3138	6.11246	4.75056	0.0314754	0.814504	0.15402	165	107.58
Abcg2	Q7TMS5	Q7TMS5;S4R2E1;A0A0R4J0B6;D3Z150	ATP-binding cassette sub-family G member 2		Plasma membrane	2.6891	High	Mostly Organellar	3181.97	4840.6	1806.43	0.37	12.4001	16.8808	6.99724	4.48787	0.155231	0.844769	0	136	72.977
Sirpa	Q6P6I8	Q6P6I8;E0CYM8;P97797-2;P97797;A0A0R4J1Z7	Tyrosine-protein phosphatase non-receptor type substrate 1		Plasma membrane	2.55852	High	Mostly Organellar	5466.92	6262.3	3856.15	0.446	20.7247	21.8388	15.7844	5.91536	0.0785672	0.865873	0.0555598	161	55.986
Ncam2	O35136	O35136;O35136-2	Neural cell adhesion molecule 2		Plasma membrane	2.5347	High	Mostly Organellar	2131.52	3894.76	1735.25	0.32	8.00701	15.0864	6.5126	3.83954	0	1	0	138	93.203
Lrrc8a	Q80WG5	Q80WG5	Volume-regulated anion channel subunit LRRC8A	Plasma membrane	Plasma membrane	2.48915	High	Mostly Organellar	3862.96	4506.17	2882.92	0.396	14.1978	16.7183	11.8007	7.02671	0.106835	0.893165	0	212	94.118
Daam1	Q8BPM0	Q8BPM0;Q8BPM0-2;Q8BPM0-3	Disheveled-associated activator of morphogenesis 1		Plasma membrane	2.42697	High	Mostly Organellar	3894.88	5832.24	2971.24	0.397	15.509	20.339	11.0235	9.28672	0.00459187	0.984178	0.0112306	285	123.37
Rap2b	P61226	P61226;Q6ZWR0	Ras-related protein Rap-2b		Plasma membrane	2.40104	High	Mostly Organellar	7305.44	9731.34	5266.96	0.489	26.2777	37.6946	21.5593	2.89497	0.0127698	0.98723	0	81	20.504
C2cd5	Q7TPS5	Q7TPS5;E9Q026;A0A0N4SW93;Q7TPS5-2;Q7TPS5-3	C2 domain-containing protein 5		Plasma membrane	2.34421	High	Organellar with Cytosolic pool	3497.69	5773.97	2235.53	0.383	13.215	22.3656	8.29403	7.54809	0.0251522	0.540611	0.434237	153	111.66
Flot1	O08917	O08917;Q540I4;G3UYU4	Flotillin-1		Plasma membrane	2.33513	High	Mostly Organellar	26532.3	39449.4	20729.8	0.683	105.649	137.574	76.9093	24.3638	0.0431472	0.951556	0.00529696	401	47.513
Cadm3	Q99N28	Q99N28;K4DI58	Cell adhesion molecule 3		Plasma membrane	2.13678	High	Mostly Organellar	15009.1	21538.2	13637.6	0.596	56.8985	75.1112	55.823	12.4629	0.0593056	0.918146	0.0225481	248	42.964
Ptpra	Q91V35	Q91V35;P18052;P18052-2	Receptor-type tyrosine-protein phosphatase;Receptor-type tyrosine-protein phosphatase alpha		Plasma membrane	2.05748	High	Mostly Organellar	4677.09	5427.16	4073.26	0.423	17.7641	19.4892	16.1305	8.12098	0.0659269	0.934073	0	208	89.841
Itfg3	Q8C0Z1	Q8C0Z1	Protein ITFG3		Plasma membrane	2.04772	High	Mostly Organellar	1330.29	1709.96	1257.21	0.261	5.24303	5.96323	4.76098	1.55739	0.0243184	0.975682	0	77	60.575
Arhgap39	H7BX46	H7BX46;G3X932;P59281-2;P59281	Rho GTPase-activating protein 39		Plasma membrane	1.99948	High		2655.74	5368.76	742.519	0.345	9.76083	19.9186	3.03936	6.24545				129	121.68
Ror2	Q9Z138	Q9Z138;E9PUN5	Tyrosine-protein kinase transmembrane receptor ROR2;Tyrosine-protein kinase transmembrane receptor	Plasma membrane	Plasma membrane	1.97133	High	Mostly Organellar	1625.49	1735.36	1480.03	0.286	6.14144	6.43833	5.73291	3.29862	0.0224669	0.977533	0	134	105
Slc44a2	Q8BY89	Q8BY89-2;Q8BY89	Choline transporter-like protein 2		Plasma membrane	1.96337	High	Organellar with Cytosolic pool	5743.07	8068.19	5031.99	0.453	21.8091	29.9337	19.2942	8.87103	0.0418242	0.595245	0.362931	142	79.923
Ephb1	Q8CBF3	Q8CBF3;Q8CBF3-2	Ephrin type-B receptor 1		Plasma membrane	1.87562	High	Mostly Organellar	1168.78	1690.3	691.847	0.248	4.65394	5.89465	2.56681	2.48204	0.165525	0.834475	0	102	109.88
Rap2c	Q8BU31	Q8BU31	Ras-related protein Rap-2c		Plasma membrane	1.84366	High	Mostly Organellar	10362.4	12023.4	8740.45	0.54	40.3821	41.9298	33.8563	4.15463	0.0914121	0.895738	0.0128502	74	20.745
Igsf3	Q6ZQA6	Q6ZQA6;A0A0A6YX40	Immunoglobulin superfamily member 3		Plasma membrane	1.7084	High	Mostly Organellar	13675.6	20076.9	10883.3	0.582	54.455	70.015	40.3779	35.6045	0.0381116	0.925118	0.0367701	625	134.71
Rock1	P70335	P70335;P70335-2	Rho-associated protein kinase 1		Plasma membrane	1.67478	High	Organellar with Cytosolic pool	10354	14353.8	8427.16	0.54	41.2284	50.0568	31.2655	31.6512	0.0305306	0.421934	0.547535	511	158.17
Arhgap32	Q811P8	Q811P8;Q811P8-2	Rho GTPase-activating protein 32		Plasma membrane	1.66042	High		2265.5	2296.59	1310.33	0.326	8.22974	8.72222	5.36358	10.0582				179	229.72
Gnai1	B2RSH2	B2RSH2	Guanine nucleotide-binding protein G(i) subunit alpha-1		Plasma membrane	1.65041	High	Mostly Organellar	6863.56	9264.31	4864.94	0.479	27.33	32.3078	18.0493	5.3539	0.0234868	0.939915	0.0365978	88	40.361
Erbb2ip	Q80TH2	Q80TH2;Q80TH2-2;B7ZNX6;Q80TH2-1;B2RUJ2	Protein LAP2		Plasma membrane	1.64851	High	Mostly Organellar	5060.72	5582.13	3068.89	0.434	18.6	20.7102	12.5619	15.3802	0.0373103	0.932809	0.0298805	460	157.25
Dag1	Q62165	Q62165;Q544G5	Dystroglycan;Alpha-dystroglycan;Beta-dystroglycan	Plasma membrane	Plasma membrane	1.62886	High	Mostly Organellar	2707.13	3148.18	1817.22	0.349	10.2625	10.9788	7.43843	5.07001	0.0462411	0.842625	0.111134	119	96.904
Kiaa1549	Q68FD9	Q68FD9;D3YTS3	UPF0606 protein KIAA1549		Plasma membrane	1.60842	High	Mostly Organellar	2169.62	2738.29	1954.35	0.322	8.32132	9.54937	7.81539	8.77294	0.043603	0.856126	0.100271	241	209.22
Atp1b2	P14231	P14231;Q3UR55	Sodium/potassium-transporting ATPase subunit beta-2		Plasma membrane	1.59153	High		9767.29	11669.1	7713.99	0.531	35.1328	45.2007	31.5758	6.29434				83	33.344
Gnaz	O70443	O70443;Q542R8	Guanine nucleotide-binding protein G(z) subunit alpha		Plasma membrane	1.56797	High	Mostly Organellar	2137.38	3159.96	1289.04	0.32	8.51084	11.0199	4.78247	1.68742	0	1	0	66	40.849
Tmem237	A0A087WQC2	A0A087WQC2;Q3V0J1-3;Q3V0J1-2;Q3V0J1;A0A087WR42	Transmembrane protein 237		Plasma membrane	1.56395	High		7027.23	9597.24	5484.38	0.483	26.417	35.6066	21.4587	3.46609				86	25.521
Golga7	Q91W53	Q91W53;Q91W53-2	Golgin subfamily A member 7		Plasma membrane	1.5133	High	Mostly Organellar	9009.77	9647.96	7807.23	0.52	33.8517	34.2521	31.9574	2.74985	0.0585591	0.941441	0	69	15.792
Mpp7	G5E8S8	G5E8S8;Q8BVD5;Q8BVD5-2	MAGUK p55 subfamily member 7		Plasma membrane	1.51226	High		2681.16	5317.7	1040.54	0.347	9.85424	19.7291	4.25923	3.39615				103	65.54
Slc39a6	Q8C145	Q8C145;D3Z7N4	Zinc transporter ZIP6	Plasma membrane	Plasma membrane	1.51161	High	Mostly Organellar	4064.49	4925.5	3207.48	0.402	15.8201	17.2186	12.4242	6.78536	0.14232	0.85768	0	158	86.379
Nf2	P46662	P46662;P46662-2;F8WJ43	Merlin		Plasma membrane	1.48576	High	Mostly Organellar	6922.43	7488.98	4091.61	0.48	24.8999	29.0087	16.7482	9.33505	0.0193946	0.823924	0.156681	240	69.775
Tgfbr1	Q64729	Q64729-2;Q64729;E9Q418;Q9D5H8	TGF-beta receptor type-1;Receptor protein serine/threonine kinase		Plasma membrane	1.47294	High		3047.54	9319.86	2488.46	0.364	11.8762	32.5016	9.6391	3.28598				102	55.79
Arvcf	P98203	P98203;P98203-2;P98203-5;P98203-3;P98203-4	Armadillo repeat protein deleted in velo-cardio-facial syndrome homolog		Plasma membrane	1.47074	High	Mostly Organellar	21426.1	22847.6	16062.8	0.653	79.0648	84.0903	65.7499	43.5049	0.095758	0.892291	0.0119512	621	105.06
Fxyd6	Q9D164	Q9D164-2;Q9D164	FXYD domain-containing ion transport regulator 6		Plasma membrane	1.46304	High	Mostly Organellar	28239.8	52224.1	17244.2	0.692	110.05	182.123	66.7957	5.6232	0.0698708	0.901084	0.0290449	69	10.303
Epha3	Q8BRB1	Q8BRB1;P29319	Receptor protein-tyrosine kinase;Ephrin type-A receptor 3		Plasma membrane	1.45509	High	Mostly Organellar	4143	4873.76	3621.49	0.406	15.1529	18.8786	14.3377	8.81097	0.0262958	0.964654	0.0090503	258	110.04
Cltb	Q6IRU5	Q6IRU5-2	Clathrin light chain B	Large Protein Complex	Plasma membrane	1.4249	High	Organellar with Cytosolic pool	112106	123385	96297.7	0.844	425.679	453.223	373.011	50.2099	0.0174606	0.123198	0.859341	137	23.174
Ptprf	A2A8L5	A2A8L5;F6S1X8	Receptor-type tyrosine-protein phosphatase F		Plasma membrane	1.42383	High	Mostly Organellar	6027.22	9858.98	4554.89	0.46	23.488	34.3816	17.6434	24.6357	0.103307	0.861789	0.034904	644	211.49
Ano6	Q6P9J9	Q6P9J9	Anoctamin-6	Plasma membrane	Plasma membrane	1.41954	High	Mostly Organellar	1496.82	2221.6	1291.49	0.275	5.67434	7.74749	5.28648	3.07366	0.133618	0.866382	0	106	106.25
Rab33a	P97950	P97950;Q3SXA7	Ras-related protein Rab-33A		Plasma membrane	1.40948	High		14528.2	17216.2	10128.4	0.591	52.2577	66.6873	41.4586	7.45196				69	26.54
Got1	P05201	P05201	Aspartate aminotransferase, cytoplasmic		Plasma membrane	1.38493	High	Mostly Cytosolic	234088	247276	208942	0.904	842.013	1012.18	809.341	209.229	0.0129489	0.0301151	0.956936	223	46.247
Adgrl1	H7BX15	H7BX15;Q80TR1;E9Q3V9;E9Q9Q9;Q80TR1-2	Latrophilin-1		Plasma membrane	1.37524	High	Mostly Organellar	1990.53	2485.19	1781.48	0.312	7.7334	8.96713	6.71033	6.24299	0.0747032	0.918552	0.00674514	235	162.28
Fyn	P39688	P39688;D3YZ57	Tyrosine-protein kinase Fyn;Non-specific protein-tyrosine kinase	Plasma membrane	Plasma membrane	1.37265	High	Mostly Organellar	4302.11	7074.07	3714.2	0.41	17.1306	24.6697	13.78	5.04478	0.0474664	0.917738	0.0347955	153	60.674
Jam3	Q9D8B7	Q9D8B7;E9Q769	Junctional adhesion molecule C		Plasma membrane	1.36612	High	Mostly Organellar	16229.3	28145.2	8487.5	0.608	59.6485	104.421	34.7419	10.9269	0.0938117	0.858836	0.047352	159	34.837
Bsg	P18572	P18572;K3W4Q8;P18572-2;J3QP71	Basigin	Plasma membrane	Plasma membrane	1.35967	High	Mostly Organellar	49153.3	59940.7	42775.5	0.762	195.724	222.385	149.173	40.3207	0.137536	0.815781	0.046683	231	42.444
Cadm2	Q8BLQ9	Q8BLQ9;G3UZM4;Q8BLQ9-3;Q8BLQ9-2	Cell adhesion molecule 2		Plasma membrane	1.35157	High	Mostly Organellar	4129.25	6005.99	2984.66	0.405	16.2892	21.3403	11.0734	3.79536	0.018441	0.970789	0.0107703	139	47.558
Celsr1	O35161	O35161	Cadherin EGF LAG seven-pass G-type receptor 1		Plasma membrane	1.32087	High	Mostly Organellar	2054.07	2626.98	1714.88	0.316	8.0047	9.16118	6.64264	13.1192	0.0424986	0.920696	0.0368056	427	330.47
Cd99l2	Q8BIF0	Q8BIF0;I7HJQ8;A2AP74;Q8BIF0-2	CD99 antigen-like protein 2		Plasma membrane	1.31486	High	Organellar with Cytosolic pool	9190.11	43519.5	6855.94	0.522	34.839	151.768	28.0635	4.52261	0.0339597	0.704089	0.261951	87	25.463
Dlg4	Q62108	Q62108;Q62108-3;Q62108-2	Disks large homolog 4		Plasma membrane	1.30552	High	Organellar with Cytosolic pool	17186.5	17952.4	10949.6	0.618	62.0781	68.961	44.8203	26.7291	0.0323363	0.147275	0.820389	169	80.471
Ralb	Q9JIW9	Q9JIW9;F6QC68	Ras-related protein Ral-B		Plasma membrane	1.30242	High	Mostly Organellar	20937.1	26798	13347	0.648	75.4338	103.463	54.6333	9.44805	0.102256	0.870074	0.0276696	100	23.349
Camkv	Q3UHL1	Q3UHL1;A0A0A6YW88	CaM kinase-like vesicle-associated protein		Plasma membrane	1.2985	High	Organellar with Cytosolic pool	6667.38	10435.3	3935.62	0.475	26.5488	36.3914	14.6015	7.0639	0.0411491	0.611881	0.34697	209	54.819
Rap2a	Q80ZJ1	Q80ZJ1;Q80ZJ1-2	Ras-related protein Rap-2a		Plasma membrane	1.2862	High	Mostly Organellar	35942.3	37510.8	33297.6	0.723	133.587	141.796	130.813	14.3389	0.107145	0.856201	0.0366536	161	20.642
Grtp1	Q9D3N8	Q9D3N8;Q9D3N8-2;Q9D3N8-3;Q9D3N8-4	Growth hormone-regulated TBC protein 1		Plasma membrane	1.27728	High	Organellar with Cytosolic pool	5689.07	9242.05	1293.3	0.451	22.6533	32.2302	4.79827	4.46709	0	0.468822	0.531178	59	40.628
Vldlr	P98156	P98156;F8WGI9;Q91YY0;F8WIN7;F6RKS4	Very low-density lipoprotein receptor		Plasma membrane	1.27551	High	Mostly Organellar	843.317	1040.25	663.082	0.212	3.18622	4.02943	2.46009	1.57072	0	0.911305	0.0886949	75	96.372
Aplp2	Q60709	Q60709;Q06335;Q06335-2	Amyloid-like protein 2		Plasma membrane	1.27321	High	Mostly Organellar	592.554	660.957	423.124	0.177	2.22591	2.48065	1.63898	0.976259	0.021347	0.978653	0	54	85.247
Ddr1	Q03146	Q03146;Q03146-2;G3UXE5	Epithelial discoidin domain-containing receptor 1	Plasma membrane	Plasma membrane	1.25599	High	Mostly Organellar	1417.03	2315.12	1111.44	0.269	5.28138	8.58929	4.42408	2.77042	0.0834158	0.916584	0	94	101.16
Prom1	Q8R056	Q8R056;G5E8G5;O54990;Q8CDK8;A0A0G2JDH9;G3X9J8;A0A0G2JE50;A0A0R4J0B0;O54990-6;O54990-3;O54990-2;O54990-4;O54990-5	Prominin-1		Plasma membrane	1.23883	High	Mostly Organellar	3305.95	4226.49	2346.08	0.377	12.5326	14.7392	9.60322	6.03644	0.0877386	0.901396	0.0108651	158	94.477
Cd47	Q61735	Q61735-2	Leukocyte surface antigen CD47	Plasma membrane	Plasma membrane	1.23708	High	Mostly Organellar	9337.78	11549.2	5573.86	0.525	33.5879	44.7362	22.8155	6.37344	0.0747808	0.867686	0.0575331	73	35.316
Tmem2	Q5FWI3	Q5FWI3	Transmembrane protein 2		Plasma membrane	1.23223	High	Mostly Organellar	5289.14	5671.74	4088.83	0.441	19.4395	21.0427	16.7368	15.7217	0.0564255	0.925165	0.01841	399	153.8
Flot2	Q60634	Q60634	Flotillin-2		Plasma membrane	1.23054	High	Mostly Organellar	30763.3	40396.8	26899.7	0.703	117.529	140.877	108.414	27.966	0.0388418	0.954094	0.00706421	391	47.037
Nrxn1	Q9CS84	Q9CS84;E0CY11;Q9CS84-4;Q9CS84-3;Q9CS84-2;Q9CS84-5	Neurexin-1		Plasma membrane	1.22785	High	Mostly Organellar	1710.87	2597.94	893.794	0.292	6.66725	9.05991	3.46213	5.4945	0.058244	0.881392	0.0603643	146	166.17
Pip5k1c	F8WHW6	F8WHW6;O70161;O70161-3;O70161-2	Phosphatidylinositol 4-phosphate 5-kinase type-1 gamma		Plasma membrane	1.20833	High	Organellar with Cytosolic pool	5345.91	9329.14	5110.62	0.443	20.833	32.5339	19.7961	7.80213	0.0200626	0.449632	0.530306	113	75.515
Atp2b1	G5E829	G5E829	Plasma membrane calcium-transporting ATPase 1	Plasma membrane	Plasma membrane	1.20423	High	Mostly Organellar	17523.4	26565.3	15195.1	0.62	69.7766	92.6425	56.375	45.6359	0.0735093	0.901452	0.0250388	775	134.75
Tmem30a	Q8VEK0	Q8VEK0;D3YVV1	Cell cycle control protein 50A		Plasma membrane	1.19879	High		5960.69	7439.77	4941.73	0.458	22.9089	26.4262	19.3219	4.73014				102	41.06
Ephb2	P54763	P54763;P54763-4;P54763-2	Ephrin type-B receptor 2		Plasma membrane	1.1849	High	Mostly Organellar	12635.1	16536	11803	0.568	48.9497	57.6667	46.2611	26.8371	0.0549791	0.879468	0.0655526	454	109.9
Pag1	Q3U1F9	Q3U1F9;A6H659	Phosphoprotein associated with glycosphingolipid-enriched microdomains 1		Plasma membrane	1.18218	High	Mostly Organellar	13034.5	15918.5	10746.2	0.574	51.9019	55.5134	39.8693	11.7263	0.0692455	0.879956	0.0507983	240	46.549
Gng7	Q61016	Q61016;Q3UGN1;G3X9Q2;D3Z483	Guanine nucleotide-binding protein G(I)/G(S)/G(O) subunit gamma-7;Guanine nucleotide-binding protein subunit gamma		Plasma membrane	1.17782	High		18955.1	110335	13405.9	0.631	75.4773	384.775	49.737	2.74008				58	7.4796
Nrcam	Q810U4	Q810U4;Q810U4-2;Q810U4-3	Neuronal cell adhesion molecule		Plasma membrane	1.17413	High	Organellar with Cytosolic pool	6199.88	9460.84	4820.16	0.463	24.6873	32.9932	17.8832	16.5979	0.0302991	0.65879	0.31091	362	138.52
Epn2	Q8CHU3	Q8CHU3	Epsin-2		Plasma membrane	1.17245	High	Organellar with Cytosolic pool	8016.06	12342.7	6688.4	0.503	28.8337	47.8097	27.3777	9.8332	0.0359644	0.599294	0.364742	197	63.471
Cnnm3	Q32NY4	Q32NY4;Q32NY4-2	Metal transporter CNNM3	Plasma membrane	Plasma membrane	1.16916	High	Mostly Organellar	2598.81	2926.92	2341.47	0.343	9.62168	11.7873	8.7015	3.83118	0.0359273	0.964073	0	127	76.278
Ddah1	Q9CWS0	Q9CWS0;D3YU15	N(G),N(G)-dimethylarginine dimethylaminohydrolase 1		Plasma membrane	1.14839	High	Mostly Cytosolic	656990	662128	501124	0.954	2373.16	2687.58	1941.12	398.459	0.00933869	0.0525738	0.938087	373	31.381
Pacsin3	Q99JB8	Q99JB8;Q543N7	Protein kinase C and casein kinase II substrate protein 3		Plasma membrane	1.14777	High	Mostly Organellar	4708.03	5224.26	4398.93	0.424	18.1298	18.6584	17.0393	4.4207	0.0689463	0.910266	0.0207874	133	48.584
Xpr1	Q9Z0U0	Q9Z0U0;D3Z2B4;Q9Z0U0-2	Xenotropic and polytropic retrovirus receptor 1	Plasma membrane	Plasma membrane	1.13523	High	Mostly Organellar	5275.02	5639.23	3689.66	0.44	19.3876	20.922	15.1029	8.33432	0.069636	0.930364	0	197	81.75
Mrc2	Q64449	Q64449;A2AAA9	C-type mannose receptor 2		Plasma membrane	1.11825	High	Mostly Organellar	653.123	799.896	465.454	0.185	2.40047	2.96768	1.90525	2.10888	0	0.958751	0.0412492	92	167.07
Podxl	Q9R0M4	Q9R0M4;Q791G4	Podocalyxin		Plasma membrane	1.10909	High		14150.5	17212.6	11580.8	0.587	52.0084	63.8601	47.4039	14.601				185	53.389
Dcun1d3	Q8K0V2	Q8K0V2;D3YWG7	DCN1-like protein 3;DCN1-like protein		Plasma membrane	1.10151	High	Mostly Organellar	1668.49	3395.21	1384.15	0.289	6.64375	11.8403	5.1353	1.1105	0	0.989411	0.0105885	78	34.438
Igf1r	Q60751	Q60751;E9QNX9	Insulin-like growth factor 1 receptor;Insulin-like growth factor 1 receptor alpha chain;Insulin-like growth factor 1 receptor beta chain;Tyrosine-protein kinase receptor	Plasma membrane	Plasma membrane	1.09917	High	Mostly Organellar	6746.16	10036.3	6561.83	0.476	26.4829	35.0001	25.0479	20.3121	0.114025	0.871839	0.0141359	459	155.79
Ubxn6	Q99PL6	Q99PL6;Q99PL6-2	UBX domain-containing protein 6		Plasma membrane	1.09901	High	Organellar with Cytosolic pool	23846.4	31910	23232	0.669	94.06	111.281	87.8392	22.9492	0.00728419	0.222043	0.770673	173	49.795
Rgs12	Q8CGE9	Q8CGE9;E9Q652;E9Q1K7;D3Z0G6;D3Z0G7;D3Z0G5	Regulator of G-protein signaling 12		Plasma membrane	1.08926	High	Organellar with Cytosolic pool	2166.99	3111.8	1417.91	0.322	8.62873	10.8519	5.26059	6.26705	0.0163382	0.575537	0.408125	207	149.64
Acta1	P68134	P68134;P68033;Q497E4;P62737;P63268;Q3UJ36;D3YZY0;D3Z2K3	Actin, alpha skeletal muscle;Actin, alpha cardiac muscle 1;Actin, aortic smooth muscle;Actin, gamma-enteric smooth muscle		Plasma membrane	1.07207	High		1.63031e+06	1.76855e+06	1.52773e+06	0.981	6294.12	6560.89	5668.02	1324.96				269	42.051
Smpd3	Q9JJY3	Q9JJY3	Sphingomyelin phosphodiesterase 3		Plasma membrane	1.0545	High	Mostly Organellar	3509.59	3988.11	3038.74	0.384	12.9405	15.448	11.8374	4.82915	0	0.806534	0.193466	131	71.196
Kiaa1109	A2AAE1	A2AAE1;A2AAE1-3;A2AAE1-6;A2AAE1-2;A2AAE1-4	Uncharacterized protein KIAA1109		Plasma membrane	1.05242	High	Mostly Organellar	226.759	244.809	192.164	0.101	0.867642	0.885582	0.74435	2.43387	0.0262419	0.861568	0.11219	119	555.36
Yes1	Q04736	Q04736;Q3TJI7	Tyrosine-protein kinase Yes;Non-specific protein-tyrosine kinase		Plasma membrane	1.04871	High	Mostly Organellar	6551.72	8446.61	5456.43	0.471	24.8371	29.4562	22.3349	7.67705	0.00516083	0.947331	0.0475078	145	60.629
Slc12a2	E9QM38	E9QM38;P55012	Solute carrier family 12 member 2		Plasma membrane	1.02955	High	Mostly Organellar	6398.24	7452.49	5452.1	0.468	23.9357	28.8674	20.6321	16.1583	0.173194	0.815352	0.011454	314	130.67
Farp1	F8VPU2	F8VPU2	FERM, RhoGEF and pleckstrin domain-containing protein 1	Plasma membrane	Plasma membrane	1.0268	High	Mostly Organellar	17458.3	21186.9	14857.8	0.619	69.5171	73.886	55.1236	40.1081	0.08627	0.822022	0.0917081	627	118.87
Cd276	A6MDC5	A6MDC5;Q8VE98	CD276 antigen		Plasma membrane	1.01944	High	Mostly Organellar	2988.02	3991.24	2508.25	0.361	11.3274	13.9188	10.267	1.96351	0.0138819	0.975139	0.0109788	58	34.001
Iqgap2	Q3UQ44	Q3UQ44	Ras GTPase-activating-like protein IQGAP2		Plasma membrane	1.01424	High	Organellar with Cytosolic pool	10141.8	11640.4	8648.81	0.536	36.6676	45.0892	35.0406	35.3852	0.00898174	0.240361	0.750657	406	180.53
Lppr3	A0A0R3P9D0	A0A0R3P9D0;Q7TPB0	Lipid phosphate phosphatase-related protein type 3		Plasma membrane	1.01199	High	Mostly Organellar	11132.6	15931.8	8138.16	0.551	44.3292	55.5597	30.1933	16.5078	0.0786502	0.89546	0.0258896	305	76.724
Alcam	E9Q3Q6	E9Q3Q6;Q61490;Q54AJ5;E9Q4G8;F6QH25	CD166 antigen		Plasma membrane	1.00352	High	Mostly Organellar	45663.7	70790.2	41387	0.752	177.952	246.87	160.313	56.189	0.0585729	0.892777	0.0486505	489	63.668
Cadm4	Q8R464	Q8R464	Cell adhesion molecule 4		Plasma membrane	1.00286	High	Mostly Organellar	27271.7	37608.1	25982.8	0.687	108.593	131.152	96.3986	22.5181	0.0402931	0.894383	0.0653242	267	42.723
Ptprs	B0V2N1	B0V2N1;B0V2N1-2;B0V2N1-6	Receptor-type tyrosine-protein phosphatase S		Plasma membrane	0.997072	Medium	Mostly Organellar	5672.88	8415.88	5410.94	0.451	22.1072	29.3491	20.9594	23.2323	0.0702271	0.881119	0.0486542	534	211.9
Atp1b3	P97370	P97370;Q544Q7	Sodium/potassium-transporting ATPase subunit beta-3	Plasma membrane	Plasma membrane	0.992625	Medium	Mostly Organellar	78607.8	94944	61122.1	0.813	297.996	331.102	250.191	48.2736	0.104947	0.825699	0.0693534	370	31.775
Efnb1	P52795	P52795;Q544L9	Ephrin-B1		Plasma membrane	0.989122	Medium	Mostly Organellar	49693.3	51746.2	46964.8	0.763	190.398	192.241	176.658	36.3601	0.0887807	0.866575	0.0446439	329	37.859
Nfasc	Q810U3	Q810U3;A0A087WR56;A0A087WPX3;E9Q171;E9PW06;A0A087WNW2	Neurofascin		Plasma membrane	0.976219	Medium		8496.76	10366.9	6483.31	0.512	32.3196	39.6184	24.0536	22.6567				261	137.97
Mras	O08989	O08989;Q3TPX5;D3Z2V6	Ras-related protein M-Ras		Plasma membrane	0.975455	Medium	Mostly Organellar	4406.25	5419.1	3941.07	0.413	17.5452	18.8983	14.6217	2.03537	0	0.980447	0.0195528	77	23.901
Scrib	Q80U72	Q80U72-3	Protein scribble homolog		Plasma membrane	0.96984	Medium		11086	18022.4	10172.8	0.55	44.1434	62.8502	37.7419	38.5126				676	179.75
Plxnb1	Q8CJH3	Q8CJH3	Plexin-B1		Plasma membrane	0.961055	Medium	Mostly Organellar	4233.88	6104.58	3568.67	0.408	16.8589	21.2888	13.2401	18.9323	0.0703575	0.879727	0.0499151	444	231.37
Lrrc4b	P0C192	P0C192	Leucine-rich repeat-containing protein 4B		Plasma membrane	0.952731	Medium	Mostly Organellar	8384.34	14151.7	7723.52	0.511	33.029	49.352	29.277	12.3403	0.0512649	0.86068	0.0880553	199	76.155
Gnai3	Q9DC51	Q9DC51	Guanine nucleotide-binding protein G(k) subunit alpha		Plasma membrane	0.936461	Medium		63081.6	67618.2	47257.6	0.788	231.847	250.869	193.44	49.4223				297	40.538
Dlg1	Q811D0	Q811D0;H7BWY4;E9Q9H0;D3Z3B8	Disks large homolog 1		Plasma membrane	0.929023	Medium	Organellar with Cytosolic pool	20903.6	25338.4	17851.2	0.648	81.0487	93.1978	66.2296	40.4484	0.0383725	0.446329	0.515299	380	100.12
Nptn	P97300	P97300;P97300-1;H3BIX4;Z4YLB7;P97300-3	Neuroplastin	Plasma membrane	Plasma membrane	0.923208	Medium		31218.8	32064	29514.9	0.705	118.838	120.814	110.898	26.7728				220	44.373
Insr	P15208	P15208	Insulin receptor;Insulin receptor subunit alpha;Insulin receptor subunit beta	Plasma membrane	Plasma membrane	0.915211	Medium	Mostly Organellar	6896.24	7889.44	5660.42	0.48	26.1431	27.5132	23.1698	20.74	0.0720834	0.886219	0.0416977	496	155.61
Akap5	D3YVF0	D3YVF0;H3BIV5	A-kinase anchor protein 5		Plasma membrane	0.912739	Medium	Mostly Organellar	3358.21	3755.39	2973.58	0.378	12.2381	14.5466	11.8582	5.15306	0.0728931	0.908427	0.0186804	149	79.396
Kit	P05532	P05532;F7DD14;P05532-2	Mast/stem cell growth factor receptor Kit;Tyrosine-protein kinase receptor		Plasma membrane	0.904835	Medium	Mostly Organellar	5538.5	6001.81	4452.62	0.447	20.5479	21.8532	18.2259	11.7039	0.110596	0.871585	0.0178188	302	109.34
Slc7a6	Q8BGK6	Q8BGK6	Y+L amino acid transporter 2		Plasma membrane	0.903599	Medium		6817.68	8269.58	6451.06	0.478	27.1473	28.8388	23.934	7.48021				85	56.77
Efr3b	Q6ZQ18	Q6ZQ18;Q6ZQ18-2	Protein EFR3 homolog B		Plasma membrane	0.901622	Medium	Mostly Organellar	1550.46	2161.22	1398.98	0.28	6.17378	7.53691	5.19032	2.76895	0	1	0	118	92.405
Slc16a1	P53986	P53986;Q544N9	Monocarboxylate transporter 1	Plasma membrane	Plasma membrane	0.886434	Medium	Mostly Organellar	16227.9	19907.2	10660.8	0.608	59.1346	75.1344	43.6377	16.7063	0.113061	0.860588	0.0263506	174	53.267
Lta4h	P24527	P24527	Leukotriene A-4 hydrolase		Plasma membrane	0.870692	Medium	Mostly Cytosolic	214739	225817	189289	0.898	778.197	910.649	733.213	286.572	0.00333232	0.0170921	0.979576	280	69.05
Gabra3	P26049	P26049;B1AVY2	Gamma-aminobutyric acid receptor subunit alpha-3		Plasma membrane	0.862871	Medium		1871.13	2279.14	1434.42	0.303	6.87709	8.4558	5.87151	2.00332				86	55.397
Lphn2	A0A0G2JFV3	A0A0G2JFV3;A0A0G2JG66;A0A0G2JDF4;A0A0G2JFF5;A0A0G2JDK6;A0A0G2JGM8;A0A0G2JDE3;Q8JZZ7;Q8JZZ7-2;A0A0G2JEQ8;A0A0G2JH16	Latrophilin-2		Plasma membrane	0.853455	Medium	Mostly Organellar	2055.73	2468.37	1719.62	0.316	7.98399	8.66674	6.66099	6.0013	0.0267218	0.973278	0	203	151.05
Tmsb10	Q6ZWY8	Q6ZWY8;A6H6H4;A0A0N4SVF0	Thymosin beta-10		Plasma membrane	0.852443	Medium		7.33456e+06	7.9239e+06	7154460	0.997	28104.2	30693.4	25807	712.395				116	5.0256
Cd200	Q80VX2	Q80VX2;O54901;E9QMY1;E9PZI9;Q05D16	OX-2 membrane glycoprotein		Plasma membrane	0.844551	Medium	Mostly Organellar	14293.8	16209.4	13173.4	0.589	53.7072	61.3011	50.6159	8.63842	0.0586891	0.925821	0.0154899	96	31.27
Slc30a1	Q60738	Q60738;Q3UM63	Zinc transporter 1	Plasma membrane	Plasma membrane	0.831984	Medium	Mostly Organellar	2008.28	2411.25	1568.33	0.313	7.38118	8.94594	6.41965	2.12372	0.100594	0.899406	0	85	54.716
Cdh13	Q9WTR5	Q9WTR5	Cadherin-13		Plasma membrane	0.83007	Medium	Mostly Organellar	14878.5	20474.5	12294	0.594	59.2446	71.4015	45.6117	22.4823	0.0379752	0.916767	0.0452579	340	78.185
Itga6	Q61739	Q61739	Integrin alpha-6;Integrin alpha-6 heavy chain;Integrin alpha-6 light chain	Plasma membrane	Plasma membrane	0.824559	Medium		13487.9	16837.3	12095.2	0.58	52.4769	58.7173	47.0034	31.8443				596	122.16
Ptgfrn	Q9WV91	Q9WV91	Prostaglandin F2 receptor negative regulator		Plasma membrane	0.814232	Medium	Mostly Organellar	7486.69	9481.35	6309.25	0.492	29.1756	33.0647	24.439	14.2841	0.0372893	0.937456	0.0252545	263	98.72
Dlg5	E9Q9I2	E9Q9I2;E9Q9R9;F6YZU5			Plasma membrane	0.799909	Medium	Mostly Organellar	787.67	871.04	587.713	0.203	2.98424	3.04119	2.40569	3.22866	0.047782	0.952218	0	138	212.09
Cxadr	P97792	P97792;P97792-2	Coxsackievirus and adenovirus receptor homolog	Plasma membrane	Plasma membrane	0.786103	Medium	Mostly Organellar	159162	188753	145340	0.876	632.344	661.213	539.223	122.88	0.108971	0.835455	0.0555736	685	39.947
Tspan14	Q8QZY6	Q8QZY6	Tetraspanin-14		Plasma membrane	0.782856	Medium		4105.59	6749.53	3019.82	0.404	15.8174	25.0413	11.2496	2.43383				67	30.673
Panx1	Q9JIP4	Q9JIP4	Pannexin-1		Plasma membrane	0.779419	Medium		14004.9	16873.6	9608.38	0.586	53.0915	58.844	39.3301	13.0373				147	48.167
Ctnnd2	E9QKH8	E9QKH8;O35927;O35927-2	Catenin delta-2		Plasma membrane	0.779167	Medium	Mostly Organellar	13366	15414.3	12116.5	0.578	51.3147	53.755	48.3571	34.8578	0.0552527	0.824608	0.12014	582	134.94
Plekho1	Q9JIY0	Q9JIY0;F6XQM2	Pleckstrin homology domain-containing family O member 1		Plasma membrane	0.769377	Medium	Mostly Organellar	5980.27	8116.05	4516.54	0.458	22.4684	30.4504	17.4949	5.31617	0.0160379	0.955899	0.0280629	114	45.996
Snap23	O09044	O09044;A2AKH4;Q9D3L3;B0R030;B0R029;E9Q8A1	Synaptosomal-associated protein 23;Synaptosomal-associated protein	Plasma membrane	Plasma membrane	0.766507	Medium	Mostly Organellar	20126.4	23219.9	14533.3	0.641	76.2974	80.9756	59.4892	9.04799	0.0596246	0.925379	0.0149963	199	23.261
Nlgn3	Q8BYM5	Q8BYM5;A2AGI3;A2AGI2;A2AGI0	Neuroligin-3		Plasma membrane	0.762624	Medium	Mostly Organellar	3760.76	5806.31	2439.74	0.392	13.8222	21.5419	9.98662	6.62588	0.147367	0.830643	0.0219893	133	91.161
Vangl2	Q91ZD4	Q91ZD4;D3YY75	Vang-like protein 2		Plasma membrane	0.757144	Medium	Mostly Organellar	34935.1	38235.6	25171.9	0.72	132.064	134.094	103.036	40.3556	0.13451	0.850593	0.0148971	345	59.77
Atp11c	Q9QZW0	Q9QZW0;Q9QZW0-2;E9QKK8;F6Q8D3	Phospholipid-transporting ATPase 11C;Phospholipid-transporting ATPase		Plasma membrane	0.756644	Medium	Mostly Organellar	2557.69	3776.85	2440.55	0.341	10.1845	13.1712	9.05467	6.38856	0.00832402	0.977947	0.0137294	203	129.24
Gna13	P27601	P27601	Guanine nucleotide-binding protein subunit alpha-13		Plasma membrane	0.742831	Medium	Mostly Organellar	25792.9	28811.7	18283.2	0.679	92.7768	111.603	74.8388	21.9606	0.0523633	0.929018	0.0186188	314	44.054
Atp1b1	P14094	P14094;Q545P0;A0A0A6YX05	Sodium/potassium-transporting ATPase subunit beta-1	Plasma membrane	Plasma membrane	0.737756	Medium		26869	29979.5	15133.6	0.685	96.6474	116.126	61.9465	18.2759				160	35.194
Gpd1l	Q3ULJ0	Q3ULJ0;Q3ULJ0-2	Glycerol-3-phosphate dehydrogenase 1-like protein		Plasma membrane	0.733981	Medium	Organellar with Cytosolic pool	49391.9	52994.3	44598.7	0.762	184.012	202.21	172.754	36.489	0.0211542	0.0933538	0.885492	124	38.225
Ctnna1	P26231	P26231;Q545R0	Catenin alpha-1		Plasma membrane	0.733862	Medium		123597	140793	103432	0.854	454.261	522.354	423.379	239.135				1134	100.11
Podxl2	Q8CAE9	Q8CAE9;G3X9D3;D3YW47;Q8CAE9-3	Podocalyxin-like protein 2		Plasma membrane	0.729244	Medium	Mostly Organellar	3924.87	5218.82	2463.19	0.398	14.5088	21.1173	9.13866	4.92845	0	0.951823	0.0481769	90	64.972
	P10404	P10404	MLV-related proviral Env polyprotein;Surface protein;Transmembrane protein		Plasma membrane	0.71521	Medium		3178.36	7150.89	1863.03	0.37	11.6816	26.5304	7.62595	4.27608				106	69.612
Prrt2	E9PUL5	E9PUL5	Proline-rich transmembrane protein 2		Plasma membrane	0.714523	Medium	Mostly Organellar	1880.4	3583.35	1173.44	0.303	7.48757	12.4964	4.35358	1.30552	0	1	0	74	35.923
Specc1	A0A0J9YUR2	A0A0J9YUR2;A0A0J9YTU3;Q5SXY1-3;Q5SXY1;A0A0J9YV86;A0A0J9YUF8;Q5SXY1-2	Cytospin-B		Plasma membrane	0.712001	Medium	Mostly Organellar	5129.28	8446.48	3135.23	0.437	18.852	31.3372	12.8335	10.7895	0.107303	0.835745	0.0569517	293	108.84
Myo1b	P46735	P46735;Q7TQD7;E9QNH6;E9Q580;P46735-2	Unconventional myosin-Ib		Plasma membrane	0.711734	Medium		86865.4	104776	76633.4	0.823	329.3	365.391	313.684	215.83				1106	128.56
Pde10a	Q8CA95	Q8CA95-3;Q8CA95;Q8CA95-2;F8WHK3;Q8CA95-4;D3YZR4	cAMP and cAMP-inhibited cGMP 3,5-cyclic phosphodiesterase 10A		Plasma membrane	0.705289	Medium		2626.3	4695.48	1697.49	0.344	10.4577	16.3748	6.29784	4.58536				111	90.338
Gna11	P21278	P21278;Q3UPA1	Guanine nucleotide-binding protein subunit alpha-11		Plasma membrane	0.702441	Medium	Mostly Organellar	45292	62798	42120.5	0.751	180.348	218.998	156.271	36.7855	0.0742646	0.859844	0.0658913	234	42.024
Atp2b2	F8WHB1	F8WHB1;Q9R0K7;Q3UHH0;Q3UHJ3;S4R1C4	Calcium-transporting ATPase;Plasma membrane calcium-transporting ATPase 2		Plasma membrane	0.698457	Medium		6657.88	9315.98	4291.75	0.474	24.4702	34.5631	17.5675	17.6002				350	136.78
Fchsd2	Q3USJ8	Q3USJ8	F-BAR and double SH3 domains protein 2		Plasma membrane	0.694824	Medium	Organellar with Cytosolic pool	8115.93	10679.5	6256.05	0.505	29.1929	41.3672	25.6079	13.2198	0.00645854	0.359497	0.634045	184	84.281
Rras2	P62071	P62071	Ras-related protein R-Ras2		Plasma membrane	0.686215	Medium	Mostly Organellar	19481.2	29075	18926.7	0.637	77.5723	101.394	70.2196	8.80992	0.111362	0.843375	0.0452636	159	23.399
Rab35	Q6PHN9	Q6PHN9;Q3U0T9	Ras-related protein Rab-35		Plasma membrane	0.686115	Medium		128952	134453	96737.2	0.857	463.839	520.808	395.975	57.3833				257	23.025
Mfge8	P21956	P21956-2;P21956	Lactadherin		Plasma membrane	0.68305	Medium		3508.73	3890.35	2593.82	0.383	12.8958	14.4335	10.6173	3.19864				87	47.169
Palm	Q9Z0P4	Q9Z0P4-2	Paralemmin-1	Plasma membrane	Plasma membrane	0.677272	Medium		145719	155479	135564	0.868	548.52	589.684	517.489	103.416				608	36.721
Stxbp3	Q60770	Q60770;Q60770-2	Syntaxin-binding protein 3	Plasma membrane	Plasma membrane	0.672241	Medium	Mostly Organellar	1347.52	1554.97	912.482	0.262	5.34298	5.46886	3.38539	1.76942	0	1	0	69	67.942
Cltc	Q68FD5	Q68FD5;Q5SXR6	Clathrin heavy chain 1;Clathrin heavy chain	Large Protein Complex	Plasma membrane	0.669296	Medium	Organellar with Cytosolic pool	584545	646548	576612	0.95	2244.1	2412.8	2150.67	2164.01	0.0467668	0.141	0.812233	2609	191.55
Cdh2	P15116	P15116;D3YYT0	Cadherin-2		Plasma membrane	0.669197	Medium		72260.1	78901.5	55312.9	0.803	266.274	291.214	226.413	139.369				708	99.795
Gnaq	P21279	P21279;Q3UHH5	Guanine nucleotide-binding protein G(q) subunit alpha		Plasma membrane	0.6682	Medium	Mostly Organellar	148616	197804	139484	0.87	591.775	689.811	517.497	121.089	0.081704	0.8392	0.0790955	523	42.158
Ptprg	F8VQD7	F8VQD7;Q05909;E9Q6E7	Protein-tyrosine-phosphatase;Receptor-type tyrosine-protein phosphatase gamma		Plasma membrane	0.665763	Medium	Mostly Organellar	1104.7	1384.33	795.703	0.241	4.18784	4.82762	3.25706	3.44359	0.113696	0.879382	0.0069214	124	161.29
Epb41	P48193	P48193;A2A841;P48193-2;A2A842;A2AD32	Protein 4.1		Plasma membrane	0.66179	Medium		93813.2	133654	76502.2	0.829	355.639	466.098	313.147	173.895				979	95.91
Tmem55a	Q9CZX7	Q9CZX7	Type 2 phosphatidylinositol 4,5-bisphosphate 4-phosphatase		Plasma membrane	0.647006	Medium	Mostly Organellar	4454.86	5507.12	3524.5	0.415	17.3605	21.332	12.2912	2.41401	0	1	0	81	28.038
Mcam	Q8R2Y2	Q8R2Y2;Q8R2Y2-2	Cell surface glycoprotein MUC18	Plasma membrane	Plasma membrane	0.641732	Medium		17052.1	21435.1	16027.7	0.617	66.4521	74.7516	62.0838	23.5785				338	71.545
Ttc7b	E9Q6P5	E9Q6P5			Plasma membrane	0.641689	Medium	Mostly Organellar	793.32	913.284	709.378	0.205	2.99732	3.53763	2.63185	1.44433	0.0414744	0.939387	0.0191383	75	94.202
Mpp2	Q9WV34	Q9WV34;Q9WV34-2	MAGUK p55 subfamily member 2		Plasma membrane	0.633476	Medium		4462.93	7075.3	2370.41	0.415	16.9186	24.674	9.7028	5.30927				115	61.554
Itgav	P43406	P43406;A2AKI5	Integrin alpha-V;Integrin alpha-V heavy chain;Integrin alpha-V light chain	Plasma membrane	Plasma membrane	0.630102	Medium	Mostly Organellar	3006.01	3916.63	2449.05	0.362	11.7144	13.6586	9.48646	6.702	0.142767	0.857233	0	218	115.36
	Q9WV92	Q9WV92-3			Plasma membrane	0.618379	Medium	Organellar with Cytosolic pool	74129.9	77964.2	54795.5	0.807	269.023	296.679	224.295	146.12	0.0484667	0.636751	0.314782	1139	101.99
Itga5	P11688	P11688	Integrin alpha-5;Integrin alpha-5 heavy chain;Integrin alpha-5 light chain		Plasma membrane	0.617545	Medium	Mostly Organellar	1006.02	1307.18	859.845	0.232	3.81375	4.55858	3.51961	2.23674	0.0846125	0.915388	0	84	115.04
Kctd12	A0A0R4J2B2	A0A0R4J2B2;Q6WVG3	BTB/POZ domain-containing protein KCTD12		Plasma membrane	0.616094	Medium	Organellar with Cytosolic pool	34948.2	56248.2	19219.2	0.72	139.16	196.157	71.3051	24.24	0.0256946	0.187388	0.786917	154	35.888
Lrrc8d	Q8BGR2	Q8BGR2	Volume-regulated anion channel subunit LRRC8D		Plasma membrane	0.611931	Medium	Mostly Organellar	1769.85	2289.5	1653.09	0.296	6.971	7.98426	6.26818	3.35596	0.100307	0.899693	0	148	98.112
Bai3	Q80ZF8	Q80ZF8;Q68FL1;Q8BJ13	Brain-specific angiogenesis inhibitor 3		Plasma membrane	0.60363	Medium	Mostly Organellar	423.725	722.552	277.587	0.146	1.68723	2.51979	1.02987	1.40289	0	0.875444	0.124556	76	171.31
Pam	P97467	P97467;F8VQA4;E9Q704	Peptidyl-glycine alpha-amidating monooxygenase;Peptidylglycine alpha-hydroxylating monooxygenase;Peptidyl-alpha-hydroxyglycine alpha-amidating lyase		Plasma membrane	0.603593	Medium	Mostly Organellar	1545.76	1919.83	986.385	0.28	5.68126	7.12274	4.03758	3.25513	0.0830316	0.916968	0	124	108.96
Slc30a10	Q3UVU3	Q3UVU3;Q3UVU3-2	Zinc transporter 10		Plasma membrane	0.600638	Medium	Mostly Organellar	1846.14	2035.76	1310.85	0.3	6.97507	7.55283	5.07759	1.81646	0.0430185	0.943772	0.0132097	71	50.91
Sema4d	O09126	O09126	Semaphorin-4D		Plasma membrane	0.597356	Medium	Mostly Organellar	800.822	1313.59	600.88	0.206	3.02566	5.08822	2.22932	1.48023	0.0973947	0.867798	0.0348075	72	95.639
Akr1b1	P45376	P45376;Q3UDY1	Aldose reductase		Plasma membrane	0.589888	Medium	Mostly Cytosolic	778725	856403	625365	0.96	2909.6	3074.42	2559.81	537.774	0.00884615	0.0185665	0.972587	286	35.732
Prkce	P16054	P16054	Protein kinase C epsilon type		Plasma membrane	0.587336	Medium	Organellar with Cytosolic pool	13394.9	18393.7	8894.07	0.579	52.9021	65.2048	32.9978	21.6321	0.00347626	0.0998	0.896724	159	83.56
Ctnna2	E0CXB9	E0CXB9;Q61301-3	Catenin alpha-2		Plasma membrane	0.583234	Medium		113427	160742	102265	0.845	451.654	560.563	379.412	233.97				1264	106.73
Gprin1	Q3UNH4	Q3UNH4	G protein-regulated inducer of neurite outgrowth 1	Plasma membrane	Plasma membrane	0.575954	Medium	Mostly Organellar	36294.6	44551	28682.8	0.725	143.125	158.411	106.416	66.9854	0.0311171	0.808421	0.160462	831	95.495
Alpl	P09242	P09242;E9Q7P8	Alkaline phosphatase, tissue-nonspecific isozyme;Alkaline phosphatase		Plasma membrane	0.562635	Medium	Mostly Organellar	2968.03	4487.97	2456.66	0.36	11.2515	15.6511	10.0559	3.29913	0.0383833	0.929855	0.0317614	107	57.514
Ddah2	Q99LD8	Q99LD8;O08972;G3UZR0	N(G),N(G)-dimethylarginine dimethylaminohydrolase 2		Plasma membrane	0.561278	Medium	Mostly Cytosolic	1.13189e+06	1.25721e+06	994252	0.971	4206.11	5034.18	3688.76	648.508	0.0260055	0.0558987	0.918096	380	29.645
Gpm6a	P35802	P35802;Q542P2	Neuronal membrane glycoprotein M6-a		Plasma membrane	0.542967	Medium		195111	220754	146145	0.893	730.739	788.735	598.218	117.458				235	31.149
Psen1	P49769	P49769	Presenilin-1;Presenilin-1 NTF subunit;Presenilin-1 CTF subunit;Presenilin-1 CTF12		Plasma membrane	0.540195	Medium	Mostly Organellar	3886.89	4838.42	3355.45	0.397	15.0285	17.1407	12.9974	3.95428	0	1	0	126	52.639
Cdc42bpa	Q3UU96	Q3UU96;D3YYN8;E9PVY0;H7BX44;Q3UU96-2;F6Q5A5	Serine/threonine-protein kinase MRCK alpha;Non-specific serine/threonine protein kinase		Plasma membrane	0.537972	Medium	Organellar with Cytosolic pool	1598.44	3648.57	814.846	0.283	5.7496	14.1328	3.33542	6.04045	0.0188532	0.679235	0.301912	203	195.53
Slc39a10	Q6P5F6	Q6P5F6	Zinc transporter ZIP10		Plasma membrane	0.525807	Medium	Organellar with Cytosolic pool	10617.1	16826.7	7167.87	0.543	41.3747	58.6805	27.7649	19.3689	0.033117	0.613628	0.353255	207	94.393
Rspry1	Q8BVR6	Q8BVR6;Q8BVR6-3	RING finger and SPRY domain-containing protein 1		Plasma membrane	0.523067	Medium	Mostly Organellar	1722.36	1855.48	1448.97	0.292	6.52932	7.59503	5.05307	2.14112	0.0288756	0.953481	0.0176434	66	64.322
Ncstn	P57716	P57716	Nicastrin		Plasma membrane	0.510782	Medium		12469.5	13566	11468.5	0.567	47.7178	49.062	44.4234	18.916				235	78.491
Epb41l2	O70318	O70318	Band 4.1-like protein 2		Plasma membrane	0.496529	Low		41779.6	54954.4	34098.6	0.742	153.555	203.886	139.576	88.7726				971	109.94
Ctnnd1	P30999	P30999;G3X9V2;E9Q8Z8;E9Q8Z6;D3Z2H2;E9Q8Z4;E9Q8Z9;E9Q904;E9Q901;D3Z7H6;E9Q905;E9Q986;E9Q907;D3Z2H7	Catenin delta-1		Plasma membrane	0.491275	Low		104019	111905	84184.3	0.837	391.723	395.465	344.592	210.926				1252	104.92
Esyt2	Q3TZZ7	Q3TZZ7	Extended synaptotagmin-2		Plasma membrane	0.487346	Low		2156.17	4931.32	1436.79	0.321	7.92471	18.2956	5.88124	3.92289				109	94.138
Vps29	Q9QZ88	Q9QZ88;D3Z645;Q9QZ88-2	Vacuolar protein sorting-associated protein 29	Endosome	Plasma membrane	0.485437	Low	Organellar with Cytosolic pool	330498	414656	230381	0.924	1230.29	1499.68	943.021	130.911	0.0270613	0.178388	0.794551	240	20.495
Grik2	P39087	P39087;D3Z797;P39087-2	Glutamate receptor ionotropic, kainate 2		Plasma membrane	0.480452	Low	Mostly Organellar	789.558	997.207	469.666	0.204	2.90191	3.69973	1.92249	1.56395	0.182519	0.817481	0	73	102.49
Bmpr2	O35607	O35607	Bone morphogenetic protein receptor type-2		Plasma membrane	0.473082	Low	Mostly Organellar	1618.74	1778.69	1295.57	0.285	5.94947	6.59909	5.30318	3.5984	0.00941977	0.99058	0	138	115.02
Nos1	Q9Z0J4	Q9Z0J4;Q9Z0J4-5;S4R255;F8WGF2;Q9Z0J4-2;Q9Z0J4-3;Q9Z0J4-4	Nitric oxide synthase, brain;Nitric oxide synthase		Plasma membrane	0.471717	Low	Organellar with Cytosolic pool	4758.34	6224.95	1656.37	0.425	18.9472	21.7085	6.14529	14.7573	0.0437724	0.414014	0.542214	250	160.47
Flrt3	Q8BGT1	Q8BGT1			Plasma membrane	0.456086	Low	Mostly Organellar	2667.42	3533.1	2443.84	0.346	10.6214	12.3211	9.06685	3.75705	0.0110258	0.974631	0.0143433	167	72.878
Epb41l5	Q8BGS1	Q8BGS1;Q8BGS1-3;Q8BGS1-2	Band 4.1-like protein 5		Plasma membrane	0.455893	Low	Mostly Organellar	8452.86	9833.02	5154.65	0.512	31.0673	36.4813	21.0996	13.3364	0.0301471	0.918122	0.0517309	316	81.635
Chl1	P70232	P70232-2	Neural cell adhesion molecule L1-like protein;Processed neural cell adhesion molecule L1-like protein		Plasma membrane	0.453521	Low		12835.2	14171.6	9181.15	0.572	48.282	55.3768	34.0629	32				527	129
Ubtd2	Q6PGH0	Q6PGH0	Ubiquitin domain-containing protein 2		Plasma membrane	0.452172	Low	Mostly Organellar	7099.73	11165.9	5346.45	0.485	27.3896	38.9393	21.1321	3.58734	0	0.846222	0.153778	122	26.144
Atp2c1	Q80XR2	Q80XR2;Q3UZR5;H3BL44;H3BIX7;H3BLI6	Calcium-transporting ATPase type 2C member 1;Calcium-transporting ATPase	Golgi	Plasma membrane	0.445407	Low	Mostly Organellar	2940.69	5675.66	2410.15	0.359	11.7095	19.793	8.94185	5.70045	0.0242989	0.926086	0.0496154	188	100.3
Stx1b	P61264	P61264	Syntaxin-1B		Plasma membrane	0.442429	Low		57866.9	61274.1	38773.4	0.779	218.633	237.347	143.853	37.1794				306	33.244
Hras	Q61411	Q61411;Q61411-2	GTPase HRas;GTPase HRas, N-terminally processed		Plasma membrane	0.436081	Low		108637	122988	82340.1	0.842	403.639	446.496	337.043	44.7173				268	21.298
Rp2	Q9EPK2	Q9EPK2;Q9EPK2-3;Q9EPK2-2;Q9EPK2-4	Protein XRP2		Plasma membrane	0.431295	Low		12442.5	34506.1	7632.84	0.566	45.7308	128.021	31.2436	9.46888				125	39.376
Ncam1	A0A0A6YY91	A0A0A6YY91			Plasma membrane	0.413548	Low		192909	255531	173276	0.891	768.147	891.125	642.868	433.453				1728	116.26
Sstr2	P30875	P30875	Somatostatin receptor type 2		Plasma membrane	0.409866	Low	Mostly Organellar	3447.47	4808.36	2827.03	0.382	13.4288	18.6253	9.86751	2.74648	0.0115598	0.966386	0.0220538	87	41.221
Kras	P32883	P32883-2;P32883	GTPase KRas;GTPase KRas, N-terminally processed		Plasma membrane	0.404978	Low	Mostly Organellar	75084.7	95867.9	66332.1	0.808	294.125	345.453	246.098	31.1734	0.0574308	0.818314	0.124256	181	21.482
Robo2	Q19AB2	Q19AB2;Q7TPD3;E9PYK2;Q7TPD3-2	Roundabout homolog 2		Plasma membrane	0.398548	Low	Mostly Organellar	4150.86	5447.39	3617.13	0.406	16.5283	18.9969	13.4199	13.2664	0.026355	0.897646	0.0759995	401	165.37
Apeh	Q8R146	Q8R146;A0A0R4J107;Q8R146-2	Acylamino-acid-releasing enzyme		Plasma membrane	0.39659	Low	Mostly Cytosolic	78597.2	86309.4	70633.5	0.813	301.03	311.606	273.6	123.922	0.00513593	0.0326599	0.962204	233	81.58
Plxnb2	B2RXS4	B2RXS4	Plexin-B2	Plasma membrane	Plasma membrane	0.389106	Low	Mostly Organellar	28261	37697.7	24396.5	0.692	110.133	131.465	94.5002	112.641	0.112798	0.8433	0.0439024	1245	206.23
Eps15	P42567	P42567;H3BK65;F6W2Q5;Q5JC28	Epidermal growth factor receptor substrate 15		Plasma membrane	0.371453	Low	Organellar with Cytosolic pool	8274.58	9102.34	5720.31	0.508	30.0045	34.6943	23.415	15.7474	0.00839457	0.27451	0.717095	225	98.47
Tenm4	Q3UHK6	Q3UHK6-4;Q3UHK6	Teneurin-4		Plasma membrane	0.367471	Low	Mostly Organellar	5030.28	5657.2	4053.11	0.434	19.0731	20.8399	15.6998	30.2535	0.0666726	0.915953	0.017374	814	311.19
Epb4.1l1	A2AUK5	A2AUK5;A2AUK8;Q9Z2H5;Q9Z2H5-2;A2AUK7;Q9Z2H5-3;A2AUK6	Band 4.1-like protein 1		Plasma membrane	0.363559	Low	Organellar with Cytosolic pool	27409	42502.1	15845.3	0.688	109.14	148.22	58.7873	52.0795	0.00732013	0.377352	0.615328	585	98.314
Fam171a2	A2A699	A2A699;A2A699-2	Protein FAM171A2		Plasma membrane	0.361993	Low	Mostly Organellar	5903.91	6732.02	5203.93	0.456	22.4975	25.635	19.307	9.98244	0.0634937	0.932264	0.0042424	254	87.486
Frmd5	Q6P5H6	Q6P5H6;B0R0D4;A2AR56	FERM domain-containing protein 5		Plasma membrane	0.360514	Low		5043.67	5954.06	4324.48	0.434	19.1716	21.6616	16.8769	5.71044				145	58.582
Epha4	Q03137	Q03137;Q03137-2	Ephrin type-A receptor 4		Plasma membrane	0.360349	Low	Organellar with Cytosolic pool	10466.2	12628.2	9314.65	0.541	40.6793	44.271	36.0805	22.212	0.037365	0.738495	0.22414	359	109.81
Dip2c	B2RQ71	B2RQ71;E9PWR4;B7ZMZ7			Plasma membrane	0.357366	Low	Organellar with Cytosolic pool	3330.62	3944.82	2530.09	0.377	12.5837	15.2803	9.38685	11.0021	0.0210642	0.59874	0.380196	251	170.92
Gng12	Q9DAS9	Q9DAS9;A0A0N4SVT3;A0A0N4SW28	Guanine nucleotide-binding protein G(I)/G(S)/G(O) subunit gamma-12		Plasma membrane	0.351454	Low	Mostly Organellar	16800.9	24647	11449.2	0.613	66.8994	85.9527	42.4774	2.59674	0.102794	0.897206	0	59	7.9972
Plxna4	Q80UG2	Q80UG2	Plexin-A4		Plasma membrane	0.350566	Low	Mostly Organellar	15707.9	18334.5	13249.1	0.603	59.951	66.6605	51.3207	64.5295	0.162721	0.811203	0.0260765	804	212.56
Gnb2	P62880	P62880;Q3U9V4;E9QKR0;D3YZX3;D3Z1M1;E9PWM7;D3Z1T4	Guanine nucleotide-binding protein G(I)/G(S)/G(T) subunit beta-2		Plasma membrane	0.350387	Low		185187	200587	160410	0.889	699.671	744.195	621.35	133.609				355	37.331
Nrp1	P97333	P97333	Neuropilin-1		Plasma membrane	0.346831	Low	Mostly Organellar	5422.8	6679.11	4288.35	0.445	21.593	23.2924	15.9102	10.7949	0.107869	0.813872	0.078259	255	103
Vps35	Q9EQH3	Q9EQH3;Q3TRJ1	Vacuolar protein sorting-associated protein 35	Endosome	Plasma membrane	0.345188	Low	Organellar with Cytosolic pool	162183	177095	144647	0.878	622.856	635.916	560.293	287.469	0.0370814	0.198832	0.764086	637	91.712
Epha5	E9PUP9	E9PUP9;E9PUQ0;E9PUQ2;Q60629;Q6PFV6	Receptor protein-tyrosine kinase;Ephrin type-A receptor 5		Plasma membrane	0.34004	Low	Mostly Organellar	21751.8	26383.6	19706.9	0.656	86.6136	92.0086	73.1142	47.4243	0.066565	0.894683	0.0387524	611	112.81
Slc3a2	P10852	P10852;A0A0U1RP98	4F2 cell-surface antigen heavy chain	Plasma membrane	Plasma membrane	0.320192	Low		131195	182949	113908	0.859	522.405	638.005	422.608	147.915				511	58.336
Clta	B1AWE0	B1AWE0;Q6PFA2		Large Protein Complex	Plasma membrane	0.319078	Low	Organellar with Cytosolic pool	450079	591523	420764	0.939	1753.96	2062.84	1629.84	204.225	0.0419671	0.131555	0.826478	288	23.478
Frs2	Q8C180	Q8C180	Fibroblast growth factor receptor substrate 2		Plasma membrane	0.313959	Low	Mostly Organellar	1984.09	2397.15	1788.68	0.311	7.71224	8.35969	6.96397	2.17778	0	0.962756	0.0372438	90	56.793
Gnai2	P08752	P08752;A0A0A6YWA9	Guanine nucleotide-binding protein G(i) subunit alpha-2		Plasma membrane	0.307766	Low		364483	388849	305763	0.929	1339.6	1442.66	1251.58	285.215				1288	40.489
Cadm1	Q8R5M8	Q8R5M8;E9PYN1;Q8R5M8-4;Q8R5M8-3;Q8R5M8-2;Q8R5M8-7;Q8R5M8-6;E0CY16;Q8R5M8-5	Cell adhesion molecule 1	Plasma membrane	Plasma membrane	0.306557	Low	Mostly Organellar	12993.7	15710.7	12049.7	0.573	50.6365	54.7887	46.6748	12.5031	0.0817699	0.877287	0.0409428	196	49.788
Stx7	O70439	O70439;Q8BH40	Syntaxin-7	Endosome	Plasma membrane	0.29623	Low		59922.9	68032.5	51240.8	0.782	225.468	240.834	209.744	34.5349				307	29.82
Mpdz	Q8VBX6	Q8VBX6;D3YUX2;Q8VBX6-4;Q8VBX6-3;Q8VBX6-2;A3KG81	Multiple PDZ domain protein		Plasma membrane	0.29083	Low	Organellar with Cytosolic pool	3404.63	3924.88	2453.83	0.38	12.7663	13.99	10.0443	14.3912	0.0383837	0.432274	0.529342	276	218.71
Stard3	Q61542	Q61542;Q544C3	StAR-related lipid transfer protein 3		Plasma membrane	0.289004	Low	Mostly Organellar	1442.15	1828.53	813.285	0.271	5.18739	7.08284	3.32902	1.40667	0	0.930896	0.069104	53	50.469
Pcnxl3	Q8VI59	Q8VI59;Q8VI59-2	Pecanex-like protein 3		Plasma membrane	0.286266	Low	Mostly Organellar	250.136	312.504	192.049	0.107	0.948246	1.08981	0.786116	1.07114	0	1	0	69	221.57
Efnb2	P52800	P52800;Q4FJM3	Ephrin-B2		Plasma membrane	0.280288	Low	Organellar with Cytosolic pool	5583.56	7080.04	3693.96	0.449	21.7591	24.6905	14.3086	4.01454	0.00600001	0.796726	0.197274	100	37.202
Ctnnb1	Q02248	Q02248;E9Q6A9	Catenin beta-1		Plasma membrane	0.273776	Low		188452	241007	169997	0.89	734.396	840.474	658.489	311.296				1422	85.47
Glipr2	Q9CYL5	Q9CYL5;B1AWD6	Golgi-associated plant pathogenesis-related protein 1		Plasma membrane	0.272779	Low	Mostly Organellar	4794.08	5612.54	3297.43	0.426	17.2597	21.7014	13.4974	1.58345	0	1	0	64	17.09
Dcc	P70211	P70211-2;P70211;P70211-3	Netrin receptor DCC		Plasma membrane	0.265504	Low	Mostly Organellar	5817.13	8045.23	4369	0.454	22.6692	28.0565	16.9234	17.5531	0.0357304	0.873705	0.0905649	433	156.13
Tln1	P26039	P26039	Talin-1	Actin binding proteins	Plasma membrane	0.243196	Low		28080.9	34301.3	23981.7	0.691	107.569	123.797	92.8936	146.434				984	269.82
Atp1a1	Q8VDN2	Q8VDN2	Sodium/potassium-transporting ATPase subunit alpha-1	Plasma membrane	Plasma membrane	0.234823	Low		126612	146491	107481	0.855	479.98	510.864	439.954	276.462				1378	112.98
Atp1a2	Q6PIE5	Q6PIE5;D3YYN7;Q3UHK5	Sodium/potassium-transporting ATPase subunit alpha-2		Plasma membrane	0.225841	Low		4954.06	7596.44	2810.31	0.431	17.8198	29.425	11.5035	10.7446				189	112.22
Itgb1	P09055	P09055;P09055-2	Integrin beta-1		Plasma membrane	0.22505	Low		39546.3	48120.5	34347.1	0.737	146.271	178.531	138.823	67.435				464	88.231
Cdc42	P60766	P60766	Cell division control protein 42 homolog		Plasma membrane	0.212721	Low		579881	820882	540738	0.95	2218.14	2862.7	2173.97	238.243				456	21.258
Numb	Q9QZS3	Q9QZS3;Q9QZS3-3;Q9QZS3-2;Q9QZS3-4;Q05BE7	Protein numb homolog		Plasma membrane	0.206841	Low	Mostly Organellar	1300.99	1579.51	1022.53	0.258	4.81577	5.77733	4.18552	1.7805	0.0313395	0.950926	0.0177342	65	70.812
Pvrl2	P32507	P32507	Nectin-2	Plasma membrane	Plasma membrane	0.204723	Low	Mostly Organellar	4326.68	5536.76	3876.19	0.411	16.861	19.3086	15.0145	4.79288	0.133872	0.866128	0	119	57.317
Clmp	Q8R373	Q8R373	CXADR-like membrane protein	Plasma membrane	Plasma membrane	0.200333	Low	Mostly Organellar	6104.38	6474.47	4809.34	0.461	22.4358	26.502	17.8431	4.86233	0	0.985902	0.0140984	140	41.214
Atp1a3	Q6PIC6	Q6PIC6;A0A0G2JGX4;Q8VCE0	Sodium/potassium-transporting ATPase subunit alpha-3		Plasma membrane	0.191228	Low		27893.3	38049	20448.9	0.69	100.332	147.384	83.7035	60.2106				676	111.69
Cacna2d1	O08532	O08532-4;O08532-5	Voltage-dependent calcium channel subunit alpha-2/delta-1;Voltage-dependent calcium channel subunit alpha-2-1;Voltage-dependent calcium channel subunit delta-1		Plasma membrane	0.190961	Low		15813.8	18294.8	14429.2	0.604	61.0728	64.9619	55.892	37.5008				504	122.7
Tax1bp3	Q9DBG9	Q9DBG9;B1AUD9	Tax1-binding protein 3		Plasma membrane	0.17656	Low	Organellar with Cytosolic pool	102783	120822	92364.3	0.836	400.544	421.346	357.775	27.2581	0.0252905	0.177738	0.796971	84	13.722
Neo1	E9QK04	E9QK04;P97798;P97798-2;P97798-3;P97798-4;P97798-5	Neogenin		Plasma membrane	0.138768	Low	Mostly Organellar	3748.97	5466.31	2787.4	0.392	14.9058	19.1196	10.3415	11.8044	0.0121648	0.883185	0.10465	367	162.92
Ptk7	Q8BKG3	Q8BKG3	Inactive tyrosine-protein kinase 7		Plasma membrane	0.137805	Low	Mostly Organellar	19613.4	24510	17574.7	0.638	75.6912	85.4748	69.4175	44.5512	0.0889362	0.86032	0.050744	699	117.53
Rhob	P62746	P62746;Q4FJM5	Rho-related GTP-binding protein RhoB		Plasma membrane	0.11648	Low	Mostly Organellar	50257.4	62274.2	46447.2	0.764	199.774	217.171	172.92	21.4883	0.0348029	0.922695	0.042502	199	22.123
Slc7a1	Q09143	Q09143;Q3UGD6;E9Q3N1	High affinity cationic amino acid transporter 1	Plasma membrane	Plasma membrane	0.110904	Low		8430.68	11403.3	7744.4	0.512	33.5701	39.7672	28.7324	10.9316				145	67.091
Gnao1	P18872	P18872-2	Guanine nucleotide-binding protein G(o) subunit alpha		Plasma membrane	0.0969071	Low		230157	286540	181033	0.903	916.461	999.263	671.649	178.087				485	40.036
Adam10	O35598	O35598;E9PYF2	Disintegrin and metalloproteinase domain-containing protein 10		Plasma membrane	0.093996	Low		14272.5	19467.4	12570.3	0.589	52.9076	72.2258	50.5804	23.1614				388	83.967
Rhog	P84096	P84096;Q3UDZ1	Rho-related GTP-binding protein RhoG		Plasma membrane	0.0892697	Low		20175.9	24448.8	17768.5	0.642	80.3382	85.2615	65.9226	8.3087				114	21.308
Itgb8	Q0VBD0	Q0VBD0	Integrin beta		Plasma membrane	0.0724201	Low	Mostly Organellar	1956.79	2150.79	1071.07	0.309	7.3649	7.60915	4.3842	3.19633	0.0209475	0.940889	0.0381636	95	84.518
Commd7	A2AU52	A2AU52;Q56A13;Q8BG94	COMM domain-containing protein 7		Plasma membrane	0.0624706	Low	Organellar with Cytosolic pool	29094.6	41555.9	25534.6	0.697	110.368	154.176	98.1167	8.2563	0.0194779	0.353225	0.627297	71	14.683
Snx27	Q3UHD6	Q3UHD6;Q3UHD6-2;A0A0G2JF85	Sorting nexin-27	Endosome	Plasma membrane	0.0614859	Low	Organellar with Cytosolic pool	36562.8	41221.5	27940.7	0.726	136.603	148.003	114.37	43.0965	0.0218642	0.409238	0.568898	314	60.988
Fam129b	Q8R1F1	Q8R1F1	Niban-like protein 1		Plasma membrane	0.0506919	Low	Organellar with Cytosolic pool	15150.1	29473.7	9309.31	0.598	60.3262	102.785	34.5383	24.8349	0.0190999	0.182622	0.798278	229	84.818
Llgl1	A0A0R4J0S4	A0A0R4J0S4;Q80Y17	Lethal(2) giant larvae protein homolog 1		Plasma membrane	0.0426806	Low	Organellar with Cytosolic pool	48025.9	52651.2	39638.6	0.759	175.512	208.785	153.541	107.261	0.0346826	0.400433	0.564884	738	115.56
Itsn1	E9Q0N0	E9Q0N0		Plasma membrane	Plasma membrane	0.0372994	Low		39339.9	49224.7	33825.6	0.736	149.134	171.663	138.459	148.177				1053	194.89
Atp6v1h	Q8BVE3	Q8BVE3;A0A0A6YX18;A0A0A6YWP6	V-type proton ATPase subunit H	Endosome	Plasma membrane	0.0328398	Low	Organellar with Cytosolic pool	70759.3	74853.2	62818.7	0.801	263.22	299.099	233.063	76.3829	0.0240356	0.0874401	0.888524	250	55.854
Cntn2	Q61330	Q61330	Contactin-2		Plasma membrane	0.0276066	Low		113142	129325	87121.9	0.845	415.838	529.369	323.23	247.574				1100	113.22
Lrp8	Q924X6	Q924X6;B1AXJ3;Q924X6-2	Low-density lipoprotein receptor-related protein 8		Plasma membrane	0.019278	Low	Mostly Organellar	7341.9	8850.33	6703.75	0.489	28.6113	30.8641	25.9671	15.5829	0.0865207	0.822042	0.0914376	365	109.82
Srcin1	B1AQX9	B1AQX9;B1AQX6;B1AQX7;Q9QWI6;Q9QWI6-2;Q9QWI6-3	SRC kinase signaling inhibitor 1		Plasma membrane	0.0137485	Low		14950.2	17430.8	13050.2	0.595	56.9839	66.1953	48.5243	37.7384				738	130.61
Uaca	Q8CGB3	Q8CGB3;A0A0R4J0S7;Q8CGB3-3;Q8CGB3-2	Uveal autoantigen with coiled-coil domains and ankyrin repeats		Plasma membrane	0.00645464	Low	Mostly Organellar	827.008	1193.75	662.519	0.21	3.28102	4.42891	2.32742	2.57028	0.124622	0.875378	0	125	160.81
Arhgap33	Q80YF9	Q80YF9	Rho GTPase-activating protein 33		Plasma membrane	0.00518411	Low		796.238	835.468	452.911	0.206	2.86407	3.2362	1.8539	2.15134				76	139.8
Slc12a7	Q9WVL3	Q9WVL3;Q9WVL3-2	Solute carrier family 12 member 7	Plasma membrane	Plasma membrane	0.00409323	Low	Mostly Organellar	7982.2	8983.78	5556.65	0.502	29.3375	33.3306	22.7451	18.4322	0.0567433	0.93813	0.00512663	424	119.48
Nrp2	O35375	O35375-5;O35375-6	Neuropilin-2		Plasma membrane	0.00337686	Low	Mostly Organellar	1280.82	1479.33	913.563	0.257	4.93028	5.28751	3.5387	2.51056	0.143298	0.856702	0	108	101.42
Prep	Q9QUR6	Q9QUR6;Q543B9	Prolyl endopeptidase		Plasma membrane	-0.029404	Very Low	Mostly Cytosolic	328679	377496	240424	0.923	1233.55	1419.38	931.289	512.954	0.00625867	0.0276776	0.966064	630	80.751
Opcml	Q6DFY2	Q6DFY2			Plasma membrane	-0.0398269	Very Low	Mostly Organellar	7712.95	11780.1	4572.85	0.497	30.7122	41.0812	16.9657	5.5387	0.0518842	0.94095	0.00716589	100	37.156
Ptprd	G3UY75	G3UY75;Q64487-11;Q64487-10;Q64487-1;Q64487-9;Q64487-8;G3UYU6;E9Q7I7;Q64487-3;Q5SPA9;Q64487-2	Protein-tyrosine-phosphatase;Receptor-type tyrosine-protein phosphatase delta		Plasma membrane	-0.0403694	Very Low		1181.65	1428.42	1167.29	0.25	4.47956	5.84697	4.07076	4.83721				139	211.81
Ablim1	E9Q9C1	E9Q9C1;E9Q9C0;Q8K4G5-2;E9Q9C7;Q8K4G5;E9Q9C2;E9QK41;E9Q9C4;Q8K4G5-4;E9Q030;Q8K4G5-3;E9Q9Q7;E9Q9D1;E9Q9D2	Actin-binding LIM protein 1	Actin binding proteins	Plasma membrane	-0.0408008	Very Low		13986.6	27252.8	5328.2	0.585	53.0221	95.0399	21.81	22.6365				201	83.741
Eps15l1	Q60902	Q60902;Q60902-2;Q60902-3	Epidermal growth factor receptor substrate 15-like 1	Plasma membrane	Plasma membrane	-0.0419528	Very Low		67071.8	73593.5	53263.2	0.795	246.513	273.038	218.022	128.729				820	99.307
Fmn2	Q9JL04	Q9JL04	Formin-2		Plasma membrane	-0.0562956	Very Low	Mostly Organellar	314.311	355.747	134.587	0.123	1.15521	1.45618	0.49933	1.01677	0	0.925272	0.0747278	54	167.38
Clstn1	Q9EPL2	Q9EPL2-2;Q9EPL2	Calsyntenin-1;Soluble Alc-alpha;CTF1-alpha		Plasma membrane	-0.0619504	Very Low		3287.07	7579.57	1525.83	0.375	13.0888	28.1209	5.32111	6.84517				97	107.75
Slc4a7	F8VQC9	F8VQC9;Q8BTY2;Q8BTY2-2	Anion exchange protein;Sodium bicarbonate cotransporter 3	Plasma membrane	Plasma membrane	-0.0656762	Very Low	Mostly Organellar	1947.48	2270.36	1422.62	0.308	7.1577	8.42325	5.82321	4.78837	0.0214853	0.978515	0	176	127.22
Src	P05480	P05480;Q80XU2	Neuronal proto-oncogene tyrosine-protein kinase Src;Non-specific protein-tyrosine kinase		Plasma membrane	-0.0688825	Very Low		48691.3	59311.7	42266.9	0.76	193.884	206.84	156.814	57.0687				437	60.644
Iqgap1	Q9JKF1	Q9JKF1	Ras GTPase-activating-like protein IQGAP1	Plasma membrane	Plasma membrane	-0.0738983	Very Low	Organellar with Cytosolic pool	31693.3	38806.4	29535.2	0.707	125.684	136.445	109.578	115.609	0.0164558	0.093861	0.889683	540	188.74
Gap43	P06837	P06837	Neuromodulin		Plasma membrane	-0.0812711	Very Low		838360	865513	691712	0.962	3172.79	3341.39	2566.31	382.904				683	23.632
L1cam	Q6PGJ3	Q6PGJ3;A2AFG8;A2AFG7;P11627	Neural cell adhesion molecule L1	Plasma membrane	Plasma membrane	-0.10679	Very Low		21006.1	30882.1	16878.4	0.649	83.6445	107.697	62.6203	57.2066				718	140.91
Lamp2	P17047	P17047-3	Lysosome-associated membrane glycoprotein 2	Lysosome	Plasma membrane	-0.114338	Very Low		21927.8	26222.5	18787.5	0.657	80.6941	97.2876	76.7101	19.3483				103	45.655
Ap2m1	P84091	P84091;Q3TWV4;Q5FWI9	AP-2 complex subunit mu	Plasma membrane	Plasma membrane	-0.115936	Very Low		195237	210327	145758	0.893	733.38	747.049	596.634	187.359				538	49.654
Pcdhgc3	Q91XX1	Q91XX1			Plasma membrane	-0.129855	Very Low	Mostly Organellar	2674.85	3591.41	1827.91	0.347	9.62142	14.7008	7.08046	5.2239	0.104724	0.860344	0.0349321	87	101.05
Gpm6b	P35803	P35803;A2AEG6;P35803-8;P35803-2;A2AEG3;P35803-3	Neuronal membrane glycoprotein M6-b		Plasma membrane	-0.130533	Very Low		93636.4	118960	64516.6	0.829	354.968	414.856	264.086	65.5269				270	36.209
Agap3	Q8VHH5	Q8VHH5;F8VQE9;A0A0G2JER6	Arf-GAP with GTPase, ANK repeat and PH domain-containing protein 3		Plasma membrane	-0.133071	Very Low	Organellar with Cytosolic pool	13138.9	20664.8	8931.65	0.575	52.3178	72.0651	33.1372	24.8763	0.0256465	0.184535	0.789819	165	97.964
Tmeff1	Q6PFE7	Q6PFE7;A0A0A0MQL0;Q6PFE7-2;Q6PFE7-3;A2AML9	Tomoregulin-1		Plasma membrane	-0.136055	Very Low	Mostly Organellar	8163.49	10107.7	6337.93	0.506	30.8433	37.5003	24.5501	6.32893	0.0898954	0.90067	0.00943472	138	40.114
Psd3	Q2PFD7	Q2PFD7;Q2PFD7-2;F6Z9E6;Q2PFD7-5;Q2PFD7-4;Q2PFD7-3;E9PUC5	PH and SEC7 domain-containing protein 3		Plasma membrane	-0.145436	Very Low	Mostly Organellar	830.949	1614.93	476.757	0.21	3.30876	5.63183	1.76881	1.84235	0	0.865372	0.134628	80	114.72
Rab23	Q9D4I9	Q9D4I9;P35288	Ras-related protein Rab-23		Plasma membrane	-0.147619	Very Low		34723.7	115196	29573	0.719	127.892	427.388	120.541	17.9699				177	26.777
Slc38a2	Q8CFE6	Q8CFE6	Sodium-coupled neutral amino acid transporter 2		Plasma membrane	-0.161345	Very Low		5062.67	79171.6	4534.95	0.434	19.7291	306.673	15.8149	5.43068				80	55.503
Anxa6	F8WIT2	F8WIT2;P14824	Annexin;Annexin A6		Plasma membrane	-0.165149	Very Low	Organellar with Cytosolic pool	53248.1	64272.8	47783.5	0.771	201.859	224.141	195.592	77.4797	0.029494	0.143614	0.826892	421	75.288
Slc8a1	G3X9J1	G3X9J1;Q68FL0;G5E8Y0;P70414	Sodium/calcium exchanger 1		Plasma membrane	-0.181174	Very Low	Mostly Organellar	2568.52	4876.03	1164.96	0.342	10.2276	17.0044	4.32209	5.36322	0.0670413	0.861838	0.0711207	128	108.04
Negr1	Q80Z24	Q80Z24;D3Z4T6;A0A4W9	Neuronal growth regulator 1		Plasma membrane	-0.182317	Very Low	Mostly Organellar	9813.87	14936.1	7364.7	0.531	37.0789	57.8553	27.3237	7.1885	0.0205037	0.811911	0.167585	131	37.9
Rab8b	P61028	P61028;Q0PD49	Ras-related protein Rab-8B		Plasma membrane	-0.185458	Very Low		60562.8	63527.1	45794.8	0.783	225.342	229.97	187.452	27.6269				137	23.603
Celsr2	A2AEE7	A2AEE7;Q9R0M0;Q9R0M0-2	Cadherin EGF LAG seven-pass G-type receptor 2		Plasma membrane	-0.203823	Very Low	Mostly Organellar	2133.33	2499.14	1778.68	0.32	7.87956	9.27203	7.20919	13.0692	0.0941268	0.898545	0.00732784	355	316.98
Rab3d	Q543Q4	Q543Q4;P35276;D3YWL1;D3YW33	Ras-related protein Rab-3D		Plasma membrane	-0.210033	Very Low		77510	91518.5	72430.9	0.812	302.056	319.156	280.563	36.5755				103	24.416
Sppl2a	Q9JJF9	Q9JJF9	Signal peptide peptidase-like 2A		Plasma membrane	-0.210913	Very Low	Mostly Organellar	3317.04	3533.22	3089.99	0.377	12.4246	14.4626	11.0377	3.72644	0.0262339	0.973766	0	64	58.128
Cndp2	Q9D1A2	Q9D1A2	Cytosolic non-specific dipeptidase		Plasma membrane	-0.211844	Very Low	Mostly Cytosolic	258134	312361	191924	0.91	1005.95	1089.31	743.42	263.249	0.00458498	0.0289004	0.966515	294	52.767
Slc7a5	Q9Z127	Q9Z127	Large neutral amino acids transporter small subunit 1	Plasma membrane	Plasma membrane	-0.2126	Very Low		172649	212495	19700.6	0.883	652.303	788.376	76.3106	186.43				150	55.872
Hip1	Q8VD75	Q8VD75;A0A0J9YUA3	Huntingtin-interacting protein 1		Plasma membrane	-0.247234	Very Low		35698.1	52666.1	33443	0.722	142.146	183.665	124.077	79.4797				675	115.2
Gng2	P63213	P63213	Guanine nucleotide-binding protein G(I)/G(S)/G(O) subunit gamma-2		Plasma membrane	-0.264519	Very Low		937579	1.1527e+06	744712	0.966	3554.3	4019.87	3048.34	142.246				308	7.8501
Anxa5	P48036	P48036	Annexin A5		Plasma membrane	-0.275681	Very Low	Mostly Cytosolic	73808.3	103488	51354.6	0.806	293.897	360.899	190.53	50.9993	0.0176141	0.0427633	0.939623	117	35.752
Reps1	O54916	O54916;E9Q632;O54916-4;O54916-3;D3Z2E3;F6R6F1	RalBP1-associated Eps domain-containing protein 1		Plasma membrane	-0.284134	Very Low	Organellar with Cytosolic pool	10176	13622.1	8060.87	0.537	38.5762	47.5051	32.9956	17.0153	0.0417944	0.359381	0.598824	201	86.518
Ncam1	P13595	P13595	Neural cell adhesion molecule 1		Plasma membrane	-0.29555	Very Low		19553.2	27940.8	16110	0.637	77.8589	97.4391	59.7694	45.1325				125	119.43
Rala	P63321	P63321	Ras-related protein Ral-A		Plasma membrane	-0.315244	Very Low	Mostly Organellar	172304	243900	157994	0.883	686.099	850.562	586.171	78.4334	0.145912	0.813186	0.0409016	285	23.553
Plxna3	P70208	P70208;P70208-2	Plexin-A3		Plasma membrane	-0.316554	Very Low		3366.64	3618.15	2933.12	0.378	12.7198	13.4237	11.3615	13.5311				342	207.96
Dnm3	Q8BZ98	Q8BZ98;E9QLL2;Q8BZ98-2	Dynamin-3		Plasma membrane	-0.329127	Very Low		1412.06	2107.34	1057.8	0.268	5.07918	8.626	4.0974	2.65234				87	97.189
Igsf8	G3UYZ1	G3UYZ1;A0A0R4J117;Q8R366	Immunoglobulin superfamily member 8	Plasma membrane	Plasma membrane	-0.344076	Very Low		14462.2	17969.9	8185.22	0.59	53.1539	66.67	33.5046	16.248				210	58.131
Marcks	P26645	P26645	Myristoylated alanine-rich C-kinase substrate		Plasma membrane	-0.345084	Very Low		3.72851e+06	3.93245e+06	3.19357e+06	0.994	13411.4	15232.4	13072.3	2137.37				1365	29.661
Scrn1	Q9CZC8	Q9CZC8	Secernin-1		Plasma membrane	-0.350836	Very Low	Mostly Cytosolic	391138	441462	348555	0.933	1465.44	1637.86	1373	350.19	0.0116546	0.0345488	0.953797	324	46.325
Rab11b	P46638	P46638;Q78ZJ8;G3UY29;E9Q3P9;F8WGS1;G3UZD3	Ras-related protein Rab-11B	Endosome	Plasma membrane	-0.353346	Very Low		878398	967737	815144	0.964	3355.68	3453.17	3211.11	415.739				619	24.489
Tbc1d10b	Q8BHL3	Q8BHL3	TBC1 domain family member 10B		Plasma membrane	-0.367788	Very Low		7234.25	10342	5135.08	0.487	28.806	36.066	19.0516	12.2022				238	87.274
Tanc2	A2A690	A2A690;A2A690-2;F6VP19	Protein TANC2		Plasma membrane	-0.381388	Very Low	Mostly Organellar	692.226	1158.32	392.982	0.19	2.75637	4.03945	1.458	2.94674	0	0.897147	0.102853	136	220.26
Ap2a1	P17426	P17426;P17426-2	AP-2 complex subunit alpha-1	Plasma membrane	Plasma membrane	-0.391713	Very Low		97255.3	124142	92903.4	0.832	385.233	432.926	348.317	202.361				920	107.66
Gas7	Q60780	Q60780;B1ATI9;Q3U432;Q60780-2	Growth arrest-specific protein 7		Plasma membrane	-0.394499	Very Low		5996.98	6875.32	5005.79	0.459	22.3314	26.2591	19.39	5.58334				142	48.173
Basp1	Q91XV3	Q91XV3	Brain acid soluble protein 1	Plasma membrane	Plasma membrane	-0.431909	Very Low		3.36263e+06	3.58399e+06	2.96634e+06	0.994	12319.1	13541.7	11999.8	1435.34				1472	22.086
Gnb1	P62874	P62874;Q3TQ70;H3BKR2	Guanine nucleotide-binding protein G(I)/G(S)/G(T) subunit beta-1		Plasma membrane	-0.466903	Very Low		823543	868684	614038	0.961	2962.28	3364.86	2513.45	594.907				1164	37.377
Sema4c	Q64151	Q64151	Semaphorin-4C		Plasma membrane	-0.478675	Very Low		4269.44	6637.22	2938.37	0.409	15.6917	24.6247	12.0277	7.63711				162	92.555
Gpc4	P51655	P51655	Glypican-4;Secreted glypican-4		Plasma membrane	-0.485305	Very Low		28115.3	32081.8	18889.6	0.692	106.225	119.026	73.1694	34.0078				420	62.586
Gng5	Q80SZ7	Q80SZ7;Q3UKC8	Guanine nucleotide-binding protein G(I)/G(S)/G(O) subunit gamma-5;Guanine nucleotide-binding protein subunit gamma		Plasma membrane	-0.488085	Very Low		369626	494412	224081	0.93	1358.51	1834.31	917.232	52.2802				75	7.3184
Lchn	Q3UHG7	Q3UHG7;Q3UHG7-2	Protein LCHN		Plasma membrane	-0.503708	Very Low	Mostly Organellar	8317.93	11802.8	7384.29	0.51	31.7654	45.7183	26.8155	8.26733	0.0298139	0.845573	0.124613	184	51.427
Ap2a2	P17427	P17427	AP-2 complex subunit alpha-2	Plasma membrane	Plasma membrane	-0.550783	Very Low		81128.6	89911.1	76015.9	0.816	305.188	336.495	294.449	163.098				662	104.02
Rap1b	Q99JI6	Q99JI6;Q52L50	Ras-related protein Rap-1b		Plasma membrane	-0.567828	Very Low		246412	263370	212242	0.907	921.356	977.226	839.32	99.1756				258	20.825
Kiaa1033	Q3UMB9	Q3UMB9	WASH complex subunit 7	Endosome	Plasma membrane	-0.587064	Very Low	Organellar with Cytosolic pool	4081.7	7561.05	2274.78	0.403	16.1618	28.2277	7.97273	10.7577	0.00233465	0.625769	0.371897	189	136.37
Tspan6	Q99L96	Q99L96;O70401;H3BL26	Tetraspanin;Tetraspanin-6		Plasma membrane	-0.588862	Very Low	Mostly Organellar	10692.3	11081	9521.62	0.544	40.029	41.4899	37.2223	5.64211	0.0165042	0.853579	0.129917	102	27.303
Ncam1	A0A0A6YY47	A0A0A6YY47;P13595-2;E9Q589;P13595-3;A0A0A6YWU2;P13595-4	Neural cell adhesion molecule 1		Plasma membrane	-0.610793	Very Low	Mostly Organellar	10271.8	13326	8947.7	0.538	37.563	51.6184	35.4354	18.5599	0.120217	0.804671	0.0751121	77	93.491
Vamp4	O70480	O70480;Q8BSN6	Vesicle-associated membrane protein 4		Plasma membrane	-0.61396	Very Low	Mostly Organellar	24104.9	31599.5	18259.2	0.671	89.4787	117.237	73.2706	7.61836	0.0998995	0.863937	0.0361631	152	16.353
Slc1a4	O35874	O35874;Q3UTP8;Q5SSP3	Neutral amino acid transporter A;Amino acid transporter		Plasma membrane	-0.693166	Very Low		16279.5	23642.4	13973.5	0.608	61.5072	91.5792	51.8429	17.6384				167	56.061
Rac1	P63001	P63001;K7Q7T7;Q3TLP8	Ras-related C3 botulinum toxin substrate 1		Plasma membrane	-0.761636	Very Low		740894	796861	687775	0.958	2799.24	3086.66	2551.71	307.144				402	21.45
Ap2b1	Q9DBG3	Q9DBG3;Q9DBG3-2;H3BIY9;H3BKM0	AP-2 complex subunit beta;AP complex subunit beta		Plasma membrane	-0.932357	Very Low		328741	374320	319168	0.923	1270.37	1330.19	1233.82	664.447				1461	104.58
Crot	Q9DC50	Q9DC50	Peroxisomal carnitine O-octanoyltransferase		Peroxisome	2.06948	High		14900.1	16879.7	10859.1	0.595	54.9694	62.1568	44.4496	20.234				202	70.264
Acot8	P58137	P58137;Q3U965;Q8BZR4	Acyl-coenzyme A thioesterase 8	Peroxisome	Peroxisome	1.72858	High	Mostly Organellar	6102.7	7538.22	5436.25	0.461	23.7822	26.2884	21.0574	4.22563	0.146061	0.853939	0	88	35.827
Acox1	Q9R0H0	Q9R0H0-2;Q9R0H0;A2A848	Peroxisomal acyl-coenzyme A oxidase 1	Peroxisome	Peroxisome	1.69789	High		42225	54479.5	34187.4	0.744	160.071	189.989	139.94	60.9743				532	74.717
Acbd5	Q5XG73	Q5XG73-2;Q5XG73-3;Q5XG73;E9QNH7	Acyl-CoA-binding domain-containing protein 5	Peroxisome	Peroxisome	1.62441	High		6718.84	9401.56	5063.23	0.476	24.6942	34.8806	20.7253	6.80028				164	52.369
Acox3	Q9EPL9	Q9EPL9;Q3TAW3;E9Q296;Q8C178	Peroxisomal acyl-coenzyme A oxidase 3;Acyl-coenzyme A oxidase		Peroxisome	1.59969	High		3902.64	4432.31	3414.34	0.397	14.6488	16.4443	13.3998	5.91357				160	78.403
Abcd2	A0A0R4J0U5	A0A0R4J0U5;Q61285	ATP-binding cassette sub-family D member 2		Peroxisome	1.56668	High		11595.9	17882.1	10711.4	0.556	44.3885	66.3443	40.4197	18.7035				335	83.456
Lonp2	Q9DBN5	Q9DBN5;Q9DBN5-2;Q9DBN5-3	Lon protease homolog 2, peroxisomal		Peroxisome	1.53958	High		10169.5	14779.8	8317.03	0.536	37.3765	54.8344	34.0442	18.5782				392	94.525
Gnpat	P98192	P98192;Q545P6;Q05DV2	Dihydroxyacetone phosphate acyltransferase	Peroxisome	Peroxisome	1.3079	High		6582.84	9686.44	5196.51	0.472	24.1944	35.9375	21.2709	9.77964				216	76.869
Pex1	Q5BL07	Q5BL07;Q5BL07-2	Peroxisome biogenesis factor 1	Peroxisome	Peroxisome	1.20984	High		1598.9	3099.51	1230.51	0.284	6.12247	10.809	4.93674	4.37041				151	141.43
Agps	Q8C0I1	Q8C0I1;A2AL50;H3BKN2;A2AL49	Alkyldihydroxyacetonephosphate synthase, peroxisomal	Peroxisome	Peroxisome	1.20385	High		19736.9	26363.1	16017	0.638	72.5402	97.8096	65.5625	27.3435				360	71.683
Acaa1a	Q921H8	Q921H8;H3BKL5;H3BJZ9	3-ketoacyl-CoA thiolase A, peroxisomal		Peroxisome	1.15296	High		119839	148895	105772	0.85	452.776	552.412	409.711	101.8				405	43.953
Far1	Q922J9	Q922J9;Q922J9-4;Q922J9-3;Q922J9-2;D3Z4N9;D3Z5W6	Fatty acyl-CoA reductase 1	Peroxisome	Peroxisome	1.03061	High		24097.8	25280.4	20982.5	0.67	89.125	97.8796	81.2763	27.6803				262	59.434
Pex26	Q8BGI5	Q8BGI5;Q8BGI5-2;D3Z323;D3Z3F5	Peroxisome assembly protein 26		Peroxisome	0.974186	Medium	Mostly Organellar	2378.66	3373.33	2168.08	0.333	9.09854	13.0667	7.84781	1.56377	0.0571099	0.855536	0.0873546	58	34.016
Hsd17b4	P51660	P51660	Peroxisomal multifunctional enzyme type 2;(3R)-hydroxyacyl-CoA dehydrogenase;Enoyl-CoA hydratase 2	Peroxisome	Peroxisome	0.937386	Medium		178690	213574	139827	0.886	696.355	744.807	541.622	274.488				983	79.481
Pex3	Q9QXY9	Q9QXY9;Q3UIG2;E9QA46;D3Z6X4;D3Z6X3	Peroxisomal biogenesis factor 3	Peroxisome	Peroxisome	0.932857	Medium		11409.6	16446.3	7384.62	0.554	41.9344	61.0173	30.2275	9.31063				162	42.223
Pex14	Q9R0A0	Q9R0A0	Peroxisomal membrane protein PEX14	Peroxisome	Peroxisome	0.921572	Medium		36227.4	47446.6	24294.6	0.725	133.149	176.031	99.4453	28.8514				278	41.207
Acad11	Q80XL6	Q80XL6;A0A0R4J0I6;D3YTQ5	Acyl-CoA dehydrogenase family member 11		Peroxisome	0.821834	Medium		2901.49	6208.82	1890.6	0.357	10.9993	21.6523	7.73882	4.89911				139	87.365
Slc25a17	O70579	O70579	Peroxisomal membrane protein PMP34	Peroxisome	Peroxisome	0.766271	Medium	Mostly Organellar	7880.02	10058.1	5250.71	0.5	28.3444	41.1707	20.3387	5.24077	0.0782252	0.921775	0	87	34.412
Cat	P24270	P24270	Catalase	Peroxisome	Peroxisome	0.718706	Medium		214231	257632	159787	0.898	787.377	955.837	654.058	247.574				829	59.795
Pex11b	Q9Z210	Q9Z210;E9PXK7;D6RFQ2	Peroxisomal membrane protein 11B	Peroxisome	Peroxisome	0.706435	Medium		11508.2	12867	9567.47	0.555	45.2666	45.9841	35.4961	6.38531				69	28.709
Txndc16	Q7TN22	Q7TN22-2;Q7TN22	Thioredoxin domain-containing protein 16		Peroxisome	0.700237	Medium	Organellar with Cytosolic pool	1460.41	1768.31	1219.58	0.272	5.53631	6.16669	4.99212	2.59718	0.0262616	0.592698	0.381041	75	92.017
Pex6	Q99LC9	Q99LC9	Peroxisome assembly factor 2	Peroxisome	Peroxisome	0.668981	Medium	Mostly Organellar	1072.12	2267.42	790.87	0.238	4.26908	8.41232	2.75804	2.16634	0.108444	0.891556	0	91	104.55
Scp2	P32020	P32020;P32020-2	Non-specific lipid-transfer protein		Peroxisome	0.622165	Medium		123551	137021	112684	0.853	462.904	508.359	443.859	141.181				435	59.125
Pex13	Q9D0K1	Q9D0K1	Peroxisomal membrane protein PEX13	Peroxisome	Peroxisome	0.578977	Medium		4271.31	5100.33	3352.58	0.409	16.6452	17.7866	12.9863	3.68249				61	44.609
Ttc17	E9PVB5	E9PVB5;E9PVB5-2;A2AFY7	Tetratricopeptide repeat protein 17		Peroxisome	0.493918	Low		533.67	996.852	403.065	0.168	2.01631	3.69841	1.56128	1.39777				71	135.52
Robo1	G5E843	G5E843;O89026	Roundabout homolog 1		Peroxisome	0.464106	Low	Mostly Organellar	737.977	1099.88	491.225	0.197	2.93855	3.83567	1.82249	2.51551	0.0298559	0.823802	0.146342	112	176.37
Abcd3	P55096	P55096;A0A0G2JDI9	ATP-binding cassette sub-family D member 3	Peroxisome	Peroxisome	0.344142	Low		42679.1	47697.5	39189.8	0.745	161.25	176.962	151.802	62.2545				448	75.474
C2cd2l	Q80X80	Q80X80	C2 domain-containing protein 2-like		Peroxisome	0.31431	Low		2663.05	2768.6	1452.43	0.346	9.57896	10.7242	5.94525	3.92845				102	76.328
Tmem131	O70472	O70472	Transmembrane protein 131		Peroxisome	0.290727	Low		652.052	829.067	543.528	0.185	2.46721	3.14185	2.05512	2.579				75	204.65
Ncan	A0A0R4IZX5	A0A0R4IZX5;P55066	Neurocan core protein		Peroxisome	0.248091	Low		1104.47	2046.79	872.086	0.241	4.3979	7.13785	3.23552	2.92801				96	137.17
Dchs1	E9PVD3	E9PVD3;F6TP58;F6PYJ6	Protocadherin-16		Peroxisome	0.208789	Low	Mostly Organellar	462.139	710.576	299.902	0.156	1.80095	2.47802	1.16168	3.09374	0.088356	0.883321	0.0283227	140	346.38
Iap	P03975	P03975	IgE-binding protein		Peroxisome	0.103131	Low		8619.63	10228.6	7043.77	0.515	31.8479	37.9491	28.5296	10.453				154	62.747
Commd4	Q9CQ02	Q9CQ02	COMM domain-containing protein 4		Peroxisome	0.099006	Low	Organellar with Cytosolic pool	29167.9	33257.4	24825.1	0.697	105.078	128.823	101.306	12.3229	0.0222147	0.219852	0.757933	84	21.86
Wash1	Q8VDD8	Q8VDD8	WAS protein family homolog 1		Peroxisome	0.0760118	Low	Organellar with Cytosolic pool	4716.08	7225.5	3194.48	0.424	18.3786	27.9881	11.1402	4.70845	0.0104639	0.528978	0.460558	96	51.658
Atrnl1	Q6A051	Q6A051;Q6A051-2	Attractin-like protein 1		Peroxisome	-0.0503577	Very Low	Organellar with Cytosolic pool	739.556	816.458	621.906	0.197	2.70131	3.30612	2.36153	2.17929	0.0244507	0.783913	0.191637	75	152.47
Osbpl5	Q9ER64	Q9ER64;G5E833	Oxysterol-binding protein-related protein 5;Oxysterol-binding protein		Peroxisome	-0.0566814	Very Low		2382.42	3736	1814.39	0.333	9.15432	14.4715	6.50833	4.55476				121	98.921
Atrn	Q9WU60	Q9WU60	Attractin		Peroxisome	-0.253671	Very Low	Mostly Organellar	430.08	638.047	409.082	0.148	1.69311	2.36721	1.45954	1.3138	0.0636783	0.936322	0	82	158.06
Mgrn1	Q9D074	Q9D074;Q9D074-4;Q9D074-3;Q9D074-5;Q9D074-2	E3 ubiquitin-protein ligase MGRN1		Peroxisome	-0.297463	Very Low		3301.82	4964.57	1948.93	0.376	12.1354	18.419	7.97755	3.73161				128	58.477
Megf8	P60882	P60882	Multiple epidermal growth factor-like domains protein 8		Peroxisome	-0.309914	Very Low		373.782	591.132	253.332	0.138	1.41698	2.06148	1.03696	2.14899				96	297.48
Serpini1	O35684	O35684	Neuroserpin		Peroxisome	-0.346824	Very Low		37519.2	43198.1	31378.6	0.73	143.163	164.053	116.417	33.6073				217	46.347
Pnpla6	Q3TRM4	Q3TRM4;Q3TRM4-2;Q3TRM4-3;Q3TRM4-4	Neuropathy target esterase		Peroxisome	-0.393146	Very Low		1126.65	1581.5	368.293	0.244	4.14085	5.86751	1.50754	3.25615				90	149.54
Bsn	O88737	O88737;O88737-2	Protein bassoon		Peroxisome	-0.466393	Very Low	Mostly Organellar	116.027	156.734	87.54	0.062	0.426442	0.64156	0.324781	0.939216	0	1	0	68	418.84
Gramd1b	Q80TI0	Q80TI0-4;Q80TI0;D3YWR0;Q80TI0-3;Q80TI0-2;F7BFL8	GRAM domain-containing protein 1B		Peroxisome	-0.467275	Very Low		2907.76	3362.5	2238.66	0.358	10.6871	13.7638	8.30563	5.68045				154	101.08
Nup50	Q9JIH2	Q9JIH2	Nuclear pore complex protein Nup50		Nuclear pore complex/nuclear	1.82087	High	Nuclear and Cytosolic	136718	154888	132221	0.862	544.398	574.647	461.1	130.755	0.587459	0.0115338	0.401008	204	49.485
Nup210	Q9QY81	Q9QY81;A0A0R4J1I6;F6XGN0	Nuclear pore membrane glycoprotein 210	Nuclear pore complex	Nuclear pore complex/nuclear	1.6839	High	Mostly Nuclear	84107.6	88750.9	79938.1	0.82	328.241	333.244	286.754	331.77	0.984561	0.0135279	0.00191128	386	204.1
Tpr	F6ZDS4	F6ZDS4;Q7M739	Nucleoprotein TPR		Nuclear pore complex/nuclear	1.65408	High	Nuclear and Cytosolic	254950	284747	235281	0.909	977.929	1022.78	913.313	1350.05	0.62588	0.0116872	0.362433	1413	273.99
Kif4	P33174	P33174	Chromosome-associated kinesin KIF4		Nuclear pore complex/nuclear	1.651	High	Mostly Nuclear	27970.1	35322	19200.1	0.691	102.801	131.048	78.5919	75.4205	0.960788	0.0218192	0.0173929	202	139.52
Nup37	Q9CWU9	Q9CWU9	Nucleoporin Nup37	Nuclear pore complex	Nuclear pore complex/nuclear	1.59035	High	Nuclear and Cytosolic	106002	132191	91534.2	0.839	413.088	460.996	354.56	75.2498	0.837133	0.0115474	0.151319	85	36.731
Nup214	Q80U93	Q80U93	Nuclear pore complex protein Nup214	Nuclear pore complex	Nuclear pore complex/nuclear	1.55022	High	Mostly Nuclear	47791.9	48831.3	41056.1	0.758	174.488	184.965	166.809	196.721	0.927743	0.0256969	0.0465599	471	212.98
Hira	Q61666	Q61666;Q61666-2	Protein HIRA		Nuclear pore complex/nuclear	1.53903	High	Mostly Nuclear	19284.3	19875.5	12363.3	0.635	69.3653	76.9883	50.607	41.6569	0.970975	0.0270142	0.00201067	110	111.77
Nup133	Q8R0G9	Q8R0G9	Nuclear pore complex protein Nup133	Nuclear pore complex	Nuclear pore complex/nuclear	1.51771	High	Mostly Nuclear	89120.1	95254.3	78548.7	0.825	332.467	343.023	321.524	221.535	0.938889	0.0132205	0.0478904	272	128.62
Rnf2	Q9CQJ4	Q9CQJ4;A0A087WRE9	E3 ubiquitin-protein ligase RING2		Nuclear pore complex/nuclear	1.49126	High	Nuclear and Cytosolic	187052	239532	130211	0.889	687.484	888.685	532.993	136.011	0.895243	0.018161	0.0865965	196	37.623
Tcf12	Q61286	Q61286;Q61286-2;V9GWU2;V9GXC3;V9GX46;Q3UXQ3	Transcription factor 12		Nuclear pore complex/nuclear	1.48954	High	Mostly Nuclear	24553.4	29512.6	18079.1	0.673	88.3184	114.318	74.0034	35.9746	0.963013	0.0180532	0.0189338	68	75.81
Dpf2	Q61103	Q61103;D3Z5N6;F8WIP7	Zinc finger protein ubi-d4		Nuclear pore complex/nuclear	1.48927	High	Mostly Nuclear	115287	138108	98811.4	0.847	437.044	481.631	404.466	98.5477	0.982568	0.01288	0.00455187	135	44.229
Hmgn5	Q9JL35	Q9JL35	High mobility group nucleosome-binding domain-containing protein 5		Nuclear pore complex/nuclear	1.48619	High	Nuclear and Cytosolic	853231	919264	751386	0.963	3229.49	3410.55	2900.04	747.713	0.732063	0.0114911	0.256446	576	45.343
Rprd2	Q6NXI6	Q6NXI6;Q6NXI6-2;A0A0G2JFW6	Regulation of nuclear pre-mRNA domain-containing protein 2		Nuclear pore complex/nuclear	1.47697	High	Mostly Nuclear	31297.6	32200.3	30435.7	0.705	118.677	125.461	111.45	94.712	0.964527	0.0137068	0.0217661	183	156.58
Pou3f3	P31361	P31361	POU domain, class 3, transcription factor 3		Nuclear pore complex/nuclear	1.47111	High	Mostly Nuclear	120034	129399	105005	0.851	453.512	501.231	389.579	116.455	0.989293	0.00898475	0.0017224	80	50.199
Rbbp5	Q8BX09	Q8BX09;A0A0R4J2B6;A0A087WST2	Retinoblastoma-binding protein 5		Nuclear pore complex/nuclear	1.46874	High	Nuclear and Cytosolic	64492.4	93079.5	60717.2	0.79	256.802	324.6	225.266	73.6601	0.809117	0.0212588	0.169625	142	59.097
Stag1	Q9D3E6	Q9D3E6;F8WHU7;F6XQW1	Cohesin subunit SA-1		Nuclear pore complex/nuclear	1.44512	High	Mostly Nuclear	65552.8	77859.8	58406.3	0.792	251.57	271.524	233.287	182.994	0.970701	0.0102351	0.0190635	264	144.44
Atm	Q62388	Q62388	Serine-protein kinase ATM		Nuclear pore complex/nuclear	1.44404	High	Mostly Nuclear	11490.5	13199.6	10135.3	0.555	42.1276	51.1291	39.9332	77.5947	0.991013	0.00898747	0	207	349.41
Sin3a	Q60520	Q60520;Q60520-1	Paired amphipathic helix protein Sin3a		Nuclear pore complex/nuclear	1.42581	High	Mostly Nuclear	70094.5	79295.3	51693.3	0.8	271.994	291.186	191.787	196.553	0.974887	0.0126463	0.0124666	281	145.09
Setd2	E9Q5F9	E9Q5F9;E9Q5F9-2	Histone-lysine N-methyltransferase SETD2		Nuclear pore complex/nuclear	1.42267	High	Mostly Nuclear	10635.1	14255.5	10067.7	0.544	40.8046	49.7139	40.231	58.715	0.924481	0.0117325	0.0637866	165	285.66
Stag2	A2AFF6	A2AFF6;O35638	Cohesin subunit SA-2		Nuclear pore complex/nuclear	1.42261	High	Mostly Nuclear	28812.6	40652.4	24354.5	0.696	112.282	141.769	94.3375	81.1336	0.967622	0.012728	0.0196502	136	145.7
Utp15	Q8C7V3	Q8C7V3	U3 small nucleolar RNA-associated protein 15 homolog		Nuclear pore complex/nuclear	1.42249	High	Mostly Nuclear	51139.8	60780.7	37255.1	0.767	183.949	248.794	144.308	58.6832	0.963755	0.013908	0.0223373	101	59.374
Nup155	Q99P88	Q99P88	Nuclear pore complex protein Nup155	Nuclear pore complex	Nuclear pore complex/nuclear	1.41344	High	Mostly Nuclear	128975	166021	111698	0.857	488.934	578.973	457.215	386.662	0.971367	0.0104555	0.0181778	380	155.12
Nupl1	Q8R332	Q8R332;Q8R332-4;Q8R332-3;Q8R332-2	Nucleoporin p58/p45	Nuclear pore complex	Nuclear pore complex/nuclear	1.41322	High	Mostly Nuclear	58644.8	83487.1	49639.6	0.78	228.539	291.148	192.28	67.3757	0.955298	0.0208297	0.0238724	115	59.445
Nup35	Q8R4R6	Q8R4R6	Nucleoporin NUP53	Nuclear pore complex	Nuclear pore complex/nuclear	1.40582	High	Mostly Nuclear	136989	162116	111482	0.862	533.845	565.353	431.827	92.0951	0.984453	0.015547	0	98	34.785
Sun2	Q8BJS4	Q8BJS4;Q8BJS4-2;Q8BJS4-3	SUN domain-containing protein 2		Nuclear pore complex/nuclear	1.40547	High	Mostly Nuclear	131413	220612	88056.1	0.859	523.274	769.351	326.696	207.257	0.989537	0.0104627	0	213	81.604
Sugp1	Q8CH02	Q8CH02	SURP and G-patch domain-containing protein 1		Nuclear pore complex/nuclear	1.40493	High	Mostly Nuclear	19814.2	31112.9	16894.6	0.639	78.898	108.501	62.6806	27.82	0.925718	0.0350096	0.0392725	98	72.648
Lmnb2	P21619	P21619;A0A0R4J0Q5	Lamin-B2		Nuclear pore complex/nuclear	1.40468	High	Mostly Nuclear	418892	455560	391993	0.936	1646.54	1690.17	1402.87	544.986	0.977817	0.01652	0.00566282	435	67.317
Srbd1	F8WGW3	F8WGW3;Q497V5;Q497V5-2	S1 RNA-binding domain-containing protein 1		Nuclear pore complex/nuclear	1.40388	High	Mostly Nuclear	53353.6	60328.7	43076.9	0.771	196.094	223.825	176.327	113.623	0.990089	0.00991063	0	185	110.19
Smarcd3	Q6P9Z1	Q6P9Z1;A0A0G2JG60	SWI/SNF-related matrix-associated actin-dependent regulator of chromatin subfamily D member 3		Nuclear pore complex/nuclear	1.39736	High	Mostly Nuclear	154254	248994	135264	0.873	614.224	868.326	501.843	163.923	0.9748	0.00958523	0.0156144	153	54.985
Ranbp2	Q9ERU9	Q9ERU9	E3 SUMO-protein ligase RanBP2	Nuclear pore complex	Nuclear pore complex/nuclear	1.3908	High	Mostly Nuclear	117376	141290	98484.5	0.848	444.963	492.726	403.127	773.828	0.924528	0.0132439	0.0622285	864	341.12
Mta1	F8WHY8	F8WHY8			Nuclear pore complex/nuclear	1.38872	High	Mostly Nuclear	309718	384210	247681	0.92	1174.12	1339.87	1013.84	474.013	0.965238	0.0121818	0.0225803	322	79.189
Cenpv	Q9CXS4	Q9CXS4	Centromere protein V		Nuclear pore complex/nuclear	1.38066	High	Mostly Nuclear	884952	1.15624e+06	765660	0.964	3448.65	4032.22	2965.8	471.04	0.986606	0.0132321	0.000161573	185	27.541
Arid1a	E9QAQ7	E9QAQ7;A2BH40;A2BH40-3;A2BH40-4;A2BH40-2	AT-rich interactive domain-containing protein 1A		Nuclear pore complex/nuclear	1.38021	High	Mostly Nuclear	83935.6	116322	75610.6	0.82	334.223	405.656	280.522	393.66	0.985911	0.0118784	0.00221041	501	242.67
Nup205	B9EJ54	B9EJ54;A0A0J9YUD5		Nuclear pore complex	Nuclear pore complex/nuclear	1.37558	High	Mostly Nuclear	91148.2	109679	82701	0.827	355.204	382.489	320.344	400.693	0.945879	0.0105199	0.0436007	470	227.46
Supt6h	Q62383	Q62383	Transcription elongation factor SPT6		Nuclear pore complex/nuclear	1.3752	High	Nuclear and Cytosolic	38267	51013.1	34884.4	0.732	145.067	177.9	142.793	147.235	0.615307	0.00859249	0.3761	355	199.08
Smc6	Q924W5	Q924W5	Structural maintenance of chromosomes protein 6		Nuclear pore complex/nuclear	1.37368	High	Mostly Nuclear	8555.5	9587.14	7447.02	0.513	31.2792	37.136	29.5062	21.0325	0.98062	0.0193795	0	82	127.2
Pnkp	G5E8N7	G5E8N7;Q9JLV6;E9Q9A5;A0A0J9YVJ6;Q9JLV6-2	Bifunctional polynucleotide phosphatase/kinase;Polynucleotide 3-phosphatase;Polynucleotide 5-hydroxyl-kinase		Nuclear pore complex/nuclear	1.37299	High	Mostly Nuclear	40308.8	45439	23135.5	0.739	152.027	160.092	94.7008	44.5719	0.976059	0.0157204	0.0082208	70	57.214
Wiz	F6ZBR8	F6ZBR8			Nuclear pore complex/nuclear	1.36436	High	Mostly Nuclear	129504	133470	118346	0.857	502.272	521.957	412.712	261.452	0.987573	0.0101213	0.00230606	206	104.46
Trp53bp1	A2AU91	A2AU91;P70399;P70399-2	Tumor suppressor p53-binding protein 1		Nuclear pore complex/nuclear	1.3591	High	Mostly Nuclear	228507	243110	217504	0.903	863.345	941.691	806.961	939.479	0.973834	0.0113591	0.014807	828	212.73
Setd1a	E9PYH6	E9PYH6;A0A0U1RNP2	Histone-lysine N-methyltransferase		Nuclear pore complex/nuclear	1.35314	High	Mostly Nuclear	7348.3	8544.36	6908.16	0.489	29.0272	30.0295	25.8414	26.424	0.931826	0.0123285	0.055845	104	186.06
Gm29609	Q3UU56	Q3UU56			Nuclear pore complex/nuclear	1.35175	High	Nuclear and Cytosolic	17979.5	26755.1	13034.6	0.624	68.1588	93.3043	53.3547	34.8562	0.897921	0.0238929	0.0781861	101	100.31
Smchd1	Q6P5D8	Q6P5D8	Structural maintenance of chromosomes flexible hinge domain-containing protein 1		Nuclear pore complex/nuclear	1.35018	High	Mostly Nuclear	106110	134228	98640.7	0.84	417.389	468.099	375.019	462.756	0.981013	0.0149417	0.00404514	630	225.65
Hells	Q60848	Q60848;Q60848-2	Lymphocyte-specific helicase		Nuclear pore complex/nuclear	1.34181	High	Mostly Nuclear	34926.4	41643.8	20035.5	0.72	128.367	154.502	82.0114	64.2107	0.987166	0.0122855	0.000548843	122	95.125
Lig3	Q80ZH7	Q80ZH7;P97386;B1AT03;K4DI59;P97386-2	DNA ligase;DNA ligase 3		Nuclear pore complex/nuclear	1.33705	High	Mostly Nuclear	96184.8	98401.6	69786.5	0.831	347.264	378.336	285.658	209.651	0.981828	0.0171983	0.000973557	321	112.78
Gatad2b	Q8VHR5	Q8VHR5;A1L3S7;Q8VHR5-2	Transcriptional repressor p66-beta		Nuclear pore complex/nuclear	1.33692	High	Mostly Nuclear	243443	315199	221933	0.906	969.368	1099.21	823.39	307.752	0.976221	0.0116842	0.0120952	218	65.41
Chd8	Q09XV5	Q09XV5;F7AL76	Chromodomain-helicase-DNA-binding protein 8		Nuclear pore complex/nuclear	1.33571	High	Mostly Nuclear	23465.9	26834.5	18486.5	0.666	88.9576	93.5812	75.6708	131.902	0.9881	0.0102369	0.00166308	278	290.84
Tcof1	O08784	O08784;H3BL37;H3BIX0;Q05CS0	Treacle protein		Nuclear pore complex/nuclear	1.33212	High	Mostly Nuclear	169168	204475	148980	0.882	641.305	713.076	609.822	441.379	0.970555	0.0141532	0.0152918	325	135
Nup107	Q8BH74	Q8BH74;E9Q4V9	Nuclear pore complex protein Nup107	Nuclear pore complex	Nuclear pore complex/nuclear	1.33147	High	Mostly Nuclear	100515	129665	85993.7	0.834	381.045	452.187	351.999	207.318	0.950485	0.0100849	0.0394305	241	106.72
Smarcc1	P97496	P97496;Q3UNN4;P97496-2	SWI/SNF complex subunit SMARCC1		Nuclear pore complex/nuclear	1.33049	High	Mostly Nuclear	192444	234661	158362	0.891	729.538	818.345	648.226	457.065	0.97803	0.014857	0.00711334	398	122.89
Zscan21	Q07231	Q07231	Zinc finger and SCAN domain-containing protein 21		Nuclear pore complex/nuclear	1.32297	High	Mostly Nuclear	43058.2	60964.4	32114.3	0.746	163.23	212.604	131.454	52.4369	0.965954	0.0127962	0.0212497	64	63.012
Vezf1	Q5SXC4	Q5SXC4;Q5SXC3			Nuclear pore complex/nuclear	1.32203	High	Mostly Nuclear	46078.6	52269	34875.9	0.754	179.36	202.935	121.624	50.3659	0.986764	0.0132362	0	75	56.556
Dmap1	Q9JI44	Q9JI44;Q9JI44-2	DNA methyltransferase 1-associated protein 1		Nuclear pore complex/nuclear	1.31938	High	Mostly Nuclear	109466	133656	103065	0.842	435.884	466.104	382.381	112.401	0.99331	0.00668969	0	123	53.129
Smarcd1	Q61466	Q61466;Q61466-2	SWI/SNF-related matrix-associated actin-dependent regulator of chromatin subfamily D member 1		Nuclear pore complex/nuclear	1.31734	High	Mostly Nuclear	245853	347191	231364	0.907	978.965	1210.77	858.38	276.749	0.986535	0.0122436	0.00122132	253	58.244
Pwp2	Q8BU03	Q8BU03;Q2M1K2	Periodic tryptophan protein 2 homolog		Nuclear pore complex/nuclear	1.31184	High	Mostly Nuclear	22499.9	25060.7	18837.2	0.661	80.9796	102.461	72.9664	44.7503	0.983443	0.0154084	0.00114878	108	102.91
Lbr	Q3U9G9	Q3U9G9	Lamin-B receptor		Nuclear pore complex/nuclear	1.30903	High	Mostly Nuclear	338808	376826	240775	0.925	1245.24	1398.06	985.567	467.786	0.988191	0.0118095	0	173	71.439
Brd4	Q9ESU6	Q9ESU6;Q3UH70;B0V2V8;Q9ESU6-2	Bromodomain-containing protein 4		Nuclear pore complex/nuclear	1.30875	High	Mostly Nuclear	69610.5	83335.5	50319.8	0.799	263.888	290.619	205.975	209.726	0.988536	0.0112805	0.000183753	222	155.89
Smarca5	Q91ZW3	Q91ZW3	SWI/SNF-related matrix-associated actin-dependent regulator of chromatin subfamily A member 5		Nuclear pore complex/nuclear	1.30157	High	Mostly Nuclear	513570	599947	497558	0.945	1991.55	2092.22	1946.36	1207.25	0.983599	0.0125064	0.00389416	742	121.63
Terf2ip	Q91VL8	Q91VL8	Telomeric repeat-binding factor 2-interacting protein 1		Nuclear pore complex/nuclear	1.29961	High	Nuclear and Cytosolic	88299.9	124763	80035.3	0.824	351.601	435.093	296.938	73.984	0.866731	0.00940173	0.123867	109	43.353
Numa1	E9Q7G0	E9Q7G0			Nuclear pore complex/nuclear	1.29485	High	Mostly Nuclear	411104	459998	397622	0.935	1607.9	1627.59	1507.06	1872.15	0.980454	0.0151106	0.00443509	1347	235.63
Smarca4	Q3TKT4	Q3TKT4;A0A0R4J170;Q3TKT4-2;G3UX35	Transcription activator BRG1		Nuclear pore complex/nuclear	1.29477	High	Mostly Nuclear	240377	312949	223638	0.906	915.36	1091.36	907.219	842.871	0.987219	0.0120792	0.000701459	597	181.43
Nup98	Q6PFD9	Q6PFD9	Nuclear pore complex protein Nup98-Nup96;Nuclear pore complex protein Nup98;Nuclear pore complex protein Nup96	Nuclear pore complex	Nuclear pore complex/nuclear	1.2938	High	Mostly Nuclear	109492	128932	101884	0.842	426.691	449.631	394.652	417.384	0.981864	0.00867784	0.00945796	455	197.24
Trim24	Q64127	Q64127;Q64127-2;E9Q1U8	Transcription intermediary factor 1-alpha		Nuclear pore complex/nuclear	1.29125	High	Nuclear and Cytosolic	28607.9	33605.5	21561.3	0.695	108.193	117.751	88.257	64.5009	0.858925	0.00831502	0.13276	159	116.66
Rad50	P70388	P70388;Q5SV02;P70388-2;A8Y5I3	DNA repair protein RAD50		Nuclear pore complex/nuclear	1.2904	High	Mostly Nuclear	21417.1	24633.3	17540.7	0.653	78.3134	95.4177	69.4782	63.533	0.958312	0.0197436	0.0219447	141	153.49
Trrap	E9PWT1	E9PWT1;E9PZA7			Nuclear pore complex/nuclear	1.28443	High	Mostly Nuclear	31728.6	47033.5	28924.7	0.707	126.34	164.022	107.313	268.108	0.99002	0.00951385	0.000466314	549	437.22
Pogz	Q0VGT3	Q0VGT3;Q8BZH4;D3YUW8;D3YUX1;B9EIG6	Pogo transposable element with ZNF domain		Nuclear pore complex/nuclear	1.28301	High	Mostly Nuclear	71497.4	86245.9	66918.6	0.802	279.218	311.62	249.123	212.882	0.989847	0.00869427	0.00145903	281	154.06
Cmas	A0A0R4J0B4	A0A0R4J0B4;Q99KK2;Q99KK2-2	N-acylneuraminate cytidylyltransferase		Nuclear pore complex/nuclear	1.27426	High	Mostly Nuclear	117856	170408	90235.9	0.848	459.283	594.272	349.531	109.399	0.989405	0.00983106	0.000764236	106	48.029
Rrp9	Q91WM3	Q91WM3	U3 small nucleolar RNA-interacting protein 2		Nuclear pore complex/nuclear	1.26644	High	Mostly Nuclear	57987.6	68970.6	49048.5	0.779	219.827	240.524	200.771	58.3958	0.900712	0.0139523	0.0853358	82	52.106
Gatad2a	Q8CHY6	Q8CHY6;E9QMN5	Transcriptional repressor p66 alpha		Nuclear pore complex/nuclear	1.26353	High	Mostly Nuclear	74888.5	92729.4	56746.2	0.808	283.896	323.379	232.28	97.4544	0.98762	0.0105903	0.0017899	137	67.333
Tmpo	Q61033	Q61033	Lamina-associated polypeptide 2, isoforms alpha/zeta		Nuclear pore complex/nuclear	1.26096	High	Mostly Nuclear	533568	616631	509889	0.947	2060.88	2209.2	1957.05	775.131	0.966436	0.0217931	0.0117714	433	75.167
Znf609	Q8BZ47	Q8BZ47	Zinc finger protein 609		Nuclear pore complex/nuclear	1.25902	High	Mostly Nuclear	24381.7	27054.2	21340.1	0.672	90.6009	103.765	82.6612	71.2106	0.986751	0.0112465	0.00200294	119	151.12
Bcl11b	Q99PV8	Q99PV8;Q99PV8-2;A0A0R4J1E1;Q99PV8-3	B-cell lymphoma/leukemia 11B		Nuclear pore complex/nuclear	1.25696	High	Mostly Nuclear	85735.4	117349	81149.2	0.822	341.39	409.235	301.071	156.693	0.983912	0.00936166	0.00672678	193	94.565
Pdcd11	Q6NS46	Q6NS46	Protein RRP5 homolog		Nuclear pore complex/nuclear	1.25294	High	Mostly Nuclear	43700.1	51883.2	38251.6	0.748	170.299	180.934	148.168	175.487	0.988491	0.0115089	0	293	207.78
Mki67	E9PVX6	E9PVX6			Nuclear pore complex/nuclear	1.25203	High	Mostly Nuclear	135857	155695	85301.5	0.862	499.324	577.643	349.165	921.242	0.935333	0.00883767	0.0558297	843	350.86
Rsf1	E9PWW9	E9PWW9			Nuclear pore complex/nuclear	1.24989	High	Mostly Nuclear	83686.6	95449.3	75126.1	0.819	317.25	332.864	307.514	261.613	0.987716	0.00900368	0.00327986	299	161.75
Wapal	Q65Z40	Q65Z40;B7ZP47	Wings apart-like protein homolog		Nuclear pore complex/nuclear	1.24935	High	Mostly Nuclear	32233.3	37417.8	28639	0.709	128.35	130.489	106.253	83.5208	0.981492	0.0106806	0.00782742	170	134.07
Mphosph10	Q810V0	Q810V0	U3 small nucleolar ribonucleoprotein protein MPP10		Nuclear pore complex/nuclear	1.2486	High	Mostly Nuclear	22660	25205.7	20883	0.662	84.323	98.709	78.9991	34.4811	0.973404	0.0133316	0.0132648	72	78.734
Bcl11a	Q5STS9	Q5STS9;Q9QYE3-12	B-cell lymphoma/leukemia 11A		Nuclear pore complex/nuclear	1.24279	High	Mostly Nuclear	147064	172053	122276	0.869	557.508	600.009	500.515	259.203	0.983782	0.0103874	0.00583073	208	91.196
Zfp219	Q6IQX8	Q6IQX8			Nuclear pore complex/nuclear	1.24235	High	Mostly Nuclear	48237.1	50767.4	45967.4	0.759	187.131	188.351	168.887	72.5255	0.9814	0.0107662	0.007834	76	77.795
Smarcc2	Q3UID0	Q3UID0;Q6PDG5;Q6PDG5-2	SWI/SNF complex subunit SMARCC2		Nuclear pore complex/nuclear	1.24202	High	Mostly Nuclear	488792	586208	476066	0.943	1946.32	2044.31	1766.25	1177.82	0.97902	0.014537	0.00644336	701	124.68
Zmym2	Q9CU65	Q9CU65	Zinc finger MYM-type protein 2		Nuclear pore complex/nuclear	1.23722	High	Mostly Nuclear	52018.8	53927.7	49538.4	0.768	194.694	212.864	183.792	155.468	0.974654	0.00869431	0.0166513	214	154.64
Ehmt2	A2CG76	A2CG76;Q9Z148	Histone-lysine N-methyltransferase EHMT2		Nuclear pore complex/nuclear	1.23471	High	Mostly Nuclear	83229.6	104037	74196.3	0.819	324.345	362.814	287.401	216.656	0.98752	0.00738942	0.00509062	231	134.69
Ehmt1	A0A0H2UH19	A0A0H2UH19;Q5DW34;Q5DW34-2;Q5DW34-3;E9Q5A3	Histone-lysine N-methyltransferase EHMT1		Nuclear pore complex/nuclear	1.2325	High	Mostly Nuclear	104814	149854	91632.2	0.838	397.344	522.592	375.079	286.133	0.990163	0.00698516	0.00285161	307	141.25
Zmynd8	A2A484	A2A484			Nuclear pore complex/nuclear	1.23117	High	Mostly Nuclear	49827.6	68186.3	47368.8	0.764	198.408	237.789	175.742	131.874	0.992611	0.00738908	0	214	136.94
Dek	Q7TNV0	Q7TNV0;D3YVJ6;E9Q8Y1	Protein DEK		Nuclear pore complex/nuclear	1.22621	High	Mostly Nuclear	558322	660167	368246	0.949	2223.18	2302.23	1366.23	465.698	0.978061	0.0138239	0.00811482	188	43.158
Brd3	Q8K2F0	Q8K2F0;Q8K2F0-2;A2AKA9	Bromodomain-containing protein 3		Nuclear pore complex/nuclear	1.22561	High	Mostly Nuclear	140985	157626	121703	0.865	554.344	563.752	451.527	217.331	0.988204	0.0111036	0.000692758	214	79.761
Baz1b	Q9Z277	Q9Z277;Q9Z277-2	Tyrosine-protein kinase BAZ1B		Nuclear pore complex/nuclear	1.22534	High	Mostly Nuclear	288087	302225	232711	0.916	1058.82	1121.28	952.556	950.14	0.98786	0.0119091	0.00023128	702	170.65
Atrx	Q61687	Q61687	Transcriptional regulator ATRX		Nuclear pore complex/nuclear	1.22133	High	Mostly Nuclear	81603.4	102076	72686.3	0.818	312.864	355.972	290.884	439.356	0.950123	0.00942624	0.0404512	525	278.58
Morf4l1	P60762	P60762-2;P60762;A0A087WQB0	Mortality factor 4-like protein 1		Nuclear pore complex/nuclear	1.2201	High	Mostly Nuclear	109294	120766	81241.1	0.842	403.05	470.293	314.689	78.6404	0.969326	0.0222865	0.0083875	93	37.23
Pbrm1	F8VQD1	F8VQD1;D3Z1N4;E9Q4Y5;E9Q7L2;Q8BSQ9;E9Q7L3;D3Z1W6;Q8BSQ9-2;D3YYF2;F6THL5;D3Z3R4;D6RIL0;D6RI94	Protein polybromo-1		Nuclear pore complex/nuclear	1.21727	High	Mostly Nuclear	99031.6	122183	97248.9	0.833	389.938	426.094	368.983	372.667	0.992134	0.00786554	0	404	194.71
Usp3	Q91W36	Q91W36;G3UZF0;E9Q8W9	Ubiquitin carboxyl-terminal hydrolase 3;Ubiquitin carboxyl-terminal hydrolase		Nuclear pore complex/nuclear	1.21608	High	Mostly Nuclear	67535.3	105035	62533.6	0.796	265.503	366.292	238.013	76.8353	0.988248	0.00824789	0.00350399	91	58.867
Nup153	E9Q3G8	E9Q3G8			Nuclear pore complex/nuclear	1.21595	High	Mostly Nuclear	77964.2	87580	60596.7	0.812	295.556	305.422	248.041	229.048	0.94311	0.00645681	0.0504328	272	152.01
Polr2g	P62488	P62488	DNA-directed RNA polymerase II subunit RPB7		Nuclear pore complex/nuclear	1.21286	High	Nuclear and Cytosolic	130106	165885	107658	0.858	467.988	679.02	417.014	48.515	0.72283	0.0215632	0.255607	73	19.294
Ep400	Q8CHI8	Q8CHI8-3;Q8CHI8-2;Q8CHI8;Q8CHI8-4;Q8CHI8-5	E1A-binding protein p400		Nuclear pore complex/nuclear	1.21265	High	Mostly Nuclear	17643.4	24299.2	15121.6	0.622	70.2542	84.7397	56.1026	112.349	0.986837	0.0131626	0	230	329.48
Dnmt3a	O88508	O88508	DNA (cytosine-5)-methyltransferase 3A		Nuclear pore complex/nuclear	1.21098	High	Mostly Nuclear	94083.4	106566	79374.4	0.829	346.973	412.787	309.078	184.869	0.98809	0.010029	0.00188079	268	101.67
Bod1l	E9Q6J5	E9Q6J5;E9Q6J5-2;A0A0J9YUV5;E9Q6J5-3			Nuclear pore complex/nuclear	1.20953	High		16477.8	17631	12527	0.611	59.2706	68.2939	51.2768	104.281				248	327.45
Whsc1	Q8BVE8	Q8BVE8-2;Q8BVE8-3	Histone-lysine N-methyltransferase NSD2		Nuclear pore complex/nuclear	1.20946	High	Mostly Nuclear	92123	105358	79966.7	0.828	348.059	390.888	309.753	271.303	0.991627	0.00814542	0.000227362	284	152.38
Kiaa1429	A2AIV2	A2AIV2;E9PZY8;A2AIV2-2	Protein virilizer homolog		Nuclear pore complex/nuclear	1.20513	High	Mostly Nuclear	16924.9	18749.2	16374.5	0.615	64.4186	71.5632	60.7509	65.8918	0.946751	0.00844952	0.0447993	143	201.44
Phf2	Q9WTU0	Q9WTU0	Lysine-specific demethylase PHF2		Nuclear pore complex/nuclear	1.2036	High	Mostly Nuclear	69510.1	73969.6	63855.5	0.799	252.745	296.303	247.346	162.296	0.990236	0.00830572	0.00145827	180	120.81
Kiaa0020	Q8BKS9	Q8BKS9;A0A0N4SUH4	Pumilio domain-containing protein KIAA0020		Nuclear pore complex/nuclear	1.19986	High	Mostly Nuclear	61896.8	74860.6	52221.2	0.786	234.646	261.065	213.757	87.0867	0.985934	0.0116525	0.00241322	129	72.799
Mta2	Q9R190	Q9R190	Metastasis-associated protein MTA2		Nuclear pore complex/nuclear	1.19869	High	Mostly Nuclear	418364	491500	392407	0.936	1665.88	1714.03	1455.86	606.655	0.933408	0.0110181	0.0555736	348	75.029
Dnmt1	P13864	P13864;P13864-2	DNA (cytosine-5)-methyltransferase 1		Nuclear pore complex/nuclear	1.19439	High	Mostly Nuclear	174380	194278	124022	0.884	640.912	720.788	507.658	617.387	0.971737	0.0162154	0.0120476	649	183.19
Zfp462	B1AWL2	B1AWL2			Nuclear pore complex/nuclear	1.19374	High	Mostly Nuclear	100883	129349	91877.6	0.835	385.138	451.084	370.834	551.211	0.992571	0.00742946	0	566	282.71
Noc2l	J3QK52	J3QK52;Q9WV70;Q8BHX6	Nucleolar complex protein 2 homolog		Nuclear pore complex/nuclear	1.19108	High	Mostly Nuclear	43514.1	49563.2	34486.5	0.747	164.959	172.844	141.164	72.0195	0.979096	0.00947773	0.0114266	95	85.637
Creb1	Q01147	Q01147;Q62347;Q01147-2;A0A087WRI6	Cyclic AMP-responsive element-binding protein 1		Nuclear pore complex/nuclear	1.1904	High	Mostly Nuclear	125734	195218	71015.5	0.855	500.66	724.277	247.655	89.1191	0.959672	0.0179186	0.0224097	55	36.674
Nup188	Q6ZQH8	Q6ZQH8	Nucleoporin NUP188 homolog	Nuclear pore complex	Nuclear pore complex/nuclear	1.19022	High	Mostly Nuclear	23227.1	25484.8	23137.8	0.665	89.2487	94.9863	86.2559	88.2951	0.984412	0.00733577	0.00825211	151	196.69
Mbd3	Q9Z2D8	Q9Z2D8;D3YTR5;Q9Z2D8-2;D3YTR4;F6WZH1	Methyl-CpG-binding domain protein 3		Nuclear pore complex/nuclear	1.18613	High	Mostly Nuclear	269447	301696	222444	0.913	969.198	1168.63	910.53	167.516	0.977988	0.00909506	0.0129173	138	32.168
Brd2	Q7JJ13	Q7JJ13;Q7JJ13-2;I7HPW1;U3KLT0	Bromodomain-containing protein 2		Nuclear pore complex/nuclear	1.1859	High	Mostly Nuclear	55951.6	80451.3	51445.5	0.775	222.794	280.561	190.867	95.2312	0.978333	0.00811776	0.0135489	139	88.066
Ncor1	Q5RIM6	Q5RIM6;Q60974;Q60974-2	Nuclear receptor corepressor 1		Nuclear pore complex/nuclear	1.1774	High	Nuclear and Cytosolic	3914.56	6131.35	3590.94	0.398	15.255	21.3821	13.9096	20.486	0.883884	0.0258125	0.0903037	94	270.78
Champ1	Q8K327	Q8K327	Chromosome alignment-maintaining phosphoprotein 1		Nuclear pore complex/nuclear	1.1751	High	Mostly Nuclear	156354	189446	133196	0.874	583.832	725.296	511.873	264.59	0.991213	0.00821465	0.00057275	240	87.56
Tmpo	Q61029	Q61029-3	Lamina-associated polypeptide 2, isoforms beta/delta/epsilon/gamma		Nuclear pore complex/nuclear	1.17362	High	Mostly Nuclear	785943	839259	733243	0.96	2973.83	3209.45	2747.4	699.471	0.977258	0.0227423	0	233	46.049
Dido1	Q8C9B9	Q8C9B9;Q8C9B9-3	Death-inducer obliterator 1		Nuclear pore complex/nuclear	1.17318	High	Mostly Nuclear	39821.2	43910.8	31465.6	0.737	148.97	157.248	128.798	190.225	0.989478	0.0079174	0.00260413	260	247.17
Kat7	Q5SVQ0	Q5SVQ0;Q5SVQ0-3;Q5SVQ0-4;Q5SVQ0-2;Q5SVQ0-5	Histone acetyltransferase KAT7		Nuclear pore complex/nuclear	1.16784	High	Mostly Nuclear	33891.9	55650.7	33304.9	0.715	132.888	194.073	127.436	46.2712	0.949932	0.00569878	0.0443695	85	70.641
Ctcf	Q61164	Q61164	Transcriptional repressor CTCF		Nuclear pore complex/nuclear	1.15962	High	Mostly Nuclear	117106	140116	95330.8	0.848	433.793	519.843	384.147	189.538	0.985964	0.0084974	0.0055384	158	83.745
Kdm4b	Q91VY5	Q91VY5;B0V2M9;Q91VY5-2;F7BTY2	Lysine-specific demethylase 4B		Nuclear pore complex/nuclear	1.15772	High	Mostly Nuclear	6974.47	8372.19	6380.52	0.482	27.1795	29.1967	24.7151	16.3909	0.984354	0.0111322	0.00451404	62	121.6
Rad21	Q61550	Q61550	Double-strand-break repair protein rad21 homolog		Nuclear pore complex/nuclear	1.15588	High	Mostly Nuclear	84771.6	99963.1	68120.1	0.821	330.354	348.606	263.865	118.096	0.963026	0.0169656	0.0200085	196	72.082
Smc5	Q8CG46	Q8CG46;Q8CG46-2	Structural maintenance of chromosomes protein 5		Nuclear pore complex/nuclear	1.15374	High	Mostly Nuclear	9666.94	16378.5	8812.93	0.529	36.6467	57.1176	36.074	24.0656	0.947787	0.0332633	0.0189494	73	128.81
Gtf3c5	Q8R2T8	Q8R2T8;Q8R2T8-2	General transcription factor 3C polypeptide 5		Nuclear pore complex/nuclear	1.1525	High	Nuclear and Cytosolic	60838.5	75687.4	50099.9	0.784	230.634	263.948	205.074	71.1376	0.862276	0.0177711	0.119953	154	60.501
Arid2	E9Q7E2	E9Q7E2			Nuclear pore complex/nuclear	1.14728	High	Mostly Nuclear	39105.5	43533.8	32634.3	0.735	144.473	159.849	133.582	148.125	0.994024	0.00597579	0	186	195.99
Mad1l1	Q9WTX8	Q9WTX8;Q9WTX8-2	Mitotic spindle assembly checkpoint protein MAD1		Nuclear pore complex/nuclear	1.14111	High	Mostly Nuclear	52544	77072.3	50833.2	0.77	207.641	268.778	191.484	84.8352	0.923148	0.00674851	0.0701032	165	83.54
Ctr9	Q62018	Q62018;Q62018-3;Q62018-2	RNA polymerase-associated protein CTR9 homolog		Nuclear pore complex/nuclear	1.14078	High	Nuclear and Cytosolic	53679.3	146634	49929.9	0.772	196.535	600.218	186.672	138.406	0.593946	0.017593	0.388461	225	133.41
Phf3	B2RQG2	B2RQG2			Nuclear pore complex/nuclear	1.13893	High	Mostly Nuclear	24742.1	33306.8	21643.4	0.674	94.2194	116.152	87.7978	107.85	0.979941	0.0119488	0.00811018	252	225.54
Utp14a	Q640M1	Q640M1	U3 small nucleolar RNA-associated protein 14 homolog A		Nuclear pore complex/nuclear	1.13707	High	Mostly Nuclear	36215.3	37460.9	29481.4	0.724	130.267	145.106	120.676	61.0782	0.987149	0.00886412	0.00398694	113	87.264
Zmym4	A2A791	A2A791;A2A791-2;F6VYE2	Zinc finger MYM-type protein 4		Nuclear pore complex/nuclear	1.13533	High	Mostly Nuclear	53880.8	69958.8	47378.7	0.772	209.973	243.971	183.522	179.569	0.988244	0.00708363	0.00467217	249	172.44
Uhrf1	Q8VDF2	Q8VDF2;Q8VDF2-2	E3 ubiquitin-protein ligase UHRF1		Nuclear pore complex/nuclear	1.1338	High	Mostly Nuclear	92598	109532	77748.4	0.828	340.331	406.373	318.248	158.028	0.992065	0.00793508	0	190	88.303
Med12	A2AGH6	A2AGH6;A2AGH8;A2AGH9;A2AGH6-2	Mediator of RNA polymerase II transcription subunit 12		Nuclear pore complex/nuclear	1.13346	High	Mostly Nuclear	12361.7	16884.5	10854.9	0.565	48.5463	58.8821	41.4032	58.4279	0.978739	0.0112037	0.0100573	156	244.56
Znf280c	Q6P3Y5	Q6P3Y5;Q6P3Y5-3;Q6P3Y5-2	Zinc finger protein 280C		Nuclear pore complex/nuclear	1.12503	High	Mostly Nuclear	35529.3	41070	30424.8	0.722	131.521	165.722	112.878	57.0928	0.990351	0.00964929	0	90	83.145
Mecp2	Q9Z2D6	Q9Z2D6-2;Q9Z2D6	Methyl-CpG-binding protein 2		Nuclear pore complex/nuclear	1.12433	High	Mostly Nuclear	221883	269326	203088	0.9	883.515	939.232	753.476	229.744	0.989723	0.0100042	0.000272678	207	53.575
Suz12	Q80U70	Q80U70;E9PW15	Polycomb protein Suz12		Nuclear pore complex/nuclear	1.12028	High	Mostly Nuclear	64882.5	76353.8	55048.2	0.791	247.785	277.261	213.23	104.111	0.976448	0.00870254	0.0148492	114	83.025
Nup54	Q8BTS4	Q8BTS4	Nuclear pore complex protein Nup54	Nuclear pore complex	Nuclear pore complex/nuclear	1.11822	High	Mostly Nuclear	131172	159865	106333	0.858	497.262	557.505	435.252	141.285	0.922202	0.0267261	0.0510723	256	55.731
Smarce1	O54941	O54941	SWI/SNF-related matrix-associated actin-dependent regulator of chromatin subfamily E member 1		Nuclear pore complex/nuclear	1.11686	High	Mostly Nuclear	345657	396068	298740	0.926	1314.77	1449.82	1157.18	311.561	0.978396	0.0175147	0.00408911	267	46.638
Wdr46	Q9Z0H1	Q9Z0H1	WD repeat-containing protein 46		Nuclear pore complex/nuclear	1.11587	High	Mostly Nuclear	37785.5	44530.3	30729.6	0.731	143.242	155.293	125.786	50.423	0.992715	0.0072849	0	71	69.047
Nipbl	Q6KCD5	Q6KCD5;Q6KCD5-2	Nipped-B-like protein		Nuclear pore complex/nuclear	1.11422	High	Mostly Nuclear	34440.2	44089.6	33537.8	0.718	135.373	153.756	127.692	209.969	0.991664	0.00833585	0	326	315.45
Neurod2	Q62414	Q62414;Q3TYB2	Neurogenic differentiation factor 2;Neurogenic differentiation factor		Nuclear pore complex/nuclear	1.1141	High	Mostly Nuclear	51566.2	60400.7	49061.5	0.768	201.742	218.201	182.022	41.3522	0.990226	0.00977425	0	63	41.493
Rif1	Q6PR54	Q6PR54;Q6PR54-3;Q6PR54-2	Telomere-associated protein RIF1		Nuclear pore complex/nuclear	1.11366	High	Mostly Nuclear	23795.7	25706.3	17698	0.668	85.5928	99.5739	72.4432	122.437	0.992955	0.00686781	0.000177064	239	266.23
Wtap	E0CYH0	E0CYH0;Q9ER69;Q9ER69-2	Pre-mRNA-splicing regulator WTAP		Nuclear pore complex/nuclear	1.11075	High	Nuclear and Cytosolic	73086	91234.4	56484.9	0.805	284.816	318.166	218.796	62.4374	0.884078	0.0188471	0.0970745	134	44.203
Zfp532	S4R2I9	S4R2I9;Q6NXK2;Q6NXK2-2;S4R1H5	Zinc finger protein 532		Nuclear pore complex/nuclear	1.1105	High	Mostly Nuclear	46705.8	58778.1	39326.6	0.755	178.496	222.523	145.905	127.619	0.99044	0.00877066	0.000789143	200	141.38
Wdr75	Q3U821	Q3U821			Nuclear pore complex/nuclear	1.11009	High	Mostly Nuclear	42542.3	45621	36163.5	0.744	157.796	169.258	145.343	77.3167	0.996532	0.00346806	0	109	94.036
Ezh2	Q61188	Q61188;D3Z774;Q6AXH7;Q61188-2	Histone-lysine N-methyltransferase EZH2		Nuclear pore complex/nuclear	1.10906	High	Mostly Nuclear	33369.2	44846.2	26222.8	0.714	126.5	156.394	107.338	55.0057	0.971188	0.00651924	0.022293	112	85.291
Rcc1	Q8VE37	Q8VE37;Q6PFB2	Regulator of chromosome condensation		Nuclear pore complex/nuclear	1.10823	High	Mostly Nuclear	340456	454533	226351	0.926	1224.62	1860.55	876.776	295.635	0.984191	0.0122965	0.00351275	210	44.93
Taf4a	E9QAP7	E9QAP7			Nuclear pore complex/nuclear	1.10709	High	Mostly Nuclear	13682.1	16869.7	10955.5	0.582	51.8675	58.8306	44.844	27.8471	0.992421	0.00757866	0	62	105.31
Chd4	E9QAS4	E9QAS4;Q6PDQ2;E9QAS5	Chromodomain-helicase-DNA-binding protein 4		Nuclear pore complex/nuclear	1.10561	High	Mostly Nuclear	339322	405846	333620	0.925	1345.45	1415.32	1248.26	1418.95	0.967142	0.0128938	0.0199641	1133	216.37
Arid4b	A2CG63	A2CG63;A2CG63-2;Z4YMH1	AT-rich interactive domain-containing protein 4B		Nuclear pore complex/nuclear	1.10328	High	Nuclear and Cytosolic	19946.8	21452.5	16316.3	0.64	71.7486	83.0968	66.7877	56.9163	0.717968	0.00799975	0.274033	147	147.64
Satb2	Q8VI24	Q8VI24;H3BKH3	DNA-binding protein SATB2;DNA-binding protein SATB		Nuclear pore complex/nuclear	1.09706	High	Mostly Nuclear	94040	118787	60700.6	0.829	354.802	461.416	225.204	150.048	0.990211	0.00978883	0	135	82.558
Atad2b	E9Q166	E9Q166			Nuclear pore complex/nuclear	1.09699	High	Mostly Nuclear	48572.2	71468.2	42060.8	0.76	192.309	249.234	157.84	154.63	0.992143	0.007857	0	211	164.72
Nup85	Q8R480	Q8R480	Nuclear pore complex protein Nup85	Nuclear pore complex	Nuclear pore complex/nuclear	1.09683	High	Nuclear and Cytosolic	59739.3	201002	50808.6	0.782	226.943	700.962	207.104	86.3327	0.798937	0.0161259	0.184938	126	74.775
Top2b	Q64511	Q64511	DNA topoisomerase 2-beta		Nuclear pore complex/nuclear	1.09604	High	Mostly Nuclear	795332	861289	753872	0.96	3044.44	3086.85	2944.91	2796.17	0.981747	0.0156446	0.00260873	1430	181.91
Ints10	Q8K2A7	Q8K2A7;E9Q361;A0A0R4J0V1;E9Q360	Integrator complex subunit 10		Nuclear pore complex/nuclear	1.09553	High	Mostly Nuclear	26390.4	30258.1	23370	0.683	100.469	107.41	93.1838	41.833	0.977603	0.0150361	0.00736108	101	82.019
Adnp	Q9Z103	Q9Z103	Activity-dependent neuroprotector homeobox protein		Nuclear pore complex/nuclear	1.09122	High	Mostly Nuclear	187362	238732	181261	0.889	738.623	832.541	686.101	450.139	0.987681	0.00804719	0.00427167	426	124.31
Smarcb1	Q9Z0H3	Q9Z0H3	SWI/SNF-related matrix-associated actin-dependent regulator of chromatin subfamily B member 1		Nuclear pore complex/nuclear	1.09055	High	Mostly Nuclear	161008	217259	150960	0.877	627.447	757.656	584.747	137.356	0.9798	0.0146576	0.00554207	161	44.141
Scaf11	E9PZM7	E9PZM7			Nuclear pore complex/nuclear	1.08984	High	Mostly Nuclear	18614.9	21044.4	16425.9	0.628	70.0528	78.0767	64.1321	58.3179	0.960198	0.0237524	0.0160499	110	162.1
Rbpj	P31266	P31266;Q3U6F1;E9Q7W0;A0A0J9YTV5;P31266-2	Recombining binding protein suppressor of hairless		Nuclear pore complex/nuclear	1.07797	High	Mostly Nuclear	73333.9	80556.6	49655.1	0.806	266.108	306.606	203.254	82.9647	0.962861	0.014438	0.0227013	106	58.537
Qser1	A2BIE1	A2BIE1			Nuclear pore complex/nuclear	1.07785	High	Mostly Nuclear	15840.9	29766.1	10619.5	0.605	56.9794	115.3	43.4689	56.7545	0.995433	0.00456674	0	118	185.38
Ddx54	Q8K4L0	Q8K4L0	ATP-dependent RNA helicase DDX54		Nuclear pore complex/nuclear	1.07642	High	Mostly Nuclear	18871.9	20926.9	15307.1	0.631	69.3611	77.6408	62.6565	35.6516	0.973098	0.0111142	0.0157874	67	97.747
Glyr1	D3YYT1	D3YYT1;Q922P9	Putative oxidoreductase GLYR1		Nuclear pore complex/nuclear	1.06869	High	Mostly Nuclear	306331	366758	238755	0.92	1179.37	1310.42	924.823	357.798	0.985726	0.0142736	0	226	60.435
Ncoa5	Q91W39	Q91W39	Nuclear receptor coactivator 5		Nuclear pore complex/nuclear	1.06262	High	Mostly Nuclear	232145	319887	193063	0.904	924.378	1115.55	716.282	293.056	0.974	0.0224003	0.0035999	290	65.318
Wdr36	Q3TAQ9	Q3TAQ9;Q3TA68			Nuclear pore complex/nuclear	1.06211	High	Mostly Nuclear	44013.2	48962.3	40232.2	0.749	173.134	186.135	140.303	84.8241	0.98592	0.0121334	0.00194635	129	99.719
Bms1	Q6PGF5	Q6PGF5			Nuclear pore complex/nuclear	1.05827	High	Mostly Nuclear	14984.3	17981	10957.8	0.596	55.0726	66.7109	44.8538	42.1103	0.993141	0.00685917	0	96	145.41
Terf2	O35144	O35144;D3YZ08;E9QM06;O35144-2	Telomeric repeat-binding factor 2		Nuclear pore complex/nuclear	1.05651	High	Mostly Nuclear	90600.3	100854	83230.5	0.827	339.535	390.661	313.853	105.521	0.987084	0.0129161	0	111	60.263
Ddx51	Q6P9R1	Q6P9R1	ATP-dependent RNA helicase DDX51		Nuclear pore complex/nuclear	1.0529	High	Mostly Nuclear	27409.2	36394.8	21021.6	0.688	106.73	140.976	73.4242	37.2755	0.99441	0.00558969	0	57	70.367
Zmym3	Q9JLM4	Q9JLM4;B1AXS7;B1AXS5;B1AXS6;B1AXS8	Zinc finger MYM-type protein 3		Nuclear pore complex/nuclear	1.04524	High	Mostly Nuclear	10276.1	17874.8	8433.71	0.538	40.0458	62.3356	32.6681	30.3624	0.929687	0.00725174	0.0630613	76	152.88
Arid1b	E9Q6R4	E9Q6R4;E9Q4N7;E9Q4N6			Nuclear pore complex/nuclear	1.04119	High	Mostly Nuclear	24100.3	33333.4	22321.5	0.67	95.9651	116.245	82.8147	110.399	0.993413	0.00624785	0.000339261	187	237.02
Zfml	E9QML5	E9QML5;Q61464;A0A0N4SVI8;E9QKZ7;Q61464-5;Q61464-2	Zinc finger protein 638		Nuclear pore complex/nuclear	1.04079	High	Mostly Nuclear	131933	139009	122115	0.859	495.669	538.455	458.192	556.197	0.976487	0.0186801	0.00483322	589	218.13
Znf629	Q6A085	Q6A085	Zinc finger protein 629		Nuclear pore complex/nuclear	1.0388	High	Nuclear and Cytosolic	14934.4	16232.7	9544.19	0.595	54.7879	60.4478	39.0673	27.718	0.781033	0.0179074	0.20106	84	96.032
Top1	Q04750	Q04750	DNA topoisomerase 1		Nuclear pore complex/nuclear	1.03481	High	Mostly Nuclear	979030	1.38778e+06	817759	0.967	3815.28	4839.65	3167.61	1719.49	0.979858	0.0183247	0.00181751	828	90.875
Znf512	Q69Z99	Q69Z99;A0A0J9YTU9	Zinc finger protein 512		Nuclear pore complex/nuclear	1.02618	High	Mostly Nuclear	280492	417242	199603	0.915	1093.07	1455.06	773.165	346.444	0.988655	0.011345	0	249	63.908
Hdgfrp3	Q9JMG7	Q9JMG7;Q9JMG7-2	Hepatoma-derived growth factor-related protein 3		Nuclear pore complex/nuclear	1.02268	High	Mostly Nuclear	619901	644741	506464	0.952	2293.51	2360.55	2073.11	268.726	0.965196	0.0163362	0.0184679	138	22.43
Nr2c2	G3X9W4	G3X9W4;P49117;Q3ZAS1;Q3ZAR9	Nuclear receptor subfamily 2 group C member 2		Nuclear pore complex/nuclear	1.02199	High	Mostly Nuclear	29352.9	31219.5	23919.7	0.697	105.582	120.93	97.9108	39.0549	0.9881	0.0119001	0	68	68.844
Wdr43	Q6ZQL4	Q6ZQL4	WD repeat-containing protein 43		Nuclear pore complex/nuclear	1.01701	High	Mostly Nuclear	54143.1	77908.2	49445.7	0.773	210.995	271.693	191.529	78.8783	0.987928	0.00692209	0.00514981	117	75.38
Eed	Q921E6	Q921E6;Q921E6-3	Polycomb protein EED		Nuclear pore complex/nuclear	1.012	High	Mostly Nuclear	67098	88230.6	61621.5	0.795	267.177	307.69	228.621	65.0947	0.955092	0.00611226	0.0387956	95	50.197
Bptf	E9Q6A7	E9Q6A7			Nuclear pore complex/nuclear	1.01027	High	Mostly Nuclear	23943.3	29180.9	19228.5	0.669	90.7675	101.764	78.708	148.815	0.994921	0.00507876	0	255	321.59
Spen	A2ADB1	A2ADB1;A2ADB0;Q62504;Q62504-2;Q62504-3	Msx2-interacting protein		Nuclear pore complex/nuclear	0.993879	Medium	Mostly Nuclear	36337.1	54443.9	23883.2	0.725	130.704	222.856	92.512	278.088	0.969539	0.0110028	0.0194578	284	395.98
Nup88	Q8CEC0	Q8CEC0-3;Q8CEC0-2;Q8CEC0	Nuclear pore complex protein Nup88	Nuclear pore complex	Nuclear pore complex/nuclear	0.993018	Medium	Mostly Nuclear	48997.4	56319.1	41952.5	0.762	185.746	196.404	171.725	79.2274	0.944871	0.0176795	0.0374493	122	83.665
Ahctf1	Q8CJF7	Q8CJF7	Protein ELYS		Nuclear pore complex/nuclear	0.991697	Medium	Mostly Nuclear	51943.9	68299.5	43895.3	0.768	196.915	238.184	179.677	248.607	0.965455	0.00567174	0.0288734	350	247.64
Cbx5	Q61686	Q61686	Chromobox protein homolog 5		Nuclear pore complex/nuclear	0.991078	Medium	Nuclear and Cytosolic	1.39086e+06	1.43743e+06	1.35422e+06	0.977	5155.44	5883.85	4939.8	596.378	0.866374	0.0145915	0.119035	307	22.186
Nsd1	E9QAE4	E9QAE4;O88491	Histone-lysine N-methyltransferase;Histone-lysine N-methyltransferase, H3 lysine-36 and H4 lysine-20 specific		Nuclear pore complex/nuclear	0.981853	Medium	Mostly Nuclear	23830.5	32936	21742.4	0.668	93.2454	114.859	83.5373	136.493	0.989718	0.00672044	0.0035616	224	296.36
Mre11a	Q61216	Q61216;Q61216-2	Double-strand break repair protein MRE11A		Nuclear pore complex/nuclear	0.981173	Medium	Mostly Nuclear	15098.4	20130.3	13787.1	0.597	59.3137	70.2013	52.5524	23.409	0.958617	0.0108981	0.0304847	72	80.222
Cbx1	P83917	P83917;Q7TPM0;Q9CYJ8	Chromobox protein homolog 1		Nuclear pore complex/nuclear	0.976889	Medium	Nuclear and Cytosolic	1.19292e+06	1.31149e+06	1.17087e+06	0.972	4522.26	5368.31	4083.23	493.797	0.462616	0.0196466	0.517737	358	21.418
Med27	Q9DB40	Q9DB40;Q9DB40-2	Mediator of RNA polymerase II transcription subunit 27		Nuclear pore complex/nuclear	0.962389	Medium	Mostly Nuclear	28884	34988	15446.2	0.696	103.896	135.527	63.2261	19.704	0.961629	0.0209735	0.0173971	72	35.297
Sun1	Q9D666	Q9D666;Q9D666-4;Q9D666-3;D3Z0V9;Q9D666-2	SUN domain-containing protein 1		Nuclear pore complex/nuclear	0.948834	Medium	Mostly Nuclear	31642.5	41437.8	24324.5	0.707	119.951	148.293	97.0309	62.3655	0.993465	0.0065355	0	118	101.98
Lmnb1	P14733	P14733	Lamin-B1		Nuclear pore complex/nuclear	0.942477	Medium	Mostly Nuclear	6.07426e+06	6.24715e+06	4.93322e+06	0.997	22273.9	23284.2	20193.2	7840.27	0.922102	0.0294463	0.0484519	2486	66.785
Cebpz	A0A0R4J046	A0A0R4J046;P53569	CCAAT/enhancer-binding protein zeta		Nuclear pore complex/nuclear	0.93714	Medium	Mostly Nuclear	24189.7	29105.6	18929.3	0.671	91.7013	101.501	77.4834	56.2739	0.997284	0.00271646	0	107	120.37
Crebbp	P45481	P45481;F8VPR5;A0A0U1RQB6	CREB-binding protein		Nuclear pore complex/nuclear	0.935339	Medium	Mostly Nuclear	15901.6	20167.3	14661.5	0.605	60.3826	70.3303	59.8137	81.5919	0.936656	0.0191163	0.0442276	243	265.49
Ep300	B2RWS6	B2RWS6	Histone acetyltransferase p300		Nuclear pore complex/nuclear	0.935049	Medium	Mostly Nuclear	3847.37	4681.1	2865.47	0.396	14.4736	17.5177	11.0995	19.5782	0.992059	0.00509908	0.00284235	55	263.3
Mum1	Q6DID5	Q6DID5	PWWP domain-containing protein MUM1		Nuclear pore complex/nuclear	0.932865	Medium	Mostly Nuclear	32626	41989.8	26623.9	0.71	117.355	171.877	103.128	47.965	0.992554	0.00744641	0	71	76.068
Cbx2	P30658	P30658	Chromobox protein homolog 2		Nuclear pore complex/nuclear	0.931347	Medium	Mostly Nuclear	61281.7	82484	59239.4	0.785	238.312	287.65	230.433	65.0423	0.990285	0.00971492	0	102	54.917
Chd3	B1AR17	B1AR17;E9Q614;F7C528			Nuclear pore complex/nuclear	0.926804	Medium	Mostly Nuclear	80875.7	102195	67769.7	0.816	322.039	356.39	251.432	363.787	0.99008	0.00839118	0.001529	409	232.74
Kdm5b	Q80Y84	Q80Y84;Q80Y84-2	Lysine-specific demethylase 5B		Nuclear pore complex/nuclear	0.925292	Medium	Mostly Nuclear	20756.3	27393	18445.8	0.647	80.887	95.5287	71.4502	70.422	0.97975	0.00512702	0.0151228	141	175.55
Emsy	Q8BMB0	Q8BMB0-3;Q8BMB0;A0A0U1RPK1;Q8BMB0-2;A0A0U1RPW3	Protein EMSY		Nuclear pore complex/nuclear	0.916636	Medium	Mostly Nuclear	25917.3	33053.2	21677.4	0.68	98.2507	115.268	88.7325	66.9499	0.973906	0.0071552	0.0189384	128	133.66
Pcf11	G3X9Z4	G3X9Z4			Nuclear pore complex/nuclear	0.897527	Medium	Mostly Nuclear	11000.8	12648.4	9104.36	0.549	43.8041	46.9267	31.75	36.722	0.957029	0.0328757	0.0100951	122	172.72
Vrk1	Q80X41	Q80X41;Q80X41-5;Q80X41-3;Q80X41-2	Serine/threonine-protein kinase VRK1		Nuclear pore complex/nuclear	0.895014	Medium	Mostly Nuclear	423366	524528	353260	0.936	1644.93	1921.22	1310.62	406.987	0.976171	0.022729	0.0011004	338	49.74
Cpsf3l	Q9CWS4	Q9CWS4;A8Y5J3	Integrator complex subunit 11		Nuclear pore complex/nuclear	0.891439	Medium	Nuclear and Cytosolic	33368.4	40528.2	29213.3	0.714	130.036	141.336	113.158	43.7521	0.886526	0.0189564	0.094518	85	67.843
Nup160	Q9Z0W3	Q9Z0W3;Q9Z0W3-2	Nuclear pore complex protein Nup160	Nuclear pore complex	Nuclear pore complex/nuclear	0.884781	Medium	Mostly Nuclear	47143.4	57582	38848.5	0.757	178.1	213.634	150.51	144.168	0.988518	0.00609611	0.00538576	169	158.23
Nol11	Q8BJW5	Q8BJW5;Q8BJW5-2	Nucleolar protein 11		Nuclear pore complex/nuclear	0.87505	Medium	Mostly Nuclear	33977	43494.8	26554.8	0.716	129.909	157.573	102.86	53.0697	0.991891	0.00703556	0.00107346	64	80.817
Psip1	Q99JF8	Q99JF8	PC4 and SFRS1-interacting protein		Nuclear pore complex/nuclear	0.868582	Medium	Mostly Nuclear	1.49528e+06	1.63722e+06	1.43522e+06	0.979	5477.31	6701.65	5360.6	1725.14	0.969229	0.0166158	0.0141554	600	59.696
Ints8	Q80V86	Q80V86;A2API3	Integrator complex subunit 8		Nuclear pore complex/nuclear	0.868334	Medium	Mostly Nuclear	18884.8	21113.5	11152.4	0.631	71.5908	73.6301	45.6503	41.3706	0.965338	0.0187178	0.0159442	97	113.35
Hp1bp3	Q3TEA8	Q3TEA8;Z4YKB8;Z4YKA3;Q3TEA8-3;A2AM65	Heterochromatin protein 1-binding protein 3		Nuclear pore complex/nuclear	0.865829	Medium	Mostly Nuclear	615174	669104	524850	0.952	2260.99	2482.44	2148.37	723.654	0.984523	0.0142491	0.00122759	265	60.866
Hdac2	P70288	P70288;A0A0R4J008;Q8BQ10	Histone deacetylase 2		Nuclear pore complex/nuclear	0.860068	Medium	Nuclear and Cytosolic	243444	263202	204391	0.906	894.746	976.503	836.636	260.194	0.868416	0.0206292	0.110954	292	55.302
Ddx31	Q6NZQ2	Q6NZQ2			Nuclear pore complex/nuclear	0.853548	Medium	Mostly Nuclear	18762	29754.5	14312.7	0.63	71.1252	103.764	58.5865	27.8888	0.979855	0.0201448	0	80	76.912
Noc3l	Q8VI84	Q8VI84	Nucleolar complex protein 3 homolog		Nuclear pore complex/nuclear	0.847798	Medium	Mostly Nuclear	30574.9	199383	21416.3	0.702	115.907	695.317	87.6637	55.079	0.93931	0.0406926	0.0199979	85	93.21
Hmg20a	Q9DC33	Q9DC33;Q9DC33-2	High mobility group protein 20A		Nuclear pore complex/nuclear	0.846955	Medium	Mostly Nuclear	77271.1	107922	60649.8	0.811	301.125	376.361	234.928	59.612	0.938097	0.0184306	0.0434725	86	39.917
Nfia	Q02780	Q02780;Q02780-7;Q02780-4;B1AUB9;Q02780-2;Q02780-5;B1AUB8;Q02780-6	Nuclear factor 1 A-type;Nuclear factor 1		Nuclear pore complex/nuclear	0.833788	Medium	Mostly Nuclear	266851	288148	249797	0.912	1013.65	1088.83	939.869	301.974	0.956171	0.0184228	0.0254063	234	58.552
Fbl	P35550	P35550	rRNA 2-O-methyltransferase fibrillarin		Nuclear pore complex/nuclear	0.831593	Medium	Mostly Nuclear	1.19682e+06	1408170	1.09865e+06	0.973	4600.91	4910.78	4373.14	793.52	0.956047	0.0166698	0.0272835	330	34.306
Nr2f1	Q32NY6	Q32NY6;Q60632;B8JJI9;F7CII1	COUP transcription factor 1		Nuclear pore complex/nuclear	0.806852	Medium	Mostly Nuclear	175170	203951	142663	0.885	663.611	752.617	552.608	155.39	0.975176	0.0121058	0.0127187	148	45.899
Tcf20	Q9EPQ8	Q9EPQ8;Q9EPQ8-2	Transcription factor 20		Nuclear pore complex/nuclear	0.796944	Medium	Mostly Nuclear	36846.9	39284.2	33603.4	0.728	137.273	144.05	135.45	153.592	0.989961	0.00512012	0.00491919	254	215.68
Hmga2	P52927	P52927	High mobility group protein HMGI-C		Nuclear pore complex/nuclear	0.775051	Medium	Mostly Nuclear	628694	1.00099e+06	343006	0.953	2503.39	3713.77	1196.18	143.608	0.988166	0.0118337	0	70	11.819
Morc2a	Q69ZX6	Q69ZX6	MORC family CW-type zinc finger protein 2A		Nuclear pore complex/nuclear	0.767596	Medium	Mostly Nuclear	37128.2	44487.9	35460.8	0.728	147.841	155.145	131.563	84.1921	0.977275	0.0173668	0.00535798	180	117.33
Zfp37	P17141	P17141	Zinc finger protein 37		Nuclear pore complex/nuclear	0.767327	Medium	Mostly Nuclear	23863.5	29803.2	18229.9	0.669	93.4762	114.259	63.574	31.0048	0.906646	0.0206185	0.0727356	90	67.226
Parp1	Q921K2	Q921K2			Nuclear pore complex/nuclear	0.764113	Medium	Mostly Nuclear	838632	892086	621511	0.962	3082.28	3309.72	2544.03	1826.97	0.965557	0.0249565	0.00948689	1097	112.72
Nfix	E9PUH7	E9PUH7;D3YZ00;P70257	Nuclear factor 1;Nuclear factor 1 X-type		Nuclear pore complex/nuclear	0.735983	Medium	Mostly Nuclear	233204	337949	194424	0.904	928.594	1178.54	721.332	244.107	0.958258	0.0184763	0.0232653	233	54.161
Ubqln4	Q99NB8	Q99NB8	Ubiquilin-4		Nuclear pore complex/nuclear	0.701389	Medium	Nuclear and Cytosolic	48962.2	54335.2	34437.2	0.761	182.781	195.401	140.962	60.0935	0.57909	0.0218772	0.399032	120	63.505
Bop1	P97452	P97452	Ribosome biogenesis protein BOP1		Nuclear pore complex/nuclear	0.696442	Medium	Nuclear and Cytosolic	40030.8	58528.3	34258.1	0.738	155.999	204.108	132.699	63.8621	0.47479	0.0125017	0.512708	105	82.545
Top2a	Q01320	Q01320	DNA topoisomerase 2-alpha		Nuclear pore complex/nuclear	0.691607	Medium	Mostly Nuclear	128555	143236	95049.9	0.856	472.487	531.418	389.068	429.304	0.975245	0.0193878	0.00536771	477	172.79
Dhx37	Q6NZL1	Q6NZL1			Nuclear pore complex/nuclear	0.682407	Medium	Mostly Nuclear	11521.9	12562.2	9467.53	0.555	43.7105	46.2265	36.6727	28.5765	0.971985	0.0175113	0.0105034	69	128.33
Rbbp7	Q60973	Q60973;A2AFI9;A2AFJ1	Histone-binding protein RBBP7		Nuclear pore complex/nuclear	0.679811	Medium	Nuclear and Cytosolic	412495	504971	336998	0.935	1516.07	1873.49	1379.44	380.983	0.47938	0.0141747	0.506445	314	47.789
Sumo1	P63166	P63166;A0A087WRQ4	Small ubiquitin-related modifier 1		Nuclear pore complex/nuclear	0.676358	Medium	Nuclear and Cytosolic	623398	1.24363e+06	333692	0.952	2482.3	4336.95	1238.03	139.241	0.875659	0.0223864	0.101954	113	11.557
Akap8	Q9DBR0	Q9DBR0;Q059U9	A-kinase anchor protein 8		Nuclear pore complex/nuclear	0.672904	Medium	Nuclear and Cytosolic	106157	125897	101340	0.84	405.819	467.09	383.426	156.527	0.318565	0.00688944	0.674545	228	76.293
Nop2	E9QN31	E9QN31;Q922K7	Probable 28S rRNA (cytosine-C(5))-methyltransferase		Nuclear pore complex/nuclear	0.662508	Medium	Mostly Nuclear	113624	130236	81790.6	0.845	417.61	483.187	334.794	190.844	0.969386	0.0177952	0.0128187	206	86.906
H1f0	P10922	P10922	Histone H1.0;Histone H1.0, N-terminally processed		Nuclear pore complex/nuclear	0.65424	Medium	Mostly Nuclear	2.02204e+06	2.21424e+06	1.58924e+06	0.986	7273.26	8576.9	6505.26	815.236	0.977502	0.0184421	0.0040555	185	20.861
Bach2	P97303	P97303;P97303-2	Transcription regulator protein BACH2		Nuclear pore complex/nuclear	0.652407	Medium	Nuclear and Cytosolic	20106.6	22898.3	17179.8	0.641	76.2227	79.8541	70.3223	35.6867	0.740461	0.0197284	0.239811	104	91.835
Tpx2	A2APB8	A2APB8	Targeting protein for Xklp2		Nuclear pore complex/nuclear	0.649602	Medium	Mostly Nuclear	37892.4	54852.3	25731	0.731	150.884	203.507	89.7327	62.9026	0.948234	0.036129	0.0156373	121	85.893
Nolc1	E9Q5C9	E9Q5C9			Nuclear pore complex/nuclear	0.642444	Medium	Mostly Nuclear	237706	251714	188662	0.905	889.035	901.853	772.25	338.57	0.962178	0.0143873	0.0234348	196	73.697
Ddx18	Q8K363	Q8K363;B2RUM8	ATP-dependent RNA helicase DDX18		Nuclear pore complex/nuclear	0.640469	Medium	Mostly Nuclear	110843	115947	96516.4	0.843	405.809	458.13	373.858	158.911	0.967286	0.0226167	0.0100969	195	74.18
Asun	Q8QZV7	Q8QZV7	Protein asunder homolog		Nuclear pore complex/nuclear	0.639301	Medium	Mostly Nuclear	35847.4	43231.9	32178.2	0.722	142.741	150.765	119.384	57.3503	0.960492	0.0196159	0.0198923	141	82.779
H2afy2	Q8CCK0	Q8CCK0	Core histone macro-H2A.2		Nuclear pore complex/nuclear	0.634389	Medium	Mostly Nuclear	1.4293e+06	1.65368e+06	1.19645e+06	0.978	5570	5766.96	4634.49	1107.49	0.979537	0.019685	0.000777849	439	40.092
Xrcc1	Q60596	Q60596	DNA repair protein XRCC1		Nuclear pore complex/nuclear	0.62872	Medium	Mostly Nuclear	47416.9	58787.7	40895.8	0.757	179.151	218.107	158.411	63.2051	0.913826	0.0280624	0.0581114	136	68.97
H2afy	Q9QZQ8	Q9QZQ8	Core histone macro-H2A.1		Nuclear pore complex/nuclear	0.624388	Medium	Mostly Nuclear	2.68137e+06	2.89696e+06	2.6254e+06	0.991	10025.1	11858.1	9412.71	2059.15	0.974361	0.0234456	0.00219381	833	39.735
Phc2	Q9QWH1	Q9QWH1	Polyhomeotic-like protein 2		Nuclear pore complex/nuclear	0.614381	Medium	Nuclear and Cytosolic	39838	43400.2	31938.6	0.737	152.29	157.289	123.715	69.1388	0.897095	0.0153558	0.0875488	83	89.798
Nop56	Q9D6Z1	Q9D6Z1	Nucleolar protein 56		Nuclear pore complex/nuclear	0.598312	Medium	Mostly Nuclear	666813	860572	544216	0.955	2598.56	3001.11	2108.03	830.767	0.952086	0.0189987	0.0289152	428	64.464
Wdr5	P61965	P61965	WD repeat-containing protein 5		Nuclear pore complex/nuclear	0.597392	Medium	Nuclear and Cytosolic	275893	293905	240388	0.914	1035.35	1045.93	983.982	195.091	0.81974	0.0213801	0.15888	227	36.588
Spin1	Q61142	Q61142;Q61142-2	Spindlin-1		Nuclear pore complex/nuclear	0.594144	Medium	Nuclear and Cytosolic	150304	185277	112387	0.871	585.731	646.125	435.335	86.1064	0.770851	0.0175118	0.211638	131	29.642
Utp20	Q5XG71	Q5XG71;E9QK83	Small subunit processome component 20 homolog		Nuclear pore complex/nuclear	0.593942	Medium	Mostly Nuclear	15016	15998.6	14121.8	0.596	56.9811	59.8416	53.7863	92.2112	0.919219	0.0106638	0.0701173	173	317.74
Nup93	Q8BJ71	Q8BJ71;Q8BJ71-2	Nuclear pore complex protein Nup93	Nuclear pore complex	Nuclear pore complex/nuclear	0.58633	Medium	Nuclear and Cytosolic	329707	408028	321128	0.924	1312.86	1422.94	1191.41	594.395	0.880123	0.0155131	0.104364	617	93.28
Zc3h13	E9Q784	E9Q784			Nuclear pore complex/nuclear	0.58355	Medium	Mostly Nuclear	17820.5	24633.2	12778.2	0.622	67.556	85.9044	52.3052	70.1738	0.965024	0.0202237	0.0147527	156	203.75
Ints3	Q7TPD0	Q7TPD0;A0A0G2JFJ6	Integrator complex subunit 3		Nuclear pore complex/nuclear	0.574957	Medium	Nuclear and Cytosolic	45455.1	52274.5	36685.9	0.752	167.705	203.384	142.104	103.61	0.889888	0.0186629	0.0914489	182	117.94
Wdr3	Q8BHB4	Q8BHB4	WD repeat-containing protein 3		Nuclear pore complex/nuclear	0.566755	Medium	Mostly Nuclear	32762	37517.1	27597.9	0.711	130.455	139.192	96.2433	66.9718	0.949217	0.0232216	0.0275617	163	105.77
Nat10	Q8K224	Q8K224	N-acetyltransferase 10		Nuclear pore complex/nuclear	0.562184	Medium	Mostly Nuclear	74838.1	80132.7	70260.1	0.808	283.706	287.596	279.45	166.941	0.959354	0.0178719	0.0227742	234	115.42
Ylpm1	D3YWX2	D3YWX2;F6YTL8;E9Q803;Q9R0I7	YLP motif-containing protein 1		Nuclear pore complex/nuclear	0.538129	Medium	Mostly Nuclear	71576.5	79563	65119.8	0.802	269.888	308.189	242.572	333.454	0.964087	0.0266845	0.00922815	635	241.05
Ints6	Q6PCM2	Q6PCM2	Integrator complex subunit 6		Nuclear pore complex/nuclear	0.526025	Medium	Mostly Nuclear	29778.9	33033.2	19592.8	0.7	112.317	116.375	80.1992	57.3572	0.972121	0.0240796	0.00379986	144	99.66
Actl6a	Q9Z2N8	Q9Z2N8;Q505L1;A0A0A6YWG8;D3YVN1	Actin-like protein 6A		Nuclear pore complex/nuclear	0.519763	Medium	Nuclear and Cytosolic	453028	490352	332828	0.939	1665.04	1819.25	1362.37	415.424	0.764396	0.0254454	0.210158	342	47.447
Vwa9	Q8R3P6	Q8R3P6	von Willebrand factor A domain-containing protein 9		Nuclear pore complex/nuclear	0.512442	Medium	Mostly Nuclear	26716.5	37363.9	23572.5	0.684	102.826	130.301	93.6104	29.5534	0.912986	0.0294266	0.0575878	112	57.236
Pds5b	F8WHU5	F8WHU5;Q4VA53-3;Q4VA53-2	Sister chromatid cohesion protein PDS5 homolog B		Nuclear pore complex/nuclear	0.484672	Low	Mostly Nuclear	169948	213035	163265	0.882	657.388	742.927	641.87	541.161	0.972607	0.0201786	0.00721413	614	164.76
Cggbp1	Q8BHG9	Q8BHG9	CGG triplet repeat-binding protein 1		Nuclear pore complex/nuclear	0.459041	Low	Mostly Nuclear	185873	211618	135408	0.889	668.584	819.708	554.268	67.3954	0.963772	0.0231406	0.013087	89	18.761
Ssrp1	Q08943	Q08943;Q08943-2;A2AW05	FACT complex subunit SSRP1		Nuclear pore complex/nuclear	0.453381	Low	Nuclear and Cytosolic	408177	474595	391748	0.935	1584.76	1668.8	1516.18	637.874	0.722742	0.0177787	0.25948	472	80.859
Aptx	Q7TQC5	Q7TQC5;Q7TQC5-3;Q7TQC5-4;Q7TQC5-2	Aprataxin		Nuclear pore complex/nuclear	0.452304	Low	Mostly Nuclear	34275.1	45666.7	29052.9	0.717	129.935	159.256	118.923	25.6505	0.95482	0.0278395	0.0173401	60	38.722
Eomes	O54839	O54839;O54839-2	Eomesodermin homolog		Nuclear pore complex/nuclear	0.439909	Low	Nuclear and Cytosolic	23878.1	27111.3	17094.2	0.669	85.8894	105.016	69.9717	34.5192	0.894689	0.0320906	0.0732208	124	74.8
Gtf3c1	Q8K284	Q8K284;A0A0U1RPD8;Q8K284-2	General transcription factor 3C polypeptide 1		Nuclear pore complex/nuclear	0.438292	Low	Nuclear and Cytosolic	35917.9	42363	30570.8	0.723	136.162	147.734	125.136	164.846	0.888242	0.0164094	0.0953488	415	237.47
Gtf2i	Q3UHU8	Q3UHU8;Q9ESZ8;Q9ESZ8-5;Q9ESZ8-4;Q9ESZ8-3;Q9ESZ8-6;Q9ESZ8-2;G3UYD0	General transcription factor II-I		Nuclear pore complex/nuclear	0.433862	Low	Mostly Nuclear	288414	350000	251930	0.916	1093.36	1220.57	1031.23	603.954	0.935052	0.0265129	0.0384346	779	108.35
Ddx50	Q99MJ9	Q99MJ9	ATP-dependent RNA helicase DDX50		Nuclear pore complex/nuclear	0.422337	Low	Mostly Nuclear	43135.9	45899.9	30811.1	0.747	158.967	169.378	126.119	68.5073	0.97285	0.0264447	0.000705569	134	82.175
Taf15	Q8BQ46	Q8BQ46;F6QCI0			Nuclear pore complex/nuclear	0.413651	Low	Mostly Nuclear	161434	239385	140453	0.878	611.984	834.817	574.918	182.832	0.935593	0.0125185	0.0518882	173	58.6
Fbxo11	Q7TPD1	Q7TPD1;Q7TPD1-2	F-box only protein 11		Nuclear pore complex/nuclear	0.398481	Low	Mostly Nuclear	12954	22154.6	8701.51	0.573	50.4814	77.2606	33.7055	25.9696	0.97152	0.0215769	0.006903	77	103.73
Foxk2	Q3UCQ1	Q3UCQ1;Q3UCQ1-2	Forkhead box protein K2		Nuclear pore complex/nuclear	0.364179	Low	Nuclear and Cytosolic	16635.9	18448.7	14089.7	0.612	62.3058	72.7233	52.2742	22.0066	0.882544	0.0241535	0.093302	56	68.446
Ints4	Q8CIM8	Q8CIM8;Q8CIM8-2	Integrator complex subunit 4		Nuclear pore complex/nuclear	0.356721	Low	Mostly Nuclear	49472.7	51082.6	42078	0.763	181.83	189.521	172.238	103.445	0.941591	0.0224373	0.0359717	247	108.19
Hdac1	O09106	O09106;Q58E49;D3YYI8	Histone deacetylase 1;Histone deacetylase		Nuclear pore complex/nuclear	0.354759	Low	Nuclear and Cytosolic	469754	557818	404790	0.941	1863.48	1960.01	1501.81	500.007	0.886698	0.0215692	0.0917327	362	55.074
Dhx38	Q80X98	Q80X98			Nuclear pore complex/nuclear	0.353599	Low	Nuclear and Cytosolic	18644.4	21497.7	15953.9	0.629	71.4233	81.0001	59.1903	50.6704	0.306104	0.013811	0.680085	152	140.62
Dkc1	Q9ESX5	Q9ESX5;B7ZCL7	H/ACA ribonucleoprotein complex subunit 4		Nuclear pore complex/nuclear	0.345121	Low	Mostly Nuclear	315788	329922	294208	0.922	1211.77	1224.04	1104.79	350.327	0.957412	0.0164115	0.0261767	334	57.401
Paf1	Q8K2T8	Q8K2T8	RNA polymerase II-associated factor 1 homolog		Nuclear pore complex/nuclear	0.344383	Low	Nuclear and Cytosolic	84611.6	89519.7	71572.9	0.821	305.745	363.089	277.239	98.963	0.452381	0.0149365	0.532682	175	60.518
Rrs1	Q9CYH6	Q9CYH6	Ribosome biogenesis regulatory protein homolog		Nuclear pore complex/nuclear	0.338995	Low	Mostly Nuclear	107752	131113	94103.6	0.841	419.91	457.235	364.512	86.5301	0.968534	0.0191186	0.012347	124	41.551
Tcf4	Q60722	Q60722;A0A0J9YUZ0;E9Q8G4;A0A0J9YVI1;A0A0J9YTU7	Transcription factor 4		Nuclear pore complex/nuclear	0.322296	Low	Mostly Nuclear	85751.4	128644	70702	0.822	325.077	448.624	289.405	118.702	0.917802	0.0232655	0.0589322	216	71.624
Bcl7a	Q9CXE2	Q9CXE2	B-cell CLL/lymphoma 7 protein family member A		Nuclear pore complex/nuclear	0.321068	Low	Nuclear and Cytosolic	147990	165450	119158	0.869	532.319	640.872	487.751	65.1575	0.758896	0.0239367	0.217167	143	22.781
Ints2	Q80UK8	Q80UK8;Q80UK8-2	Integrator complex subunit 2		Nuclear pore complex/nuclear	0.294073	Low	Mostly Nuclear	13228.6	13903.4	11474.6	0.576	49.2219	52.6828	44.8704	34.1339	0.943838	0.0315326	0.0246297	97	133.51
Khdrbs2	Q9WU01	Q9WU01	KH domain-containing, RNA-binding, signal transduction-associated protein 2		Nuclear pore complex/nuclear	0.293336	Low	Mostly Nuclear	117634	128044	86397.3	0.848	423.129	524.125	334.662	88.3615	0.973718	0.0235911	0.00269062	69	38.866
Rbbp4	Q60972	Q60972	Histone-binding protein RBBP4		Nuclear pore complex/nuclear	0.286136	Low	Nuclear and Cytosolic	2.08866e+06	2.13916e+06	1.8392e+06	0.986	7662.03	8039.72	7459.97	1923.69	0.718715	0.022876	0.258409	653	47.655
Son	H9KV00	H9KV00;Q9QX47;Q9QX47-3;H9KV15	Protein SON		Nuclear pore complex/nuclear	0.269636	Low	Mostly Nuclear	93679.4	104674	78080.4	0.829	355.131	365.033	319.607	486.703	0.958968	0.0244663	0.0165661	698	268.82
Med8	Q9D7W5	Q9D7W5;Q9DAY7;A2A9C8;Q9CY05;A2A9C6	Mediator of RNA polymerase II transcription subunit 8		Nuclear pore complex/nuclear	0.252088	Low	Mostly Nuclear	41393.7	44613.2	40496.9	0.741	158.76	167.697	150.247	23.3594	0.915393	0.039677	0.0449304	75	29.199
Nip7	Q9CXK8	Q9CXK8;E9Q109	60S ribosome subunit biogenesis protein NIP7 homolog		Nuclear pore complex/nuclear	0.249515	Low	Mostly Nuclear	114691	134791	106013	0.846	456.688	500.085	369.705	45.3317	0.972606	0.0186592	0.00873509	62	20.451
Ints1	Q6P4S8	Q6P4S8;K3W4P2;A0A0G2JH17	Integrator complex subunit 1		Nuclear pore complex/nuclear	0.235436	Low	Mostly Nuclear	19089.8	33039.5	17150.2	0.632	74.6497	115.22	65.9753	90.4502	0.95091	0.0402446	0.00884493	258	245.16
Rangap1	P46061	P46061	Ran GTPase-activating protein 1		Nuclear pore complex/nuclear	0.227238	Low	Nuclear and Cytosolic	245995	255465	214156	0.907	884.843	1045.7	829.537	302.04	0.720521	0.0212374	0.258241	317	63.53
Tbl3	Q8C4J7	Q8C4J7	Transducin beta-like protein 3		Nuclear pore complex/nuclear	0.221439	Low	Mostly Nuclear	39412.7	42167	34709.9	0.736	149.088	159.092	131.894	67.2331	0.945386	0.0203325	0.034282	159	88.265
Med14	A2ABV5	A2ABV5;A2BDP0;A2ABV5-2	Mediator of RNA polymerase II transcription subunit 14		Nuclear pore complex/nuclear	0.220872	Low	Mostly Nuclear	23411.1	26783	20236.3	0.666	87.959	96.1858	81.8882	72.8279	0.918112	0.0202134	0.0616744	157	160.96
Med23	E9QNV2	E9QNV2;Q80YQ2-2;Q80YQ2;F8WJB0;H3BK33	Mediator of RNA polymerase II transcription subunit 23		Nuclear pore complex/nuclear	0.210254	Low	Mostly Nuclear	18679.8	21515	17266.1	0.629	71.2579	81.7513	64.0588	56.6981	0.915633	0.0225087	0.0618581	164	157.05
Zeb2	Q9R0G7	Q9R0G7;H9H9S3;A0A0M3HEP2;A0A0J9YV01;A0A0J9YVF6	Zinc finger E-box-binding homeobox 2		Nuclear pore complex/nuclear	0.209613	Low	Mostly Nuclear	58204	75884	50911.7	0.779	231.763	264.634	188.887	153.672	0.944647	0.0191965	0.0361566	261	136.61
Med25	Q8VCB2	Q8VCB2;Q8VCB2-2;Q8VCB2-3	Mediator of RNA polymerase II transcription subunit 25		Nuclear pore complex/nuclear	0.204596	Low	Nuclear and Cytosolic	13885.4	16301	12630.4	0.584	51.034	66.7251	46.8599	20.9621	0.875807	0.0315424	0.0926506	59	78.112
Parp2	O88554	O88554	Poly [ADP-ribose] polymerase 2		Nuclear pore complex/nuclear	0.202084	Low	Mostly Nuclear	13265.2	16037.4	8382.66	0.577	50.2871	55.9281	34.3128	16.253	0.97537	0.0246302	0	56	63.396
Gar1	Q9CY66	Q9CY66;D3YZ09;Q9CY66-3;Q9CY66-2	H/ACA ribonucleoprotein complex subunit 1		Nuclear pore complex/nuclear	0.191561	Low	Mostly Nuclear	333399	422093	286007	0.924	1263.89	1471.98	1170.71	151.255	0.940648	0.0228726	0.0364792	102	23.474
Rbm12b1	Q80YR9	Q80YR9	RNA-binding protein 12B-A		Nuclear pore complex/nuclear	0.187927	Low	Nuclear and Cytosolic	25612.1	30577.8	20942.7	0.678	92.1265	118.444	85.725	47.8138	0.85803	0.0338731	0.108096	147	96.594
Nop58	Q6DFW4	Q6DFW4;A0A0A0MQ76	Nucleolar protein 58		Nuclear pore complex/nuclear	0.185727	Low	Mostly Nuclear	518241	613344	441864	0.946	1904.72	2275.56	1808.68	604.38	0.941961	0.0167693	0.0412694	441	60.342
Kiaa0907	Q3TCX3	Q3TCX3;Q3TCX3-2;A0A0G2JEG2;Q3TCX3-3	UPF0469 protein KIAA0907		Nuclear pore complex/nuclear	0.177225	Low	Mostly Nuclear	21421.6	33735.4	13277.5	0.653	81.2076	117.647	54.349	26.7293	0.928287	0.0586564	0.0130568	100	64.562
Ints5	Q8CHT3	Q8CHT3	Integrator complex subunit 5		Nuclear pore complex/nuclear	0.163828	Low	Mostly Nuclear	7921.98	16232.1	7201.03	0.501	30.8719	56.607	27.8933	16.589	0.905599	0.025719	0.0686815	68	108.35
Rrp12	Q6P5B0	Q6P5B0;Q3UJA1	RRP12-like protein		Nuclear pore complex/nuclear	0.161091	Low	Mostly Nuclear	31043.7	42470	21659.6	0.704	117.684	148.107	88.6594	85.8741	0.917575	0.0192919	0.0631329	187	143.13
Ythdc1	E9Q5K9	E9Q5K9-3;E9Q5K9-2;E9Q5K9;D6RG95	YTH domain-containing protein 1		Nuclear pore complex/nuclear	0.153535	Low	Nuclear and Cytosolic	54574.4	71998.9	42706.7	0.773	212.676	251.085	165.425	87.2833	0.77202	0.0260171	0.201962	139	82.753
H1fx	Q80ZM5	Q80ZM5			Nuclear pore complex/nuclear	0.140521	Low	Mostly Nuclear	2.12361e+06	2.21096e+06	2.04784e+06	0.987	8306.67	8500.48	7141.52	827.048	0.959555	0.0256504	0.0147944	261	20.151
Nup62	Q63850	Q63850;Q5FWJ9	Nuclear pore glycoprotein p62	Nuclear pore complex	Nuclear pore complex/nuclear	0.12406	Low	Nuclear and Cytosolic	91180.9	117320	58105.8	0.827	334.205	437.66	237.845	93.8457	0.885827	0.0405229	0.0736502	172	53.254
Sfswap	Q3USH5	Q3USH5	Splicing factor, suppressor of white-apricot homolog		Nuclear pore complex/nuclear	0.108387	Low	Mostly Nuclear	16288.6	24495.2	14003.1	0.608	63.189	85.423	54.7359	32.7996	0.934378	0.02444	0.0411821	98	104.19
Rpl7l1	Q9D8M4	Q9D8M4	60S ribosomal protein L7-like 1		Nuclear pore complex/nuclear	0.106957	Low	Mostly Nuclear	74545.3	97543.6	58798.8	0.807	283.745	372.272	218.149	41.1224	0.910333	0.0246557	0.065011	70	28.543
Ash2l	Q91X20	Q91X20;E9PU93;D3YYA0	Set1/Ash2 histone methyltransferase complex subunit ASH2		Nuclear pore complex/nuclear	0.102292	Low	Nuclear and Cytosolic	116956	125683	97154.7	0.848	447.412	474.878	360.452	154.268	0.595298	0.0192394	0.385463	277	68.249
Gtf3c4	Q8BMQ2	Q8BMQ2;E9Q2B0;Q8BMQ2-2	General transcription factor 3C polypeptide 4		Nuclear pore complex/nuclear	0.0867915	Low	Nuclear and Cytosolic	82232.9	90631.1	70972.5	0.818	310.889	350.618	263.314	145.598	0.79158	0.0169506	0.191469	257	91.612
Ppp1r10	Q80W00	Q80W00;Q80W00-2	Serine/threonine-protein phosphatase 1 regulatory subunit 10		Nuclear pore complex/nuclear	0.0854372	Low	Mostly Nuclear	58955.6	61748.1	42940	0.78	216.58	229.311	175.766	107.528	0.919218	0.0295127	0.0512697	208	94.371
Med24	A6PW47	A6PW47;Q99K74-2	Mediator of RNA polymerase II transcription subunit 24		Nuclear pore complex/nuclear	0.0730491	Low	Mostly Nuclear	22687.5	34613.4	17036.2	0.662	86.0067	120.709	69.7343	49.0478	0.965636	0.0263344	0.00802988	137	111.86
Bap18	Q9DCT6	Q9DCT6;D3Z687;Q9DCT6-2;F6XN97	Chromatin complexes subunit BAP18		Nuclear pore complex/nuclear	0.0311943	Low	Nuclear and Cytosolic	167935	180113	131498	0.881	639.427	686.946	487.87	58.4086	0.633208	0.034927	0.331865	111	17.996
Utp18	Q5SSI6	Q5SSI6;Q3U3Q3	U3 small nucleolar RNA-associated protein 18 homolog		Nuclear pore complex/nuclear	0.0260183	Low	Nuclear and Cytosolic	38039.6	59555.6	25807.2	0.732	144.205	207.691	105.637	45.0056	0.897684	0.0276764	0.0746398	81	61.217
Med29	Q9DB91	Q9DB91	Mediator of RNA polymerase II transcription subunit 29		Nuclear pore complex/nuclear	-0.00192228	Very Low	Nuclear and Cytosolic	59574.3	75682.4	35226.2	0.781	214.289	293.157	144.192	24.1916	0.88882	0.0276766	0.0835033	74	21.011
Safb2	Q80YR5	Q80YR5	Scaffold attachment factor B2		Nuclear pore complex/nuclear	-0.003136	Very Low	Mostly Nuclear	45727.8	52292.9	39244.9	0.752	171.158	190.328	157.887	98.8406	0.953584	0.0257211	0.0206953	217	111.84
Mybbp1a	Q7TPV4	Q7TPV4;Q3U2W2	Myb-binding protein 1A		Nuclear pore complex/nuclear	-0.0121465	Very Low	Mostly Nuclear	356287	374744	288596	0.928	1281.56	1451.58	1181.31	1046.93	0.933579	0.0463581	0.0200629	716	152.04
Scaf4	Q6PFF0	Q6PFF0;Q7TSH6			Nuclear pore complex/nuclear	-0.0729429	Very Low	Mostly Nuclear	19786.5	20331.3	13640.4	0.639	72.8211	75.2268	55.8343	50.3555	0.933703	0.0271738	0.0391232	125	131.68
Sltm	Q8CH25	Q8CH25	SAFB-like transcription modulator		Nuclear pore complex/nuclear	-0.0797995	Very Low	Mostly Nuclear	105787	159698	99719.6	0.839	419.768	556.92	372.556	239.045	0.951551	0.0341918	0.0142576	376	116.92
Mad2l1	Q9Z1B5	Q9Z1B5;Q5HZH8	Mitotic spindle assembly checkpoint protein MAD2A		Nuclear pore complex/nuclear	-0.0901662	Very Low	Nuclear and Cytosolic	154726	209594	88327.9	0.873	586.555	730.927	361.553	70.5661	0.259467	0.0239722	0.716561	86	23.598
Emg1	O35130	O35130;Q542P8;A0A0N4SUL6	Ribosomal RNA small subunit methyltransferase NEP1		Nuclear pore complex/nuclear	-0.122434	Very Low	Mostly Nuclear	48170.8	57334.1	36221.1	0.759	173.27	222.085	148.264	25.1124	0.955854	0.0304477	0.0136988	50	26.974
Msh3	E9QPY6	E9QPY6;A0A087WQ16;P13705	DNA mismatch repair protein Msh3		Nuclear pore complex/nuclear	-0.139639	Very Low	Mostly Nuclear	6165.56	7618.62	4628.98	0.463	22.252	29.5109	18.821	14.6901	0.909956	0.0351993	0.0548451	86	123.28
Rbm45	Q8BHN5	Q8BHN5	RNA-binding protein 45		Nuclear pore complex/nuclear	-0.253332	Very Low	Mostly Nuclear	38874.8	46267.3	24936.2	0.734	139.832	179.217	102.071	40.0636	0.968897	0.0285004	0.00260249	105	53.324
Nop14	Q8R3N1	Q8R3N1	Nucleolar protein 14		Nuclear pore complex/nuclear	-0.487103	Very Low	Mostly Nuclear	25196.8	28955.9	19138.2	0.676	94.1412	103.957	78.3385	48.0973	0.929459	0.0239925	0.0465489	106	98.768
Acadl	A0A0R4J083	A0A0R4J083;P51174	Long-chain specific acyl-CoA dehydrogenase, mitochondrial		Mitochondrion	2.43956	High		32477.4	52708.7	29269.8	0.71	126.564	183.813	113.377	30.0635				217	47.896
Apoo	Q9DCZ4	Q9DCZ4;Q9DCZ4-2;Q9DCZ4-3	Apolipoprotein O		Mitochondrion	2.36145	High		39484.1	50337.1	36300.5	0.737	153.869	175.543	140.611	17.2491				82	22.604
Timm17b	Q545H3	Q545H3;Q9Z0V7;A2AES1	Mitochondrial import inner membrane translocase subunit Tim17-B		Mitochondrion	2.32643	High	Mostly Organellar	26036.3	30059.2	20340.3	0.681	98.7015	104.827	83.2593	9.23466	0.194312	0.805688	0	60	18.352
Mrps28	Q9CY16	Q9CY16	28S ribosomal protein S28, mitochondrial	Mitochondrion	Mitochondrion	2.3186	High	Mostly Organellar	17397.4	20574.2	16478.6	0.619	69.2746	76.3322	57.4665	6.89952	0.115036	0.884964	0	61	20.52
Timm44	O35857	O35857	Mitochondrial import inner membrane translocase subunit TIM44		Mitochondrion	2.29241	High		51358.1	68413.3	36046.7	0.767	188.759	253.819	147.55	50.7121				273	51.091
Pnpt1	Q8K1R3	Q8K1R3;Q8K1R3-2	Polyribonucleotide nucleotidyltransferase 1, mitochondrial	Mitochondrion	Mitochondrion	2.27486	High	Mostly Organellar	16932.1	22349.3	15274.5	0.615	67.4221	82.918	53.2673	28.0388	0.11793	0.88207	0	306	85.682
Uqcrq	Q9CQ69	Q9CQ69	Cytochrome b-c1 complex subunit 8	Mitochondrion	Mitochondrion	2.27315	High		288011	405952	148086	0.916	1063.63	1576.4	573.614	54.3722				109	9.7681
Slc25a13	Q9QXX4	Q9QXX4	Calcium-binding mitochondrial carrier protein Aralar2	Mitochondrion	Mitochondrion	2.26331	High	Mostly Organellar	18111	21177.9	15481	0.625	68.6577	73.8544	63.3686	26.0651	0.167694	0.832306	0	224	74.466
Bdh1	Q80XN0	Q80XN0;D3Z2Y8	D-beta-hydroxybutyrate dehydrogenase, mitochondrial		Mitochondrion	2.2551	High		143827	171302	131806	0.867	566.811	609.877	489.01	106.46				447	38.299
Thnsl1	Q8BH55	Q8BH55;Q149D1	Threonine synthase-like 1		Mitochondrion	2.25098	High	Mostly Organellar	5557.26	6451.66	5043.36	0.447	20.6777	23.9362	20.1424	8.92514	0.0657599	0.93424	0	145	83.099
Atp5l	Q9CPQ8	Q9CPQ8	ATP synthase subunit g, mitochondrial	Mitochondrion	Mitochondrion	2.24805	High		518990	572018	499734	0.946	2009.23	2122.24	1843.63	114.587				199	11.424
Chchd3	Q9CRB9	Q9CRB9	MICOS complex subunit Mic19	Mitochondrion	Mitochondrion	2.2344	High		159788	173522	109456	0.876	593.093	631.224	448.037	81.3243				196	26.334
Mrpl19	Q9D338	Q9D338	39S ribosomal protein L19, mitochondrial	Mitochondrion	Mitochondrion	2.22198	High	Mostly Organellar	14043.4	20162.1	8975.64	0.586	53.2373	70.312	36.74	9.11349	0.175773	0.824227	0	106	33.578
Ndufa6	Q9CQZ5	Q9CQZ5	NADH dehydrogenase [ubiquinone] 1 alpha subcomplex subunit 6		Mitochondrion	2.20765	High		179434	194238	131879	0.886	658.003	723.893	539.82	52.9995				150	15.283
Tst	P52196	P52196;Q545S0	Thiosulfate sulfurtransferase;Sulfurtransferase	Mitochondrion	Mitochondrion	2.20366	High		30264.1	38789.1	29176.2	0.701	118.622	135.271	111.716	19.5744				111	33.466
Chchd4	Q8VEA4	Q8VEA4	Mitochondrial intermembrane space import and assembly protein 40		Mitochondrion	2.1868	High	Mostly Organellar	50314.6	53209.3	32663	0.765	184.654	197.99	133.7	15.0968	0.187038	0.812962	0	64	15.525
Acsf2	Q8VCW8	Q8VCW8	Acyl-CoA synthetase family member 2, mitochondrial		Mitochondrion	2.1796	High		18691.2	23957.3	13450	0.629	68.6971	88.8838	55.0549	24.5463				196	67.95
Dap3	Q9ER88	Q9ER88;G3X9M0;A0A0R4J1B9;Q9ER88-2;G3UWZ6;G3UWM7	28S ribosomal protein S29, mitochondrial	Mitochondrion	Mitochondrion	2.17888	High	Mostly Organellar	31390	41262.2	23950	0.706	115.37	153.086	98.0347	27.1174	0.186848	0.813152	0	226	44.699
Aifm1	Q9Z0X1	Q9Z0X1;B1AU25	Apoptosis-inducing factor 1, mitochondrial		Mitochondrion	2.17652	High		90177.2	117483	86633	0.826	358.803	409.703	321.905	116.36				454	66.765
Ccdc58	Q8R3Q6	Q8R3Q6;F8WJI3	Coiled-coil domain-containing protein 58		Mitochondrion	2.16869	High		57995.6	100375	50167.7	0.779	226.009	350.043	194.325	18.6792				98	16.665
Tmem11	Q8BK08	Q8BK08;E9Q933;Z4YN74	Transmembrane protein 11, mitochondrial		Mitochondrion	2.1668	High	Mostly Organellar	31943.8	45005.9	16900.6	0.708	122.249	162.744	65.4649	13.1568	0.187826	0.804872	0.00730149	59	21.311
Spryd4	Q91WK1	Q91WK1	SPRY domain-containing protein 4		Mitochondrion	2.16166	High	Mostly Organellar	18307.9	19982	15859.6	0.626	67.2882	74.135	64.9181	8.23543	0.153845	0.846155	0	68	23.275
Acad9	Q8JZN5	Q8JZN5	Acyl-CoA dehydrogenase family member 9, mitochondrial		Mitochondrion	2.16013	High		78754.8	99219	63230.9	0.814	306.907	346.011	244.926	104.598				409	68.721
Hk2	O08528	O08528;E9Q5B5	Hexokinase-2;Hexokinase		Mitochondrion	2.15532	High		27877	37349.8	20623.6	0.69	102.458	138.571	84.4189	55.2402				445	102.53
Hadha	Q8BMS1	Q8BMS1	Trifunctional enzyme subunit alpha, mitochondrial;Long-chain enoyl-CoA hydratase;Long chain 3-hydroxyacyl-CoA dehydrogenase		Mitochondrion	2.1536	High		171386	187320	152641	0.882	616.474	766.757	591.258	273.827				709	82.669
Isca2	Q9DCB8	Q9DCB8	Iron-sulfur cluster assembly 2 homolog, mitochondrial		Mitochondrion	2.15049	High		31862.2	33244.1	28992.6	0.708	120.985	127.544	107.521	10.2948				66	16.718
Dnajc11	Q5U458	Q5U458;E9Q8B3	DnaJ homolog subfamily C member 11		Mitochondrion	2.12905	High	Mostly Organellar	26153.2	28455.6	18549	0.681	98.1179	101.322	75.9268	31.9609	0.173565	0.826435	0	272	63.232
Timm9	Q9WV98	Q9WV98	Mitochondrial import inner membrane translocase subunit Tim9		Mitochondrion	2.12683	High		159412	164932	152211	0.876	611.12	623.046	562.447	31.869				98	10.344
Mipep	A6H611	A6H611	Mitochondrial intermediate peptidase	Mitochondrion	Mitochondrion	2.12383	High	Mostly Organellar	7882.6	10699.5	7171.18	0.5	29.782	39.696	27.7777	12.3172	0.117819	0.882181	0	177	80.851
Mecr	Q9DCS3	Q9DCS3	Trans-2-enoyl-CoA reductase, mitochondrial		Mitochondrion	2.11671	High	Mostly Organellar	29201.4	37829.7	22485.3	0.697	110.026	140.351	87.5769	22.7677	0.138531	0.861469	0	237	40.342
Gpd2	Q64521	Q64521;A2AQR0	Glycerol-3-phosphate dehydrogenase, mitochondrial;Glycerol-3-phosphate dehydrogenase		Mitochondrion	2.11517	High		47327.7	59705.2	45556.1	0.757	184.436	208.212	176.462	74.0469				507	80.953
Auh	Q9JLZ3	Q9JLZ3;A0A0R4J023;F6RT60;F6R307	Methylglutaconyl-CoA hydratase, mitochondrial		Mitochondrion	2.11314	High	Mostly Organellar	11255.9	12170.4	10263.4	0.552	41.4645	49.8172	37.904	7.26475	0.155198	0.844802	0	73	33.395
Uqcc1	Q9CWU6	Q9CWU6;A6PWX9;A6PWX7;A6PWX8;A6PWX5;F6V305;Q9CWU6-2	Ubiquinol-cytochrome-c reductase complex assembly factor 1		Mitochondrion	2.10574	High	Mostly Organellar	12666.6	19558.4	10044.2	0.569	45.5616	80.0585	38.9063	8.39653	0.0904403	0.90956	0	64	34.299
Gfm1	Q8K0D5	Q8K0D5	Elongation factor G, mitochondrial		Mitochondrion	2.10145	High	Mostly Organellar	20331.2	24960.5	14077.7	0.644	74.7247	92.6056	57.6244	32.8295	0.169206	0.830794	0	317	83.549
Shmt2	Q9CZN7	Q9CZN7	Serine hydroxymethyltransferase	Mitochondrion	Mitochondrion	2.09892	High		217777	268351	200071	0.898	848.674	935.832	774.979	234.681				748	55.758
Lars2	Q8VDC0	Q8VDC0	Probable leucine--tRNA ligase, mitochondrial	Mitochondrion	Mitochondrion	2.09795	High	Mostly Organellar	5669.19	7162.78	5142.46	0.451	21.3829	26.5745	19.9873	11.1188	0.0963704	0.892268	0.0113612	191	101.48
Maoa	Q64133	Q64133	Amine oxidase [flavin-containing] A		Mitochondrion	2.09554	High		35135.6	43294.4	30376.1	0.721	136.923	150.982	117.663	40.4724				250	59.601
Got2	P05202	P05202	Aspartate aminotransferase, mitochondrial	Mitochondrion	Mitochondrion	2.09466	High		504226	551129	406437	0.945	1853.22	2044.74	1663.67	462.022				701	47.411
Rmdn1	Q9DCV4	Q9DCV4;A2AGJ2	Regulator of microtubule dynamics protein 1		Mitochondrion	2.08827	High		13829	20344.2	11183.9	0.583	53.8916	70.9473	43.3212	9.35444				83	35
Mrpl41	Q9CQN7	Q9CQN7	39S ribosomal protein L41, mitochondrial	Mitochondrion	Mitochondrion	2.08547	High	Mostly Organellar	40340.6	48971	25595.7	0.739	157.207	170.779	99.1455	11.8983	0.0974345	0.902565	0	67	15.261
Plgrkt	Q9D3P8	Q9D3P8;D3YY76	Plasminogen receptor (KT)		Mitochondrion	2.0823	High	Mostly Organellar	54953.8	65686.3	50673.1	0.774	218.821	229.071	188.002	18.3325	0.183406	0.816594	0	71	17.261
Mtx1	F7C846	F7C846;P47802;D3Z3F4;G3XA66;D3YVW0;G3XA75;G3UXX9;G3UYJ5	Metaxin-1		Mitochondrion	2.07867	High		21576.3	33967.6	15057.9	0.655	78.6329	131.574	60.0425	21.4091				127	51.341
Supv3l1	Q80YD1	Q80YD1	ATP-dependent RNA helicase SUPV3L1, mitochondrial	Mitochondrion	Mitochondrion	2.07688	High	Mostly Organellar	14253.1	14922.8	11654.4	0.588	52.3852	55.3647	47.705	23.9666	0.171303	0.828697	0	253	87.004
Aldh7a1	Q9DBF1	Q9DBF1;Q9DBF1-2;G3UYR8	Alpha-aminoadipic semialdehyde dehydrogenase	Mitochondrion	Mitochondrion	2.07649	High	Organellar with Cytosolic pool	75058.1	82805.9	67075.9	0.808	283.619	307.217	259.756	85.3854	0.0347828	0.159079	0.806138	252	58.861
Mrpl22	Q8BU88	Q8BU88	39S ribosomal protein L22, mitochondrial	Mitochondrion	Mitochondrion	2.0729	High	Mostly Organellar	29891.2	37235.3	24604.4	0.7	111.392	138.146	97.9645	13.7521	0.166679	0.833321	0	137	23.805
Suclg2	Q9Z2I8	Q9Z2I8;Q9Z2I8-2	Succinyl-CoA ligase [GDP-forming] subunit beta, mitochondrial	Mitochondrion	Mitochondrion	2.07162	High		71873.5	93267.9	64810.5	0.803	270.864	346.032	252.322	65.0631				303	46.839
Sucla2	Q9Z2I9	Q9Z2I9	Succinyl-CoA ligase [ADP-forming] subunit beta, mitochondrial	Mitochondrion	Mitochondrion	2.07115	High		167174	215738	161616	0.88	648.471	752.353	631.835	161.911				480	50.113
Mthfd1l	Q3V3R1	Q3V3R1	Monofunctional C1-tetrahydrofolate synthase, mitochondrial	Mitochondrion	Mitochondrion	2.07084	High	Mostly Organellar	21042.1	28312.7	17536	0.649	77.9743	105.043	70.6125	42.9977	0.163212	0.806814	0.0299736	370	105.73
Slc25a11	Q9CR62	Q9CR62;Q5SX53;Q5SX46	Mitochondrial 2-oxoglutarate/malate carrier protein	Mitochondrion	Mitochondrion	2.06545	High		172884	253540	155783	0.883	688.408	884.18	577.97	114.122				330	34.155
Ndufa5	Q9CPP6	Q9CPP6;D3YTQ8	NADH dehydrogenase [ubiquinone] 1 alpha subcomplex subunit 5		Mitochondrion	2.06249	High		119833	126088	88046.5	0.85	439.685	469.384	360.401	30.9415				155	13.36
Samm50	Q8BGH2	Q8BGH2	Sorting and assembly machinery component 50 homolog		Mitochondrion	2.06009	High		61557.8	68228.3	53654.1	0.785	234.935	248.077	207.83	61.702				339	51.863
Acss1	Q99NB1	Q99NB1;Q569W4	Acetyl-coenzyme A synthetase 2-like, mitochondrial;Acetyl-coenzyme A synthetase		Mitochondrion	2.0577	High	Mostly Organellar	17554.8	19557.7	12188.6	0.621	64.5201	72.5609	49.8916	25.3175	0.117877	0.882123	0	215	74.622
Dhodh	O35435	O35435;E9Q1V3	Dihydroorotate dehydrogenase (quinone), mitochondrial		Mitochondrion	2.05603	High	Mostly Organellar	8327.3	10100.6	6601.86	0.51	30.7687	39.1821	25.5724	6.87196	0.0865111	0.913489	0	99	42.699
Atp5o	Q9DB20	Q9DB20	ATP synthase subunit O, mitochondrial	Mitochondrion	Mitochondrion	2.05579	High		535360	562290	443271	0.947	1969.97	2081.21	1814.44	241.731				242	23.363
Ssbp1	Q8R2K3	Q8R2K3;Q9CYR0	Single-stranded DNA-binding protein;Single-stranded DNA-binding protein, mitochondrial	Mitochondrion	Mitochondrion	2.05033	High		103788	134071	94314.8	0.837	410.894	497.415	332.728	34.413				147	17.156
Aldh2	P47738	P47738;Q544B1;A0A0G2JEU1	Aldehyde dehydrogenase, mitochondrial		Mitochondrion	2.04862	High		146717	170204	108335	0.868	539.238	631.471	443.448	160.314				576	56.537
Oat	P29758	P29758;Q3TG75	Ornithine aminotransferase, mitochondrial	Mitochondrion	Mitochondrion	2.04677	High		116276	134880	100659	0.847	438.853	500.417	390.727	108.663				414	48.354
Txnrd2	Q9JLT4	Q9JLT4;J3QMN4;A0A0U1RPV8;J3QMQ8;A0A0M3HEQ0;Q9JLT4-2;Q9JLT4-4;A0A0U1RQA4;D3Z0K8;A0A0M3HEP9;Q9JLT4-3;A0A0U1RPC6	Thioredoxin reductase 2, mitochondrial		Mitochondrion	2.04469	High	Mostly Organellar	11803.6	12644.8	7883.13	0.559	44.2556	47.6384	30.5355	12.9124	0.123296	0.876704	0	106	56.602
Afg3l1	Q920A7	Q920A7;Q920A7-2	AFG3-like protein 1		Mitochondrion	2.04322	High	Mostly Organellar	5936.62	7597.41	4568.98	0.457	21.8192	28.187	18.7023	9.98726	0.102555	0.897445	0	144	87.046
Pck2	Q8BH04	Q8BH04;A0A0R4J0G0	Phosphoenolpyruvate carboxykinase [GTP], mitochondrial		Mitochondrion	2.04274	High	Mostly Organellar	10842.9	13829.8	10122.6	0.546	40.9172	51.3096	39.3049	14.7795	0.145446	0.854554	0	197	70.527
P33monox	Q9DBN4	Q9DBN4;D3Z1F7;Q9DBN4-2	Putative monooxygenase p33MONOX		Mitochondrion	2.04251	High	Mostly Organellar	10257.2	13062.7	6865.9	0.538	37.699	48.4639	28.1042	6.48536	0.0955765	0.873444	0.03098	85	32.715
Tomm70a	Q9CZW5	Q9CZW5	Mitochondrial import receptor subunit TOM70	Mitochondrion	Mitochondrion	2.03981	High		92625.1	122770	63647.2	0.828	340.431	455.487	260.528	120.994				489	67.589
Ndufaf7	Q9CWG8	Q9CWG8;Q9CWG8-2	NADH dehydrogenase [ubiquinone] complex I, assembly factor 7		Mitochondrion	2.03966	High	Mostly Organellar	9278.15	12708.2	5297.66	0.524	36.1569	44.318	20.5206	8.67604	0.0658193	0.934181	0	116	48.384
Mrpl4	Q9DCU6	Q9DCU6	39S ribosomal protein L4, mitochondrial	Mitochondrion	Mitochondrion	2.03953	High		19749	34738	16876.7	0.639	76.9615	121.143	65.3722	12.6234				112	33.073
Pc	Q05920	Q05920;G5E8R3;E9QPD7	Pyruvate carboxylase, mitochondrial;Pyruvate carboxylase	Mitochondrion	Mitochondrion	2.03595	High		35252.7	37350.4	26755.1	0.721	129.567	138.573	109.517	88.3536				599	129.68
Hk1	P17710	P17710-3;P17710;G3UVV4;P17710-4;P17710-2	Hexokinase-1;Hexokinase		Mitochondrion	2.03435	High		48321.4	58073	47627.8	0.76	192.411	202.52	176.703	95.5374				477	102.3
Trap1	Q9CQN1	Q9CQN1	Heat shock protein 75 kDa, mitochondrial	Mitochondrion	Mitochondrion	2.03366	High		72186.4	80011.6	62650.6	0.803	267.5	295.677	253.269	111.9				553	80.208
Mrpl14	Q9D1I6	Q9D1I6	39S ribosomal protein L14, mitochondrial	Mitochondrion	Mitochondrion	2.03243	High		28132.3	37891.2	23496	0.692	112.02	132.14	87.1721	8.63078				67	15.874
Abhd10	Q6PE15	Q6PE15-2;Q6PE15;F6X5P5	Mycophenolic acid acyl-glucuronide esterase, mitochondrial		Mitochondrion	2.03002	High	Mostly Organellar	17978.4	24265.4	11088.4	0.624	69.847	85.142	42.9511	11.1588	0.112597	0.887403	0	95	32.115
Apool	Q78IK4	Q78IK4;B1AV14	MICOS complex subunit Mic27		Mitochondrion	2.02853	High		88250.8	104337	64006.9	0.824	324.354	387.098	262	49.9058				237	29.26
Mcu	Q3UMR5	Q3UMR5;Q3UMR5-2	Calcium uniporter protein, mitochondrial		Mitochondrion	2.02475	High		14558	16435.2	12724	0.591	53.5058	67.2745	47.2072	11.1646				108	39.681
Decr1	Q9CQ62	Q9CQ62;Q4FJK0	2,4-dienoyl-CoA reductase, mitochondrial		Mitochondrion	2.02157	High	Mostly Organellar	33163.5	45785.8	24450.9	0.713	125.72	159.671	100.085	23.2105	0.165451	0.832533	0.0020164	146	36.213
Aldh5a1	Q8BWF0	Q8BWF0;B2RS41	Succinate-semialdehyde dehydrogenase, mitochondrial	Mitochondrion	Mitochondrion	2.0213	High	Mostly Organellar	44936.3	58843.8	37848.5	0.75	169.778	218.316	146.607	48.6066	0.174373	0.825627	0	223	55.968
Hadhb	Q99JY0	Q99JY0	Trifunctional enzyme subunit beta, mitochondrial;3-ketoacyl-CoA thiolase		Mitochondrion	2.01899	High		118973	134956	107417	0.849	449.503	500.699	416.082	118.155				445	51.386
Etfb	Q9DCW4	Q9DCW4;A0A0U1RNP5;A0A0N4SVE0;A0A0U1RNR3;A0A0U1RNK9;A0A0N4SWE9	Electron transfer flavoprotein subunit beta	Mitochondrion	Mitochondrion	2.0185	High		279949	288860	195453	0.915	1018.44	1093.86	800.05	149.454				314	27.623
Nme4	Q9WV84	Q9WV84	Nucleoside diphosphate kinase, mitochondrial		Mitochondrion	2.01849	High	Mostly Organellar	20222.6	24026.1	19362.3	0.642	80.5243	83.7873	71.8359	8.03092	0.140718	0.859282	0	103	20.548
Letm1	Q9Z2I0	Q9Z2I0	LETM1 and EF-hand domain-containing protein 1, mitochondrial	Mitochondrion	Mitochondrion	2.0161	High	Mostly Organellar	42440.1	48274.8	33940.2	0.744	156.873	177.078	138.928	68.0692	0.123423	0.875865	0.000712657	385	82.988
Poldip2	Q91VA6	Q91VA6;F6SQH7	Polymerase delta-interacting protein 2		Mitochondrion	2.01534	High		32387.2	40819.6	27219.3	0.709	126.213	142.352	105.434	26.208				195	41.87
Gstz1	Q9WVL0	Q9WVL0	Maleylacetoacetate isomerase		Mitochondrion	2.01243	High	Organellar with Cytosolic pool	36583.7	46516	26648	0.727	142.566	162.217	103.222	17.1635	0.0406812	0.215471	0.743847	88	24.275
Pmpcb	Q9CXT8	Q9CXT8	Mitochondrial-processing peptidase subunit beta	Mitochondrion	Mitochondrion	2.00996	High	Mostly Organellar	31913.8	33702.3	28020.7	0.708	119.756	129.235	106.458	33.6853	0.141683	0.827075	0.0312422	263	54.614
Mrps5	Q99N87	Q99N87	28S ribosomal protein S5, mitochondrial	Mitochondrion	Mitochondrion	2.00757	High	Mostly Organellar	12273.7	16687.7	11148.6	0.564	47.7689	58.1957	43.2959	11.435	0.123187	0.876813	0	150	48.206
Acaa2	Q8BWT1	Q8BWT1	3-ketoacyl-CoA thiolase, mitochondrial		Mitochondrion	2.00189	High		48548.3	52698.5	44467	0.76	183.801	195.516	171.539	39.2473				310	41.829
Etfa	Q99LC5	Q99LC5	Electron transfer flavoprotein subunit alpha, mitochondrial	Mitochondrion	Mitochondrion	2.00048	High		515440	701383	428034	0.946	2052.43	2445.96	1588.04	348.752				500	35.009
Acat1	Q8QZT1	Q8QZT1	Acetyl-CoA acetyltransferase, mitochondrial	Mitochondrion	Mitochondrion	1.99921	High		390608	403040	345987	0.933	1443.01	1495.31	1401.78	338.324				567	44.816
Mrpl21	Q9D1N9	Q9D1N9;Q9D1N9-2	39S ribosomal protein L21, mitochondrial	Mitochondrion	Mitochondrion	1.99864	High	Mostly Organellar	24678.3	27461.5	22064.9	0.673	93.4179	96.0455	90.3184	11.1444	0.188108	0.811892	0	80	23.366
Mtch2	Q791V5	Q791V5	Mitochondrial carrier homolog 2	Mitochondrion	Mitochondrion	1.98878	High		114994	136699	87183.1	0.846	434.627	506.792	337.706	74.4499				214	33.499
Oxa1l	Q8BGA9	Q8BGA9	Mitochondrial inner membrane protein OXA1L	Mitochondrion	Mitochondrion	1.98804	High		20128.8	23301.2	13981.3	0.642	73.9806	86.4494	57.2299	18.7583				98	48.219
Sdhb	Q9CQA3	Q9CQA3	Succinate dehydrogenase [ubiquinone] iron-sulfur subunit, mitochondrial	Mitochondrion	Mitochondrion	1.9869	High		246434	294260	216468	0.907	934.214	1026.19	886.07	151.523				399	31.814
Vars2	Q3U2A8	Q3U2A8;F6YJY2	Valine--tRNA ligase, mitochondrial		Mitochondrion	1.98613	High	Mostly Organellar	4467.49	5500.4	3266.27	0.416	16.6828	20.8901	12.652	10.2281	0.0517994	0.948201	0	173	118.46
Ndufs2	Q91WD5	Q91WD5;D3YXT0	NADH dehydrogenase [ubiquinone] iron-sulfur protein 2, mitochondrial		Mitochondrion	1.9832	High		69312.4	82124.7	57656	0.798	266.121	295.048	223.332	70.4955				389	52.625
Nipsnap1	O55125	O55125;Q5SVF7;Q5SVG6	Protein NipSnap homolog 1		Mitochondrion	1.98266	High		147317	160225	101432	0.869	536.009	606.561	415.192	94.9895				223	33.363
Cox6b1	P56391	P56391	Cytochrome c oxidase subunit 6B1		Mitochondrion	1.98144	High		412308	529982	359711	0.935	1563.03	1848.23	1472.41	80.2514				216	10.071
Mrpl39	Q9JKF7	Q9JKF7	39S ribosomal protein L39, mitochondrial	Mitochondrion	Mitochondrion	1.981	High	Mostly Organellar	26278.9	29376.2	24363.5	0.682	99.2869	108.988	94.3724	19.5785	0.119633	0.880367	0	198	38.549
Wars2	Q9CYK1	Q9CYK1	Tryptophan--tRNA ligase, mitochondrial	Mitochondrion	Mitochondrion	1.98037	High	Mostly Organellar	7568.35	7853.79	4328.81	0.493	27.8637	29.0394	17.7192	5.87309	0.127064	0.872936	0	74	40.152
Mrps23	Q8VE22	Q8VE22;Q3TI14;F7ARZ1;A7M7Q8;Q5SXC9	28S ribosomal protein S23, mitochondrial	Mitochondrion	Mitochondrion	1.97664	High	Mostly Organellar	45613.7	56654.1	42763.8	0.752	171.661	210.192	166.956	17.9381	0.169672	0.830328	0	135	20.348
Micu1	Q8VCX5	Q8VCX5;Q8VCX5-3;Q8VCX5-2;E9Q9E0	Calcium uptake protein 1, mitochondrial		Mitochondrion	1.97515	High	Mostly Organellar	5306.79	7383.21	4906.96	0.442	20.6533	27.3923	17.9132	5.5745	0.132441	0.867559	0	108	54.352
Ndufb10	Q9DCS9	Q9DCS9;D3YUK4	NADH dehydrogenase [ubiquinone] 1 beta subcomplex subunit 10		Mitochondrion	1.97355	High		142340	158997	78012.4	0.866	523.152	589.891	319.329	57.8364				227	21.024
Htra2	Q9JIY5	Q9JIY5;D3YX27;F6TCV0;D3YX28	Serine protease HTRA2, mitochondrial		Mitochondrion	1.97059	High		9227.97	16741	7521.07	0.523	35.9613	58.3817	29.133	8.80104				83	49.348
Ptcd1	Q8C2E4	Q8C2E4	Pentatricopeptide repeat-containing protein 1, mitochondrial		Mitochondrion	1.97024	High	Mostly Organellar	2197.01	2429.62	1919.98	0.323	8.27691	9.46545	7.1233	3.29472	0.0838548	0.916145	0	83	77.594
Ndufv3	Q3U422	Q3U422			Mitochondrion	1.96971	High	Mostly Organellar	12817.1	18129.7	8873.6	0.572	47.1076	67.2627	36.3224	12.509	0.163239	0.836761	0	151	50.498
Acadm	P45952	P45952	Medium-chain specific acyl-CoA dehydrogenase, mitochondrial	Mitochondrion	Mitochondrion	1.96892	High	Mostly Organellar	39351.6	51733.2	37269	0.736	153.353	180.412	144.362	35.3505	0.190052	0.809948	0	220	46.481
Atp5d	Q9D3D9	Q9D3D9;Q4FK74	ATP synthase subunit delta, mitochondrial		Mitochondrion	1.96765	High		139061	158153	103923	0.863	515.438	576.93	425.388	47.3018				134	17.6
Mrps9	Q9D7N3	Q9D7N3	28S ribosomal protein S9, mitochondrial	Mitochondrion	Mitochondrion	1.96178	High	Mostly Organellar	22004.7	25106	19036.1	0.658	85.7518	87.5534	73.7366	19.1073	0.0991275	0.900872	0	163	44.929
Mrpl37	Q921S7	Q921S7	39S ribosomal protein L37, mitochondrial	Mitochondrion	Mitochondrion	1.9606	High		40956.4	52853.8	34111.4	0.74	155.875	184.32	138.533	38.2637				252	48.34
Ndufaf2	Q59J78	Q59J78	Mimitin, mitochondrial		Mitochondrion	1.96022	High	Mostly Organellar	56735.9	66559	36672.9	0.776	208.525	246.94	150.113	21.5225	0.170819	0.829181	0	119	19.628
Dnaja3	Q99M87	Q99M87;Q99M87-3	DnaJ homolog subfamily A member 3, mitochondrial	Mitochondrion	Mitochondrion	1.95999	High	Mostly Organellar	11843.6	13849.8	11258.7	0.559	45.5974	48.2991	44.6835	12.0041	0.0774881	0.922512	0	161	52.443
Mrpl46	Q9EQI8	Q9EQI8	39S ribosomal protein L46, mitochondrial	Mitochondrion	Mitochondrion	1.95517	High		21617.7	25840.2	17184.7	0.655	84.329	99.8912	59.929	13.4243				123	32.131
Phb2	O35129	O35129;Q3V235;F6QPR1	Prohibitin-2		Mitochondrion	1.95397	High		528473	600590	399459	0.946	1942.33	2228.24	1635.11	340.074				503	33.296
Mtch1	Q791T5	Q791T5;Q791T5-2	Mitochondrial carrier homolog 1	Mitochondrion	Mitochondrion	1.95186	High	Mostly Organellar	35893.3	59859.5	33007.9	0.723	139.876	208.751	127.857	28.8336	0.196971	0.800826	0.0022035	188	41.565
Ndufs3	Q9DCT2	Q9DCT2	NADH dehydrogenase [ubiquinone] iron-sulfur protein 3, mitochondrial		Mitochondrion	1.95042	High	Mostly Organellar	75420.4	90052.4	66390.2	0.809	284.953	334.102	257.164	43.9461	0.195966	0.804034	0	184	30.149
Yme1l1	O88967	O88967	ATP-dependent zinc metalloprotease YME1L1	Mitochondrion	Mitochondrion	1.95029	High	Mostly Organellar	22167.1	24820.8	19057.1	0.659	85.3004	88.7739	73.8182	34.2849	0.103484	0.87908	0.0174361	267	80.027
Ndufb5	Q9CQH3	Q9CQH3;D3Z568;F6Y6V5;D3YX99;D3Z6W9	NADH dehydrogenase [ubiquinone] 1 beta subcomplex subunit 5, mitochondrial	Mitochondrion	Mitochondrion	1.94615	High		75565.9	81457.7	49434.8	0.809	273.578	311.463	202.352	31.7062				97	21.71
Pcca	Q91ZA3	Q91ZA3;Q3UGC8	Propionyl-CoA carboxylase alpha chain, mitochondrial		Mitochondrion	1.94583	High	Mostly Organellar	30690	37899.7	28553.3	0.703	119.598	132.169	110.602	47.4041	0.133566	0.860268	0.00616598	380	79.921
Mrps35	Q8BJZ4	Q8BJZ4;A0A0R4J0L6	28S ribosomal protein S35, mitochondrial	Mitochondrion	Mitochondrion	1.9452	High	Mostly Organellar	26793.4	31286.3	22482.2	0.685	103.486	111.071	87.0852	18.6289	0.185173	0.814827	0	146	35.975
Dbt	P53395	P53395	Lipoamide acyltransferase component of branched-chain alpha-keto acid dehydrogenase complex, mitochondrial	Mitochondrion	Mitochondrion	1.94104	High		39868.7	48031.2	31617.3	0.738	146.532	178.2	129.419	41.0277				268	53.246
Vwa8	Q8CC88	Q8CC88;Q8CC88-2	von Willebrand factor A domain-containing protein 8		Mitochondrion	1.93931	High	Mostly Organellar	3011.67	3804.65	2252.73	0.363	11.3787	14.1156	8.726	12.4223	0.141229	0.858771	0	266	213.42
mt-Co1	Q9MD68	Q9MD68;P00397	Cytochrome c oxidase subunit 1		Mitochondrion	1.93721	High		35625.7	46955.7	24189.8	0.722	138.833	163.751	93.6999	39.1835				135	56.909
Ak3	Q9WTP7	Q9WTP7	GTP:AMP phosphotransferase AK3, mitochondrial		Mitochondrion	1.93588	High		105399	129983	98596	0.838	396.667	482.247	384.905	51.7932				214	25.426
Mfn1	Q811U4	Q811U4	Mitofusin-1	Mitochondrion	Mitochondrion	1.93409	High	Mostly Organellar	11736.8	14252.8	11303.5	0.558	45.7714	52.8792	41.0954	18.9916	0.114406	0.885594	0	247	83.725
Etfdh	Q921G7	Q921G7;Q6PF96	Electron transfer flavoprotein-ubiquinone oxidoreductase, mitochondrial		Mitochondrion	1.93278	High		29436.2	41308.9	22958.2	0.698	111.591	144.058	93.9748	38.7368				247	68.09
Pdpr	Q7TSQ8	Q7TSQ8;D6RD07	Pyruvate dehydrogenase phosphatase regulatory subunit, mitochondrial	Mitochondrion	Mitochondrion	1.92684	High	Mostly Organellar	4777.06	5401.99	4538.1	0.426	18.0851	20.0418	17.5076	9.16131	0.100481	0.899519	0	160	99.229
Trnt1	Q8K1J6	Q8K1J6	CCA tRNA nucleotidyltransferase 1, mitochondrial		Mitochondrion	1.926	High	Organellar with Cytosolic pool	120825	157414	105803	0.851	470.856	548.955	409.831	116.513	0.0112798	0.117286	0.871434	312	49.895
Bckdha	Q3U3J1	Q3U3J1;P50136	2-oxoisovalerate dehydrogenase subunit alpha, mitochondrial	Mitochondrion	Mitochondrion	1.92436	High	Mostly Organellar	37638	42945.8	30694.3	0.73	145.83	151.507	118.895	36.9333	0.16315	0.83685	0	307	50.773
Mcat	Q8R3F5	Q8R3F5	Malonyl-CoA-acyl carrier protein transacylase, mitochondrial	Mitochondrion	Mitochondrion	1.92426	High	Mostly Organellar	15675.6	18204.5	14298.1	0.603	59.8651	66.1052	55.384	12.7025	0.146052	0.853948	0	163	41.928
Afg3l2	Q8JZQ2	Q8JZQ2	AFG3-like protein 2		Mitochondrion	1.92345	High		29883.5	48845.1	15530.8	0.7	109.833	181.219	63.5725	51.7011				293	89.518
Acad8	Q9D7B6	Q9D7B6;A0A0R4J0P1;D3YTT4	Isobutyryl-CoA dehydrogenase, mitochondrial		Mitochondrion	1.92271	High	Mostly Organellar	32174.4	38030.8	26516.3	0.709	119.98	138.908	107.099	27.994	0.118393	0.881607	0	258	45.019
Eci1	P42125	P42125	Enoyl-CoA delta isomerase 1, mitochondrial	Mitochondrion	Mitochondrion	1.92051	High		79507.3	108043	69530.2	0.815	316.59	376.784	257.963	49.5559				203	32.25
Oxnad1	Q8VE38	Q8VE38;Q8VE38-2	Oxidoreductase NAD-binding domain-containing protein 1		Mitochondrion	1.91924	High	Mostly Organellar	4975.76	5628.87	3257.57	0.432	18.2877	20.8836	13.3343	3.33953	0.0739536	0.917265	0.00878149	79	34.727
Acot9	Q9R0X4	Q9R0X4;Q32MW3	Acyl-coenzyme A thioesterase 9, mitochondrial;Acyl-coenzyme A thioesterase 10, mitochondrial		Mitochondrion	1.9188	High	Mostly Organellar	14532.5	18833.9	11827.5	0.591	56.6329	65.6803	45.8142	14.2005	0.134375	0.865625	0	177	50.56
Phb	P67778	P67778;Q5SQG5	Prohibitin	Mitochondrion	Mitochondrion	1.91813	High		485062	599516	367851	0.942	1789.34	2322.24	1431.64	279.553				449	29.82
Ivd	Q9JHI5	Q9JHI5	Isovaleryl-CoA dehydrogenase, mitochondrial	Mitochondrion	Mitochondrion	1.91763	High		153268	162175	120656	0.872	569.299	589.099	493.883	137.222				376	46.325
Mrpl11	Q9CQF0	Q9CQF0	39S ribosomal protein L11, mitochondrial	Mitochondrion	Mitochondrion	1.91687	High	Mostly Organellar	37955.8	43052.9	25545	0.731	141.568	163.9	98.9491	15.1701	0.182942	0.817058	0	98	20.68
Glud1	P26443	P26443	Glutamate dehydrogenase 1, mitochondrial	Mitochondrion	Mitochondrion	1.91652	High		134738	158202	121758	0.861	510.781	551.703	498.393	159.721				593	61.336
Hsd17b10	Q99N15	Q99N15;A2AFQ2;O08756	3-hydroxyacyl-CoA dehydrogenase type-2		Mitochondrion	1.91534	High		234099	240261	223633	0.904	895.727	930.655	808.98	123.393				429	27.273
Fastkd5	A0A0R4J291	A0A0R4J291;Q7TMV3	FAST kinase domain-containing protein 5		Mitochondrion	1.91388	High	Mostly Organellar	1654.75	2031.47	1468.12	0.288	6.44795	7.08443	5.68781	2.93012	0	1	0	71	91.621
Mrpl44	Q9CY73	Q9CY73;Q9CY73-2	39S ribosomal protein L44, mitochondrial	Mitochondrion	Mitochondrion	1.91129	High	Mostly Organellar	18431.9	20945.4	16333	0.627	69.6392	77.7093	63.2661	13.3682	0.138785	0.861215	0	103	37.527
Acot13	Q9CQR4	Q9CQR4;Q4VA32	Acyl-coenzyme A thioesterase 13;Acyl-coenzyme A thioesterase 13, N-terminally processed	Mitochondrion	Mitochondrion	1.90853	High		35288.8	45214.4	33133.3	0.721	139.245	167.749	117.668	10.3551				91	15.183
Sars2	Q9JJL8	Q9JJL8	Serine--tRNA ligase, mitochondrial	Mitochondrion	Mitochondrion	1.90798	High	Mostly Organellar	10215.3	14000.5	8219.59	0.537	39.6093	48.8247	32.1607	11.5132	0.137616	0.862384	0	136	58.316
Lias	D3Z6I3	D3Z6I3;Q99M04;A0A0M3HEP3	Lipoyl synthase, mitochondrial		Mitochondrion	1.90612	High	Mostly Organellar	8925.49	9736.52	6150.22	0.519	32.8044	36.1233	25.1748	7.22415	0.0792464	0.920754	0	123	41.879
Hsd17b8	P50171	P50171;P50171-2;G3UX44	Estradiol 17-beta-dehydrogenase 8	Mitochondrion	Mitochondrion	1.90575	High		13926.9	16940.7	10275	0.585	50.0948	65.6202	42.0586	7.15645				68	26.588
Timm50	Q9D880	Q9D880	Mitochondrial import inner membrane translocase subunit TIM50	Mitochondrion	Mitochondrion	1.90556	High		67243.8	80989.4	60570.3	0.795	254.916	282.438	247.933	51.693				212	39.776
Hmgcl	P38060	P38060	Hydroxymethylglutaryl-CoA lyase, mitochondrial		Mitochondrion	1.90537	High	Mostly Organellar	33325.5	39330.6	27250	0.713	127.453	142.41	105.553	22.0518	0.121135	0.876002	0.00286379	166	34.238
Dguok	Q9QX60	Q9QX60-2;Q9QX60;Q504N4;A0A0U1RPX3	Deoxyguanosine kinase, mitochondrial		Mitochondrion	1.90528	High		15049.4	19209.4	14223.4	0.596	55.3119	78.6301	52.7699	8.37869				54	28.807
Mcur1	Q9CXD6	Q9CXD6;Q9CXD6-3;Q9CXD6-2	Mitochondrial calcium uniporter regulator 1		Mitochondrion	1.90438	High	Mostly Organellar	4695.62	13278.2	3190.41	0.423	17.258	49.2633	13.0593	3.43483	0.124872	0.875128	0	58	37.849
Fars2	Q99M01	Q99M01	Phenylalanine--tRNA ligase, mitochondrial	Mitochondrion	Mitochondrion	1.90156	High	Mostly Organellar	3165.08	4928.81	2741.49	0.369	11.9986	17.1885	11.2218	3.20143	0.0915264	0.893114	0.0153592	93	52.336
Cbr4	Q91VT4	Q91VT4	Carbonyl reductase family member 4		Mitochondrion	1.89908	High	Mostly Organellar	14351.6	22903.5	9141.99	0.589	54.4057	79.8722	37.421	7.04905	0.147516	0.852484	0	78	25.414
Bcl2l13	P59017	P59017	Bcl-2-like protein 13		Mitochondrion	1.89883	High		54025.5	64240.1	39983.4	0.773	197.502	242.792	162.392	48.781				219	46.719
Ndufa10	Q99LC3	Q99LC3	NADH dehydrogenase [ubiquinone] 1 alpha subcomplex subunit 10, mitochondrial	Mitochondrion	Mitochondrion	1.89676	High		77151.8	97918.3	56756	0.811	283.561	363.285	232.32	60.5428				197	40.603
Uqcrb	Q9D855	Q9D855;Q9CQB4	Cytochrome b-c1 complex subunit 7	Mitochondrion	Mitochondrion	1.89674	High		396275	483199	321831	0.933	1544.28	1685.08	1246.62	103.599				279	13.527
Ogdh	Q60597	Q60597-3;Q60597-4	2-oxoglutarate dehydrogenase, mitochondrial	Mitochondrion	Mitochondrion	1.89658	High		80185	88547.7	65145.6	0.815	294.709	328.52	266.661	183.145				924	118.18
Hax1	O35387	O35387;A0A0G2JDP0;B9EJR4;A0A0G2JFF9;A0A0G2JEE6;A0A0G2JE46	HCLS1-associated protein X-1		Mitochondrion	1.89146	High	Mostly Organellar	11337	14835.7	8608.69	0.553	45.1427	51.7373	31.939	6.9356	0.0215712	0.948605	0.0298242	117	31.654
Slc25a1	Q8JZU2	Q8JZU2;F6VVY4	Tricarboxylate transport protein, mitochondrial	Mitochondrion	Mitochondrion	1.8913	High		74337.4	79510.8	57392.7	0.807	271.734	315.143	222.312	48.7486				165	33.931
Bnip3l	Q9Z2F7	Q9Z2F7;Q91Z78	BCL2/adenovirus E1B 19 kDa protein-interacting protein 3-like		Mitochondrion	1.89064	High		15821.1	18288.8	10844.9	0.605	56.9083	70.8422	44.3916	7.26692				91	23.766
Atp5f1	Q9CQQ7	Q9CQQ7;Q5I0W0	ATP synthase F(0) complex subunit B1, mitochondrial	Mitochondrion	Mitochondrion	1.88853	High		320979	364805	287612	0.922	1223.01	1353.46	1095.41	179.578				406	28.948
Gcat	O88986	O88986;E9PWY6	2-amino-3-ketobutyrate coenzyme A ligase, mitochondrial		Mitochondrion	1.88414	High	Mostly Organellar	14885.2	21506.4	11241.4	0.595	54.7085	79.7905	46.0144	12.9255	0.124495	0.875505	0	187	44.93
Mtfr1l	Q9CWE0	Q9CWE0;D3YW54;D6RCX5;D3Z0X8	Mitochondrial fission regulator 1-like		Mitochondrion	1.88395	High	Mostly Organellar	10294.2	11660.9	9196.65	0.538	40.9904	43.2628	32.0719	6.31198	0.0973646	0.902635	0	74	31.726
Aldh4a1	Q8CHT0	Q8CHT0	Delta-1-pyrroline-5-carboxylate dehydrogenase, mitochondrial	Mitochondrion	Mitochondrion	1.88236	High	Mostly Organellar	27440	28724.5	23454.5	0.688	101.151	109.616	92.7888	32.7954	0.153358	0.83856	0.00808252	252	61.84
Pdk3	Q4FJR4	Q4FJR4;Q922H2	[Pyruvate dehydrogenase (acetyl-transferring)] kinase isozyme 3, mitochondrial		Mitochondrion	1.88101	High	Mostly Organellar	17967.1	27615.3	12923.2	0.624	66.0357	102.455	52.8986	16.6407	0.088729	0.911271	0	144	47.922
Mrps7	Q80X85	Q80X85	28S ribosomal protein S7, mitochondrial	Mitochondrion	Mitochondrion	1.88068	High	Mostly Organellar	27175	40494.5	19545.4	0.686	99.878	165.756	72.5152	14.7383	0.114106	0.885894	0	125	28.062
Gm20498	E9PVN6	E9PVN6;Q9D6K5-4;Q9D6K5-2	Synaptojanin-2-binding protein		Mitochondrion	1.87817	High	Mostly Organellar	16885.9	19720.1	14391.9	0.614	63.758	73.1632	55.8174	6.67154	0.163271	0.836729	0	66	20.443
Ndufc2	Q9CQ54	Q9CQ54;A0A0U1RPJ5	NADH dehydrogenase [ubiquinone] 1 subunit C2		Mitochondrion	1.87774	High	Mostly Organellar	115552	154041	109340	0.847	460.115	571.505	381.305	31.6315	0.171402	0.828598	0	127	14.164
Nfu1	A0A0N4SUH8	A0A0N4SUH8;Q9QZ23;D3Z285	NFU1 iron-sulfur cluster scaffold homolog, mitochondrial		Mitochondrion	1.87369	High	Mostly Organellar	25798.4	27688.2	21498	0.679	97.8114	106.506	79.7596	14.2868	0.172557	0.827443	0	91	28.654
Pcnt	F8VPV0	F8VPV0;P48725;P48725-3;P48725-2	Pericentrin		Mitochondrion	1.87357	High		2833.69	3707.69	1702.49	0.354	10.7423	12.93	6.9688	18.1456				374	331.33
Sfxn5	Q8BRQ9	Q8BRQ9;Q925N0;D3YXH5	Sideroflexin;Sideroflexin-5		Mitochondrion	1.87248	High	Mostly Organellar	8476.66	9607.28	6220.81	0.512	30.4905	39.3255	24.0964	5.37071	0.0589542	0.941046	0	77	32.783
Lonp1	Q8CGK3	Q8CGK3	Lon protease homolog, mitochondrial	Mitochondrion	Mitochondrion	1.87146	High		72902.3	87319.1	62660.9	0.805	267.942	323.961	256.49	149.125				729	105.84
Tfam	P40630	P40630;A0A0R4J1N9;P40630-2;D3Z0F3	Transcription factor A, mitochondrial	Mitochondrion	Mitochondrion	1.87093	High		95353.9	107089	81700.5	0.831	361.48	373.456	334.425	51.5767				186	27.987
Dars2	Q8BIP0	Q8BIP0	Aspartate--tRNA ligase, mitochondrial	Mitochondrion	Mitochondrion	1.86909	High	Mostly Organellar	10562	13024.6	8282.24	0.542	39.8264	45.9085	33.9018	15.1261	0.075059	0.924941	0	182	74.101
Sfxn1	Q99JR1	Q99JR1	Sideroflexin-1		Mitochondrion	1.86731	High		119521	129094	105533	0.85	433.008	520.901	408.786	82.3477				266	35.649
Gtpbp10	Q8K013	Q8K013;F8WHJ2;D3Z4U2	GTP-binding protein 10		Mitochondrion	1.86648	High	Mostly Organellar	6963.47	12722.8	5150.97	0.482	25.0476	49.2821	21.0845	5.40222	0.0410481	0.814314	0.144638	98	40.141
Usmg5	Q78IK2	Q78IK2	Up-regulated during skeletal muscle growth protein 5		Mitochondrion	1.86599	High	Mostly Organellar	198587	302641	108446	0.894	714.314	1172.29	443.903	24.492	0.185952	0.814048	0	67	6.3814
Ndufa7	Q9Z1P6	Q9Z1P6	NADH dehydrogenase [ubiquinone] 1 alpha subcomplex subunit 7		Mitochondrion	1.86553	High		135178	172577	126926	0.861	526.787	601.835	491.651	32.8527				111	12.575
Ech1	O35459	O35459;F7B227	Delta(3,5)-Delta(2,4)-dienoyl-CoA isomerase, mitochondrial		Mitochondrion	1.8645	High	Mostly Organellar	20227.6	24897	16292.5	0.642	76.6812	86.8245	66.6901	14.1197	0.122954	0.877046	0	124	36.118
Lap3	Q9CPY7	Q9CPY7;Q9CPY7-2	Cytosol aminopeptidase		Mitochondrion	1.86347	High		86301.1	103081	71317.7	0.823	334.382	363.647	276.251	93.6386				460	56.141
Aco2	Q99KI0	Q99KI0	Aconitate hydratase, mitochondrial		Mitochondrion	1.86067	High		513732	571736	482309	0.945	1961.35	2077.37	1868.23	848.531				1416	85.462
Vdac3	Q60931	Q60931;Q3TX38;J3QMG3	Voltage-dependent anion-selective channel protein 3	Mitochondrion	Mitochondrion	1.8596	High		346335	371439	275523	0.927	1302.74	1315.66	1127.8	205.839				736	30.752
Ndufs1	Q91VD9	Q91VD9	NADH-ubiquinone oxidoreductase 75 kDa subunit, mitochondrial	Mitochondrion	Mitochondrion	1.8596	High		117772	126669	82264.2	0.848	438.504	457.925	336.733	181.583				751	79.776
Fahd2	A0A0R4J094	A0A0R4J094;Q3TC72	Fumarylacetoacetate hydrolase domain-containing protein 2A		Mitochondrion	1.85482	High	Mostly Organellar	15010.4	18071.8	13774.8	0.596	57.3205	63.0226	55.5669	10.0596	0.121933	0.872582	0.00548533	132	34.676
Dld	O08749	O08749	Dihydrolipoyl dehydrogenase, mitochondrial	Mitochondrion	Mitochondrion	1.8514	High		202973	251643	166573	0.895	745.998	933.618	681.836	212.898				641	54.272
Chchd6	Q91VN4	Q91VN4	MICOS complex subunit Mic25		Mitochondrion	1.85098	High		81800.1	92707.1	47528.6	0.818	296.252	354.226	194.549	47.1938				213	29.852
Dlst	Q9D2G2	Q9D2G2;Q9D2G2-2	Dihydrolipoyllysine-residue succinyltransferase component of 2-oxoglutarate dehydrogenase complex, mitochondrial	Mitochondrion	Mitochondrion	1.8503	High		171186	183273	159274	0.882	642.594	679.957	625.008	162.095				486	48.994
Txn2	P97493	P97493;G3UZY2	Thioredoxin, mitochondrial		Mitochondrion	1.84995	High	Mostly Organellar	42029.7	58813	27402.9	0.743	154.474	218.201	112.168	14.8285	0.0823781	0.90644	0.0111823	121	18.255
Cpox	P36552	P36552	Oxygen-dependent coproporphyrinogen-III oxidase, mitochondrial		Mitochondrion	1.84935	High		5948.62	10279	5864	0.457	23.3705	38.136	21.007	5.71548				105	49.714
Ndufs4	Q9CXZ1	Q9CXZ1;E9QPX3	NADH dehydrogenase [ubiquinone] iron-sulfur protein 4, mitochondrial		Mitochondrion	1.84762	High		103591	137910	88029.4	0.837	383.219	511.657	355.678	39.6092				100	19.784
Tfb1m	Q8JZM0	Q8JZM0	Dimethyladenosine transferase 1, mitochondrial		Mitochondrion	1.84525	High	Mostly Organellar	7055.29	8185.86	4294.9	0.484	26.6562	30.3702	16.6364	5.31255	0.115197	0.884803	0	72	38.961
Ndufa8	Q9DCJ5	Q9DCJ5	NADH dehydrogenase [ubiquinone] 1 alpha subcomplex subunit 8		Mitochondrion	1.84515	High		174820	201428	121589	0.885	642.525	747.315	497.702	67.5468				215	19.992
Mrpl15	Q9CPR5	Q9CPR5;Q9CPR5-2	39S ribosomal protein L15, mitochondrial	Mitochondrion	Mitochondrion	1.84221	High		23536.9	29160.8	22738.6	0.667	91.723	101.694	88.0785	15.2575				148	33.541
Aldh9a1	Q9JLJ2	Q9JLJ2;Q3U367	4-trimethylaminobutyraldehyde dehydrogenase		Mitochondrion	1.84012	High	Organellar with Cytosolic pool	53141.5	63715.4	46693.9	0.771	211.604	236.39	162.838	54.9616	0.0113209	0.122856	0.865823	186	53.514
Ndufv1	Q91YT0	Q91YT0;D3YUM1;D3Z1U9	NADH dehydrogenase [ubiquinone] flavoprotein 1, mitochondrial		Mitochondrion	1.83898	High		94167.6	103367	70106.6	0.829	346.101	383.5	286.968	92.5154				371	50.834
Aars2	Q14CH7	Q14CH7	Alanine--tRNA ligase, mitochondrial	Mitochondrion	Mitochondrion	1.83338	High	Mostly Organellar	6096.22	8729.82	4638.02	0.461	22.4058	32.3884	18.9849	12.5808	0.0873811	0.912619	0	199	106.78
Gbas	O55126	O55126;Q7TMG8;A0A0G2JEV1	Protein NipSnap homolog 2		Mitochondrion	1.8327	High		56285	67462.1	44278.6	0.776	206.868	250.29	181.246	35.8236				175	32.932
Pycr1	Q3UTR5	Q3UTR5;Q922W5;A2ABZ2;A2ABZ3	Pyrroline-5-carboxylate reductase;Pyrroline-5-carboxylate reductase 1, mitochondrial	Mitochondrion	Mitochondrion	1.83235	High		72272.2	98765.7	65668.5	0.803	281.644	344.43	254.368	45.2181				250	32.373
Ndufs7	Q9DC70	Q9DC70	NADH dehydrogenase [ubiquinone] iron-sulfur protein 7, mitochondrial		Mitochondrion	1.83021	High	Mostly Organellar	72373.3	99344.3	50346.7	0.804	273.441	368.576	195.019	34.5251	0.199447	0.800553	0	100	24.683
Mrpl3	Q99N95	Q99N95;D3Z456;F6W7C7	39S ribosomal protein L3, mitochondrial	Mitochondrion	Mitochondrion	1.82947	High		27771.7	31887	26376.8	0.689	108.226	111.201	102.171	20.9912				145	39.109
Mrps25	Q9D125	Q9D125	28S ribosomal protein S25, mitochondrial	Mitochondrion	Mitochondrion	1.82517	High	Mostly Organellar	13315.3	15113.7	9186.02	0.577	50.4773	52.7067	37.6012	5.12624	0.0917487	0.908251	0	74	19.92
Hars2	Q99KK9	Q99KK9;G5E823	Probable histidine--tRNA ligase, mitochondrial	Mitochondrion	Mitochondrion	1.82124	High		32193.2	49334.2	18386.9	0.709	120.152	187.57	71.222	35.4554				204	56.985
Uqcc2	Q9CQY6	Q9CQY6;D3Z4C9;D3Z4D6	Ubiquinol-cytochrome-c reductase complex assembly factor 2		Mitochondrion	1.82122	High	Mostly Organellar	28786.2	39206.4	26383.5	0.696	112.179	136.726	102.197	9.07951	0.0707635	0.929237	0	85	16.32
Atp5j	P97450	P97450;E9QAD6	ATP synthase-coupling factor 6, mitochondrial		Mitochondrion	1.81535	High		598782	646769	575030	0.951	2354.89	2399.57	2055.71	144.61				182	12.496
D10Jhu81e	Q9D172	Q9D172	ES1 protein homolog, mitochondrial		Mitochondrion	1.81483	High		114720	137412	105559	0.846	434.893	479.204	432.084	62.28				265	28.09
Mrps15	Q9DC71	Q9DC71	28S ribosomal protein S15, mitochondrial	Mitochondrion	Mitochondrion	1.81222	High		20161.1	23007.2	18873.8	0.642	76.1142	85.3589	73.2205	11.4802				118	29.463
Stoml2	Q99JB2	Q99JB2;A2AG39;F6WI02	Stomatin-like protein 2, mitochondrial		Mitochondrion	1.81187	High		95380.8	108617	74576.5	0.831	350.558	402.977	305.265	70.757				233	38.384
Apoa1bp	Q8K4Z3	Q8K4Z3	NAD(P)H-hydrate epimerase	Mitochondrion	Mitochondrion	1.81049	High		96154	146944	67206.1	0.831	364.512	512.445	275.095	57.5566				155	30.972
Acadsb	Q9DBL1	Q9DBL1;E9Q5L3	Short/branched chain specific acyl-CoA dehydrogenase, mitochondrial	Mitochondrion	Mitochondrion	1.8057	High	Mostly Organellar	41339.4	49861.1	35790.8	0.741	160.222	183.536	132.787	38.2492	0.17091	0.82909	0	197	47.874
Pccb	Q99MN9	Q99MN9;E9Q1J7	Propionyl-CoA carboxylase beta chain, mitochondrial		Mitochondrion	1.80306	High	Mostly Organellar	18672.6	23571.8	16715.2	0.629	72.767	82.2029	64.7466	21.0783	0.148787	0.851213	0	226	58.408
Gpt2	Q8BGT5	Q8BGT5	Alanine aminotransferase 2		Mitochondrion	1.80296	High	Mostly Organellar	8155.78	10607.2	6922.01	0.506	30.2557	39.3536	27.8116	9.13324	0.0906012	0.909399	0	143	57.943
Gldc	Q91W43	Q91W43	Glycine dehydrogenase (decarboxylating), mitochondrial		Mitochondrion	1.80121	High	Mostly Organellar	31155.5	38183.7	22467.1	0.705	121.413	133.16	87.0269	68.2038	0.13997	0.817482	0.0425474	427	113.27
Fastkd2	Q922E6	Q922E6	FAST kinase domain-containing protein 2		Mitochondrion	1.79963	High	Mostly Organellar	2627.84	3723.42	2008.07	0.344	10.2407	12.9849	7.77829	4.00953	0.0511691	0.948831	0	88	78.947
Nt5dc2	Q91X76	Q91X76			Mitochondrion	1.79838	High		140123	154154	123523	0.864	536.161	557.616	478.469	124.665				422	46.034
Clpb	Q3URM1	Q3URM1;Q60649;E9PY58	Caseinolytic peptidase B protein homolog		Mitochondrion	1.79761	High	Mostly Organellar	11573.4	12262.3	9710.26	0.556	42.6484	47.8232	37.6129	17	0.0694037	0.930596	0	183	76.003
Mrpl12	Q9DB15	Q9DB15	39S ribosomal protein L12, mitochondrial		Mitochondrion	1.7968	High		159562	192376	150283	0.876	606.233	713.732	575.659	66.9434				175	21.708
Nadk2	Q8C5H8	Q8C5H8-3;Q8C5H8;Q8C5H8-2;Q8C5H8-4;Z4YK42	NAD kinase 2, mitochondrial		Mitochondrion	1.79278	High	Mostly Organellar	15524.1	17979	12329.3	0.602	57.3647	65.9894	50.4676	14.5008	0.110177	0.889823	0	177	48.331
Slc25a5	P51881	P51881;Q545A2	ADP/ATP translocase 2;ADP/ATP translocase 2, N-terminally processed	Mitochondrion	Mitochondrion	1.7926	High		1.66154e+06	1.91634e+06	1.13051e+06	0.982	6106.74	7109.79	4627.54	1057.48				1054	32.931
Lrpprc	Q6PB66	Q6PB66	Leucine-rich PPR motif-containing protein, mitochondrial		Mitochondrion	1.79206	High		102820	115178	91402.5	0.836	387.658	418.505	363.03	311.211				1124	156.61
Acads	Q07417	Q07417	Short-chain specific acyl-CoA dehydrogenase, mitochondrial		Mitochondrion	1.79068	High	Mostly Organellar	75819.4	88750.2	67735.8	0.81	287.425	309.503	277.264	65.7777	0.199011	0.800989	0	337	44.889
Nt5dc3	Q3UHB1	Q3UHB1	5-nucleotidase domain-containing protein 3		Mitochondrion	1.78887	High	Mostly Organellar	8509.63	10028.3	7184.34	0.513	31.2759	41.0489	26.6545	10.3891	0.119817	0.880183	0	129	63.17
Cyc1	Q9D0M3	Q9D0M3;Q9D0M3-2	Cytochrome c1, heme protein, mitochondrial		Mitochondrion	1.78122	High		159609	174777	147496	0.876	590.109	696	555.855	108.974				294	35.327
Tufm	Q8BFR5	Q8BFR5;D3YVN7;Q8BFR5-2	Elongation factor Tu, mitochondrial;Elongation factor Tu		Mitochondrion	1.78002	High		445237	479138	385512	0.938	1674.29	1698.12	1578.02	426.015				885	49.508
Ccdc51	Q3URS9	Q3URS9;Q3URS9-2	Coiled-coil domain-containing protein 51		Mitochondrion	1.77986	High	Mostly Organellar	12755	18698.8	12252.7	0.571	50.0554	65.2091	46.8012	11.1256	0.0753323	0.852103	0.0725647	106	45.132
Hspa9	P38647	P38647	Stress-70 protein, mitochondrial	Mitochondrion	Mitochondrion	1.77977	High		579764	621251	439570	0.95	2127.88	2311.3	1799.29	823.115				1619	73.46
Mavs	Q8VCF0	Q8VCF0	Mitochondrial antiviral-signaling protein	Mitochondrion	Mitochondrion	1.77812	High		4992.14	7703.09	4413.66	0.433	19.4543	26.8633	17.0964	5.15193				90	53.398
Oxct1	Q9D0K2	Q9D0K2;Q3UJQ9	Succinyl-CoA:3-ketoacid coenzyme A transferase 1, mitochondrial;Succinyl-CoA:3-ketoacid-coenzyme A transferase	Mitochondrion	Mitochondrion	1.77767	High		208826	237686	176785	0.896	767.511	881.837	723.637	225.963				670	55.988
Cox17	P56394	P56394;Q54AC6	Cytochrome c oxidase copper chaperone		Mitochondrion	1.77519	High		226544	274892	150851	0.901	814.877	1064.8	617.481	29.7028				76	6.784
Ndufaf1	A2AQ17	A2AQ17;A0A0R4J081;Q9CWX2	Complex I intermediate-associated protein 30, mitochondrial		Mitochondrion	1.7743	High	Mostly Organellar	15003.1	19671.6	13705.4	0.596	58.4671	68.6017	53.088	10.9553	0.11545	0.88455	0	135	37.782
Fam136a	Q9CR98	Q9CR98;A0A0N4SWI4	Protein FAM136A		Mitochondrion	1.77102	High		136558	178378	89567.6	0.862	491.196	690.953	366.628	41.367				131	15.674
Slc25a25	A2ASZ8	A2ASZ8-5;A2ASZ8-4	Calcium-binding mitochondrial carrier protein SCaMC-2		Mitochondrion	1.76996	High		6444.97	29526.5	5136.67	0.469	25.116	102.969	19.897	6.98496				94	56.077
Ndufa13	Q9ERS2	Q9ERS2	NADH dehydrogenase [ubiquinone] 1 alpha subcomplex subunit 13		Mitochondrion	1.76963	High		180902	191297	140115	0.887	656.652	768.909	542.74	58.9431				222	16.859
Sod2	P09671	P09671;Q4FJX9	Superoxide dismutase [Mn], mitochondrial;Superoxide dismutase	Mitochondrion	Mitochondrion	1.76953	High		186359	209205	164556	0.889	703.376	786.872	630.035	88.6127				247	24.603
Mrpl48	E9QPQ8	E9QPQ8;Q8JZS9	39S ribosomal protein L48, mitochondrial	Mitochondrion	Mitochondrion	1.76923	High	Mostly Organellar	24075.6	25811.5	19217.6	0.67	91.6498	94.3319	74.4398	11.1603	0.179137	0.820863	0	91	23.985
Dlat	Q8BMF4	Q8BMF4	Dihydrolipoyllysine-residue acetyltransferase component of pyruvate dehydrogenase complex, mitochondrial	Mitochondrion	Mitochondrion	1.76451	High		57194.3	61181	46136.8	0.777	210.379	239.48	178.712	75.1005				375	67.941
Aldh6a1	Q9EQ20	Q9EQ20	Methylmalonate-semialdehyde dehydrogenase [acylating], mitochondrial		Mitochondrion	1.75988	High	Mostly Organellar	43162.9	64591.6	38970.6	0.747	171.87	225.253	144.584	48.3126	0.187293	0.809125	0.00358176	334	57.915
Ndufa12	Q7TMF3	Q7TMF3;A0A0R4J275	NADH dehydrogenase [ubiquinone] 1 alpha subcomplex subunit 12		Mitochondrion	1.75882	High		108200	123771	90468.7	0.841	408.802	459.201	350.433	35.7295				213	17.086
Tomm40	Q9QYA2	Q9QYA2	Mitochondrial import receptor subunit TOM40 homolog	Mitochondrion	Mitochondrion	1.7568	High		85411.3	101503	68811.2	0.821	332.847	353.976	266.542	62.5541				268	37.895
Slc25a22	Q9D6M3	Q9D6M3;E9Q6M6;E9PV90;E9PY45	Mitochondrial glutamate carrier 1	Mitochondrion	Mitochondrion	1.75593	High		62531	74460.8	54774.7	0.787	240.863	265.786	212.171	41.8994				153	34.67
Nit1	Q8VDK1	Q8VDK1;Q8VDK1-2;D3YY53	Nitrilase homolog 1		Mitochondrion	1.75379	High	Organellar with Cytosolic pool	46890.3	64741.5	37608	0.756	182.731	225.776	145.675	32.3571	0.0128607	0.0878996	0.89924	116	35.705
Acadvl	P50544	P50544;B1AR28	Very long-chain specific acyl-CoA dehydrogenase, mitochondrial		Mitochondrion	1.75281	High	Mostly Organellar	34928.3	41991.8	29844.3	0.72	136.115	146.44	115.602	47.8442	0.17963	0.810899	0.00947165	306	70.875
Mrps17	Q9CQE3	Q9CQE3;D3Z198	28S ribosomal protein S17, mitochondrial	Mitochondrion	Mitochondrion	1.7508	High	Mostly Organellar	36400.6	46396.4	26580	0.726	133.785	172.135	108.8	9.4143	0.168088	0.831912	0	88	13.382
Ethe1	Q9DCM0	Q9DCM0	Persulfide dioxygenase ETHE1, mitochondrial		Mitochondrion	1.75032	High	Mostly Organellar	29006.7	35308.7	27106.4	0.696	113.039	123.133	104.997	15.55	0.113126	0.886874	0	156	27.738
Ak2	Q9WTP6	Q9WTP6;Q9WTP6-2	Adenylate kinase 2, mitochondrial;Adenylate kinase 2, mitochondrial, N-terminally processed	Mitochondrion	Mitochondrion	1.74882	High		517326	606112	471404	0.946	1956.59	2248.73	1822.21	264.633				550	26.468
Mpst	Q99J99	Q99J99;Q3UW66	3-mercaptopyruvate sulfurtransferase;Sulfurtransferase		Mitochondrion	1.74697	High		158600	189497	132904	0.875	601.237	660.841	544.016	101.222				273	33.023
Aldh18a1	Q9Z110	Q9Z110;Q9Z110-2	Delta-1-pyrroline-5-carboxylate synthase;Glutamate 5-kinase;Gamma-glutamyl phosphate reductase		Mitochondrion	1.74584	High		118552	149112	110411	0.849	457.458	520.005	436.202	199.943				831	87.265
Rhot2	Q8JZN7	Q8JZN7;H3BKJ1	Mitochondrial Rho GTPase 2	Mitochondrion	Mitochondrion	1.74475	High	Mostly Organellar	8596.07	10680.3	7220.89	0.514	32.4776	39.6249	27.9703	11.4749	0.0920238	0.907976	0	125	69.07
Ndufb4	Q9CQC7	Q9CQC7	NADH dehydrogenase [ubiquinone] 1 beta subcomplex subunit 4		Mitochondrion	1.74419	High	Mostly Organellar	105970	114996	99189.1	0.839	402.478	426.644	380.205	30.8866	0.158562	0.841438	0	159	15.081
Slc30a9	Q5IRJ6	Q5IRJ6;Q5IRJ6-2	Zinc transporter 9		Mitochondrion	1.74372	High	Mostly Organellar	3809.3	4772.15	3277.21	0.394	14.3922	17.7051	12.6943	4.62893	0.0771544	0.922846	0	105	62.875
Mrpl45	Q9D0Q7	Q9D0Q7	39S ribosomal protein L45, mitochondrial	Mitochondrion	Mitochondrion	1.74368	High	Mostly Organellar	22555.8	31039.8	19024.6	0.661	89.8148	108.246	70.5829	15.4362	0.191799	0.808201	0	134	35.41
Cpt1a	P97742	P97742;Q7TQD5	Carnitine O-palmitoyltransferase 1, liver isoform	Mitochondrion	Mitochondrion	1.74288	High	Mostly Organellar	5037.46	6967.18	4188.72	0.434	19.6168	24.297	16.2485	8.59182	0.147152	0.852848	0	142	88.25
Pdha1	P35486	P35486;Q3UFJ3	Pyruvate dehydrogenase E1 component subunit alpha, somatic form, mitochondrial;Pyruvate dehydrogenase E1 component subunit alpha	Mitochondrion	Mitochondrion	1.73886	High		150671	210149	133642	0.871	587.163	732.863	517.665	125.888				421	43.231
Hadh	Q61425	Q61425	Hydroxyacyl-coenzyme A dehydrogenase, mitochondrial	Mitochondrion	Mitochondrion	1.73808	High		76171.4	99322.2	49090.5	0.81	279.958	368.494	200.942	50.7345				153	34.463
Mrpl30	Q9D7N6	Q9D7N6;A0A0A6YXW4	39S ribosomal protein L30, mitochondrial	Mitochondrion	Mitochondrion	1.7363	High	Mostly Organellar	22069	34218.6	15368.1	0.658	79.382	140.067	59.5287	7.82326	0.184579	0.815421	0	76	18.342
Atp5c1	Q91VR2	Q91VR2;Q8C2Q8;Q3UD06;A2AKU9;A2AKV1;A2AKV2;A2AKV3	ATP synthase subunit gamma, mitochondrial;ATP synthase subunit gamma	Mitochondrion	Mitochondrion	1.73553	High		404466	459911	330232	0.934	1544.02	1671.43	1279.16	257.07				400	32.886
Exog	Q8C163	Q8C163;E9PZS5	Nuclease EXOG, mitochondrial		Mitochondrion	1.73399	High	Mostly Organellar	32706.7	38621.5	24319.1	0.711	117.645	149.601	99.5455	26.1588	0.131591	0.838489	0.0299195	209	41.383
Atp5h	Q9DCX2	Q9DCX2;G3X9L6;B1ASE2	ATP synthase subunit d, mitochondrial	Mitochondrion	Mitochondrion	1.73371	High		763237	838644	617287	0.96	2803.9	3120.1	2522.03	276.564				357	18.749
Iars2	Q8BIJ6	Q8BIJ6;E9PWN2;E9PWN3	Isoleucine--tRNA ligase, mitochondrial	Mitochondrion	Mitochondrion	1.73367	High	Mostly Organellar	26188.7	29066.7	23766.3	0.682	100.409	104.72	92.0591	57.0928	0.143056	0.856944	0	390	112.8
Idh2	P54071	P54071	Isocitrate dehydrogenase [NADP], mitochondrial		Mitochondrion	1.73262	High		525736	572592	426898	0.946	1932.27	2124.37	1747.42	517.244				844	50.906
Timm8a1	Q9WVA2	Q9WVA2	Mitochondrial import inner membrane translocase subunit Tim8 A		Mitochondrion	1.73103	High		105741	121620	93639.9	0.839	384.669	497.829	354.613	22.5657				113	11.042
Hccs	P53702	P53702	Cytochrome c-type heme lyase	Mitochondrion	Mitochondrion	1.73089	High		34779.7	40318.9	28084.9	0.72	135.536	140.606	108.788	20.8221				177	30.977
Fam162a	Q9D6U8	Q9D6U8	Protein FAM162A		Mitochondrion	1.72642	High		142183	175084	100358	0.866	522.576	649.576	410.796	48.7072				174	17.725
Pdhx	Q8BKZ9	Q8BKZ9	Pyruvate dehydrogenase protein X component, mitochondrial	Mitochondrion	Mitochondrion	1.72566	High		39339.1	41119.5	31390	0.735	141.502	159.277	128.489	41.0545				207	53.998
Qrsl1	Q9CZN8	Q9CZN8	Glutamyl-tRNA(Gln) amidotransferase subunit A, mitochondrial		Mitochondrion	1.72486	High	Organellar with Cytosolic pool	6323.26	24950	4043.36	0.466	22.7447	96.6443	16.5507	6.93921	0.0367063	0.771594	0.1917	116	56.782
Atp5i	Q06185	Q06185;Q8BTB6	ATP synthase subunit e, mitochondrial	Mitochondrion	Mitochondrion	1.72467	High		563964	604745	536168	0.949	2232	2271.18	1869.8	89.7635				186	8.2355
Tamm41	Q3TUH1	Q3TUH1;G5E881	Phosphatidate cytidylyltransferase, mitochondrial		Mitochondrion	1.72376	High	Mostly Organellar	22730.9	28654.8	20421.9	0.663	89.4589	106.312	72.9046	16.6179	0.126454	0.873546	0	148	37.827
mt-Nd4	Q7JCY6	Q7JCY6;P03911	NADH-ubiquinone oxidoreductase chain 4		Mitochondrion	1.72254	High	Mostly Organellar	11655	16963.1	11048.2	0.557	45.7121	62.9345	39.7125	11.6864	0.155032	0.844968	0	82	51.881
Tsfm	Q9CZR8	Q9CZR8	Elongation factor Ts, mitochondrial		Mitochondrion	1.71995	High		50985.3	59993.9	43211.9	0.766	187.39	222.582	176.88	34.8174				166	35.334
Tars2	Q3UQ84	Q3UQ84;Q922A3;E9Q7H6;Q3TP97	Threonine--tRNA ligase, mitochondrial	Mitochondrion	Mitochondrion	1.71966	High	Mostly Organellar	7729.74	10727	5331.39	0.497	28.4096	39.7979	21.823	12.2051	0.111437	0.888563	0	158	81.699
Timm10	P62073	P62073	Mitochondrial import inner membrane translocase subunit Tim10		Mitochondrion	1.71958	High		97218.2	110227	69673.4	0.832	370.178	402.638	269.881	19.4148				101	10.333
Opa3	Q505D7	Q505D7	Optic atrophy 3 protein homolog		Mitochondrion	1.71833	High		17201.9	18168	11159.7	0.618	61.8752	74.3672	43.2273	6.68571				64	20.11
Clpx	Q9JHS4	Q9JHS4	ATP-dependent Clp protease ATP-binding subunit clpX-like, mitochondrial	Mitochondrion	Mitochondrion	1.71788	High	Mostly Organellar	29513	31956.9	27089.8	0.699	109.972	118.563	107.88	39.487	0.171967	0.828033	0	252	69.228
Idh3g	P70404	P70404;Q3TGZ3	Isocitrate dehydrogenase [NAD] subunit gamma 1, mitochondrial;Isocitrate dehydrogenase [NAD] subunit, mitochondrial		Mitochondrion	1.71484	High	Mostly Organellar	60423.7	71990.9	49140.8	0.783	229.062	251.057	201.148	49.964	0.180252	0.819748	0	367	42.785
Mpc2	Q9D023	Q9D023	Mitochondrial pyruvate carrier 2		Mitochondrion	1.71389	High		45761.5	55130.3	43717.2	0.753	178.622	192.258	168.791	12.6348				62	14.286
Mrps27	Q8BK72	Q8BK72	28S ribosomal protein S27, mitochondrial	Mitochondrion	Mitochondrion	1.71266	High	Mostly Organellar	20443.6	23340.4	17228.3	0.645	75.5309	86.5951	69.7881	18.8775	0.173201	0.826799	0	168	47.778
Slc25a23	Q6GQS1	Q6GQS1;F6X0P2	Calcium-binding mitochondrial carrier protein SCaMC-3		Mitochondrion	1.71086	High		7607.18	14490	4593.72	0.495	27.9591	53.759	18.8035	7.71806				91	52.496
Mccc2	Q3ULD5	Q3ULD5;B2RUK5	Methylcrotonoyl-CoA carboxylase beta chain, mitochondrial	Mitochondrion	Mitochondrion	1.70453	High		37054.5	44586.6	32891.6	0.728	144.401	155.489	127.406	43.9554				337	61.378
Noa1	Q9JJG9	Q9JJG9	Nitric oxide-associated protein 1		Mitochondrion	1.70195	High		3765.51	5526.64	3161.78	0.392	13.9168	22.6222	11.6008	5.63119				84	77.378
Rhot1	Q8BG51	Q8BG51-2	Mitochondrial Rho GTPase 1	Mitochondrion	Mitochondrion	1.7018	High	Mostly Organellar	19244.7	22258.9	15483.7	0.634	70.7312	82.5823	63.3796	28.2787	0.124637	0.867366	0.00799672	297	76.031
Marc2	Q922Q1	Q922Q1	Mitochondrial amidoxime reducing component 2	Mitochondrion	Mitochondrion	1.70039	High	Mostly Organellar	59672.4	65188.2	45302.6	0.781	225.454	241.854	175.481	44.0481	0.149347	0.850653	0	216	38.194
Mrpl2	Q9D773	Q9D773;B1B1D8	39S ribosomal protein L2, mitochondrial	Mitochondrion	Mitochondrion	1.69936	High		19143.2	21627.1	17323.3	0.633	73.1583	78.4246	67.102	12.335				93	33.34
Ndufs8	Q8K3J1	Q8K3J1;Q5M9P5	NADH dehydrogenase [ubiquinone] iron-sulfur protein 8, mitochondrial		Mitochondrion	1.69069	High		48924.5	52913.9	44690.8	0.761	188.315	204.963	159.756	22.7292				136	24.038
Slc25a12	Q8BH59	Q8BH59	Calcium-binding mitochondrial carrier protein Aralar1		Mitochondrion	1.68927	High		60035.8	63792.9	56383.9	0.782	226.594	235.094	220.328	86.5221				400	74.569
Pmpca	Q9DC61	Q9DC61;A2AIW9	Mitochondrial-processing peptidase subunit alpha	Mitochondrion	Mitochondrion	1.689	High	Mostly Organellar	45135.8	56453.5	42347.5	0.751	177.145	209.447	152.015	50.8375	0.167468	0.832532	0	324	58.278
Me2	Q99KE1	Q99KE1	NAD-dependent malic enzyme, mitochondrial	Mitochondrion	Mitochondrion	1.68872	High	Mostly Organellar	28528	38377.4	22224.3	0.694	107.784	142.383	86.0863	36.2779	0.151093	0.848907	0	267	65.798
C1qbp	Q8R5L1	Q8R5L1;O35658	Complement component 1 Q subcomponent-binding protein, mitochondrial		Mitochondrion	1.68863	High		239825	260766	158336	0.906	869.752	993.648	648.119	143.802				526	31.025
Ogdhl	E9Q7L0	E9Q7L0			Mitochondrion	1.68624	High	Mostly Organellar	13485.8	15513.9	12137	0.579	52.5541	54.1024	47.0128	30.3903	0.174836	0.825164	0	334	116.6
Ppa2	Q91VM9	Q91VM9;D3Z636;Q91VM9-2	Inorganic pyrophosphatase 2, mitochondrial	Mitochondrion	Mitochondrion	1.68532	High		56826	59266.1	43021.6	0.777	208.148	233.942	166.645	41.8591				280	38.114
Pycr2	Q922Q4	Q922Q4;Q3TMZ1	Pyrroline-5-carboxylate reductase 2;Pyrroline-5-carboxylate reductase		Mitochondrion	1.68154	High		109406	130364	77312.9	0.842	402.109	483.663	316.465	71.1709				221	33.659
Cox5b	P19536	P19536;Q9D881	Cytochrome c oxidase subunit 5B, mitochondrial		Mitochondrion	1.68105	High		757162	794887	704400	0.959	2738.67	3253.72	2698.38	202.132				272	13.813
Gcdh	Q60759	Q60759;A0A0A0MQ68	Glutaryl-CoA dehydrogenase, mitochondrial	Mitochondrion	Mitochondrion	1.67987	High	Mostly Organellar	16498.6	19490.4	15798.1	0.611	64.2947	67.9697	61.1943	15.4984	0.175783	0.824217	0	156	48.605
Mrpl13	Q9D1P0	Q9D1P0;F7CXG9	39S ribosomal protein L13, mitochondrial	Mitochondrion	Mitochondrion	1.67922	High	Mostly Organellar	43990.6	48851.3	26081.1	0.748	167.415	178.634	101.026	17.5795	0.1381	0.8619	0	155	20.677
Vdac1	Q60932	Q60932-2;Q60932;F2Z471	Voltage-dependent anion-selective channel protein 1	Mitochondrion	Mitochondrion	1.67917	High		852910	963770	814880	0.962	3348.26	3393.76	3080.46	506.964				1971	30.755
Mtif2	Q91YJ5	Q91YJ5	Translation initiation factor IF-2, mitochondrial		Mitochondrion	1.67895	High	Mostly Organellar	5513.01	6624.75	3926	0.447	21.4842	23.1028	15.2075	8.66112	0.0835182	0.916482	0	148	81.288
Coa7	Q921H9	Q921H9	Cytochrome c oxidase assembly factor 7	Mitochondrion	Mitochondrion	1.67692	High		40177.1	42328.7	31019.1	0.738	147.666	157.043	126.971	19.8914				114	25.617
Ndufb6	Q3UIU2	Q3UIU2;A2AP32;A2AP31	NADH dehydrogenase [ubiquinone] 1 beta subcomplex subunit 6		Mitochondrion	1.67515	High		60112.1	79645.4	41002.6	0.783	227.116	295.491	158.824	18.0249				129	15.515
Ndufa2	Q9CQ75	Q9CQ75	NADH dehydrogenase [ubiquinone] 1 alpha subcomplex subunit 2		Mitochondrion	1.67407	High		184296	212439	170088	0.888	687.759	788.166	675.322	38.8811				101	10.916
Timm23	Q9CXU4	Q9CXU4;Q9WTQ8	Mitochondrial import inner membrane translocase subunit Tim23	Mitochondrion	Mitochondrion	1.66701	High	Mostly Organellar	22446.4	31134.6	17216.5	0.66	85.0926	108.577	70.4725	9.50446	0.186592	0.813408	0	85	21.909
Qil1	Q8R404	Q8R404	Protein QIL1		Mitochondrion	1.66444	High	Mostly Organellar	57199.3	78694.7	29395.1	0.777	205.746	304.826	120.323	14.7835	0.198791	0.801209	0	145	13.373
Vdac2	Q60930	Q60930;D3YZT5	Voltage-dependent anion-selective channel protein 2	Mitochondrion	Mitochondrion	1.66019	High		343949	421786	335814	0.926	1352.12	1564.86	1201.52	210.936				608	31.732
Armc1	Q9D7A8	Q9D7A8	Armadillo repeat-containing protein 1		Mitochondrion	1.65896	High		15616.4	16716	14468	0.602	60.8569	64.7496	50.4549	9.43046				89	31.246
Slirp	Q9D8T7	Q9D8T7;F8WHU8;Q9D8T7-2	SRA stem-loop-interacting RNA-binding protein, mitochondrial		Mitochondrion	1.65253	High		76344.1	83944.5	74305.9	0.81	298.072	304.157	275.985	18.5984				110	12.605
Pgam5	Q8BX10	Q8BX10-2	Serine/threonine-protein phosphatase PGAM5, mitochondrial		Mitochondrion	1.65123	High	Mostly Organellar	84397.4	94150.8	78908	0.821	322.009	328.336	318.866	51.9775	0.187447	0.811574	0.0009794	252	31.866
Lactb	Q9EP89	Q9EP89;B2RWI2	Serine beta-lactamase-like protein LACTB, mitochondrial	Mitochondrion	Mitochondrion	1.64961	High	Mostly Organellar	6559.33	10015.8	4446.97	0.472	25.5616	34.9286	17.2254	7.6956	0.0629261	0.937074	0	128	60.705
Ppox	P51175	P51175;A0A0A6YX50	Protoporphyrinogen oxidase		Mitochondrion	1.6484	High		18377.6	30249.6	15433.8	0.627	71.6171	105.491	59.783	18.0679				161	50.87
Dtymk	P97930	P97930;D3Z3R3	Thymidylate kinase	Mitochondrion	Mitochondrion	1.64791	High		41276.6	72513.6	27670.7	0.741	164.359	252.88	102.661	19.0772				98	23.914
Cpt2	P52825	P52825	Carnitine O-palmitoyltransferase 2, mitochondrial		Mitochondrion	1.6466	High	Mostly Organellar	18687.1	24833.8	13201.8	0.629	70.8413	86.604	54.0389	26.7186	0.174797	0.820441	0.00476164	295	73.98
Adck1	Q9D0L4	Q9D0L4;Q9D0L4-2	Uncharacterized aarF domain-containing protein kinase 1		Mitochondrion	1.64636	High	Mostly Organellar	3180.48	5619.55	2500.71	0.37	12.0569	19.5973	10.2362	3.67181	0.141972	0.858028	0	70	59.735
Ndufs5	Q99LY9	Q99LY9;B1ARW4	NADH dehydrogenase [ubiquinone] iron-sulfur protein 5;NADH dehydrogenase [ubiquinone] iron-sulfur protein 5, N-terminally processed		Mitochondrion	1.64557	High		226823	430758	172458	0.902	859.869	1502.2	705.925	55.4457				136	12.648
Trmt10c	Q3UFY8	Q3UFY8	Mitochondrial ribonuclease P protein 1	Mitochondrion	Mitochondrion	1.64298	High	Mostly Organellar	14206.5	18346.6	12751.7	0.588	53.6752	68.0674	49.3939	13.2849	0.0832759	0.916724	0	164	48.385
Hspd1	P63038	P63038	60 kDa heat shock protein, mitochondrial	Mitochondrion	Mitochondrion	1.64188	High		1.34783e+06	1.50703e+06	1.06207e+06	0.976	4953.77	5591.2	4347.37	1587.83				2878	60.955
Trmu	Q9DAT5	Q9DAT5	Mitochondrial tRNA-specific 2-thiouridylase 1		Mitochondrion	1.63961	High		13913.1	25076.5	7964.34	0.584	51.1358	93.0362	32.6005	12.7026				131	47.24
Slc25a3	Q8VEM8	Q8VEM8;G5E902	Phosphate carrier protein, mitochondrial	Mitochondrion	Mitochondrion	1.63118	High		350896	441331	313876	0.927	1314.15	1637.38	1237.37	268.771				612	39.632
Ndufab1	Q9CR21	Q9CR21;F6ZFT1;F8WJ64;Q569N0	Acyl carrier protein, mitochondrial;Acyl carrier protein		Mitochondrion	1.63008	High		144477	161573	122019	0.868	558.906	571.798	472.642	48.5016				133	17.37
Nsun4	Q9CZ57	Q9CZ57;Q9CZ57-2	5-methylcytosine rRNA methyltransferase NSUN4		Mitochondrion	1.62643	High	Mostly Organellar	6981.81	7887.14	4156.25	0.482	26.3666	27.7162	17.0128	5.78239	0.159224	0.840776	0	79	42.853
Echs1	Q8BH95	Q8BH95;F6T930	Enoyl-CoA hydratase, mitochondrial	Mitochondrion	Mitochondrion	1.62503	High		173058	195439	133565	0.884	645.091	704.91	546.721	105.269				348	31.474
L2hgdh	Q91YP0	Q91YP0	L-2-hydroxyglutarate dehydrogenase, mitochondrial		Mitochondrion	1.62117	High	Mostly Organellar	6389.17	8304.69	4785.84	0.468	24.8985	28.9613	18.5381	6.28498	0.0525818	0.947418	0	100	50.898
Mthfd2l	D3YZG8	D3YZG8	Probable bifunctional methylenetetrahydrofolate dehydrogenase/cyclohydrolase 2;NAD-dependent methylenetetrahydrofolate dehydrogenase;Methenyltetrahydrofolate cyclohydrolase		Mitochondrion	1.61862	High	Mostly Organellar	10295.8	18236.7	7505.46	0.539	39.0306	63.5976	30.7222	7.25057	0.178225	0.82043	0.00134489	104	36.438
Fahd1	Q8R0F8	Q8R0F8	Acylpyruvase FAHD1, mitochondrial		Mitochondrion	1.61823	High		20192.1	22921	16450.3	0.642	74.2131	85.0389	67.3363	9.82329				126	25.172
Hsdl1	Q8BTX9	Q8BTX9	Inactive hydroxysteroid dehydrogenase-like protein 1		Mitochondrion	1.61622	High		89416	103055	86260	0.826	346.53	368.386	329.599	63.7106				232	36.867
Mrpl10	Q3TBW2	Q3TBW2;A2A715	39S ribosomal protein L10, mitochondrial	Mitochondrion	Mitochondrion	1.61475	High	Mostly Organellar	8408.86	8602.63	4288.35	0.511	30.7955	33.9692	16.611	4.77715	0.0671649	0.932835	0	62	29.395
Mrpl1	Q99N96	Q99N96;Q9D3F3	39S ribosomal protein L1, mitochondrial	Mitochondrion	Mitochondrion	1.61101	High		27317.2	31568.4	16660	0.687	98.2603	122.281	68.1944	19.8489				152	37.596
Mmaa	Q8C7H1	Q8C7H1	Methylmalonic aciduria type A homolog, mitochondrial		Mitochondrion	1.609	High	Mostly Organellar	8235.05	9420.78	7567.35	0.508	31.5722	32.8535	30.2852	7.31038	0.0625598	0.93744	0	93	45.932
Sdha	Q8K2B3	Q8K2B3	Succinate dehydrogenase [ubiquinone] flavoprotein subunit, mitochondrial		Mitochondrion	1.60698	High		255111	257327	205998	0.91	918.204	995.522	843.214	357.878				868	72.585
Pars2	Q8CFI5	Q8CFI5;A8Y5T6	Probable proline--tRNA ligase, mitochondrial		Mitochondrion	1.60548	High	Mostly Organellar	2500.98	2668.98	2205.68	0.338	9.41998	9.90214	8.59685	2.58679	0.0182546	0.981745	0	63	53.517
Cep135	Q6P5D4	Q6P5D4	Centrosomal protein of 135 kDa		Mitochondrion	1.6054	High	Mostly Organellar	1505.86	2014.11	1309.4	0.277	5.7086	8.24437	4.56632	3.88064	0.177469	0.822531	0	116	133.34
Ndufa4	Q62425	Q62425;A0A0N4SVQ1	Cytochrome c oxidase subunit NDUFA4		Mitochondrion	1.60525	High		773053	893821	698741	0.96	2985.85	3146.94	2729.11	139.346				114	9.3267
Yars2	Q8BYL4	Q8BYL4;E9PX65	Tyrosine--tRNA ligase, mitochondrial;Tyrosine--tRNA ligase	Mitochondrion	Mitochondrion	1.60258	High	Mostly Organellar	7569.15	11043.7	5142.61	0.493	27.8194	40.973	21.0503	7.69426	0.163103	0.836897	0	105	52.597
Crat	P47934	P47934;H7BX88	Carnitine O-acetyltransferase		Mitochondrion	1.60153	High	Mostly Organellar	9537.25	12966	6484.23	0.528	37.1666	45.2171	25.1168	13.0573	0.112835	0.882101	0.00506379	128	70.839
Uqcrh	P99028	P99028	Cytochrome b-c1 complex subunit 6, mitochondrial		Mitochondrion	1.60101	High		378895	432631	223731	0.931	1436.36	1508.73	915.8	76.4135				161	10.435
Mlycd	Q99J39	Q99J39;Q99J39-2	Malonyl-CoA decarboxylase, mitochondrial		Mitochondrion	1.59941	High	Mostly Organellar	3546.23	4095.86	2600.5	0.385	13.0337	15.196	10.6447	3.75138	0.115651	0.884349	0	96	54.735
Atp5j2	P56135	P56135;F8WHP8	ATP synthase subunit f, mitochondrial		Mitochondrion	1.59834	High		165316	235436	149789	0.88	626.7	821.047	613.132	33.0493				102	10.344
Prdx5	P99029	P99029;P99029-2;G3UZJ4;H3BJQ7	Peroxiredoxin-5, mitochondrial		Mitochondrion	1.59487	High		248583	275645	209576	0.908	903.645	1104.72	811.799	105.2				217	21.897
Timm21	Q8CCM6	Q8CCM6-2	Mitochondrial import inner membrane translocase subunit Tim21	Mitochondrion	Mitochondrion	1.59485	High	Mostly Organellar	11424.3	13211.2	9504.71	0.554	43.3089	46.0719	38.9057	6.1626	0.181651	0.818349	0	74	27.911
Pitrm1	Q8K411	Q8K411;Q8K411-2;Q8K411-3	Presequence protease, mitochondrial	Mitochondrion	Mitochondrion	1.59462	High		62441.9	71000.6	47412.3	0.786	229.497	263.418	194.073	141.642				780	117.37
Cdk5rap2	Q8K389	Q8K389	CDK5 regulatory subunit-associated protein 2		Mitochondrion	1.59454	High		2312.63	2529.55	1844.6	0.329	8.31851	9.79827	7.55052	9.20461				213	205.94
Ak4	Q9WUR9	Q9WUR9;Q3U489;F6TEU8	Adenylate kinase 4, mitochondrial	Mitochondrion	Mitochondrion	1.59377	High	Mostly Organellar	39750.1	46507.6	33239	0.737	146.096	172.547	136.057	19.2529	0.167042	0.832958	0	132	25.061
Tomm22	Q9CPQ3	Q9CPQ3	Mitochondrial import receptor subunit TOM22 homolog	Mitochondrion	Mitochondrion	1.59196	High		122621	133071	76767	0.852	451.632	491.616	314.231	36.8204				179	15.537
Mtpap	Q9D0D3	Q9D0D3	Poly(A) RNA polymerase, mitochondrial		Mitochondrion	1.59155	High	Mostly Organellar	8298.04	10516.4	5813.36	0.509	31.4572	36.6743	23.7959	10.461	0.198075	0.801925	0	144	65.229
Atp5b	P56480	P56480	ATP synthase subunit beta, mitochondrial	Mitochondrion	Mitochondrion	1.58631	High		1.74706e+06	1.84059e+06	1.67468e+06	0.983	6711.74	6854.97	6250.09	1900.96				2496	56.3
Uqcrc2	Q9DB77	Q9DB77	Cytochrome b-c1 complex subunit 2, mitochondrial	Mitochondrion	Mitochondrion	1.5862	High		380649	425872	302534	0.931	1434.45	1502.94	1238.36	354.843				498	48.234
Atp5a1	Q03265	Q03265;D3Z6F5	ATP synthase subunit alpha, mitochondrial;ATP synthase subunit alpha	Mitochondrion	Mitochondrion	1.58509	High		1.28262e+06	1.49178e+06	1.18684e+06	0.974	4951.8	5300.63	4597.26	1481.18				2168	59.752
Wbscr16	Q9CYF5	Q9CYF5;Q548B0	Williams-Beuren syndrome chromosomal region 16 protein homolog		Mitochondrion	1.5823	High	Mostly Organellar	1736.28	2693.17	1501.28	0.294	6.9137	9.99191	5.23547	1.67763	0.0121906	0.987809	0	61	49.994
Nme3	Q9WV85	Q9WV85	Nucleoside diphosphate kinase 3		Mitochondrion	1.57935	High		21330.8	30177.3	14428.3	0.652	76.7268	123.525	55.8883	7.87365				99	19.099
Mrpl54	Q9CPW3	Q9CPW3	39S ribosomal protein L54, mitochondrial		Mitochondrion	1.57808	High	Mostly Organellar	15824.6	22969.1	10500.4	0.605	60.5206	88.0873	38.4019	4.71663	0.120517	0.879483	0	61	15.422
Uqcrc1	Q9CZ13	Q9CZ13	Cytochrome b-c1 complex subunit 1, mitochondrial	Mitochondrion	Mitochondrion	1.57472	High		341141	359401	304995	0.926	1260.48	1319.34	1248.44	348.454				709	52.851
Idh3a	Q9D6R2	Q9D6R2;Q9D6R2-2	Isocitrate dehydrogenase [NAD] subunit alpha, mitochondrial		Mitochondrion	1.57195	High		197157	201575	160960	0.893	720.012	800.451	623.48	151.037				417	39.638
Opa1	P58281	P58281-2;P58281;H7BX01;E0CXD1	Dynamin-like 120 kDa protein, mitochondrial;Dynamin-like 120 kDa protein, form S1		Mitochondrion	1.57124	High		55851.5	62741.6	43777.8	0.775	205.274	232.777	179.196	124.771				729	115.59
Bphl	Q8R164	Q8R164	Valacyclovir hydrolase		Mitochondrion	1.57112	High	Mostly Organellar	22774.3	26976.1	19125.6	0.663	88.7512	94.075	74.0833	14.4594	0.130762	0.869238	0	152	32.851
Atad3	Q925I1	Q925I1;Q925I1-2	ATPase family AAA domain-containing protein 3		Mitochondrion	1.56976	High	Mostly Organellar	67026.4	72623.9	62928.7	0.794	256.637	262.353	243.756	86.4564	0.175661	0.817593	0.00674602	485	66.741
Hint2	Q9D0S9	Q9D0S9;Q5M9J2	Histidine triad nucleotide-binding protein 2, mitochondrial		Mitochondrion	1.5688	High		49084.7	71526.5	39991.9	0.762	186.076	249.438	163.699	16.4306				79	17.32
Mrps2	Q924T2	Q924T2	28S ribosomal protein S2, mitochondrial	Mitochondrion	Mitochondrion	1.56754	High		18347.5	32276.7	16093.2	0.627	71.5001	112.56	62.3374	11.4581				76	32.313
Mrpl50	Q8VDT9	Q8VDT9	39S ribosomal protein L50, mitochondrial	Mitochondrion	Mitochondrion	1.56557	High	Mostly Organellar	37551.1	55857.8	29571	0.73	142.353	194.795	121.043	13.2179	0.153804	0.846196	0	131	18.213
Mrps22	Q9CXW2	Q9CXW2	28S ribosomal protein S22, mitochondrial	Mitochondrion	Mitochondrion	1.56161	High	Mostly Organellar	33812.9	40242.3	31165.7	0.715	131.768	140.339	120.721	26.9186	0.12109	0.87891	0	233	41.192
Idh3b	Q91VA7	Q91VA7	Isocitrate dehydrogenase [NAD] subunit, mitochondrial	Mitochondrion	Mitochondrion	1.56065	High		139579	178765	108269	0.864	543.938	623.416	419.384	113.823				465	42.194
Ndufaf4	Q9D1H6	Q9D1H6;A2AJX3	NADH dehydrogenase [ubiquinone] 1 alpha subcomplex assembly factor 4		Mitochondrion	1.55429	High	Mostly Organellar	17794.5	22038.7	14779.1	0.622	67.4577	76.8565	60.4956	6.90641	0.165863	0.834137	0	87	20.082
Abcb8	Q9CXJ4	Q9CXJ4	ATP-binding cassette sub-family B member 8, mitochondrial		Mitochondrion	1.54678	High	Mostly Organellar	2327.81	4145.52	1341.66	0.33	9.07145	14.4568	5.19694	3.5091	0.0651011	0.934899	0	64	77.999
Ndufb9	Q9CQJ8	Q9CQJ8	NADH dehydrogenase [ubiquinone] 1 beta subcomplex subunit 9		Mitochondrion	1.54661	High	Mostly Organellar	51262.5	60345.2	44406.3	0.767	188.408	223.886	181.769	21.7803	0.183166	0.816834	0	156	21.984
Fh	P97807	P97807-2;P97807	Fumarate hydratase, mitochondrial	Mitochondrion	Mitochondrion	1.54465	High		237187	265216	229905	0.905	907.629	959.221	890.542	229.441				622	50.052
Atpif1	E9PV44	E9PV44;O35143	ATPase inhibitor, mitochondrial	Mitochondrion	Mitochondrion	1.54369	High		832546	971728	707849	0.962	3156.12	3388.75	2897.44	141.414				260	8.7887
Gcsh	Q91WK5	Q91WK5	Glycine cleavage system H protein, mitochondrial		Mitochondrion	1.53947	High	Mostly Organellar	13126.4	25979.7	12131.2	0.575	51.1534	90.6	46.9906	4.72802	0.115347	0.849302	0.0353513	71	18.637
Pisd	Q8BSF4	Q8BSF4;Q505E1;F6TVX7;F7C386;E9PX91;D3YY63	Phosphatidylserine decarboxylase proenzyme;Phosphatidylserine decarboxylase alpha chain;Phosphatidylserine decarboxylase beta chain		Mitochondrion	1.53375	High	Mostly Organellar	9709.27	14961	7688.63	0.529	37.8369	52.174	29.7821	8.61794	0.139504	0.860496	0	118	45.926
Pdk2	Q9JK42	Q9JK42	[Pyruvate dehydrogenase (acetyl-transferring)] kinase isozyme 2, mitochondrial		Mitochondrion	1.53287	High	Mostly Organellar	6842.44	9290.22	6206.29	0.479	26.6649	32.3982	24.0402	6.08842	0.108204	0.891796	0	117	46.04
Slc25a4	P48962	P48962	ADP/ATP translocase 1		Mitochondrion	1.52152	High		489528	521286	438716	0.943	1855.64	1934.02	1688.21	311.304				433	32.904
Rdh13	Q8CEE7	Q8CEE7;A0A0R4J1N8;D3YVJ8	Retinol dehydrogenase 13		Mitochondrion	1.51993	High	Mostly Organellar	9771.34	10654.2	7772.78	0.531	36.918	39.528	30.108	6.88616	0.192858	0.807142	0	62	36.464
Slc25a10	Q9QZD8	Q9QZD8	Mitochondrial dicarboxylate carrier	Mitochondrion	Mitochondrion	1.51896	High	Mostly Organellar	17973.2	19483.6	13728.2	0.624	67.8017	72.5085	53.1766	11.0166	0.147595	0.852405	0	99	31.715
Uqcrfs1	Q9CR68	Q9CR68	Cytochrome b-c1 complex subunit Rieske, mitochondrial;Cytochrome b-c1 complex subunit 11		Mitochondrion	1.51686	High		253646	268520	192970	0.909	929.587	1001.93	789.885	143.962				355	29.367
Gdap1l1	Q3USC7	Q3USC7;Q8VE33;A2A5H8	Ganglioside-induced differentiation-associated protein 1-like 1		Mitochondrion	1.51579	High	Organellar with Cytosolic pool	51958.2	78872.2	31794.1	0.768	199.247	284.055	123.155	42.0953	0.0358647	0.19255	0.771585	168	41.92
Bckdhb	Q6P3A8	Q6P3A8;Q6P3A8-2	2-oxoisovalerate dehydrogenase subunit beta, mitochondrial	Mitochondrion	Mitochondrion	1.51561	High		22296.3	30958.2	18292.8	0.659	86.8885	107.962	70.8577	18.4776				97	42.88
Pdk1	Q8BFP9	Q8BFP9	[Pyruvate dehydrogenase (acetyl-transferring)] kinase isozyme 1, mitochondrial		Mitochondrion	1.51324	High	Mostly Organellar	7925.51	9974.13	7167.32	0.501	29.297	37.0049	29.0029	7.50462	0.0907885	0.909212	0	137	48.994
Cisd1	Q91WS0	Q91WS0	CDGSH iron-sulfur domain-containing protein 1	Mitochondrion	Mitochondrion	1.51312	High		490451	509119	447021	0.943	1820.17	1957.68	1731.55	114.665				225	12.097
Cs	Q9CZU6	Q9CZU6	Citrate synthase, mitochondrial	Mitochondrion	Mitochondrion	1.50679	High		407246	415784	365081	0.934	1518.3	1576.98	1420.66	407.201				585	51.736
Mrps30	Q9D0G0	Q9D0G0	28S ribosomal protein S30, mitochondrial	Mitochondrion	Mitochondrion	1.50645	High	Mostly Organellar	15994.4	20184	14956.3	0.606	61.4582	74.8842	56.0117	15.4371	0.124184	0.875816	0	159	49.939
Diablo	Q9JIQ3	Q9JIQ3;A0A0G2JGS0;Q8R1D8;D3Z3K5;D3Z2Q3	Diablo homolog, mitochondrial		Mitochondrion	1.5037	High		71128.7	83337.6	52724.2	0.801	255.849	322.81	215.816	36.869				157	26.82
Sfxn3	Q91V61	Q91V61;Q91V61-2;Q3U4F0	Sideroflexin-3		Mitochondrion	1.50259	High		66410.2	82739.3	59087.5	0.793	251.756	288.54	241.863	45.4433				223	35.406
Elac2	Q80Y81	Q80Y81;Q80Y81-2;B1ATP7	Zinc phosphodiesterase ELAC protein 2	Mitochondrion	Mitochondrion	1.49939	High	Mostly Cytosolic	33273.5	36884.4	28451	0.713	123.102	135.05	116.459	59.624	0.0103991	0.0653749	0.924226	177	92.718
Pdp1	Q3UV70	Q3UV70;A8Y5Q1;A2AJP9;A8Y5Q0;A2AJQ0	[Pyruvate dehydrogenase [acetyl-transferring]]-phosphatase 1, mitochondrial	Mitochondrion	Mitochondrion	1.49423	High	Mostly Organellar	8075.67	8588	7627.94	0.504	30.5798	31.3166	29.9277	9.54875	0.0673952	0.922271	0.0103339	162	61.18
Mrpl47	Q8K2Y7	Q8K2Y7	39S ribosomal protein L47, mitochondrial	Mitochondrion	Mitochondrion	1.49355	High	Mostly Organellar	22834.4	26583.3	17282.8	0.663	88.9856	92.7049	66.9452	13.1181	0.0779531	0.922047	0	126	29.725
Mars2	Q499X9	Q499X9;A2RT28	Methionine--tRNA ligase, mitochondrial		Mitochondrion	1.49252	High	Mostly Organellar	2308.08	2634.26	1960.03	0.329	8.72036	9.77333	7.59222	2.93536	0.0762023	0.923798	0	69	65.804
Nipsnap3b	Q9CQE1	Q9CQE1;B1AWZ5	Protein NipSnap homolog 3B		Mitochondrion	1.48909	High	Mostly Organellar	54814.3	82879.4	46288.4	0.774	216.798	289.029	174.066	29.989	0.139869	0.856288	0.00384317	136	28.308
Suclg1	Q9WUM5	Q9WUM5	Succinyl-CoA ligase [ADP/GDP-forming] subunit alpha, mitochondrial	Mitochondrion	Mitochondrion	1.48901	High		123132	151787	97790.2	0.853	452.554	563.142	400.285	86.037				260	36.154
Nudt2	P56380	P56380	Bis(5-nucleosyl)-tetraphosphatase [asymmetrical]		Mitochondrion	1.48608	High	Mostly Cytosolic	232427	262271	147594	0.904	836.036	1015.91	604.149	76.3154	0.00489529	0.0309662	0.964139	88	16.989
Sarm1	Q6PDS3	Q6PDS3;Q6PDS3-3;Q6PDS3-2	Sterile alpha and TIR motif-containing protein 1		Mitochondrion	1.48021	High		25037.6	37717.6	22074.7	0.675	99.697	131.534	81.899	38.5204				325	79.605
Cox20	Q9D7J4	Q9D7J4	Cytochrome c oxidase protein 20 homolog		Mitochondrion	1.46548	High	Mostly Organellar	30117.1	42779.6	20140.9	0.701	113.195	158.716	78.8355	7.66171	0.145211	0.854789	0	62	13.163
Sirt5	Q8K2C6	Q8K2C6	NAD-dependent protein deacylase sirtuin-5, mitochondrial		Mitochondrion	1.45871	High		18203.5	29132.4	11350.7	0.626	70.9386	101.595	43.9674	12.0088				114	34.134
Ptges2	Q8BWM0	Q8BWM0	Prostaglandin E synthase 2;Prostaglandin E synthase 2 truncated form		Mitochondrion	1.4456	High	Mostly Organellar	12425.3	13479	11143.5	0.566	46.3183	50.0083	44.3411	10.4036	0.103902	0.875834	0.0202643	187	43.323
Slc25a20	Q9Z2Z6	Q9Z2Z6	Mitochondrial carnitine/acylcarnitine carrier protein		Mitochondrion	1.44513	High	Mostly Organellar	45695.2	62319.7	42932.9	0.752	178.074	217.33	166.302	29.1665	0.166183	0.831826	0.00199145	139	33.026
Rmdn3	Q3UJU9	Q3UJU9	Regulator of microtubule dynamics protein 3		Mitochondrion	1.44373	High	Mostly Organellar	13983.8	17851.7	10726.1	0.585	51.3954	66.2314	43.9052	14.0611	0.153364	0.84006	0.00657637	179	52.028
Gfm2	Q8R2Q4	Q8R2Q4;Q8R2Q4-2;E9Q7N5;Q8R2Q4-3;Q8C1C2	Ribosome-releasing factor 2, mitochondrial		Mitochondrion	1.43843	High	Mostly Organellar	5354.31	5971.81	4644.04	0.443	20.5476	21.4754	17.9888	8.91058	0.0650051	0.934995	0	167	86.108
Rtn4ip1	A0A0R4J0S3	A0A0R4J0S3;Q924D0	Reticulon-4-interacting protein 1, mitochondrial		Mitochondrion	1.43272	High	Mostly Organellar	6472.01	9537.54	5248.06	0.47	25.2214	33.2607	20.3285	5.42847	0.0200086	0.979991	0	102	43.399
Ecsit	A0A0R4J174	A0A0R4J174;Q9QZH6	Evolutionarily conserved signaling intermediate in Toll pathway, mitochondrial		Mitochondrion	1.43217	High	Mostly Organellar	9747.46	10745.4	8602.49	0.53	36.8279	39.8664	33.3219	9.37637	0.0369439	0.963056	0	159	49.772
Fundc2	Q9D6K8	Q9D6K8	FUN14 domain-containing protein 2		Mitochondrion	1.42884	High	Mostly Organellar	34141.7	39101.3	28333.3	0.716	125.484	160.054	105.119	10.9297	0.16139	0.833942	0.00466859	81	16.564
Abcb7	Q61102	Q61102	ATP-binding cassette sub-family B member 7, mitochondrial		Mitochondrion	1.42203	High	Mostly Organellar	20592.7	24181.2	16542.2	0.645	75.6857	89.7145	67.7124	32.866	0.138466	0.856587	0.00494709	280	82.58
Hspe1	Q64433	Q64433;Q4KL76	10 kDa heat shock protein, mitochondrial	Mitochondrion	Mitochondrion	1.4206	High		2.25312e+06	2.81182e+06	2.12096e+06	0.988	8583.44	10432.1	8080.83	477.39				418	10.963
Ndufa9	Q9DC69	Q9DC69;A0A0R3P9C8	NADH dehydrogenase [ubiquinone] 1 alpha subcomplex subunit 9, mitochondrial	Mitochondrion	Mitochondrion	1.41467	High	Mostly Organellar	49708.3	61113.2	31217.2	0.764	180.007	233.56	127.781	40.8537	0.169041	0.830959	0	145	42.525
Immt	Q8CAQ8	Q8CAQ8-2	MICOS complex subunit Mic60	Mitochondrion	Mitochondrion	1.41214	High		283430	291970	227844	0.915	1042.18	1082.26	932.634	454.262				1336	82.928
Mrpl38	Q8K2M0	Q8K2M0;Q8K2M0-2	39S ribosomal protein L38, mitochondrial	Mitochondrion	Mitochondrion	1.40491	High	Mostly Organellar	8343.04	14692.7	6323.74	0.51	32.5127	51.2384	24.4952	7.26064	0.198896	0.801104	0	89	45.029
Tdrkh	A0A0G2JFB2	A0A0G2JFB2;Q80VL1;A0A0G2JFE0;A0A0G2JE08	Tudor and KH domain-containing protein		Mitochondrion	1.40447	High	Mostly Organellar	20985.9	24817	17291.5	0.649	79.5559	86.5454	70.7796	24.9875	0.107722	0.892278	0	226	61.608
Prdx3	P20108	P20108	Thioredoxin-dependent peroxide reductase, mitochondrial		Mitochondrion	1.4014	High		208113	222138	150053	0.896	769.192	814.953	614.214	113.131				244	28.127
Hibadh	Q99L13	Q99L13	3-hydroxyisobutyrate dehydrogenase, mitochondrial		Mitochondrion	1.3972	High	Mostly Organellar	9415.74	11000.2	7418.16	0.526	34.6063	40.8116	30.3648	6.44921	0.141303	0.858697	0	69	35.44
Gatb	Q99JT1	Q99JT1;Q8BW84;Q3TLZ6	Glutamyl-tRNA(Gln) amidotransferase subunit B, mitochondrial		Mitochondrion	1.39632	High	Mostly Organellar	2775.94	3099.12	2336	0.352	10.4643	10.9301	9.56195	3.33262	0.0294291	0.970571	0	65	62.118
Mrpl24	Q9CQ06	Q9CQ06	39S ribosomal protein L24, mitochondrial	Mitochondrion	Mitochondrion	1.39386	High	Mostly Organellar	24532.7	27337.9	23089.8	0.672	92.8423	101.426	89.1442	11.8269	0.133108	0.866892	0	113	24.944
Bckdk	O55028	O55028;Q3UCB5;A0A0U1RNL7;A0A0U1RPT4;D3Z7R0;A0A0U1RQ97	[3-methyl-2-oxobutanoate dehydrogenase [lipoamide]] kinase, mitochondrial		Mitochondrion	1.39351	High	Mostly Organellar	4138.61	5161.12	3488.36	0.406	16.0312	18.0286	13.6532	3.7263	0.0903308	0.909669	0	72	46.587
Guf1	Q8C3X4	Q8C3X4;G3UWY0;Q8C3X4-2	Translation factor Guf1, mitochondrial		Mitochondrion	1.39248	High	Mostly Organellar	3779.95	3964.65	1603.64	0.393	13.5964	16.2285	6.21174	5.29364	0.0537875	0.946212	0	89	72.462
Mrpl55	Q9CZ83	Q9CZ83;Q9CZ83-2	39S ribosomal protein L55, mitochondrial	Mitochondrion	Mitochondrion	1.3873	High	Mostly Organellar	26627.8	26721.5	21524.7	0.684	96.0529	102.919	88.1072	7.78169	0.1953	0.8047	0	67	15.121
Exd2	Q8VEG4	Q8VEG4;F8WID1	Exonuclease 3-5 domain-containing protein 2		Mitochondrion	1.38184	High	Mostly Organellar	5359.82	5757.34	3847.24	0.443	20.3395	21.1737	14.9024	5.88213	0.0635532	0.936447	0	99	56.784
Mut	P16332	P16332	Methylmalonyl-CoA mutase, mitochondrial	Mitochondrion	Mitochondrion	1.37419	High	Mostly Organellar	21957.7	25629	19899.2	0.657	81.8189	95.0859	79.2461	35.1561	0.117599	0.879968	0.00243295	335	82.843
Taco1	Q8K0Z7	Q8K0Z7	Translational activator of cytochrome c oxidase 1		Mitochondrion	1.36951	High	Mostly Organellar	10207	14074.7	7097.06	0.537	38.5684	52.2184	27.4841	6.37449	0.177576	0.822424	0	110	32.314
Nnt	Q61941	Q61941;Q8C9V5;Q8BGK0;E9Q8F4	NAD(P) transhydrogenase, mitochondrial		Mitochondrion	1.3645	High		63694.7	79080.9	52562.1	0.788	241.462	275.782	215.153	140.138				654	113.84
Pam16	Q9CQV1	Q9CQV1	Mitochondrial import inner membrane translocase subunit TIM16		Mitochondrion	1.3585	High	Mostly Organellar	53263.7	67711.2	43652.5	0.771	207.568	262.281	152.231	14.1894	0.187332	0.812668	0	94	13.784
Coq9	Q8K1Z0	Q8K1Z0;F6SFF5	Ubiquinone biosynthesis protein COQ9, mitochondrial		Mitochondrion	1.34799	High	Mostly Organellar	14087.3	16002.4	12229	0.587	53.4038	55.806	50.0572	9.55147	0.165934	0.834066	0	99	35.082
Mdh2	P08249	P08249	Malate dehydrogenase, mitochondrial	Mitochondrion	Mitochondrion	1.34745	High		1.71903e+06	1.89641e+06	1.45844e+06	0.983	6322.25	7035.84	5961.92	1183.11				1029	35.611
Ndufs6	P52503	P52503	NADH dehydrogenase [ubiquinone] iron-sulfur protein 6, mitochondrial		Mitochondrion	1.34661	High		162703	235086	131551	0.879	634.36	872.188	478.508	40.9417				116	13.02
Bcs1l	Q9CZP5	Q9CZP5	Mitochondrial chaperone BCS1		Mitochondrion	1.34412	High	Mostly Organellar	9238.59	12283.9	7857.06	0.523	36.0027	42.8381	30.4345	8.46442	0.110456	0.889544	0	142	47.406
Mrpl43	Q5RL20	Q5RL20		Mitochondrion	Mitochondrion	1.33322	High	Mostly Organellar	34443.5	37008.7	21291.4	0.718	126.593	137.306	87.1522	11.9004	0.165458	0.834542	0	76	17.877
Iscu	Q9D7P6	Q9D7P6;D3Z7W0;D3Z0K9	Iron-sulfur cluster assembly enzyme ISCU, mitochondrial		Mitochondrion	1.32105	High	Organellar with Cytosolic pool	31973.9	458889	21567.3	0.708	125.949	1600.3	81.7643	11.1837	0.0199581	0.698681	0.28136	87	18.098
Aldh1l2	Q8K009	Q8K009;D3Z6B9	Mitochondrial 10-formyltetrahydrofolate dehydrogenase		Mitochondrion	1.31983	High	Mostly Organellar	14569.2	19664.3	10793.2	0.591	52.4054	80.4919	41.8077	28.6052	0.0770494	0.90027	0.0226811	328	101.59
Agk	Q9ESW4	Q9ESW4	Acylglycerol kinase, mitochondrial		Mitochondrion	1.31968	High	Mostly Organellar	35767.9	48385	29993.3	0.722	135.593	168.735	122.772	32.4727	0.135702	0.864298	0	221	46.975
Carkd	Q9CZ42	Q9CZ42;J3QMM7;K3W4M4;Q9CZ42-3;J3QN06	ATP-dependent (S)-NAD(P)H-hydrate dehydratase		Mitochondrion	1.31264	High		105269	137136	79166.4	0.838	410.236	478.239	306.653	74.7013				266	36.717
Mrrf	Q9D6S7	Q9D6S7	Ribosome-recycling factor, mitochondrial		Mitochondrion	1.30932	High		54719.4	87469.6	48564	0.773	210.139	305.037	193.707	30.7217				192	29.05
Ndufb11	O09111	O09111	NADH dehydrogenase [ubiquinone] 1 beta subcomplex subunit 11, mitochondrial	Mitochondrion	Mitochondrion	1.30191	High	Mostly Organellar	88669.9	115457	68906.3	0.825	340.507	428.357	258.365	29.8938	0.194038	0.805962	0	151	17.444
Cep350	E9Q309	E9Q309			Mitochondrion	1.29765	High	Organellar with Cytosolic pool	413.093	483.504	273.271	0.145	1.56075	1.79384	1.05852	2.76597	0.046589	0.791553	0.161858	80	346.45
Nln	Q91YP2	Q91YP2	Neurolysin, mitochondrial	Mitochondrion	Mitochondrion	1.29522	High		17164	21154.8	14360.5	0.618	64.598	79.0974	55.6255	26.6799				210	80.428
Surf1	P09925	P09925;A0A0A6YVR9;V9GXE6	Surfeit locus protein 1		Mitochondrion	1.29444	High	Mostly Organellar	5645.49	7396.84	3946.46	0.45	20.7492	27.4429	16.1541	3.79677	0.120682	0.879318	0	68	34.798
Odf2	A3KGV1	A3KGV1-4;A3KGV1;A3KGV1-3;A3KGV1-2;A3KGV9;V9GXZ0;A3KGW0;A3KGV1-7;A3KGV1-5;A3KGV1-6	Outer dense fiber protein 2		Mitochondrion	1.2876	High	Mostly Organellar	3446.67	5454.44	2757.15	0.382	12.6678	20.2365	11.2859	6.36519	0.190388	0.809612	0	145	95.555
Coq3	Q8BMS4	Q8BMS4	Ubiquinone biosynthesis O-methyltransferase, mitochondrial		Mitochondrion	1.28092	High	Mostly Organellar	3835.02	5474.24	3576.95	0.395	15.0165	19.0906	13.7237	3.03559	0.0550215	0.944978	0	63	40.956
Slc25a46	Q9CQS4	Q9CQS4	Solute carrier family 25 member 46		Mitochondrion	1.26473	High	Mostly Organellar	5645.93	5986.32	4620.34	0.45	21.0812	21.5192	18.9125	5.04384	0.0511217	0.948878	0	90	46.224
Armc10	Q9D0L7	Q9D0L7;Q9D0L7-2;D3Z5T2	Armadillo repeat-containing protein 10		Mitochondrion	1.26239	High		128560	149825	110237	0.856	487.36	522.491	451.234	82.7635				220	33.31
Ociad1	Q9CRD0	Q9CRD0;A0A0J9YUB6;A0A0J9YUK7	OCIA domain-containing protein 1		Mitochondrion	1.25917	High	Mostly Organellar	60448.3	75026.4	53975.3	0.783	230.007	261.643	219.303	32.2559	0.155118	0.844882	0	229	27.61
Hibch	Q8QZS1	Q8QZS1;E0CX19	3-hydroxyisobutyryl-CoA hydrolase, mitochondrial		Mitochondrion	1.25641	High	Mostly Organellar	27271.1	29984.5	14732.7	0.687	98.9169	114.221	60.3057	22.6832	0.0983228	0.876584	0.0250932	175	43.037
Mtx2	O88441	O88441	Metaxin-2		Mitochondrion	1.25502	High		457080	711848	71502.4	0.94	1679.94	2913.81	265.28	262.878				180	29.758
Fdxr	Q61578	Q61578	NADPH:adrenodoxin oxidoreductase, mitochondrial	Mitochondrion	Mitochondrion	1.24406	High	Mostly Organellar	19110.8	21871.6	17136	0.633	72.9034	79.5964	66.3765	20.0191	0.117045	0.857301	0.0256541	192	54.201
Clpp	O88696	O88696	ATP-dependent Clp protease proteolytic subunit, mitochondrial	Mitochondrion	Mitochondrion	1.2436	High		65547.5	79681.7	54062.1	0.792	245.178	301.621	209.411	37.7512				192	29.8
Mtnd5	P03921	P03921;Q9MD82	NADH-ubiquinone oxidoreductase chain 5		Mitochondrion	1.24017	High		11763.3	13484.3	10489.9	0.558	44.5937	47.0242	42.9385	15.5673				83	68.474
March5	Q3KNM2	Q3KNM2;A2RTC8;A0A0R4J1H0	E3 ubiquitin-protein ligase MARCH5		Mitochondrion	1.23239	High	Mostly Organellar	20811	28716.4	17732.3	0.648	76.488	106.54	72.5836	12.5614	0.154063	0.845937	0	108	31.231
	Q8BGX2	Q8BGX2	Uncharacterized protein C19orf52 homolog		Mitochondrion	1.22094	High	Mostly Organellar	10304.5	14994.8	7908.46	0.539	41.0314	52.2922	29.3411	5.85804	0.0708321	0.929168	0	81	29.415
Ict1	Q8R035	Q8R035;Q8R035-2;A2A6T4	Peptidyl-tRNA hydrolase ICT1, mitochondrial		Mitochondrion	1.21954	High	Mostly Organellar	26040.6	31585.6	21063.5	0.681	101.479	110.15	81.5901	11.8155	0.135165	0.864835	0	84	23.477
Mrps10	E9QJS0	E9QJS0;G5E8U8;G5E8U5;Q80ZK0	28S ribosomal protein S10, mitochondrial	Mitochondrion	Mitochondrion	1.21788	High		47961.6	60260.7	38857.4	0.759	177.012	223.572	157.736	17.3319				84	18.698
Mrpl28	Q9D1B9	Q9D1B9	39S ribosomal protein L28, mitochondrial	Mitochondrion	Mitochondrion	1.21495	High	Mostly Organellar	14072.5	23052.8	8596.85	0.587	50.6189	94.3623	33.3001	8.20525	0.18808	0.81192	0	74	30.169
Nfs1	Q9Z1J3	Q9Z1J3;Q9Z1J3-2	Cysteine desulfurase, mitochondrial		Mitochondrion	1.2111	High	Mostly Organellar	22072.7	25541.7	19097.2	0.659	83.3952	94.7618	73.9733	21.5724	0.118442	0.881558	0	238	50.569
Usp30	Q3UN04	Q3UN04	Ubiquitin carboxyl-terminal hydrolase 30		Mitochondrion	1.20499	High	Organellar with Cytosolic pool	6849.64	23974.8	5715.58	0.479	25.9665	83.6085	23.3956	7.70736	0.026828	0.74151	0.231662	112	58.221
Cox5a	P12787	P12787	Cytochrome c oxidase subunit 5A, mitochondrial	Mitochondrion	Mitochondrion	1.20456	High		483059	531773	430361	0.942	1796.26	2059.83	1648.35	150.318				150	16.101
Mrps34	Q9JIK9	Q9JIK9	28S ribosomal protein S34, mitochondrial	Mitochondrion	Mitochondrion	1.19725	High	Mostly Organellar	20598.9	27110.8	20090.8	0.646	80.1765	105.014	70.2334	10.2816	0.148734	0.851266	0	99	25.826
Gk	Q64516	Q64516;B1ASZ3;Q64516-1;Q64516-2	Glycerol kinase		Mitochondrion	1.18997	High	Mostly Organellar	2723.81	4306.2	2433.46	0.35	10.6146	15.0172	9.42605	3.22313	0.0719906	0.928009	0	80	61.227
Mccc1	Q99MR8	Q99MR8	Methylcrotonoyl-CoA carboxylase subunit alpha, mitochondrial	Mitochondrion	Mitochondrion	1.1852	High	Mostly Organellar	39357.3	44993.7	35347.1	0.736	147.917	168.702	136.918	60.352	0.144177	0.852881	0.00294206	455	79.343
Cend1	Q9JKC6	Q9JKC6	Cell cycle exit and neuronal differentiation protein 1		Mitochondrion	1.18196	High		145991	176479	133862	0.868	536.573	722.385	496.641	42.2864				156	14.987
Cntrob	Q8CB62	Q8CB62;Q8CB62-2	Centrobin		Mitochondrion	1.17682	High	Mostly Organellar	1428.16	1766.46	1061.38	0.27	5.68677	6.55373	3.70141	2.74368	0.138724	0.861276	0	69	99.403
Mrpl40	Q9Z2Q5	Q9Z2Q5;D3Z7C0;Q3UKS6	39S ribosomal protein L40, mitochondrial		Mitochondrion	1.17611	High	Mostly Organellar	20939.2	26961.3	14476.3	0.648	81.5999	94.0232	56.0744	9.8343	0.0401795	0.959821	0	96	24.301
Nars2	Q8BGV0	Q8BGV0;D3YV21	Probable asparagine--tRNA ligase, mitochondrial	Mitochondrion	Mitochondrion	1.1726	High	Mostly Organellar	5198.08	7708.73	4098.27	0.438	19.6394	28.6001	15.8748	5.42102	0.0398144	0.960186	0	97	53.961
Ccdc90b	Q8C3X2	Q8C3X2;Q8C3X2-2	Coiled-coil domain-containing protein 90B, mitochondrial		Mitochondrion	1.16446	High	Mostly Organellar	23357.8	28117.9	16653.5	0.665	85.8486	104.32	68.1678	13.3605	0.169116	0.805412	0.025472	134	29.596
Fech	P22315	P22315;Q544X6	Ferrochelatase, mitochondrial;Ferrochelatase		Mitochondrion	1.13541	High	Mostly Organellar	12655	16761.4	8752.79	0.569	49.3163	58.4528	33.9041	11.527	0.173288	0.826712	0	144	47.13
Msra	Q9D6Y7	Q9D6Y7;Q9D6Y7-2;Q9D6Y7-3;Q9D6Y7-4	Mitochondrial peptide methionine sulfoxide reductase		Mitochondrion	1.11474	High	Organellar with Cytosolic pool	86768.5	107712	75153	0.823	330.678	399.052	286.519	43.5806	0.0421481	0.12072	0.837132	140	25.988
Mtco2	P00405	P00405;Q7JCZ1	Cytochrome c oxidase subunit 2		Mitochondrion	1.09475	High		497383	505044	387404	0.944	1809.85	1911.65	1585.76	249.702				317	25.976
Ptcd3	Q14C51	Q14C51	Pentatricopeptide repeat domain-containing protein 3, mitochondrial		Mitochondrion	1.09224	High	Mostly Organellar	12302.1	16143.1	9670.26	0.564	47.9412	56.2965	37.458	18.4965	0.149061	0.850939	0	196	77.795
Mrps36	Q9CQX8	Q9CQX8	28S ribosomal protein S36, mitochondrial	Mitochondrion	Mitochondrion	1.08977	High		160543	297735	87637.8	0.877	625.635	1038.3	339.467	34.4438				129	11.101
Gls	D3Z7P3	D3Z7P3-2	Glutaminase kidney isoform, mitochondrial		Mitochondrion	1.07878	High	Mostly Organellar	32253.2	35221.2	27195.9	0.709	118.542	130.674	111.321	41.1372	0.161732	0.838268	0	302	65.994
Pdhb	Q9D051	Q9D051	Pyruvate dehydrogenase E1 component subunit beta, mitochondrial	Mitochondrion	Mitochondrion	1.07671	High		161438	178630	153413	0.878	617.825	627.967	611.251	121.486				413	38.937
Bola1	Q9D8S9	Q9D8S9	BolA-like protein 1		Mitochondrion	1.06671	High	Organellar with Cytosolic pool	94578.3	122556	77911.7	0.83	368.571	427.394	301.793	26.2832	0.0390853	0.158978	0.801937	113	14.379
Nit2	Q9JHW2	Q9JHW2	Omega-amidase NIT2		Mitochondrion	1.03939	High	Mostly Cytosolic	181008	213868	166469	0.887	705.386	745.833	644.82	106.701	0.0112917	0.0704388	0.91827	208	30.501
Tbrg4	Q91YM4	Q91YM4;Q91YM4-2;E9PUT1	Protein TBRG4		Mitochondrion	1.0332	High		11378.9	12683.8	10270.4	0.553	41.97	47.0579	41.7426	15.7269				183	71.513
Mrps24	Q9CQV5	Q9CQV5	28S ribosomal protein S24, mitochondrial	Mitochondrion	Mitochondrion	1.02382	High	Mostly Organellar	13806.9	17112.4	11181.2	0.583	52.3411	70.0462	38.9928	5.0436	0.165512	0.834488	0	72	18.901
Cox4i1	P19783	P19783;A2RSV8;M0QWX7	Cytochrome c oxidase subunit 4 isoform 1, mitochondrial	Mitochondrion	Mitochondrion	1.0221	High		760581	850027	614768	0.959	2883.3	2964.34	2516.44	287.082				403	19.53
Mrpl9	Q14B21	Q14B21;Q99N94;Q3UK02	39S ribosomal protein L9, mitochondrial	Mitochondrion	Mitochondrion	1.02147	High	Mostly Organellar	20111	21000.9	12779	0.641	73.0839	84.22	49.4999	11.7552	0.149586	0.850414	0	70	30.244
Ndufv2	Q9D6J6	Q9D6J6;Q9D6J6-2	NADH dehydrogenase [ubiquinone] flavoprotein 2, mitochondrial	Mitochondrion	Mitochondrion	1.01461	High		92946.9	105083	89612.2	0.828	360.08	366.81	350.902	49.0137				281	27.285
Ppif	Q99KR7	Q99KR7	Peptidyl-prolyl cis-trans isomerase F, mitochondrial	Mitochondrion	Mitochondrion	1.00989	High	Mostly Organellar	39533.3	47146.5	30003.3	0.737	154.061	164.416	116.218	16.6081	0.129902	0.870098	0	119	21.737
Cox15	Q8BJ03	Q8BJ03-2;Q8BJ03	Cytochrome c oxidase assembly protein COX15 homolog		Mitochondrion	1.004	High	Mostly Organellar	8868.73	13630.2	5309.12	0.518	34.5613	47.5333	20.565	7.54262	0.0921368	0.907863	0	85	44.005
Nif3l1	Q9EQ80	Q9EQ80;D3Z0G0	NIF3-like protein 1		Mitochondrion	0.996053	Medium	Organellar with Cytosolic pool	86292.2	101141	74840.6	0.822	327.128	352.712	306.346	69.6201	0.0394944	0.0847734	0.875732	137	41.745
Akr7a2	Q8CG76	Q8CG76	Aflatoxin B1 aldehyde reductase member 2		Mitochondrion	0.99277	Medium	Organellar with Cytosolic pool	79214.1	89365	59827.1	0.814	301.727	340.582	221.964	62.1749	0.0415113	0.0970758	0.861413	139	40.612
Mfn2	Q80U63	Q80U63;Q80U63-2	Mitofusin-2	Mitochondrion	Mitochondrion	0.992461	Medium	Mostly Organellar	7054.73	8255.63	5590.32	0.484	25.5338	31.9784	22.6007	11.7512	0.0566397	0.896268	0.0470925	180	86.187
Pdp2	Q504M2	Q504M2			Mitochondrion	0.983993	Medium		8087.73	10417.6	5508.8	0.504	31.5178	36.3299	21.3385	9.37012				116	59.946
Acsf3	Q3URE1	Q3URE1;Q3URE1-2	Acyl-CoA synthetase family member 3, mitochondrial		Mitochondrion	0.973488	Medium	Mostly Organellar	10350.7	14642.9	7309.28	0.539	38.0425	54.3264	29.9191	13.0181	0.0850548	0.914945	0	186	65.076
Grpel1	Q99LP6	Q99LP6	GrpE protein homolog 1, mitochondrial	Mitochondrion	Mitochondrion	0.95504	Medium		130014	224480	89132.8	0.858	477.847	832.841	364.848	61.0771				256	24.307
Cox6c	Q9CPQ1	Q9CPQ1	Cytochrome c oxidase subunit 6C	Mitochondrion	Mitochondrion	0.951457	Medium		774607	855937	722004	0.96	3069.63	3206.24	2517.88	126.785				120	8.4689
Ndufb7	Q9CR61	Q9CR61	NADH dehydrogenase [ubiquinone] 1 beta subcomplex subunit 7		Mitochondrion	0.948599	Medium		69219	94851.8	64260.5	0.798	269.745	330.781	248.914	21.8472				212	16.331
Abcb10	Q9JI39	Q9JI39	ATP-binding cassette sub-family B member 10, mitochondrial		Mitochondrion	0.946758	Medium	Mostly Organellar	1659.13	2094.02	1280.56	0.288	6.26853	7.76899	4.96028	2.47505	0.0308955	0.969105	0	58	77.187
Timm13	P62075	P62075	Mitochondrial import inner membrane translocase subunit Tim13		Mitochondrion	0.934367	Medium		569212	639540	452480	0.949	2092.06	2372.75	1852.14	115.049				236	10.458
Foxred1	Q3TQB2	Q3TQB2;Q3TQB2-2	FAD-dependent oxidoreductase domain-containing protein 1		Mitochondrion	0.933954	Medium	Mostly Organellar	3679.28	5998.6	2360.5	0.389	14.0525	22.2553	8.94735	3.85244	0.131733	0.868267	0	76	54.177
Cep120	Q7TSG1	Q7TSG1;Q7TSG1-2	Centrosomal protein of 120 kDa		Mitochondrion	0.932745	Medium	Mostly Organellar	1501.94	1741.44	933.209	0.276	5.8119	6.15928	3.6148	3.26792	0.0590006	0.925921	0.0150787	73	112.58
Rars2	Q3U186	Q3U186	Probable arginine--tRNA ligase, mitochondrial		Mitochondrion	0.930642	Medium	Mostly Organellar	13293.4	13890.7	11484.4	0.577	48.8692	53.8058	45.0052	16.7858	0.119287	0.874441	0.00627207	196	65.335
Aldh1b1	Q9CZS1	Q9CZS1	Aldehyde dehydrogenase X, mitochondrial	Mitochondrion	Mitochondrion	0.925104	Medium	Mostly Organellar	10773.4	12764.4	10084.4	0.545	39.596	52.2485	37.414	11.9831	0.055887	0.944113	0	137	57.552
Pde12	Q3TIU4	Q3TIU4	2,5-phosphodiesterase 12	Mitochondrion	Mitochondrion	0.922111	Medium	Mostly Cytosolic	34037.2	44441.1	24261.3	0.716	135.533	154.981	90.0116	44.412	0.0281262	0.0620352	0.909839	134	67.513
Nt5c3a	Q9D020	Q9D020-1	Cytosolic 5-nucleotidase 3A		Mitochondrion	0.91841	Medium	Organellar with Cytosolic pool	26897.8	27813	26421.3	0.685	102.765	108.219	95.4327	17.5656	0.0280411	0.453814	0.518145	152	33.79
Ccbl2	Q71RI9	Q71RI9;Q71RI9-2;A0A0G2JGE1	Kynurenine--oxoglutarate transaminase 3		Mitochondrion	0.906146	Medium		3422.09	6446.07	3118.37	0.381	13.3358	22.4797	12.0791	3.38136				70	51.126
Ndufb8	Q9D6J5	Q9D6J5;Q3V406;F6VCY0;E9Q9J5	NADH dehydrogenase [ubiquinone] 1 beta subcomplex subunit 8, mitochondrial		Mitochondrion	0.896884	Medium	Mostly Organellar	68026.1	82175.7	54235.1	0.796	265.097	286.575	210.081	28.7609	0.192778	0.807222	0	189	21.876
Slc35a4	A0A087WQH8	A0A087WQH8			Mitochondrion	0.889231	Medium		38137.3	41479.5	23545.7	0.732	142.952	147.957	96.3797	8.22348				71	11.157
Timm8b	P62077	P62077	Mitochondrial import inner membrane translocase subunit Tim8 B		Mitochondrion	0.865001	Medium		266859	310877	182204	0.912	959.888	1204.19	745.816	47.8947				122	9.2864
Crocc	Q8CJ40	Q8CJ40;Q8CJ40-3;Q8CJ40-2	Rootletin		Mitochondrion	0.828305	Medium		15057.7	17372.7	13021.4	0.597	56.8912	64.4543	50.4387	66.0434				541	226.94
Atad1	Q9D5T0	Q9D5T0	ATPase family AAA domain-containing protein 1		Mitochondrion	0.826163	Medium		63762.3	71793	54997.4	0.788	244.082	266.358	207.527	50.2095				344	40.744
Mdm1	Q9D067	Q9D067;E9PW14;B2RPU6;Q9D067-2;Q9D067-4;E9Q0B1	Nuclear protein MDM1		Mitochondrion	0.8219	Medium	Mostly Organellar	1999.68	2699.02	1520.1	0.312	7.96254	9.41239	5.6397	3.07973	0.0812806	0.918719	0	68	79.688
Akap1	O08715	O08715;O08715-4;O08715-2;O08715-5;O08715-3;O08715-6	A-kinase anchor protein 1, mitochondrial	Mitochondrion	Mitochondrion	0.797889	Medium		9718.17	12288.7	8056.4	0.53	35.7178	45.5922	32.9773	17.3159				207	92.194
Cep192	E9Q4Y4	E9Q4Y4			Mitochondrion	0.791092	Medium		1230.99	1383.67	1109.66	0.253	4.63225	5.66379	3.92734	6.57439				76	276.34
Pgs1	Q8BHF7	Q8BHF7;B9EKS7;F8WI04	CDP-diacylglycerol--glycerol-3-phosphate 3-phosphatidyltransferase, mitochondrial		Mitochondrion	0.768783	Medium	Mostly Organellar	3153.65	4015.23	2012.39	0.369	11.3436	16.4356	7.79502	3.80862	0.060992	0.939008	0	72	62.488
Kiaa0391	Q8JZY4	Q8JZY4;V9GXP4	Mitochondrial ribonuclease P protein 3	Mitochondrion	Mitochondrion	0.762694	Medium	Mostly Organellar	2087.5	2515.79	1753.97	0.318	7.88699	9.33379	6.79405	2.69728	0.0465024	0.953498	0	71	66.856
Mrps31	Q61733	Q61733	28S ribosomal protein S31, mitochondrial	Mitochondrion	Mitochondrion	0.724357	Medium	Mostly Organellar	18633.6	21909	14167.6	0.629	72.6152	84.865	49.4073	15.8024	0.115936	0.874212	0.0098527	182	43.88
Abat	P61922	P61922;P61922-2	4-aminobutyrate aminotransferase, mitochondrial		Mitochondrion	0.678055	Medium	Mostly Organellar	6404.79	7571.83	3996.3	0.468	24.0158	26.9899	16.3581	6.98771	0.190138	0.809862	0	93	56.451
Cox7a2	P48771	P48771	Cytochrome c oxidase subunit 7A2, mitochondrial		Mitochondrion	0.629543	Medium		590913	768207	478504	0.95	2171.82	2850.11	1958.66	106.105				87	9.2908
Adck4	E9QLB8	E9QLB8;Q566J8;A0A0R4J1X1	AarF domain-containing protein kinase 4		Mitochondrion	0.604304	Medium		5094.88	5797.09	3825.61	0.435	19.3143	20.2165	15.6594	5.8271				86	59.178
Gsr	P47791	P47791;P47791-2	Glutathione reductase, mitochondrial	Mitochondrion	Mitochondrion	0.596946	Medium	Organellar with Cytosolic pool	162453	176982	137370	0.878	607.694	669.831	532.104	168.482	0.0464965	0.058796	0.894707	203	53.662
Bax	Q07813	Q07813	Apoptosis regulator BAX		Mitochondrion	0.591879	Medium	Organellar with Cytosolic pool	213987	231242	178399	0.897	804.767	904.017	661.875	88.4786	0.0455725	0.111904	0.842523	209	21.394
Hagh	Q99KB8	Q99KB8;G5E8T9;E9PYA3;A0A0R4J052;Q99KB8-2;E9Q2H8;D3YWI0	Hydroxyacylglutathione hydrolase, mitochondrial	Mitochondrion	Mitochondrion	0.590317	Medium	Organellar with Cytosolic pool	23145.2	30063.2	17435.7	0.665	90.1969	104.841	67.5377	15.2465	0.00692023	0.148409	0.844671	85	34.084
Ptrh2	Q8R2Y8	Q8R2Y8	Peptidyl-tRNA hydrolase 2, mitochondrial		Mitochondrion	0.584992	Medium		194978	234761	133326	0.892	739.147	818.691	545.743	73.5797				214	19.526
Galnt7	Q80VA0	Q80VA0-2;Q80VA0	N-acetylgalactosaminyltransferase 7	Golgi	Mitochondrion	0.469717	Low	Mostly Organellar	4145.82	5757.59	4077.25	0.406	16.3075	21.3611	14.5709	6.04937	0.129636	0.830085	0.0402786	160	75.499
Armcx2	Q6A058	Q6A058	Armadillo repeat-containing X-linked protein 2		Mitochondrion	0.445158	Low		6364.98	9347.37	6029.72	0.467	25.3447	32.5975	22.3708	9.96846				187	81.035
Coq6	Q8R1S0	Q8R1S0;D3YW66	Ubiquinone biosynthesis monooxygenase COQ6, mitochondrial		Mitochondrion	0.438227	Low		18746.4	26533.7	9873.65	0.63	68.8999	98.4424	40.4159	18.6197				77	51.392
Mgat2	Q921V5	Q921V5	Alpha-1,6-mannosyl-glycoprotein 2-beta-N-acetylglucosaminyltransferase	Golgi	Mitochondrion	0.423842	Low	Mostly Organellar	2015.42	2193.32	1522.65	0.313	7.63517	8.09379	5.89802	1.98766	0.111291	0.888709	0	70	51.029
Glrx2	Q923X4	Q923X4;Q923X4-2;B7ZC40	Glutaredoxin-2, mitochondrial		Mitochondrion	0.42209	Low		15717.9	17323.4	7099.79	0.603	56.5371	67.1025	29.0616	5.25744				85	17.307
Man1a2	P39098	P39098;P39098-2	Mannosyl-oligosaccharide 1,2-alpha-mannosidase IB		Mitochondrion	0.398023	Low	Mostly Organellar	3031.74	3241.18	2145.64	0.364	11.1661	12.6543	8.31119	4.26978	0.103144	0.896856	0	104	72.871
Cycs	P62897	P62897;Q56A15;CON__P62894	Cytochrome c, somatic	Mitochondrion	Mitochondrion	0.375788	Low		547165	688154	532421	0.948	2143.1	2399.83	2041.59	122.722				231	11.605
Zadh2	Q8BGC4	Q8BGC4;Q14AZ9	Zinc-binding alcohol dehydrogenase domain-containing protein 2		Mitochondrion	0.283026	Low	Mostly Organellar	7390.44	9693.8	6073.73	0.49	26.5834	39.6797	23.5267	5.78874	0.0477748	0.952225	0	102	40.528
Prosc	Q9Z2Y8	Q9Z2Y8;Q544R1;Q80ZV3	Proline synthase co-transcribed bacterial homolog protein		Mitochondrion	0.244132	Low		59885.6	78814.5	47344.3	0.782	224.685	309.584	175.652	34.7774				119	30.048
Slc25a51	Q5HZI9	Q5HZI9	Solute carrier family 25 member 51		Mitochondrion	0.197879	Low	Mostly Organellar	11412.5	12866.3	9224.83	0.554	43.1188	47.7352	35.7326	7.43065	0.036217	0.926418	0.037365	69	33.689
Cox6a1	Q9DCW5	Q9DCW5;P43024	Cytochrome c oxidase subunit 6A, mitochondrial;Cytochrome c oxidase subunit 6A1, mitochondrial		Mitochondrion	0.0664472	Low		98644.2	213504	62998	0.833	384.415	744.563	244.024	23.7985				123	12.483
Trub2	Q91WG3	Q91WG3;H3BKT7;A2ARC1	Probable tRNA pseudouridine synthase 2		Mitochondrion	-0.291999	Very Low		22471.9	34697.1	17653.7	0.661	85.2783	128.729	67.782	15.9856				61	36.807
Cars2	G3X975	G3X975		Mitochondrion	Mitochondrion	-0.347244	Very Low	Mostly Organellar	1863.1	6265.1	1658.13	0.302	7.41866	21.8485	6.15179	2.20878	0.0221	0.921996	0.0559042	74	61.342
Ank1	A0A0R4J1N7	A0A0R4J1N7;Q02357-6;Q02357;E9QNT8;D3Z5M4;Q0VGY9;Q02357-4;D3YTV8;Q02357-5;Q02357-2;G5E8J2;B7ZW98	Ankyrin-1		Mitochondrion	-0.77676	Very Low	Mostly Organellar	922.874	1309.91	418.091	0.221	3.39189	4.8599	1.71138	3.73703	0.0268952	0.973105	0	130	209.52
Sptb	Q3UGX2	Q3UGX2;E9Q397;P15508	Spectrin beta chain, erythrocytic		Mitochondrion	-0.807899	Very Low		1450.03	3359.44	945.446	0.271	5.3294	12.4638	3.87	7.51305				161	268.09
Apoa1	Q00623	Q00623	Apolipoprotein A-I;Proapolipoprotein A-I;Truncated apolipoprotein A-I		Lysosome	2.49306	High	Mostly Organellar	3771.87	5133.29	3231.18	0.393	15.0192	19.045	11.2682	2.23177	0	1	0	77	30.615
Gba	P17439	P17439;A0A0G2JDK2	Glucosylceramidase	Lysosome	Lysosome	2.47727	High	Mostly Organellar	11971.2	17526.8	10650.2	0.561	47.5928	61.122	39.6383	13.3314	0.0516567	0.918546	0.0297978	194	57.621
Plbd2	Q3TCN2	Q3TCN2;Q3TCN2-2	Putative phospholipase B-like 2;Putative phospholipase B-like 2 28 kDa form;Putative phospholipase B-like 2 40 kDa form;Putative phospholipase B-like 2 15 kDa form	Lysosome	Lysosome	2.47724	High		6361.49	9255.09	5569.63	0.467	23.0006	35.8498	22.5642	8.15002				157	66.289
Smpd1	Q04519	Q04519	Sphingomyelin phosphodiesterase		Lysosome	2.33673	High		2559.84	3410.08	1775.35	0.341	9.40835	13.9585	6.5867	3.45947				70	69.926
Naga	Q9QWR8	Q9QWR8	Alpha-N-acetylgalactosaminidase	Lysosome	Lysosome	2.32016	High		3300.62	4205.89	1918.9	0.376	11.8723	16.2916	7.85464	3.01306				72	47.234
Psap	E9PZ00	E9PZ00;Q8BFQ1;K3W4L3;J3QPG5		Lysosome	Lysosome	2.15844	High		77188.7	102173	65849.6	0.811	291.848	379.072	254.696	90.5108				277	60.672
Scpep1	Q920A5	Q920A5	Retinoid-inducible serine carboxypeptidase		Lysosome	2.08942	High		20765.9	29979.5	18420.4	0.647	82.6877	104.549	68.3413	20.4537				172	50.964
Ctsa	Q544R6	Q544R6;G3X8T3;P16675	Carboxypeptidase;Lysosomal protective protein;Lysosomal protective protein 32 kDa chain;Lysosomal protective protein 20 kDa chain	Lysosome	Lysosome	2.03328	High		14385.1	15040.6	12095.4	0.589	52.8705	55.802	49.5101	14.9695				127	53.844
Glb1	P23780	P23780;Q3TAW7	Beta-galactosidase	Lysosome	Lysosome	1.98275	High	Mostly Organellar	2734.1	3099.2	2406.58	0.351	10.4434	12.0048	8.73566	3.86374	0.0286998	0.85764	0.11366	89	73.12
Gaa	P70699	P70699	Lysosomal alpha-glucosidase	Lysosome	Lysosome	1.98084	High		3359.12	4749.41	3336.3	0.378	13.3757	16.5628	12.378	6.89784				132	106.25
Asah1	Q9WV54	Q9WV54;Q78P93	Acid ceramidase;Acid ceramidase subunit alpha;Acid ceramidase subunit beta	Lysosome	Lysosome	1.95295	High		15849.1	22889.8	13900.9	0.605	60.0828	79.8245	56.9006	13.6827				245	44.669
Man2b1	O09159	O09159	Lysosomal alpha-mannosidase	Lysosome	Lysosome	1.94848	High		2492.5	3109.33	2426.42	0.338	9.86211	11.5359	8.56986	5.52292				133	114.65
Reln	Q60841	Q60841;Q60841-3;Q60841-2	Reelin		Lysosome	1.90546	High	Mostly Organellar	1755.43	2000.88	1107.74	0.295	6.71993	7.23125	4.29084	13.1463	0.0784516	0.893979	0.0275693	451	387.49
Gns	Q8BFR4	Q8BFR4	N-acetylglucosamine-6-sulfatase	Lysosome	Lysosome	1.7886	High		10193.2	10770.9	9692.37	0.537	38.6182	39.7421	37.5436	12.0514				157	61.174
Pld3	O35405	O35405	Phospholipase D3		Lysosome	1.53796	High		12727.3	13583.2	10792.4	0.57	48.525	51.6675	40.0407	13.3782				82	54.388
Ids	Q08890	Q08890	Iduronate 2-sulfatase		Lysosome	1.44401	High		2984.6	3481.51	1872.13	0.361	11.2765	12.9167	7.25173	3.587				63	62.185
Ctsl	P06797	P06797;Q543M3	Cathepsin L1;Cathepsin L1 heavy chain;Cathepsin L1 light chain	Lysosome	Lysosome	1.38296	High		13836.3	16642.1	12136.5	0.583	50.8534	61.7437	49.6785	10.0404				103	37.547
Slit1	Q80TR4	Q80TR4;E9QAW9;E9Q2P0	Slit homolog 1 protein		Lysosome	1.35593	High	Mostly Organellar	1135.5	1213.9	462.246	0.244	4.08436	4.96887	1.79052	3.6741	0.0618867	0.870179	0.0679345	103	167.42
Acp2	P24638	P24638;B7ZCF5	Lysosomal acid phosphatase	Lysosome	Lysosome	1.30451	High	Mostly Organellar	9012.35	14379	4912.21	0.52	32.4173	58.8576	19.0275	8.44909	0.00981186	0.950804	0.039384	114	48.508
Ppt1	O88531	O88531;Q3U6J9	Palmitoyl-protein thioesterase 1	Lysosome	Lysosome	1.28859	High		20412.4	23175.2	18159.9	0.644	75.0871	85.982	74.2069	13.6065				105	34.49
Ttyh3	Q6P5F7	Q6P5F7;Q6P5F7-2	Protein tweety homolog 3		Lysosome	1.2467	High	Mostly Organellar	4162.12	5891.37	2826.13	0.406	15.2973	21.8575	11.5682	4.64244	0.0393486	0.943204	0.0174469	113	57.713
Ctsz	Q545I6	Q545I6;Q9WUU7	Cathepsin Z	Lysosome	Lysosome	1.20674	High		41053.1	49536	26061.4	0.741	150.885	183.783	106.677	26.9732				138	33.996
Scarb2	O35114	O35114	Lysosome membrane protein 2	Lysosome	Lysosome	1.1906	High	Mostly Organellar	34717.1	38310.1	32351.3	0.719	133.354	137.513	125.313	36.2611	0.108683	0.887774	0.00354305	283	54.043
Rnaset2	Q9CQ01	Q9CQ01;Q5FWA0	Ribonuclease T2		Lysosome	1.07266	High		7656.34	9812.95	7125.33	0.496	29.8367	34.2211	27.6001	4.38116				65	29.608
Ppap2b	Q99JY8	Q99JY8	Lipid phosphate phosphohydrolase 3		Lysosome	1.0251	High	Mostly Organellar	9060.45	11662.1	5132.37	0.521	34.3475	40.6697	21.0084	6.16664	0.0443108	0.922084	0.0336052	87	35.216
Alb	P07724	P07724;Q546G4	Serum albumin		Lysosome	0.955997	Medium		19677.3	52332.9	9738.02	0.638	74.3447	194.16	37.7204	26.1234				217	68.692
Tenm2	Q9WTS5	Q9WTS5;A0A0A0MQB7;A0A0A0MQ92	Teneurin-2;Ten-2, soluble form;Ten-2 intracellular domain		Lysosome	0.917992	Medium	Mostly Organellar	1066.52	1438.05	910.709	0.237	3.87639	5.5703	3.65106	6.31687	0.0227028	0.975303	0.00199419	233	306.46
Npc1	O35604	O35604	Niemann-Pick C1 protein	Lysosome	Lysosome	0.915667	Medium	Mostly Organellar	1108.91	1190.45	1024.72	0.242	4.17537	4.41669	3.99656	3.06216	0.0106416	0.989358	0	98	142.88
Ctsb	P10605	P10605	Cathepsin B;Cathepsin B light chain;Cathepsin B heavy chain	Lysosome	Lysosome	0.897641	Medium		181860	252260	130142	0.887	654.15	1032.58	504.107	131.027				433	37.279
Ctsd	P18242	P18242;Q3UCD9;F6Y6L6;F8WIR1	Cathepsin D	Lysosome	Lysosome	0.785566	Medium		159863	199000	125317	0.877	606.029	693.981	512.962	138.888				420	44.953
Epdr1	Q99M71	Q99M71	Mammalian ependymin-related protein 1		Lysosome	0.710909	Medium		17675	25237.2	13118.1	0.622	70.3801	93.6322	45.7472	8.70569				92	25.485
Arsb	A0A0R4J138	A0A0R4J138;P50429;P50429-2	Arylsulfatase B	Lysosome	Lysosome	0.693605	Medium		4464.43	5823.93	1798.82	0.415	16.4084	23.8391	6.67377	5.15143				75	59.704
Pofut2	B2RV73	B2RV73;Q8VHI3	GDP-fucose protein O-fucosyltransferase 2		Lysosome	0.591276	Medium		11598.6	19987.3	8243.01	0.556	45.1996	69.7026	31.9295	11.0802				138	49.429
Magi2	Q9WVQ1	Q9WVQ1;Q9WVQ1-4;Q9WVQ1-2;A0A0G2JEG6;A0A0G2JE00;Q9WVQ1-3	Membrane-associated guanylate kinase, WW and PDZ domain-containing protein 2		Lysosome	0.585042	Medium		1830.73	2669.11	1057.74	0.299	7.28978	9.30812	3.9243	4.98603				76	140.92
Pdzrn3	Q69ZS0	Q69ZS0;Q69ZS0-2;Q69ZS0-3	E3 ubiquitin-protein ligase PDZRN3		Lysosome	0.562787	Medium		671.49	2153.02	305.061	0.188	2.67381	7.50831	1.1318	1.54954				62	119.4
Hexa	P29416	P29416	Beta-hexosaminidase subunit alpha	Lysosome	Lysosome	0.555953	Medium		28336.2	73124.5	10893	0.693	104.146	299.321	40.414	33.1939				92	60.612
Lamtor5	Q9D1L9	Q9D1L9;G3UW70	Ragulator complex protein LAMTOR5	Lysosome	Lysosome	0.52535	Medium		127182	142433	108502	0.856	496.532	516.709	402.553	23.6997				155	9.6418
Olfm1	A3KGE4	A3KGE4;G3X9Q7;Q8R357;O88998-3;O88998	Noelin		Lysosome	0.48742	Low		3723.72	5722.69	2997.8	0.391	14.5113	19.957	11.612	3.67228				79	51.027
St8sia2	O35696	O35696	Alpha-2,8-sialyltransferase 8B		Lysosome	0.477694	Low		4466.25	20549.4	1787.61	0.416	17.4049	71.6629	6.92435	3.66074				68	42.41
Lamtor1	Q9CQ22	Q9CQ22;A0A0A6YX02	Ragulator complex protein LAMTOR1	Lysosome	Lysosome	0.429794	Low	Mostly Organellar	62699.7	74797.6	50389.9	0.787	244.34	260.845	195.186	21.5079	0.0553361	0.916349	0.0283149	206	17.749
Fat4	Q2PZL6	Q2PZL6	Protocadherin Fat 4		Lysosome	0.391177	Low	Mostly Organellar	1654.5	1885.51	1123.98	0.288	5.99001	7.20931	4.60078	17.277	0.0591816	0.933006	0.00781193	514	540.31
Abcb6	Q9DC29	Q9DC29	ATP-binding cassette sub-family B member 6, mitochondrial		Lysosome	0.329367	Low	Mostly Organellar	955.392	1096.09	901.624	0.225	3.69312	4.06657	3.33639	1.73141	0	1	0	88	93.769
Afp	P02772	P02772	Alpha-fetoprotein		Lysosome	0.30572	Low		17115	18560.4	9105.44	0.617	61.5626	71.8943	37.2714	22.2735				293	67.337
	A0A0N4SWD7	A0A0N4SWD7;A0A0N4SUU0			Lysosome	0.30157	Low	Mostly Organellar	3410.18	3960.49	2311.82	0.38	12.9278	13.8116	9.46301	7.50359	0.0213278	0.913674	0.0649982	218	113.85
Hexb	Q3TXR9	Q3TXR9;P20060	Beta-hexosaminidase;Beta-hexosaminidase subunit beta	Lysosome	Lysosome	0.243238	Low	Mostly Organellar	4283.29	5107.85	3580.52	0.41	16.5441	18.1327	13.8692	5.05923	0.105264	0.821055	0.0736804	155	61.115
Slc8a2	Q8K596	Q8K596;Q8K596-2			Lysosome	0.169983	Low	Mostly Organellar	2091.93	2622.28	1299.13	0.318	7.52465	10.1575	5.31775	4.07172	0.158891	0.811517	0.029592	115	100.71
Npc2	Q9Z0J0	Q9Z0J0	Epididymal secretory protein E1	Lysosome	Lysosome	0.110653	Low		354045	414443	337651	0.928	1345.56	1537.62	1292.58	112.505				149	16.442
Prcp	Q7TMR0	Q7TMR0	Lysosomal Pro-X carboxypeptidase	Lysosome	Lysosome	0.108047	Low		7865.16	9192.02	6287.98	0.499	29.7161	35.6055	23.3289	8.36438				103	55.026
Fgfr1	P16092	P16092;J3QN85;P16092-6;P16092-3;P16092-4;P16092-2;P16092-5	Fibroblast growth factor receptor 1;Fibroblast growth factor receptor		Lysosome	0.0881743	Low	Mostly Organellar	1316.39	1598.97	917.66	0.26	5.12995	5.57616	3.55458	2.34012	0.0839281	0.916072	0	72	91.98
Golm1	Q91XA2	Q91XA2	Golgi membrane protein 1	Golgi	Lysosome	0.021129	Low	Mostly Organellar	17978	21623.8	15578.7	0.624	69.1707	80.2262	58.1896	15.4013	0.0430219	0.810954	0.146024	238	44.326
Fat3	Q8BNA6	Q8BNA6;E9QK16	Protocadherin Fat 3		Lysosome	-0.0686959	Very Low	Mostly Organellar	510.578	578.288	329.99	0.163	1.83655	2.24001	1.35075	4.95364	0.0200564	0.920744	0.0591999	207	502
Plekha6	Q7TQG1	Q7TQG1	Pleckstrin homology domain-containing family A member 6		Lysosome	-0.124404	Very Low	Mostly Organellar	1133.73	1360.97	747.042	0.244	4.29788	4.74618	3.05787	2.8798	0	0.958749	0.0412512	123	131.43
Lamtor2	Q9JHS3	Q9JHS3	Ragulator complex protein LAMTOR2	Lysosome	Lysosome	-0.129555	Very Low		31661.4	37932.3	21627.7	0.707	118.386	150.017	80.2407	8.24855				84	13.48
Fzd3	Q61086	Q61086	Frizzled-3		Lysosome	-0.185157	Very Low		2948.34	4458.24	2335.97	0.359	10.6052	17.2691	9.56183	4.34242				99	76.207
Gpc2	Q8BKV1	Q8BKV1;F8WHY9;M0QWK4	Glypican-2;Secreted glypican-2		Lysosome	-0.187607	Very Low		5302.22	6033.27	1766.03	0.441	20.2967	21.8058	6.84075	6.49115				135	63.344
Gpr56	Q8K209	Q8K209	G-protein coupled receptor 56;GPR56 N-terminal fragment;GPR56 C-terminal fragment		Lysosome	-0.203714	Very Low	Mostly Organellar	3618.41	4399.87	2816.3	0.388	13.2989	16.3239	11.528	5.40253	0.154489	0.833279	0.0122317	73	77.254
Slc1a2	P43006	P43006;P43006-2;A2APL5;P43006-3	Excitatory amino acid transporter 2;Amino acid transporter		Lysosome	-0.213834	Very Low	Mostly Organellar	2590.03	4384.88	2181.8	0.343	10.2199	15.2916	8.24326	3.10502	0.0794849	0.869269	0.0512456	112	62.03
Cdh4	P39038	P39038	Cadherin-4		Lysosome	-0.264151	Very Low	Mostly Organellar	1175.94	1209.33	1113.06	0.249	4.39821	4.78705	4.12357	2.27339	0.0408931	0.959107	0	75	100.03
Mmp14	P53690	P53690	Matrix metalloproteinase-14		Lysosome	-0.364604	Very Low	Mostly Organellar	1690.96	1980.69	1151.22	0.291	6.45915	7.18931	4.45927	2.15425	0.0302852	0.905576	0.0641389	73	65.918
Gusb	P12265	P12265	Beta-glucuronidase		Lysosome	-0.456822	Very Low		2095.66	2728.84	1646.61	0.318	7.53808	11.17	6.3782	3.00503				77	74.194
Celsr3	Q91ZI0	Q91ZI0	Cadherin EGF LAG seven-pass G-type receptor 3		Lysosome	-0.534844	Very Low		10783.4	16645.9	1344.57	0.545	42.3659	59.6294	4.98846	74.7077				280	358.47
Fam177a1	Q8BR63	Q8BR63	Protein FAM177A1		Lysosome	-0.646958	Very Low		9037.35	12957	7734.59	0.521	35.9858	45.1855	28.696	4.11819				86	23.578
Tmem87a	Q8BXN9	Q8BXN9;A2AQJ5;A2AQJ6;Q8BXN9-2;A2AQJ7;Q8BXN9-3	Transmembrane protein 87A		Lysosome	-0.774484	Very Low	Mostly Organellar	6240.65	6965.54	4733.17	0.464	22.7444	26.2817	19.3743	7.64423	0.0189371	0.981063	0	196	63.379
Anp32b	Q9EST5	Q9EST5;Q9EST5-2	Acidic leucine-rich nuclear phosphoprotein 32 family member B		Large Protein Complex	3.75719	High	Mostly Cytosolic	589548	725132	505008	0.95	2166.8	2690.3	2067.15	354.104	0.0541244	0.0232391	0.922637	135	31.078
Fbxo22	Q78JE5	Q78JE5;Q3V492	F-box only protein 22		Large Protein Complex	3.52654	High	Mostly Cytosolic	61606.3	100462	52756.1	0.785	245.31	372.723	183.979	52.629	0.0312687	0.0175131	0.951218	109	44.202
Nmt1	O70310	O70310;Q3UJC3	Glycylpeptide N-tetradecanoyltransferase 1;Glycylpeptide N-tetradecanoyltransferase		Large Protein Complex	3.44544	High		67175.6	79411	64242.7	0.795	255.352	307.6	235.462	73.8569				305	56.888
Rpl34	Q9D1R9	Q9D1R9;A0A0G2JEY6;A0A0G2JGY8	60S ribosomal protein L34		Large Protein Complex	3.3804	High		1.02782e+06	1198950	553781	0.968	3777.62	4448.19	2266.79	264.058				150	13.293
Hspa14	Q99M31	Q99M31;Q99M31-2	Heat shock 70 kDa protein 14		Large Protein Complex	3.30565	High		48398	56225	39598.4	0.76	182.691	208.599	153.664	51.1182				378	54.65
Rpl13	P47963	P47963	60S ribosomal protein L13	Large Protein Complex	Large Protein Complex	3.28713	High		1.79682e+06	1.86226e+06	1.76525e+06	0.984	6769.07	7316.79	6494.34	844.029				413	24.305
Rplp0	P14869	P14869;Q5M8R8;E9Q070;S4R1N1;D3YVM5	60S acidic ribosomal protein P0	Large Protein Complex	Large Protein Complex	3.28223	High		1.6214e+06	1.84663e+06	1.42631e+06	0.981	6037.61	6851.15	5687.77	1072.21				1005	34.216
Mapt	P10637	P10637-5;P10637;B1AQW2;P10637-2;A0A0A0MQC7;A2A5Y6;P10637-6	Microtubule-associated protein tau;Microtubule-associated protein		Large Protein Complex	3.22344	High		580400	727843	350325	0.95	2178.76	2855.93	1299.74	437.024				566	38.96
Eif4g1	Q6NZJ6	Q6NZJ6;E9Q9E1;Q6NZJ6-2	Eukaryotic translation initiation factor 4 gamma 1	Large Protein Complex	Large Protein Complex	3.21928	High		70906.5	78019.5	57849.6	0.801	260.607	289.459	236.796	241.285				1064	176.07
Rps5	Q91V55	Q91V55;P97461;D3YYM6	40S ribosomal protein S5;40S ribosomal protein S5, N-terminally processed	Large Protein Complex	Large Protein Complex	3.21327	High		920788	1.04374e+06	712793	0.965	3384.23	3872.36	2917.68	407.097				299	22.876
Rpsa	P14206	P14206	40S ribosomal protein SA		Large Protein Complex	3.20555	High		1.58014e+06	1.61701e+06	1386390	0.981	5748.03	6471.76	5370.2	1002.84				928	32.838
Map2	P20357	P20357	Microtubule-associated protein 2		Large Protein Complex	3.14661	High		468961	526171	439765	0.941	1845.17	1879.35	1631.57	1804.81				2403	199.13
Acly	Q3V117	Q3V117			Large Protein Complex	3.14612	High		581866	625382	501381	0.95	2170.9	2379.4	1942.11	1358.35				1461	120.79
Rpl9	P51410	P51410;Q5EBQ6;A0A0G2JES3;D3Z629	60S ribosomal protein L9	Large Protein Complex	Large Protein Complex	3.13219	High		1.00713e+06	1.26981e+06	899826	0.968	3890.83	4711.12	3333.66	425.903				668	21.881
Rpl4	Q9D8E6	Q9D8E6;Q564E8	60S ribosomal protein L4	Large Protein Complex	Large Protein Complex	3.13201	High		1.17081e+06	1.37851e+06	1.09601e+06	0.972	4562.63	4807.35	4245.41	1066.97				970	47.153
Rps24	P62849	P62849;P62849-2;P62849-3	40S ribosomal protein S24	Large Protein Complex	Large Protein Complex	3.12803	High		657478	922431	502136	0.954	2618.01	3422.3	1751.12	195.978				327	15.423
Anp32a	O35381	O35381;D3Z7M9;D3YYE1	Acidic leucine-rich nuclear phosphoprotein 32 family member A		Large Protein Complex	3.12037	High	Mostly Cytosolic	3.82183e+06	4.46348e+06	3.71412e+06	0.994	14964.6	15592.1	14226.4	2107.84	0.0291548	0.0242694	0.946576	556	28.537
Epm2aip1	Q8VEH5	Q8VEH5	EPM2A-interacting protein 1		Large Protein Complex	3.10918	High	Mostly Cytosolic	96930.8	104240	87209.6	0.832	365.147	368.136	356.976	131.313	0.058226	0.025082	0.916692	199	70.095
Rpl10a	Q5XJF6	Q5XJF6;P53026	Ribosomal protein;60S ribosomal protein L10a	Large Protein Complex	Large Protein Complex	3.10595	High		1.96816e+06	1.99917e+06	1.63437e+06	0.985	7082.49	8176.21	6330.78	944.524				815	24.831
Gm15800	E9Q2E4	E9Q2E4			Large Protein Complex	3.09414	High		9913.7	11430.2	9618.37	0.533	39.0881	40.6547	35.685	92.7571				1136	484.12
Dclk1	Q9JLM8	Q9JLM8	Serine/threonine-protein kinase DCLK1		Large Protein Complex	3.08668	High		296070	323526	235681	0.918	1132.34	1222.98	874.398	481.524				736	84.152
Naa35	Q6PHQ8	Q6PHQ8	N-alpha-acetyltransferase 35, NatC auxiliary subunit		Large Protein Complex	3.08186	High		24505.4	34573.3	23885.2	0.672	97.5782	120.569	88.6161	39.4541				368	83.305
Rpl7	P14148	P14148;Q5M9N8;F6XI62	60S ribosomal protein L7	Large Protein Complex	Large Protein Complex	3.08137	High		1.9447e+06	2.23765e+06	1.81538e+06	0.985	7414.32	7803.45	7346.74	1180.87				701	31.419
Irs1	P35569	P35569;Q543V3	Insulin receptor substrate 1		Large Protein Complex	3.07826	High		2537.51	3691.15	1595.84	0.34	9.45813	14.1769	6.1353	6.41075				85	130.72
Gsk3a	Q2NL51	Q2NL51;D3Z7E5	Glycogen synthase kinase-3 alpha		Large Protein Complex	3.07738	High		24556.3	34460.5	20727.3	0.673	96.2067	120.176	79.4366	24.5175				144	51.66
Eif5b	Q05D44	Q05D44	Eukaryotic translation initiation factor 5B		Large Protein Complex	3.07293	High		105564	115888	101003	0.838	403.558	413.438	397.411	280.752				910	137.61
Rps8	P62242	P62242;Q497E9	40S ribosomal protein S8	Large Protein Complex	Large Protein Complex	3.065	High		2.21808e+06	2.34429e+06	1.80335e+06	0.988	7978.41	9595.91	6985.31	1037.62				651	24.205
Rps14	P62264	P62264;D3YVF4;D3Z7I1	40S ribosomal protein S14	Large Protein Complex	Large Protein Complex	3.04319	High		1.7319e+06	1.92874e+06	1.65633e+06	0.983	6487.75	7894.92	5915.43	544.688				409	16.273
Brsk2	Q69Z98	Q69Z98;Q69Z98-4;Q69Z98-2;Q69Z98-3;G3UWV4;G3UXM5;G3UYN4;G3UZ19	Serine/threonine-protein kinase BRSK2		Large Protein Complex	3.04293	High		12405.5	17623.7	11466.1	0.566	48.9986	61.46	43.235	19.5961				165	81.733
Vars	Q9Z1Q9	Q9Z1Q9;Q790I0;G3UY93	Valine--tRNA ligase		Large Protein Complex	3.03771	High		220082	268081	207257	0.899	850.522	934.889	816.344	596.379				1149	140.21
Rpl15	Q9CZM2	Q9CZM2;Q5M8Q0;E9QAZ2	60S ribosomal protein L15;Ribosomal protein L15	Large Protein Complex	Large Protein Complex	3.03179	High		1.11578e+06	1.57865e+06	774889	0.97	4348.18	5505.29	3001.55	520.693				339	24.146
Abce1	P61222	P61222;Q3UHY8	ATP-binding cassette sub-family E member 1		Large Protein Complex	3.02835	High		177743	198159	129727	0.886	653.271	735.188	531.014	231.237				688	67.314
Eif3f	Q9DCH4	Q9DCH4	Eukaryotic translation initiation factor 3 subunit F	Large Protein Complex	Large Protein Complex	3.02644	High		413634	445253	332625	0.935	1487.84	1822.56	1288.43	303.652				479	37.984
Rpl38	Q9JJI8	Q9JJI8;Q52KP0	60S ribosomal protein L38		Large Protein Complex	3.01451	High		1.3939e+06	1.72438e+06	1.07563e+06	0.977	5155.65	6969.6	3990.69	221.007				210	8.2038
Rps3	P62908	P62908;Q5YLW3;D3YV43	40S ribosomal protein S3	Large Protein Complex	Large Protein Complex	3.0072	High		2.86184e+06	3.0149e+06	2291990	0.992	10518.3	11185.6	9381.83	1475.34				1396	26.674
Rps3a	P97351	P97351;Q564F3	40S ribosomal protein S3a	Large Protein Complex	Large Protein Complex	3.00021	High		2.94096e+06	3.22341e+06	2.43332e+06	0.992	11128.7	11282	9960.31	1698.64				1143	29.885
Map4	P27546	P27546;A0A0B4J1F2;A0A0B4J1M9;P27546-2;P27546-3	Microtubule-associated protein 4;Microtubule-associated protein		Large Protein Complex	2.99951	High		204966	282504	198730	0.895	804.537	985.189	758.755	465.179				1335	117.43
Gnb2l1	P68040	P68040	Guanine nucleotide-binding protein subunit beta-2-like 1;Guanine nucleotide-binding protein subunit beta-2-like 1, N-terminally processed		Large Protein Complex	2.99941	High		1.91343e+06	1.94418e+06	1.54061e+06	0.985	6948.15	7389.36	6306.18	1297.12				1106	35.076
Clip2	Q9Z0H8	Q9Z0H8	CAP-Gly domain-containing linker protein 2		Large Protein Complex	2.99656	High		73524.6	146528	63564	0.806	292.768	510.995	235.828	164.707				948	115.91
Taldo1	Q93092	Q93092	Transaldolase		Large Protein Complex	2.99612	High	Mostly Cytosolic	1.9128e+06	2.08948e+06	1.70491e+06	0.984	7215.81	7358.56	6978.72	1382.13	0.0192218	0.0234755	0.957303	380	37.387
Rps18	P62270	P62270;Q561N5;F6YVP7;S4R1N6	40S ribosomal protein S18	Large Protein Complex	Large Protein Complex	2.99424	High		2.42718e+06	2.52372e+06	1.82466e+06	0.989	8920.78	9363.24	7468.89	831.142				500	17.718
Rpap3	Q9D706	Q9D706	RNA polymerase II-associated protein 3		Large Protein Complex	2.99395	High		25945.3	28094.9	17837.8	0.68	95.3583	115.001	66.1797	37.154				273	74.095
Map7d1	A2AJI0	A2AJI0;A2AJI0-2;F6WF36	MAP7 domain-containing protein 1		Large Protein Complex	2.99102	High		37428.5	41091	30321.6	0.73	137.564	152.451	124.116	67.4724				394	93.275
Tubgcp3	P58854	P58854	Gamma-tubulin complex component 3		Large Protein Complex	2.9878	High		9288.75	14047.1	7306.58	0.524	34.1396	52.116	29.9081	18.5751				281	103.47
Eri3	Q8C460	Q8C460;Q8C460-2;Q8C460-3	ERI1 exoribonuclease 3		Large Protein Complex	2.98294	High		23853.6	25254.6	22269.4	0.669	87.6709	103.375	82.6213	17.1446				93	37.189
Rpl18	P35980	P35980;Q58EW0;G3UZK4;G3UZJ6	60S ribosomal protein L18	Large Protein Complex	Large Protein Complex	2.97491	High		932721	1.03612e+06	906390	0.966	3561.88	3762.77	3510.92	390.165				341	21.644
Rpl3	P27659	P27659	60S ribosomal protein L3	Large Protein Complex	Large Protein Complex	2.97281	High		1.61831e+06	1.76613e+06	1.43113e+06	0.981	6202.71	6366.99	5543.52	1442.13				1395	46.109
Ubl4a	P21126	P21126;Q3UK94	Ubiquitin-like protein 4A		Large Protein Complex	2.97125	High		115293	150397	99199	0.847	459.083	524.486	368.037	39.6625				136	17.8
Eef1d	A0A0R4J1E2	A0A0R4J1E2;P57776-3	Elongation factor 1-delta	Large Protein Complex	Large Protein Complex	2.96843	High		506904	590182	472993	0.945	1959.56	2091.57	1832.15	714.481				937	72.93
Rpl23	P62830	P62830	60S ribosomal protein L23	Large Protein Complex	Large Protein Complex	2.96783	High		1.48566e+06	1.95497e+06	1.36804e+06	0.979	5839.57	6817.64	5208.8	426.817				548	14.865
Rpl24	Q8BP67	Q8BP67	60S ribosomal protein L24	Large Protein Complex	Large Protein Complex	2.96671	High		1.24258e+06	1.35106e+06	1133510	0.973	4919.4	5070.64	3952.95	426.964				351	17.779
Fkbp3	Q62446	Q62446;Q3UBU9	Peptidyl-prolyl cis-trans isomerase FKBP3;Peptidyl-prolyl cis-trans isomerase		Large Protein Complex	2.96329	High		1.24775e+06	1.60683e+06	1.21518e+06	0.974	4912.7	5603.57	4611.22	606.416				623	25.147
Eef2	P58252	P58252	Elongation factor 2	Large Protein Complex	Large Protein Complex	2.96007	High		2.46164e+06	2.73287e+06	2.42694e+06	0.99	9483.99	9934.22	9227.22	4534.56				3215	95.313
Eif4b	Q8BGD9	Q8BGD9	Eukaryotic translation initiation factor 4B	Large Protein Complex	Large Protein Complex	2.95258	High		312986	336806	222271	0.921	1168.88	1210.25	909.822	416.406				756	68.839
Rpl17	Q9CPR4	Q9CPR4;Q6ZWZ7	60S ribosomal protein L17	Large Protein Complex	Large Protein Complex	2.94866	High		1.95236e+06	2.15291e+06	1.88052e+06	0.985	7774.13	7987.47	6558.01	808.35				1032	21.423
Pelo	Q80X73	Q80X73	Protein pelota homolog		Large Protein Complex	2.94372	High		36451.1	46994.4	32459.4	0.726	142.05	163.886	125.732	30.5385				136	43.349
Rps21	Q9CQR2	Q9CQR2	40S ribosomal protein S21	Large Protein Complex	Large Protein Complex	2.93557	High		2.4719e+06	3.20896e+06	1.83725e+06	0.99	9085.11	11905.5	7520.44	436.714				521	9.1413
Cdc26	Q99JP4	Q99JP4	Anaphase-promoting complex subunit CDC26		Large Protein Complex	2.93326	High	Nuclear and Cytosolic	314299	363809	276533	0.921	1218.76	1409.22	973.989	59.2907	0.147834	0.0314773	0.820688	90	9.7608
Clasp1	A0A087WRE8	A0A087WRE8;Q80TV8-2;E9QNY9;A0A087WQ95;A0A087WP42			Large Protein Complex	2.93073	High		98163.2	125894	86153.6	0.832	382.541	439.035	333.718	318.763				1368	168.02
Atat1	Q8K341	Q8K341;Q8K341-4;Q8K341-3;Q8K341-2;Q8K341-5;B8JJ72	Alpha-tubulin N-acetyltransferase 1		Large Protein Complex	2.92692	High		81072.7	117915	75090.5	0.816	315.939	411.211	290.865	73.8983				236	47.163
Rps4x	P62702	P62702;Q545X8;V9GWY0	40S ribosomal protein S4, X isoform;40S ribosomal protein S4		Large Protein Complex	2.92408	High		2.55013e+06	2.61115e+06	1677570	0.991	9343.54	9748.06	6866.81	1458.71				1169	29.597
Anapc1	P53995	P53995;A2ATQ5	Anaphase-promoting complex subunit 1		Large Protein Complex	2.9239	High	Nuclear and Cytosolic	34570.8	39562.6	29439.9	0.718	131.055	137.968	120.507	144.312	0.1381	0.0231788	0.838721	301	215.99
Map4	E9PZ43	E9PZ43;A0A0G2JDN7;P27546-4	Microtubule-associated protein;Microtubule-associated protein 4		Large Protein Complex	2.91865	High		21469	23596.9	17638.5	0.654	81.0745	82.927	72.1996	40.5777				381	97.795
Fam91a1	Q3UVG3	Q3UVG3;B6YY24	Protein FAM91A1		Large Protein Complex	2.91784	High	Organellar with Cytosolic pool	4495.7	6603.85	3438.7	0.417	17.9014	23.0299	12.7579	8.12066	0.00894546	0.235905	0.75515	92	93.462
Armc8	G3X920	G3X920;Q9DBR3;Q9DBR3-2;Q9DBR3-3	Armadillo repeat-containing protein 8		Large Protein Complex	2.90697	High	Mostly Cytosolic	26030.2	29719.6	24491.6	0.681	100.232	103.643	97.1691	37.9326	0.0306313	0.0457806	0.923588	130	75.401
Cdc23	Q8BGZ4	Q8BGZ4;A0A0R4J1W7;G3X8W7;Q8BGZ4-2	Cell division cycle protein 23 homolog		Large Protein Complex	2.90692	High	Nuclear and Cytosolic	149701	187948	122481	0.87	567.506	655.439	501.351	198.363	0.140811	0.0231782	0.83601	283	68.561
Rpl27	P61358	P61358;Q5BLJ9;A2A4Q0	60S ribosomal protein L27	Large Protein Complex	Large Protein Complex	2.90449	High		1.64969e+06	1741450	1.49015e+06	0.982	6067.4	6818.1	5772.14	503.689				431	15.798
Set	Q9EQU5	Q9EQU5-2	Protein SET		Large Protein Complex	2.90226	High	Nuclear and Cytosolic	2.28073e+06	2.46765e+06	2.14221e+06	0.989	8677.76	9027.51	8297.89	1415.16	0.0714594	0.0288622	0.899678	405	32.105
Rps17	P63276	P63276;Q5M9L7	40S ribosomal protein S17	Large Protein Complex	Large Protein Complex	2.90045	High		1.60984e+06	1.98002e+06	1.53048e+06	0.981	6171.6	7346.04	5758.01	482.997				404	15.524
Rps10	P63325	P63325;Q5M9K7;Q3UW83	40S ribosomal protein S10		Large Protein Complex	2.89882	High		1.88697e+06	2.14412e+06	1.55857e+06	0.984	7129.35	7954.87	6037.14	689.847				685	18.916
Cops8	Q8VBV7	Q8VBV7	COP9 signalosome complex subunit 8		Large Protein Complex	2.89592	High	Nuclear and Cytosolic	104862	131506	93236.5	0.838	408.648	458.607	361.154	47.1295	0.0770241	0.0478684	0.875108	99	23.255
Zc3h15	Q3TIV5	Q3TIV5;Q3TIV5-2	Zinc finger CCCH domain-containing protein 15		Large Protein Complex	2.89202	High		128378	136364	95531	0.856	461.775	528.21	391.038	119.905				574	48.327
Lsm12	Q9D0R8	Q9D0R8;A0A0A0MQC9	Protein LSM12 homolog		Large Protein Complex	2.89151	High		68537.6	84899.1	54338.8	0.797	251.9	314.983	222.425	28.7453				197	21.701
Rps16	P14131	P14131;A4FUS1	40S ribosomal protein S16	Large Protein Complex	Large Protein Complex	2.89087	High		2.17315e+06	2480360	2.03321e+06	0.988	8527.41	9475.93	7090.51	690.687				477	16.445
Fhl1	P97447	P97447;A2AEX8;A2AEX6	Four and a half LIM domains protein 1		Large Protein Complex	2.88687	High	Nuclear and Cytosolic	417232	520483	405733	0.935	1625.33	1815.1	1572.82	257.136	0.0874797	0.0328907	0.87963	276	31.888
Eefsec	Q9JHW4	Q9JHW4;A0A0N4SUV6	Selenocysteine-specific elongation factor		Large Protein Complex	2.88411	High		31553.5	36788.4	28649.9	0.706	119.361	142.153	106.294	38.7472				226	63.538
Eif3d	O70194	O70194	Eukaryotic translation initiation factor 3 subunit D	Large Protein Complex	Large Protein Complex	2.87436	High		213821	243562	175654	0.897	785.871	903.637	719.008	264.428				700	63.988
Dync1h1	Q9JHU4	Q9JHU4	Cytoplasmic dynein 1 heavy chain 1	Large Protein Complex	Large Protein Complex	2.87098	High		349127	441210	330879	0.927	1390.19	1538.65	1227.59	3589.93				6590	532.04
Nedd1	P33215	P33215;P33215-2	Protein NEDD1		Large Protein Complex	2.86612	High		4200.27	5931.56	3180.28	0.408	16.0539	22.0066	12.0374	5.7873				136	71.292
Bzw2	Q91VK1	Q91VK1	Basic leucine zipper and W2 domain-containing protein 2		Large Protein Complex	2.86206	High		431516	494672	317452	0.937	1662.48	1842.78	1177.77	400.836				542	48.063
Trim2	Q9ESN6	Q9ESN6;Q3UHH4;E9QKC6	Tripartite motif-containing protein 2		Large Protein Complex	2.86067	High		170180	187653	139268	0.882	627.945	762.086	516.695	267.871				654	81.444
Drg1	P32233	P32233;Q5NBZ3	Developmentally-regulated GTP-binding protein 1		Large Protein Complex	2.85791	High		149597	176103	132527	0.87	567.11	614.13	542.475	117.129				483	40.512
Eif3m	Q99JX4	Q99JX4;A2A702	Eukaryotic translation initiation factor 3 subunit M	Large Protein Complex	Large Protein Complex	2.85176	High		160798	185709	150947	0.877	610.953	688.997	578.161	132.127				445	42.516
Rpl21	O09167	O09167;Q9CQM8	60S ribosomal protein L21	Large Protein Complex	Large Protein Complex	2.84517	High		1.15746e+06	1.19671e+06	852822	0.971	4242.3	4464.65	3490.86	415.232				287	18.562
Rpl11	Q9CXW4	Q9CXW4;E9PYL9	60S ribosomal protein L11	Large Protein Complex	Large Protein Complex	2.83812	High		1.2203e+06	1.2821e+06	931151	0.973	4389.4	4966.23	3811.49	477.631				316	20.252
Rpl22	P67984	P67984;Q4VAG4	60S ribosomal protein L22		Large Protein Complex	2.83722	High		958460	1.11126e+06	857222	0.967	3522.68	4548.75	3180.37	273.394				188	14.759
Mthfd1	Q922D8	Q922D8	C-1-tetrahydrofolate synthase, cytoplasmic;Methylenetetrahydrofolate dehydrogenase;Methenyltetrahydrofolate cyclohydrolase;Formyltetrahydrofolate synthetase;C-1-tetrahydrofolate synthase, cytoplasmic, N-terminally processed		Large Protein Complex	2.83635	High		185169	239463	173205	0.888	719.816	835.088	674.243	362.165				1038	101.2
Soga1	A2ACV6	A2ACV6;E1U8D0	Protein SOGA1;N-terminal form;C-terminal 80 kDa form		Large Protein Complex	2.8309	High		22598.4	23215.4	20379	0.661	87.3005	91.5087	71.0686	79.9869				496	183.14
Setd3	Q91WC0	Q91WC0;F2Z420	Histone-lysine N-methyltransferase setd3		Large Protein Complex	2.83007	High		29094.9	42177	23136.3	0.697	115.853	147.086	85.8375	37.7731				211	67.175
Zdbf2	Q5SS00	Q5SS00	DBF4-type zinc finger-containing protein 2 homolog		Large Protein Complex	2.8237	High		1385.01	5926.3	1071.02	0.265	5.09042	21.9871	4.384	7.32739				70	273.74
Metap2	O08663	O08663;Q58E65;Q3UI33;Q3TMN1;M0QWM9	Methionine aminopeptidase 2;Methionine aminopeptidase		Large Protein Complex	2.82314	High		141915	161148	138238	0.866	548.562	574.389	532.486	145.149				445	52.921
Anapc4	Q91W96	Q91W96;Q3TM92	Anaphase-promoting complex subunit 4		Large Protein Complex	2.80615	High	Nuclear and Cytosolic	35872.3	40938.4	29650.1	0.723	139.794	142.766	114.85	63.58	0.151746	0.0299729	0.818281	161	91.707
Tubgcp2	Q921G8	Q921G8	Gamma-tubulin complex component 2		Large Protein Complex	2.80515	High		16391.6	52102.4	11293.7	0.61	58.9605	201.82	46.2286	32.6998				420	103.22
Rps13	P62301	P62301;Q5BLJ7;Q921R2	40S ribosomal protein S13	Large Protein Complex	Large Protein Complex	2.80125	High		1.45541e+06	2.01119e+06	1.14631e+06	0.978	5671.71	7013.71	4440.27	484.426				239	17.222
Wdr6	Q99ME2	Q99ME2	WD repeat-containing protein 6		Large Protein Complex	2.79668	High		7531.62	8802.11	7046.02	0.492	28.6007	32.6566	27.0171	17.7439				75	121.9
Rps15a	P62245	P62245;Q5M9M4;F8WJ41;D3Z712;D3YVB4	40S ribosomal protein S15a		Large Protein Complex	2.79615	High		1.20686e+06	1.45992e+06	888528	0.973	4634.8	5242.52	3441.73	346.116				465	14.839
Rpl35a	O55142	O55142;Q6ZWX1	60S ribosomal protein L35a	Large Protein Complex	Large Protein Complex	2.7958	High		1.34566e+06	1.50751e+06	1.01348e+06	0.976	5184.55	5378.52	3925.73	326.495				475	12.554
Psmb3	Q9R1P1	Q9R1P1;Q545G0	Proteasome subunit beta type-3;Proteasome subunit beta type	Large Protein Complex	Large Protein Complex	2.79105	High		235970	339969	195012	0.905	925.926	1185.59	745.052	104.733				254	22.965
Cdv3	Q4VAA2	Q4VAA2;A0A087WNP6;Q4VAA2-2;A0A087WRM0	Protein CDV3		Large Protein Complex	2.78326	High		330209	407236	222572	0.924	1187.76	1577.44	911.054	189.726				331	29.729
Cdc16	Q8R349	Q8R349;Q3TI84	Cell division cycle protein 16 homolog		Large Protein Complex	2.7819	High	Nuclear and Cytosolic	138244	144931	104727	0.863	513.53	526.392	428.679	190.925	0.142426	0.0292228	0.828351	333	71.459
Nufip2	Q5F2E7	Q5F2E7;Q5F2E7-2	Nuclear fragile X mental retardation-interacting protein 2		Large Protein Complex	2.77352	High	Organellar with Cytosolic pool	24951.2	26492.1	21182.8	0.675	89.7493	102.618	86.7079	36.4832	0.0349172	0.548941	0.416142	339	75.656
Ankhd1	E9PUR0	E9PUR0;E9Q1M6			Large Protein Complex	2.77145	High		2721.39	3432.54	1937.59	0.35	10.0021	12.735	7.93114	14.1834				262	269.67
Ankrd17	Q99NH0	Q99NH0;E9Q804;A0A0G2JDZ9;E9QKG6;Q99NH0-2;Q99NH0-3	Ankyrin repeat domain-containing protein 17		Large Protein Complex	2.7677	High	Organellar with Cytosolic pool	11307.7	13805.2	10556	0.553	43.9765	48.1435	41.0553	59.9259	0.024983	0.430063	0.544954	681	274.21
Eml1	Q05BC3	Q05BC3;Q05BC3-2;D3Z4J9;Q05BC3-3;D6RII3	Echinoderm microtubule-associated protein-like 1		Large Protein Complex	2.7642	High	Organellar with Cytosolic pool	10407.6	10950.7	8815.94	0.54	38.6334	43.9438	32.7079	18.0385	0.0168381	0.177107	0.806055	134	89.679
Upf2	A2AT37	A2AT37			Large Protein Complex	2.74772	High		9426.86	12905.4	8477.21	0.526	37.5367	45.0056	31.4512	26.8822				325	147.55
Myo5a	D3YZ62	D3YZ62;Q99104;D3Z4J3	Unconventional myosin-Va		Large Protein Complex	2.74047	High		89886.5	113223	82106.8	0.826	349.59	394.846	319.311	368.862				1408	212.33
Dcx	O88809	O88809	Neuronal migration protein doublecortin		Large Protein Complex	2.73885	High		721682	792852	658692	0.958	2792.38	2928.26	2443.81	566.446				713	40.612
Rps19	Q9CZX8	Q9CZX8;D3YUT3;D3Z722;D3Z5R8;D3YUG3;S4R223	40S ribosomal protein S19	Large Protein Complex	Large Protein Complex	2.73799	High		2.91539e+06	3188560	2.74787e+06	0.992	10920.4	13051.8	9815.17	906.309				349	16.085
Eif4a2	P10630	P10630-2	Eukaryotic initiation factor 4A-II;Eukaryotic initiation factor 4A-II, N-terminally processed	Large Protein Complex	Large Protein Complex	2.72337	High		187068	224792	166259	0.889	744.887	783.926	616.834	168.077				223	46.489
Nob1	Q8BW10	Q8BW10;Q148S3;E9PW56	RNA-binding protein NOB1		Large Protein Complex	2.72221	High		9085.61	11338.6	6028.19	0.521	32.6809	43.9204	24.6753	7.98308				79	45.463
Gmps	Q3THK7	Q3THK7;B2RRH9	GMP synthase [glutamine-hydrolyzing]		Large Protein Complex	2.7136	High	Mostly Cytosolic	307846	334952	262226	0.92	1162.22	1177.77	1073.37	456.476	0.0226663	0.0177593	0.959574	451	76.723
Csde1	Q91W50	Q91W50;Q3U1S6;Q8JZN2;A0A0G2JF72	Cold shock domain-containing protein E1		Large Protein Complex	2.71314	High		274272	278784	235080	0.913	995.83	1059.84	962.256	470.657				849	88.79
Eif2s1	Q6ZWX6	Q6ZWX6	Eukaryotic translation initiation factor 2 subunit 1		Large Protein Complex	2.71267	High		549617	640484	439891	0.948	2188.52	2233.59	1632.03	383.55				585	36.108
Pura	P42669	P42669	Transcriptional activator protein Pur-alpha		Large Protein Complex	2.71175	High	Organellar with Cytosolic pool	28420.3	42470.6	23628.6	0.694	113.167	148.11	87.6642	19.1603	0.0427084	0.483028	0.474264	126	34.883
Rpl18a	P62717	P62717	60S ribosomal protein L18a	Large Protein Complex	Large Protein Complex	2.70894	High		1.54286e+06	1.724e+06	1.30155e+06	0.98	6143.53	6396.18	4538.96	618.198				480	20.732
Rpl23a	P62751	P62751;Q5M9M5	60S ribosomal protein L23a	Large Protein Complex	Large Protein Complex	2.70186	High		2.19531e+06	2.41178e+06	2.05697e+06	0.988	8741.5	8947.9	7173.35	750.766				504	17.695
Fam98a	Q3TJZ6	Q3TJZ6	Protein FAM98A		Large Protein Complex	2.70126	High		18391.8	20726.1	17527.4	0.627	71.0197	76.8568	65.028	19.5694				128	55.055
Clasp2	F7DCH5	F7DCH5;Q8BRT1;E9Q8N5;Q08EB6	CLIP-associating protein 2		Large Protein Complex	2.6938	High		37711.7	39918.5	36526.3	0.731	142.21	155.219	135.516	104.115				728	142.85
Dhx29	Q6PGC1	Q6PGC1	ATP-dependent RNA helicase Dhx29		Large Protein Complex	2.69301	High	Organellar with Cytosolic pool	21129.7	24838.2	17123.8	0.65	77.6592	92.1517	70.0928	62.8763	0.0414229	0.579831	0.378746	609	153.97
Rpl27a	P14115	P14115	60S ribosomal protein L27a	Large Protein Complex	Large Protein Complex	2.69197	High		1.17013e+06	1.6131e+06	997450	0.972	4559.98	5625.44	3863.64	375.518				200	16.605
Csnk2a2	O54833	O54833;Q545V8	Casein kinase II subunit alpha	Large Protein Complex	Large Protein Complex	2.68986	High		99564.4	131677	84536	0.834	388.001	459.201	327.452	79.3081				287	41.215
Rps2	P25444	P25444;Q58EU3;D3YVC1;D3YWJ3;J3QMG5;F6YTZ4	40S ribosomal protein S2	Large Protein Complex	Large Protein Complex	2.68853	High		2.01272e+06	2.14586e+06	1.84384e+06	0.986	7751.59	8120.23	6739.08	1214.87				948	31.231
Eif2b3	B1AUN2	B1AUN2;Q3UKV0;B1AUN3		Large Protein Complex	Large Protein Complex	2.68666	High		46379.9	57137	38430.9	0.754	180.742	199.256	148.863	45.2561				249	50.488
Naa30	Q8CES0	Q8CES0;E9QMB7	N-alpha-acetyltransferase 30		Large Protein Complex	2.68337	High		25466.5	32661.5	21702.3	0.678	101.405	113.902	80.5174	19.4078				135	39.432
Lsm14b	Q8CGC4	Q8CGC4	Protein LSM14 homolog B		Large Protein Complex	2.67941	High		84514.9	94293.3	75267.5	0.821	324.605	349.836	282.123	69.1073				367	42.309
Larp4	Q8BWW4	Q8BWW4;E9Q066;G3X9Q6	La-related protein 4		Large Protein Complex	2.67566	High		15136.5	19340.1	10884.6	0.597	57.3814	67.4457	44.5541	23.3338				238	79.763
Bccip	Q9CWI3	Q9CWI3	BRCA2 and CDKN1A-interacting protein		Large Protein Complex	2.67431	High	Nuclear and Cytosolic	60773.8	80212	53395.3	0.784	226.137	297.593	213.239	42.216	0.0774179	0.0394234	0.883159	120	35.942
Prr36	E9PV26	E9PV26			Large Protein Complex	2.67399	High		24192.6	33768.4	23553.3	0.671	94.849	117.762	90.1395	51.7546				201	110.69
Rpl30	P62889	P62889;Q58DZ3	60S ribosomal protein L30	Large Protein Complex	Large Protein Complex	2.67185	High		1.77673e+06	2.48271e+06	1.26025e+06	0.983	6590.1	9211.06	5065.11	438.981				397	12.784
Arhgef2	Q60875	Q60875;H3BJ45;H3BJ40;Q60875-5;Q60875-4;H3BJU7;H3BJX8;H3BKH9;Q60875-3	Rho guanine nucleotide exchange factor 2		Large Protein Complex	2.66181	High		61393.5	74719.6	58016.1	0.785	236.838	260.573	229.327	132.856				819	111.97
Tubg1	P83887	P83887;Q6F4J1;Q8VCK3;Q6F4J0	Tubulin gamma-1 chain;Tubulin gamma chain;Tubulin gamma-2 chain		Large Protein Complex	2.66131	High		45147	50204.3	40983.8	0.751	170.574	186.262	158.752	44.587				264	51.1
Dhx30	Q99PU8	Q99PU8-2;Q99PU8;A0A0G2JGL8;Q99PU8-3	Putative ATP-dependent RNA helicase DHX30		Large Protein Complex	2.65762	High		40214.5	46775.6	33153.2	0.738	156.018	164.584	128.42	104.193				744	134.06
Sars	Q8C483	Q8C483;P26638;A2AFS0	Serine--tRNA ligase, cytoplasmic		Large Protein Complex	2.65371	High		364660	455687	351384	0.929	1432.48	1589.14	1339.5	431.079				799	61.166
Psmc6	P62334	P62334;Q14AQ1	26S protease regulatory subunit 10B	Large Protein Complex	Large Protein Complex	2.65218	High	Mostly Cytosolic	606348	655832	552919	0.951	2290.9	2433.19	2141.74	517.64	0.0323455	0.0603719	0.907283	591	44.172
Get4	Q9D1H7	Q9D1H7;D3Z4J5;Q9D1H7-2;D3Z7S0	Golgi to ER traffic protein 4 homolog		Large Protein Complex	2.65168	High	Organellar with Cytosolic pool	28647.7	36291	23580.3	0.695	108.602	126.559	96.5213	20.2227	0.0441847	0.111426	0.844389	119	36.525
Cand2	Q6ZQ73	Q6ZQ73	Cullin-associated NEDD8-dissociated protein 2		Large Protein Complex	2.64809	High	Mostly Cytosolic	34330.8	38953.9	28589.9	0.717	126.178	144.522	117.027	89.9907	0.0383248	0.0231204	0.938555	196	135.63
Naa10	Q9QY36	Q9QY36;B1AUY7;Q540H0;B1AUY8	N-alpha-acetyltransferase 10		Large Protein Complex	2.64489	High	Mostly Cytosolic	227273	255057	204387	0.902	835.31	1044.03	758.294	116.483	0.0389032	0.048002	0.913095	204	26.519
Cnbp	P53996	P53996-2;Q3ULK8;P53996-3;A0A0N4SVS6	Cellular nucleic acid-binding protein		Large Protein Complex	2.63863	High	Mostly Cytosolic	465085	821092	297950	0.94	1709.35	3046.32	1219.6	168.464	0.0314451	0.0492286	0.919326	197	18.742
Dnajc2	P54103	P54103;E9Q9H3;E9Q9H2	DnaJ homolog subfamily C member 2;DnaJ homolog subfamily C member 2, N-terminally processed		Large Protein Complex	2.63443	High		41675.2	43449.7	28600.6	0.742	154.329	158.794	117.071	57.7674				326	71.721
Eml4	Q3UMY5	Q3UMY5;F8WJ93;Q3UMY5-3	Echinoderm microtubule-associated protein-like 4		Large Protein Complex	2.63409	High	Organellar with Cytosolic pool	47013.8	67386	41185.8	0.756	187.204	234.998	152.803	99.9757	0.0218261	0.139918	0.838255	353	110.03
Atxn2l	Q7TQH0	Q7TQH0-2;Q7TQH0;Q3TGG2;A0A0U1RPL0;Q7TQH0-3;E9Q5Q0	Ataxin-2-like protein		Large Protein Complex	2.62779	High		81222.2	90977.1	57808.3	0.816	305.622	322.029	236.627	177.446				710	113.04
Rpl12	P35979	P35979;Q5BLK0	60S ribosomal protein L12	Large Protein Complex	Large Protein Complex	2.62653	High		2.58754e+06	2.60902e+06	2.10019e+06	0.991	9315.62	10660.6	8135.15	890.355				647	17.804
Cwf19l1	Q8CI33	Q8CI33;Q8CI33-2	CWF19-like protein 1		Large Protein Complex	2.62597	High		19220.1	21105.3	13198.6	0.634	69.1347	81.752	54.0259	22.3594				207	60.193
FAM120A	Q6A0A9	Q6A0A9	Constitutive coactivator of PPAR-gamma-like protein 1		Large Protein Complex	2.61524	High		36297.2	39250.8	30554.8	0.725	133.051	146.4	125.07	85.3313				685	121.64
Spata5	Q3UMC0	Q3UMC0;A0A0A0MQ80;A0A0G2JFY0	Spermatogenesis-associated protein 5		Large Protein Complex	2.6128	High		102758	114326	94100.1	0.836	380.693	467.97	343.602	193.146				216	97.255
Strap	Q9Z1Z2	Q9Z1Z2;B2RUC7	Serine-threonine kinase receptor-associated protein		Large Protein Complex	2.60967	High		715516	750507	577922	0.957	2629.79	2784.45	2365.61	531.599				572	38.442
Pabpc1	P29341	P29341	Polyadenylate-binding protein 1		Large Protein Complex	2.60468	High		930324	983196	872034	0.965	3509.94	3658.14	3377.84	1270.66				1503	70.67
Rpl29	P47915	P47915;F6QL70;Q5M8M8;D3Z1N9;W4VSN7	60S ribosomal protein L29	Large Protein Complex	Large Protein Complex	2.60436	High		919030	1.02509e+06	794552	0.965	3474.69	3803.18	3073.46	312.378				136	17.587
Fsd1l	E0CXZ1	E0CXZ1;Q8BYN5;J3QM95;F8WGT4;Q8BYN5-2	FSD1-like protein		Large Protein Complex	2.60148	High		118990	125995	104172	0.849	446.459	469.218	407.611	127.262				298	55.339
Ago1	Q8CJG1	Q8CJG1;H3BJ70	Protein argonaute-1		Large Protein Complex	2.59454	High		66939.4	89508.6	62314.1	0.794	260.862	312.147	241.375	125.766				764	97.213
Cops2	P61202	P61202;P61202-2;A2AQE4	COP9 signalosome complex subunit 2	Large Protein Complex	Large Protein Complex	2.59292	High	Mostly Cytosolic	234648	303391	183093	0.905	908.69	1071.41	709.216	233.986	0.0424209	0.034271	0.923308	393	51.596
Fau	P62862	P62862;Q642K5	40S ribosomal protein S30		Large Protein Complex	2.59028	High		1.37272e+06	1.64193e+06	975011	0.977	4937.64	6720.93	3776.73	176.367				82	6.6478
Btf3	Q64152	Q64152;Q64152-2	Transcription factor BTF3		Large Protein Complex	2.58504	High		493947	535357	372322	0.944	1821.56	2176.65	1381.35	210.316				336	22.031
Map1b	P14873	P14873	Microtubule-associated protein 1B;MAP1B heavy chain;MAP1 light chain LC1		Large Protein Complex	2.57557	High		954687	1155570	837394	0.967	3801.47	4029.87	3106.81	4986.38				5876	270.25
Igf2bp2	Q5SF07	Q5SF07	Insulin-like growth factor 2 mRNA-binding protein 2		Large Protein Complex	2.57276	High		87253.3	116749	63473.7	0.823	320.688	433.148	259.817	110.594				496	65.583
Rpl14	Q9CR57	Q9CR57	60S ribosomal protein L14	Large Protein Complex	Large Protein Complex	2.57051	High		1.41411e+06	1.52378e+06	1.158e+06	0.977	5254.76	5530.6	4740.05	644.008				447	23.564
Ccdc177	Q3UHB8	Q3UHB8	Coiled-coil domain-containing protein 177		Large Protein Complex	2.56864	High		9789.76	12892.5	6021.27	0.531	37.1121	44.9605	24.6469	15.1091				218	79.856
Rpl6	P47911	P47911;Q3UCH0;E9PUX4	60S ribosomal protein L6	Large Protein Complex	Large Protein Complex	2.56639	High		1.87437e+06	2.06004e+06	1.73721e+06	0.984	7281.45	7547.88	6445.18	1213.88				755	33.509
Rps25	P62852	P62852;Q58EA6	40S ribosomal protein S25	Large Protein Complex	Large Protein Complex	2.56542	High		1.60041e+06	2.07794e+06	983976	0.981	6046.66	7709.34	3811.45	425.05				193	13.742
Tkt	P40142	P40142	Transketolase		Large Protein Complex	2.56296	High	Mostly Cytosolic	2.93706e+06	3.01994e+06	2.6324e+06	0.992	10987.6	11301.6	10310.7	3838.93	0.0277113	0.0335443	0.938744	1193	67.63
Dynlrb1	P62627	P62627;A2AVR9	Dynein light chain roadblock-type 1		Large Protein Complex	2.5615	High		819578	989798	714091	0.961	3012.25	3672.23	2923	174.079				301	10.99
Pdap1	Q3UHX2	Q3UHX2;B2RTB0	28 kDa heat- and acid-stable phosphoprotein		Large Protein Complex	2.56065	High		940856	970784	922466	0.966	3566.72	3973.72	3216.96	374.675				397	20.605
Anapc5	Q8BTZ4	Q8BTZ4;A0A0G2JE03;Q3UFC2;Q3TWF7;A0A0G2JDM7;Q8BTZ4-2;A0A0G2JDE8;A0A0G2JFH0	Anaphase-promoting complex subunit 5		Large Protein Complex	2.5593	High	Nuclear and Cytosolic	73257.7	79734.6	65133.3	0.806	276.782	295.822	252.295	117.651	0.118543	0.0219252	0.859532	249	83.097
Eif2a	Q8BJW6	Q8BJW6;Q8BJW6-2	Eukaryotic translation initiation factor 2A;Eukaryotic translation initiation factor 2A, N-terminally processed	Large Protein Complex	Large Protein Complex	2.55813	High		157351	172673	142385	0.875	600.585	627.724	551.533	195.855				713	64.403
Yars	A2A7S7	A2A7S7	Tyrosine--tRNA ligase		Large Protein Complex	2.55627	High		367479	415806	297684	0.93	1393.08	1450.06	1218.51	447.443				817	63.001
Dync1li1	Q8R1Q8	Q8R1Q8;Q3TWG5	Cytoplasmic dynein 1 light intermediate chain 1	Large Protein Complex	Large Protein Complex	2.5556	High		211903	254989	199572	0.897	834.8	908.46	740.428	231.857				593	56.614
Sh3kbp1	Q8R550	Q8R550-2;Q8R550;Q8R550-3;Q8R550-5;Q8R550-4;E9Q0C1	SH3 domain-containing kinase-binding protein 1		Large Protein Complex	2.54617	High		17019.1	20401.2	15491.8	0.616	63.5237	83.5084	55.73	24.119				280	73.327
Bzw1	Q9CQC6	Q9CQC6;A0A087WQS2;A0A087WPF9	Basic leucine zipper and W2 domain-containing protein 1		Large Protein Complex	2.54289	High		321766	391172	290049	0.922	1248.32	1364.15	1133.61	298.764				377	48.043
Cand1	Q6ZQ38	Q6ZQ38	Cullin-associated NEDD8-dissociated protein 1		Large Protein Complex	2.54187	High	Nuclear and Cytosolic	468133	523753	392948	0.941	1763.32	1850.06	1608.46	1233.44	0.0874553	0.0425987	0.869946	1081	136.33
Rpl32	P62911	P62911	60S ribosomal protein L32	Large Protein Complex	Large Protein Complex	2.54173	High		1.57497e+06	1.75174e+06	1.13537e+06	0.981	5788.61	6499.12	4647.4	482.764				307	15.86
Prpsap2	Q8R574	Q8R574;Q5SWZ0	Phosphoribosyl pyrophosphate synthase-associated protein 2		Large Protein Complex	2.54044	High		121875	125695	89086.2	0.852	442.545	477.769	364.657	96.2904				271	40.88
Eif3e	P60229	P60229;Q3UIG0	Eukaryotic translation initiation factor 3 subunit E	Large Protein Complex	Large Protein Complex	2.54029	High		294047	400407	251050	0.917	1145.9	1396.36	972.448	296.764				727	52.22
Psmb4	P99026	P99026	Proteasome subunit beta type-4		Large Protein Complex	2.53641	High	Organellar with Cytosolic pool	693570	764983	554625	0.956	2637.42	2801.73	2148.35	390.284	0.039454	0.0722286	0.888317	332	29.116
Ddx6	P54823	P54823	Probable ATP-dependent RNA helicase DDX6		Large Protein Complex	2.53419	High		388549	447699	334368	0.932	1457.12	1685.93	1295.18	406.94				1168	54.191
Dynlt1	P51807	P51807	Dynein light chain Tctex-type 1		Large Protein Complex	2.5295	High		323013	429971	214117	0.923	1239.98	1613.33	794.391	77.9288				106	12.483
Usp7	F8VPX1	F8VPX1;Q6A4J8;E9PXY8;Q6A4J8-2	Ubiquitin carboxyl-terminal hydrolase;Ubiquitin carboxyl-terminal hydrolase 7		Large Protein Complex	2.52775	High	Nuclear and Cytosolic	119927	128263	100753	0.851	441.836	500.461	390.271	297.768	0.0710193	0.0291803	0.8998	622	128.47
Ptms	Q9D0J8	Q9D0J8	Parathymosin		Large Protein Complex	2.51908	High	Mostly Cytosolic	2.53621e+06	2.63712e+06	2.42247e+06	0.99	9787.43	10214.9	8614.74	560.259	0.0147591	0.0254486	0.959792	167	11.43
Znf598	Q80YR4	Q80YR4;Q80YR4-3;Q80YR4-2	Zinc finger protein 598		Large Protein Complex	2.51609	High		3928.84	5005.25	3101.24	0.399	14.132	19.3879	12.6943	7.53174				154	99.191
Pabpc4	Q6PHQ9	Q6PHQ9;A3KFU8	Polyadenylate-binding protein		Large Protein Complex	2.50865	High		84299.8	128639	70383.8	0.82	335.674	448.609	261.13	117.7				389	72.242
Eif4e	P63073	P63073;Q3TK95;A0A0G2JH04;A0A0G2JGT5;A0A0G2JFB4	Eukaryotic translation initiation factor 4E	Large Protein Complex	Large Protein Complex	2.50441	High	Organellar with Cytosolic pool	357343	407071	276682	0.928	1313.37	1510.27	1132.54	173.023	0.0454384	0.13105	0.823512	274	25.053
N4bp2	F8VQG7	F8VQG7;A0A0J9YUP5			Large Protein Complex	2.50384	High	Organellar with Cytosolic pool	5239.99	5801.82	2866.28	0.439	18.9778	22.1675	11.7325	18.7049	0.031656	0.481749	0.486595	314	184.7
Tpt1	P63028	P63028;D3YU75	Translationally-controlled tumor protein		Large Protein Complex	2.50381	High		2.68829e+06	3.32052e+06	2.58418e+06	0.991	10445.7	12319.4	9463.92	1011.16				461	19.462
Zc3h7b	F8VPP8	F8VPP8			Large Protein Complex	2.50332	High	Organellar with Cytosolic pool	13488	17442.6	10331.8	0.58	51.132	60.8282	42.2914	28.7503	0.0413257	0.67699	0.281685	426	110.29
Eef1g	Q9D8N0	Q9D8N0;Q4FZK2	Elongation factor 1-gamma	Large Protein Complex	Large Protein Complex	2.50227	High		1.12841e+06	1.28491e+06	1.03058e+06	0.97	4277.72	4480.94	4218.46	1091.73				885	50.06
Serbp1	Q9CY58	Q9CY58-2;Q9CY58-3	Plasminogen activator inhibitor 1 RNA-binding protein		Large Protein Complex	2.49734	High		1.14859e+06	1.33745e+06	1.10099e+06	0.971	4483.94	4664.15	4249.63	953.288				1305	42.944
Rtcb	Q99LF4	Q99LF4	tRNA-splicing ligase RtcB homolog		Large Protein Complex	2.49554	High		606848	694968	564118	0.951	2348.97	2578.39	2081.87	647.982				841	55.249
Wdr7	Q920I9	Q920I9;Q920I9-2	WD repeat-containing protein 7		Large Protein Complex	2.49528	High		6526.24	9089.88	5695.75	0.471	25.9869	31.6995	21.1317	20.6161				226	163.45
Tubgcp4	Q543T6	Q543T6;Q9D4F8;Q8BYN2;Q8BKL6	Gamma-tubulin complex component 4		Large Protein Complex	2.49094	High	Organellar with Cytosolic pool	3196.56	5645.73	2635.5	0.371	12.7284	19.6886	9.77795	4.70293	0.0471794	0.689113	0.263707	106	76.125
Dclk2	Q6PGN3	Q6PGN3;Q6PGN3-2;Q6PGN3-6;A0A0A6YWI6;A0A0A6YX33	Serine/threonine-protein kinase DCLK2		Large Protein Complex	2.48811	High		40693.7	59584	27425.2	0.74	162.038	207.79	101.75	65.2602				232	82.978
Edrf1	Q6GQV7	Q6GQV7;E9Q9F9;D3YZE7	Erythroid differentiation-related factor 1		Large Protein Complex	2.48386	High	Organellar with Cytosolic pool	1259.02	2537.31	778.797	0.255	4.52868	9.82832	3.18786	3.37811	0	0.557029	0.442971	84	138.83
Wdr11	Q8K1X1	Q8K1X1;G5E8J3	WD repeat-containing protein 11		Large Protein Complex	2.48151	High	Organellar with Cytosolic pool	13830.3	16825.7	12740.6	0.583	52.8314	58.6769	51.3606	36.3359	0.0233833	0.1833	0.793317	301	135.94
Bag6	Q9Z1R2	Q9Z1R2;Q3TDL4;G3UXT8	Large proline-rich protein BAG6		Large Protein Complex	2.47584	High		48436.3	54151.8	42177.3	0.76	182.903	201.125	163.375	113.307				368	121.04
Ppp2r1a	Q76MZ3	Q76MZ3	Serine/threonine-protein phosphatase 2A 65 kDa regulatory subunit A alpha isoform	Large Protein Complex	Large Protein Complex	2.47466	High		1.1546e+06	1.32892e+06	1.10391e+06	0.971	4476.8	4681.48	4276.02	1457.64				1013	65.322
Rps6	P62754	P62754;Q5BLK1	40S ribosomal protein S6	Large Protein Complex	Large Protein Complex	2.47323	High		1.20565e+06	1.28122e+06	1.08001e+06	0.973	4409.67	4962.84	4275.77	668.28				503	28.68
Cep170	Q6A065	Q6A065	Centrosomal protein of 170 kDa		Large Protein Complex	2.47046	High		138400	162811	128659	0.863	551.093	567.776	477.334	468.226				1468	175.05
Git2	E9PVA6	E9PVA6;F7BIK4;F6U8T2			Large Protein Complex	2.46457	High	Organellar with Cytosolic pool	10239.5	10927.8	5373.55	0.538	36.8316	42.3289	21.9956	16.7136	0.0409973	0.261634	0.697368	119	84.456
Farsa	Q8C0C7	Q8C0C7;E9PWY9	Phenylalanine--tRNA ligase alpha subunit		Large Protein Complex	2.46427	High		147996	177801	115318	0.869	559.158	659.656	446.687	164.746				578	57.598
Rpl7a	P12970	P12970;Q58ET1	60S ribosomal protein L7a	Large Protein Complex	Large Protein Complex	2.46305	High		2.13074e+06	2409410	1.9489e+06	0.987	8050.34	8939.11	7549.1	1234.42				716	29.976
Eef1b	O70251	O70251;A0A087WS46	Elongation factor 1-beta		Large Protein Complex	2.45927	High		1.3419e+06	1.66979e+06	1.16014e+06	0.976	5229.37	5823.12	4493.83	640.402				464	24.693
Metap1	Q4VAA9	Q4VAA9;Q8BP48	Methionine aminopeptidase 1		Large Protein Complex	2.45926	High		75004.8	94152.8	69657.9	0.808	283.383	349.315	269.821	62.6531				211	43.221
Xrcc6	A0A0R4J187	A0A0R4J187;P23475	X-ray repair cross-complementing protein 6		Large Protein Complex	2.45428	High		55261.4	61161.6	53420.5	0.774	210.189	233.763	198.195	74.2105				267	69.484
Psmd13	Q9WVJ2	Q9WVJ2;B2RT97;E9Q5I9	26S proteasome non-ATPase regulatory subunit 13	Large Protein Complex	Large Protein Complex	2.45395	High	Organellar with Cytosolic pool	540526	625018	515653	0.948	2111.12	2179.65	1988.5	447.209	0.0436949	0.0737195	0.882586	505	42.809
Ctif	E9Q1U6	E9Q1U6;Q6PEE2-2	CBP80/20-dependent translation initiation factor		Large Protein Complex	2.45209	High		17503.6	27240.2	16171.6	0.62	68.8554	94.996	61.4752	23.7725				159	70.273
Ptma	P26350	P26350;Q0VGU2;A0A087WP98	Prothymosin alpha;Prothymosin alpha, N-terminally processed;Thymosin alpha		Large Protein Complex	2.4516	High	Mostly Cytosolic	5.61012e+06	6.83358e+06	4.28911e+06	0.996	20925.2	26470	16327.8	1328.64	0.0307044	0.0400312	0.929264	515	12.254
Dync1li2	Q6PDL0	Q6PDL0	Cytoplasmic dynein 1 light intermediate chain 2	Large Protein Complex	Large Protein Complex	2.45015	High		123182	158307	110391	0.853	480.042	552.07	427.603	129.078				316	54.218
Samhd1	Q60710	Q60710	Deoxynucleoside triphosphate triphosphohydrolase SAMHD1		Large Protein Complex	2.44948	High	Mostly Cytosolic	58919.5	67944.4	57841	0.78	220.689	278.117	206.622	82.7281	0.030731	0.0354081	0.933861	193	72.65
Psmd8	Q9CX56	Q9CX56;Q9CPS5	26S proteasome non-ATPase regulatory subunit 8	Large Protein Complex	Large Protein Complex	2.44884	High		336009	406703	289332	0.925	1269.51	1508.91	1120.73	259.304				254	39.93
Prmt1	Q3UIG8	Q3UIG8;Q9JIF0-2;Q9JIF0	Protein arginine N-methyltransferase 1		Large Protein Complex	2.43991	High	Nuclear and Cytosolic	1.63817e+06	1.78805e+06	1.40349e+06	0.982	6005.37	7088.01	5404.6	1282.95	0.0743833	0.0330236	0.892593	762	40.522
Eif2s2	Q99L45	Q99L45;Q3ULL5	Eukaryotic translation initiation factor 2 subunit 2		Large Protein Complex	2.43982	High		454460	584461	398548	0.939	1722.83	2038.22	1631.38	334.571				683	38.092
Rps28	P62858	P62858;Q059I1;G3UYV7	40S ribosomal protein S28	Large Protein Complex	Large Protein Complex	2.436	High		2.28289e+06	2.55226e+06	1.51778e+06	0.989	8390.43	9469.11	6212.74	345.946				353	7.8409
Cops5	O35864	O35864	COP9 signalosome complex subunit 5	Large Protein Complex	Large Protein Complex	2.43444	High	Nuclear and Cytosolic	228282	245261	214981	0.902	865.876	879.982	854.369	165.66	0.0690803	0.0433982	0.887521	364	37.548
Eif2b2	Q99LD9	Q99LD9;D3Z487;D3Z7J6	Translation initiation factor eIF-2B subunit beta	Large Protein Complex	Large Protein Complex	2.43361	High		54844.3	61519.6	47352.9	0.774	207.911	251.819	165.136	41.2293				191	38.897
Srgap2	Q91Z67	Q91Z67;A0A087WNM1;A0A087WSQ1	SLIT-ROBO Rho GTPase-activating protein 2		Large Protein Complex	2.43268	High		38994.8	45505.7	33155	0.735	155.273	158.694	123.008	91.0399				561	120.8
Upf1	Q9EPU0	Q9EPU0-2;Q9EPU0	Regulator of nonsense transcripts 1		Large Protein Complex	2.43254	High		99960	113670	81365.3	0.834	378.941	396.407	333.053	236.967				1290	122.66
Rpl5	P47962	P47962;Q58EU6;D3YYV8	60S ribosomal protein L5	Large Protein Complex	Large Protein Complex	2.43131	High		1.26294e+06	1.66276e+06	1.09238e+06	0.974	4866.5	5798.61	4327.86	839.653				1085	34.4
Rplp1	P47955	P47955;Q58E35;E9Q3T0	60S acidic ribosomal protein P1		Large Protein Complex	2.42629	High		1.35879e+06	1.72526e+06	990863	0.977	4994.07	6400.88	4055.91	301.345				307	11.475
Csnk1a1	Q8BK63	Q8BK63;E9Q4G7;E9Q3W1;E9PWB2;H7BXB1	Casein kinase I isoform alpha		Large Protein Complex	2.41243	High		88747.7	135285	54801.4	0.825	319.225	553.762	212.274	66.7454				234	38.914
Rps9	Q6ZWN5	Q6ZWN5;F7CJS8;D3YWH9;Q9CXW7	40S ribosomal protein S9	Large Protein Complex	Large Protein Complex	2.41196	High		2.27394e+06	2.4399e+06	2.13018e+06	0.988	8613.47	8839.92	8406.16	992.823				572	22.591
Rplp2	P99027	P99027	60S acidic ribosomal protein P2	Large Protein Complex	Large Protein Complex	2.40716	High		4.62129e+06	5.32501e+06	4.14895e+06	0.996	17805.3	19756.3	15454	1040.6				552	11.651
Rnmt	Q9D0L8	Q9D0L8;Q9D0L8-3;Q9D0L8-2;D3YYS7;D3Z478	mRNA cap guanine-N7 methyltransferase		Large Protein Complex	2.40445	High	Nuclear and Cytosolic	224001	253709	208368	0.901	831.026	982.749	801.78	230.708	0.160604	0.0412209	0.798175	373	53.291
Naca	P70670	P70670;Q60817	Nascent polypeptide-associated complex subunit alpha, muscle-specific form;Nascent polypeptide-associated complex subunit alpha		Large Protein Complex	2.40236	High		100383	115183	94222.5	0.834	366.933	471.481	353.415	427.785				279	220.5
Nmt2	O70311	O70311;A2AJH3;Q3THR4;Q8CFK1	Glycylpeptide N-tetradecanoyltransferase 2;Glycylpeptide N-tetradecanoyltransferase		Large Protein Complex	2.402	High		29365.2	31060.2	16314.4	0.698	107.928	115.236	66.7801	34.3266				170	60.484
Tceb1	P83940	P83940;A0A087WNT1;A0A087WQE6	Transcription elongation factor B polypeptide 1		Large Protein Complex	2.3997	High		1.00913e+06	1.02811e+06	929189	0.968	3699.33	4067.42	3585.36	243.264				226	12.473
Rrm1	P07742	P07742	Ribonucleoside-diphosphate reductase large subunit		Large Protein Complex	2.39855	High		223773	260834	169682	0.901	822.447	967.717	694.562	390.135				726	90.209
Sub1	P11031	P11031	Activated RNA polymerase II transcriptional coactivator p15		Large Protein Complex	2.39577	High		840877	985829	772163	0.962	3251.76	3818.63	2734.57	234.459				311	14.427
Eif3l	Q8QZY1	Q8QZY1	Eukaryotic translation initiation factor 3 subunit L	Large Protein Complex	Large Protein Complex	2.39367	High		380017	389772	343810	0.931	1393.61	1503.87	1359.27	489.231				854	66.612
Kiaa1841	Q68FF0	Q68FF0;M0QWF3;Q68FF0-2	Uncharacterized protein KIAA1841		Large Protein Complex	2.38532	High	Organellar with Cytosolic pool	1848.87	3123.96	1491.18	0.301	7.05923	10.8943	6.01715	2.9299	0.0432842	0.561056	0.39566	84	81.995
Prps1	Q9D7G0	Q9D7G0;G3UXL2	Ribose-phosphate pyrophosphokinase 1		Large Protein Complex	2.37726	High		160760	203005	154929	0.877	640.129	707.949	574.799	108.228				287	34.834
Nf1	Q04690	Q04690;Q04690-2	Neurofibromin		Large Protein Complex	2.37439	High		4328.21	5999.37	3635.23	0.411	16.867	20.9218	14.0811	26.7338				509	319.59
Map4k5	Q8BPM2	Q8BPM2;E9PX30;Q8BPM2-2;E9Q1T3	Mitogen-activated protein kinase kinase kinase kinase 5;Mitogen-activated protein kinase kinase kinase kinase		Large Protein Complex	2.37283	High		14187	20481.1	12022.8	0.588	56.4909	71.4247	44.6058	26.0599				187	95.044
Atxn2	O70305	O70305;E9QM77;O70305-2;O70305-3	Ataxin-2		Large Protein Complex	2.36942	High		20563.4	21394	19260.6	0.645	79.1061	81.1431	70.3945	54.2402				502	136.48
Msi1	Q61474	Q61474;Q61474-2	RNA-binding protein Musashi homolog 1		Large Protein Complex	2.36489	High		254977	305916	218705	0.909	937.134	1134.98	895.227	192.774				623	39.119
Eftud1	Q8C0D5	Q8C0D5	Elongation factor Tu GTP-binding domain-containing protein 1		Large Protein Complex	2.36293	High	Mostly Cytosolic	13627.9	18033.6	11823.2	0.581	51.6625	62.8892	48.3962	33.1283	0.0038909	0.0813455	0.914764	158	125.78
Dync1i2	Q3TPJ8	Q3TPJ8;A2BFF5;A2BFF9;O88487;A2BFF8;A2BFF7	Cytoplasmic dynein 1 intermediate chain 2	Large Protein Complex	Large Protein Complex	2.36191	High		246253	254023	201441	0.907	885.77	983.965	824.562	336.061				790	70.612
Eif1	P48024	P48024;Q4V9T8;Q9CXU9;J3QN87	Eukaryotic translation initiation factor 1;Eukaryotic translation initiation factor 1b		Large Protein Complex	2.36105	High		760681	938594	555656	0.959	2795.78	3482.27	2274.47	187.385				223	12.746
Scaper	F8VQ70	F8VQ70			Large Protein Complex	2.35835	High		14603.3	24674.8	8794.67	0.592	52.528	95.5785	35.9993	44.5282				471	157.77
Ppp2r1b	Q7TNP2	Q7TNP2;Q3TTF6;H3BKU1;G3UWS4;H3BLQ0;H3BLE7;H3BIV7	Serine/threonine-protein phosphatase 2A 65 kDa regulatory subunit A beta isoform	Large Protein Complex	Large Protein Complex	2.3543	High		74143.6	84779.6	58571.7	0.807	285.723	302.344	226.879	94.4804				273	65.934
Xpo7	Q9EPK7	Q9EPK7;E9PUW7;Q9EPK7-2	Exportin-7		Large Protein Complex	2.35249	High	Mostly Cytosolic	80671	94587.6	69919.3	0.816	307.256	334.905	279.256	193.033	0.0318979	0.0125478	0.955554	241	123.81
Usp10	P52479	P52479-2;P52479	Ubiquitin carboxyl-terminal hydrolase 10		Large Protein Complex	2.34892	High		65245.9	83502.2	55671.7	0.791	254.262	291.201	215.646	109.822				643	87.092
Pum2	Q3UR91	Q3UR91;Q80U58-2;Q3TQ29;Q80U58-3	Pumilio homolog 2		Large Protein Complex	2.34441	High		14884	19194.4	13536.8	0.595	59.2667	66.9374	50.2229	32.822				369	114.1
Psmd2	Q8VDM4	Q8VDM4;Q3TKV1;J3KMQ2	26S proteasome non-ATPase regulatory subunit 2	Large Protein Complex	Large Protein Complex	2.34162	High	Organellar with Cytosolic pool	363840	426589	341372	0.929	1407.4	1487.66	1342.09	704.591	0.0481411	0.0803681	0.871491	918	100.2
Eif4e2	Q8BMB3	Q8BMB3	Eukaryotic translation initiation factor 4E type 2	Large Protein Complex	Large Protein Complex	2.34126	High		19431.3	23303.7	14166.4	0.636	73.4155	90.2673	52.5588	10.614				157	28.263
Abcf1	Q6P542	Q6P542	ATP-binding cassette sub-family F member 1		Large Protein Complex	2.34019	High		87534.8	90927.2	55715.4	0.823	317.012	347.449	228.06	160.623				497	94.944
Rnf214	Q8BFU3	Q8BFU3;Q8BFU3-3;Q8BFU3-4;Q8BFU3-5;Q8BFU3-2	RING finger protein 214		Large Protein Complex	2.33916	High		65470.3	70657.2	48266.8	0.792	240.627	262.144	197.571	93.1585				513	73.624
Eif3b	Q8JZQ9	Q8JZQ9	Eukaryotic translation initiation factor 3 subunit B	Large Protein Complex	Large Protein Complex	2.33854	High		270071	312756	249458	0.913	1020.38	1160.35	966.281	476.909				1006	91.369
Dnajc8	Q6NZB0	Q6NZB0;A2ALF2;A2ALF3;A2ALF0;F6TQL3	DnaJ homolog subfamily C member 8		Large Protein Complex	2.33432	High		437382	510420	402897	0.937	1625.25	1977.12	1545.36	252.006				365	29.812
Rps11	P62281	P62281;Q3UC02	40S ribosomal protein S11	Large Protein Complex	Large Protein Complex	2.33389	High		2.16497e+06	2.37536e+06	2.01015e+06	0.987	8225.81	8283.69	8191.08	771.186				433	18.431
Larp4b	Q6A0A2	Q6A0A2;Q6A0A2-2;Q6A0A2-3	La-related protein 4B		Large Protein Complex	2.33295	High		14186.9	16058	10338	0.587	52.6135	58.5135	42.3166	22.3807				171	81.626
Rpl31	P62900	P62900;Q5M9K9;A0A0A6YX26;A0A0A6YXL3	60S ribosomal protein L31	Large Protein Complex	Large Protein Complex	2.32906	High		1.85308e+06	1.98259e+06	1.57339e+06	0.984	6810.72	7355.59	6440.36	517.977				240	14.463
Upf3b	Q3ULL6	Q3ULL6			Large Protein Complex	2.32709	High	Organellar with Cytosolic pool	10867.5	13268.4	10244.4	0.547	41.0592	49.2268	39.6829	11.9856	0.0467528	0.28478	0.668467	130	57.065
Cse1l	Q9ERK4	Q9ERK4;E9Q1T9;F6ZEW4	Exportin-2		Large Protein Complex	2.32543	High	Nuclear and Cytosolic	429180	1.45408e+06	374926	0.937	1626.99	5070.86	1534.69	916.143	0.21546	0.0215436	0.762996	654	110.45
Eif4a1	P60843	P60843;Q5F2A7	Eukaryotic initiation factor 4A-I	Large Protein Complex	Large Protein Complex	2.32195	High		3.11535e+06	3.73516e+06	2.73506e+06	0.993	12140.5	13025.8	10594.3	2778.85				1700	46.153
Psmc5	P62196	P62196;Q8K1K2	26S protease regulatory subunit 8	Large Protein Complex	Large Protein Complex	2.32161	High	Organellar with Cytosolic pool	685292	740814	612367	0.956	2598.06	2729.7	2372.02	604.291	0.0381923	0.0745652	0.887242	793	45.626
Hbs1l	Q69ZS7	Q69ZS7;Q69ZS7-2	HBS1-like protein		Large Protein Complex	2.32123	High		28456	31183.1	17111.3	0.694	102.356	120.789	70.0418	41.3021				251	75.1
Mex3a	G3UYU0	G3UYU0			Large Protein Complex	2.3212	High		63987.4	91964.5	45346.7	0.789	249.358	320.712	175.652	67.057				338	54.224
Rpl10	Q6ZWV3	Q6ZWV3;I7HLV2;P86048	60S ribosomal protein L10;60S ribosomal protein L10-like		Large Protein Complex	2.32061	High		804062	932721	691624	0.961	3133.42	3252.72	2679.02	382.343				604	24.604
Uchl5	Q9WUP7	Q9WUP7-2	Ubiquitin carboxyl-terminal hydrolase isozyme L5		Large Protein Complex	2.31858	High		126681	139544	99204.6	0.855	471.903	532.58	384.271	91.7808				220	37.487
Eif3k	Q9DBZ5	Q9DBZ5;Q9DBZ5-2	Eukaryotic translation initiation factor 3 subunit K	Large Protein Complex	Large Protein Complex	2.31717	High		258613	308751	228127	0.911	998.149	1076.72	900.848	125.384				263	25.086
Mcm7	Q61881	Q61881;Q3U4T8	DNA replication licensing factor MCM7;DNA helicase		Large Protein Complex	2.31538	High	Nuclear and Cytosolic	266740	303312	239236	0.912	1023.56	1090.91	926.685	418.655	0.115025	0.0171565	0.867819	416	81.21
Eif1ax	Q8BMJ3	Q8BMJ3	Eukaryotic translation initiation factor 1A, X-chromosomal		Large Protein Complex	2.31351	High		670379	693851	615530	0.955	2465.62	2687.65	2409.84	213.259				136	16.46
Eif4g3	A0A0N4SVL0	A0A0N4SVL0;Q80XI3;A2AMI2;Q80XI3-3	Eukaryotic translation initiation factor 4 gamma 3	Large Protein Complex	Large Protein Complex	2.31126	High		35823.9	38256.3	25428.7	0.722	129.102	147.628	104.087	133.5				1008	192.82
Eif2s3x	Q9Z0N1	Q9Z0N1;Q3TML6;A2AAW9	Eukaryotic translation initiation factor 2 subunit 3, X-linked		Large Protein Complex	2.30904	High		672941	723710	530745	0.955	2425.73	2791.37	2172.5	664.139				725	51.065
Rps12	Q6ZWZ6	Q6ZWZ6;P63323	40S ribosomal protein S12	Large Protein Complex	Large Protein Complex	2.30787	High		2.48063e+06	2.70408e+06	1.83039e+06	0.99	8957.5	10393.4	7492.35	695.886				513	14.515
Adk	P55264	P55264;P55264-2	Adenosine kinase		Large Protein Complex	2.30501	High	Mostly Cytosolic	378183	410237	361241	0.931	1479.24	1522.02	1305.56	293.443	0.00354273	0.0119566	0.984501	179	40.148
Ddx1	Q91VR5	Q91VR5	ATP-dependent RNA helicase DDX1		Large Protein Complex	2.30463	High		537629	713637	508488	0.947	2036.99	2647.65	1958.59	857.215				1300	82.499
Patl1	Q3TC46	Q3TC46	Protein PAT1 homolog 1		Large Protein Complex	2.30248	High	Organellar with Cytosolic pool	6319.06	8023.05	4811.52	0.466	23.2248	32.8408	17.8511	10.5968	0.0255041	0.276473	0.698023	121	86.769
Dis3	Q9CSH3	Q9CSH3	Exosome complex exonuclease RRP44		Large Protein Complex	2.3003	High	Nuclear and Cytosolic	85054	104148	79393.4	0.821	338.677	363.202	294.556	178.913	0.421925	0.0446515	0.533424	466	108.84
Psma6	Q9QUM9	Q9QUM9;E0CXB1	Proteasome subunit alpha type-6	Large Protein Complex	Large Protein Complex	2.29956	High	Mostly Cytosolic	1.16345e+06	1.26189e+06	1.12834e+06	0.971	4503.88	4681.71	4163.25	615.477	0.0338494	0.0649878	0.901163	432	27.372
Jakmip1	D3Z4U5	D3Z4U5;G3UYZ9			Large Protein Complex	2.29519	High	Organellar with Cytosolic pool	15511.9	19121.5	9063.49	0.601	61.7668	66.6832	33.6263	29.1502	0.026411	0.656994	0.316595	410	97.234
Rps15	P62843	P62843;D3YTQ9	40S ribosomal protein S15	Large Protein Complex	Large Protein Complex	2.28856	High		642158	984073	553531	0.953	2434.37	3431.8	2265.77	211.48				598	17.04
Prrc2b	F8WHT3	F8WHT3			Large Protein Complex	2.28777	High		16331.5	18749.7	12607.4	0.609	58.7441	72.6273	51.6058	76.7371				761	243.12
Eif5a	P63242	P63242;A0A0A0MQM0;Q8BGY2	Eukaryotic translation initiation factor 5A-1;Eukaryotic translation initiation factor 5A;Eukaryotic translation initiation factor 5A-2		Large Protein Complex	2.28075	High		3.25462e+06	3.70055e+06	2.32844e+06	0.993	11961.9	13729.3	9531.01	1058.75				560	16.832
Lrrc49	G5E8R5	G5E8R5;E9QM16;Q91YK0;Q91YK0-2;D3YWN5;E9Q8C9;D6RIL3;D3YUD9;Q91YK0-3	Leucine-rich repeat-containing protein 49		Large Protein Complex	2.27893	High		2867.88	6079.78	1798.88	0.355	10.3157	23.5502	7.36335	4.37034				102	78.849
Farsb	Q9WUA2	Q9WUA2	Phenylalanine--tRNA ligase beta subunit		Large Protein Complex	2.27569	High		164608	178875	157234	0.88	624.387	643.608	623.055	209				637	65.696
Apex1	P28352	P28352;Q544Z7;F6QA74;D3Z124	DNA-(apurinic or apyrimidinic site) lyase;DNA-(apurinic or apyrimidinic site) lyase, mitochondrial		Large Protein Complex	2.27309	High	Nuclear and Cytosolic	744278	768809	639987	0.959	2677.16	3146.97	2479	510.504	0.556222	0.049735	0.394043	346	35.49
Rpa2	Q3TE40	Q3TE40;Q62193	Replication protein A 32 kDa subunit		Large Protein Complex	2.27241	High	Nuclear and Cytosolic	154854	194864	126442	0.873	569.146	722.961	517.567	88.1089	0.158881	0.0341093	0.80701	158	29.44
Eif3i	Q9QZD9	Q9QZD9	Eukaryotic translation initiation factor 3 subunit I	Large Protein Complex	Large Protein Complex	2.27221	High		511984	556604	457282	0.945	1854.24	2256.64	1764.04	360.771				636	36.46
Wdr61	Q9ERF3	Q9ERF3;A0MNP4;Q8BVQ0;D6RDC7	WD repeat-containing protein 61;WD repeat-containing protein 61, N-terminally processed		Large Protein Complex	2.26965	High		160052	198460	130108	0.877	606.746	692.096	532.573	104.467				335	33.772
Eif2b1	Q99LC8	Q99LC8;Q3UZR8;D3Z151	Translation initiation factor eIF-2B subunit alpha	Large Protein Complex	Large Protein Complex	2.26955	High	Organellar with Cytosolic pool	62409.8	79091.4	54268.6	0.786	238.485	275.819	218.623	40.7881	0.0461824	0.142713	0.811104	158	33.816
Lrch2	Q3UMG5	Q3UMG5;F6VQ19	Leucine-rich repeat and calponin homology domain-containing protein 2		Large Protein Complex	2.26934	High		39719.2	40571.8	34632.5	0.737	143.595	157.156	140.332	65.2404				550	84.988
Ptges3	Q9R0Q7	Q9R0Q7;D3Z7C6	Prostaglandin E synthase 3		Large Protein Complex	2.26856	High	Mostly Cytosolic	1.74635e+06	2.22702e+06	1.52454e+06	0.983	6772.23	7894.53	5866.73	631.857	0.0393464	0.0317894	0.928864	172	18.721
Lrrc16b	Q3UFQ8	Q3UFQ8	Leucine-rich repeat-containing protein 16B		Large Protein Complex	2.26835	High		863.526	1143.74	630.308	0.214	3.17377	4.24338	2.58004	2.51021				91	150.41
Tars	Q9D0R2	Q9D0R2	Threonine--tRNA ligase, cytoplasmic		Large Protein Complex	2.26806	High		149008	195650	136019	0.87	593.334	682.3	504.643	240.048				498	83.355
G3bp1	P97855	P97855	Ras GTPase-activating protein-binding protein 1		Large Protein Complex	2.26412	High		611862	718076	449941	0.952	2258.96	2790.06	1742.86	612.882				1008	51.828
Rps23	P62267	P62267	40S ribosomal protein S23	Large Protein Complex	Large Protein Complex	2.26293	High		1.74987e+06	1.80307e+06	1706170	0.983	6623.76	7004.73	6287.91	534.582				309	15.807
Trim3	Q9R1R2	Q9R1R2;Q3TDT0	Tripartite motif-containing protein 3		Large Protein Complex	2.26113	High		11003.8	14330	7187.99	0.549	40.4429	58.657	26.6681	17.178				143	80.774
Psmc3	O88685	O88685;A2AGN7;B7ZCF1;A0A087WPH7	26S protease regulatory subunit 6A		Large Protein Complex	2.25616	High	Organellar with Cytosolic pool	534962	590922	506817	0.947	2011.37	2258.41	1924.43	512.28	0.0348407	0.0683651	0.896794	638	49.548
Psma1	Q9R1P4	Q9R1P4;Q3TS44	Proteasome subunit alpha type-1;Proteasome subunit alpha type	Large Protein Complex	Large Protein Complex	2.25585	High	Organellar with Cytosolic pool	1.30238e+06	1.53448e+06	1.1629e+06	0.975	5071.64	5359.07	4504.51	743.693	0.0392328	0.0652883	0.895479	534	29.546
Gigyf2	Q6Y7W8	Q6Y7W8;G3UYG6;G3UWR2;G3UZX7;G3UYR9	PERQ amino acid-rich with GYF domain-containing protein 2		Large Protein Complex	2.25369	High	Organellar with Cytosolic pool	12419.3	13455.9	8612.53	0.566	44.6721	52.1217	35.2537	35.8092	0.0268787	0.533647	0.439474	435	149.19
Eef1a1	P10126	P10126;Q58E64;D3YZ68;D3Z3I8	Elongation factor 1-alpha 1;Elongation factor 1-alpha	Large Protein Complex	Large Protein Complex	2.24996	High		1.17267e+07	1.23393e+07	1.0587e+07	0.999	43543.3	45169.4	43031.3	11357.5				4328	50.113
Bbs4	Q8C1Z7	Q8C1Z7;A6H669	Bardet-Biedl syndrome 4 protein homolog		Large Protein Complex	2.24924	High	Mostly Organellar	1280.21	1567.88	1032.72	0.256	4.83689	6.07323	3.8315	1.44136	0.030502	0.888596	0.0809016	66	58.255
Tcea1	P10711	P10711;E9PYD5;P10711-2	Transcription elongation factor A protein 1		Large Protein Complex	2.24788	High	Nuclear and Cytosolic	452345	504672	367331	0.939	1706.62	1776.89	1503.6	296.191	0.388004	0.0479404	0.564055	466	33.88
Lrrc47	Q505F5	Q505F5;B1AX98;E9PV22	Leucine-rich repeat-containing protein 47		Large Protein Complex	2.23756	High		142910	151040	130965	0.867	520.195	603.721	507.297	175.632				517	63.589
Gsk3b	E9QAQ5	E9QAQ5;Q9WV60;Q5KU03	Glycogen synthase kinase-3 beta		Large Protein Complex	2.22951	High		181356	239996	172632	0.887	711.551	836.947	659.684	168.202				498	47.989
Ogt	Q8CGY8	Q8CGY8-2	UDP-N-acetylglucosamine--peptide N-acetylglucosaminyltransferase 110 kDa subunit		Large Protein Complex	2.22679	High		201935	244866	184001	0.895	765.521	853.931	753.172	451.665				892	115.73
Igf2bp3	Q9CPN8	Q9CPN8	Insulin-like growth factor 2 mRNA-binding protein 3		Large Protein Complex	2.22221	High		207161	240796	150930	0.896	761.39	893.374	617.804	254.534				707	63.574
Dhx57	Q6P5D3	Q6P5D3;Q6P5D3-2;Q6P5D3-3	Putative ATP-dependent RNA helicase DHX57		Large Protein Complex	2.22194	High		17362.8	25767	10632.4	0.619	63.8146	95.5976	43.5217	52.2676				513	155.76
Mcm5	P49718	P49718;Q52KC3	DNA replication licensing factor MCM5;DNA helicase		Large Protein Complex	2.21705	High	Nuclear and Cytosolic	299457	326269	276128	0.919	1134.04	1200.79	1073.23	476.557	0.113022	0.0232911	0.863687	584	82.342
Rfc2	Q9WUK4	Q9WUK4;Q4KL82	Replication factor C subunit 2	Large Protein Complex	Large Protein Complex	2.21555	High		140449	170065	82424.7	0.865	516.202	630.957	337.39	105.113				197	38.724
Ipo7	Q9EPL8	Q9EPL8	Importin-7		Large Protein Complex	2.21107	High	Mostly Cytosolic	118615	158886	106117	0.849	438.156	589.482	430.015	273.924	0.0415007	0.0229413	0.935558	329	119.49
Psmd12	Q9D8W5	Q9D8W5;B1AT36;Q3TRH2	26S proteasome non-ATPase regulatory subunit 12	Large Protein Complex	Large Protein Complex	2.20784	High		366374	410669	358611	0.93	1434.13	1523.62	1294.1	374.54				452	52.895
Naa25	Q8BWZ3	Q8BWZ3;Q8BWZ3-2	N-alpha-acetyltransferase 25, NatB auxiliary subunit		Large Protein Complex	2.20473	High		25491.6	29090.3	23221.9	0.678	95.5264	113.822	86.7014	55.0361				340	111.71
Rps20	P60867	P60867;Q5BLK2	40S ribosomal protein S20	Large Protein Complex	Large Protein Complex	2.20446	High		1.25922e+06	1.72395e+06	1.18977e+06	0.974	4860.74	6677.74	4228.81	325.455				289	13.373
Etf1	Q8BWY3	Q8BWY3	Eukaryotic peptide chain release factor subunit 1		Large Protein Complex	2.20288	High		265848	278315	193839	0.912	960.169	1069.28	793.442	251.915				547	49.03
Rpl26	P61255	P61255;Q4FZH2;B1ARA3;B1ARA5	60S ribosomal protein L26		Large Protein Complex	2.19766	High		2.33934e+06	2.77457e+06	1.91884e+06	0.989	8597.94	10293.9	7854.39	780.266				376	17.258
Dhx15	O35286	O35286;Q3UKJ6;Q497W9;A0A0G2JG10	Pre-mRNA-splicing factor ATP-dependent RNA helicase DHX15		Large Protein Complex	2.19091	High	Nuclear and Cytosolic	512391	558882	450585	0.945	1968.14	2006.16	1745.35	901.219	0.417259	0.0363559	0.546385	886	91.006
Cpsf3	Q9QXK7	Q9QXK7	Cleavage and polyadenylation specificity factor subunit 3		Large Protein Complex	2.1876	High	Nuclear and Cytosolic	122452	142262	99418.2	0.852	464.208	496.115	406.949	183.421	0.791003	0.046533	0.162464	340	77.504
Pak4	Q8BTW9	Q8BTW9	Serine/threonine-protein kinase PAK 4		Large Protein Complex	2.18566	High		6186.25	6711.99	5719.9	0.463	22.5627	27.4742	21.55	7.72621				115	64.622
Mycbp2	E9PUJ6	E9PUJ6;Q7TPH6-2	E3 ubiquitin-protein ligase MYCBP2		Large Protein Complex	2.18494	High	Organellar with Cytosolic pool	3538.29	4667.88	2713.81	0.385	13.4134	16.2785	11.1085	35.6176	0.0320693	0.649002	0.318929	795	520.85
Znf207	Q9JMD0	Q9JMD0-4;Q9JMD0-3	BUB3-interacting and GLEBS motif-containing protein ZNF207		Large Protein Complex	2.17971	High		334917	355697	275949	0.925	1236.74	1307.33	1129.55	319.817				241	49.409
Arhgef7	Q9ES28	Q9ES28;Q9ES28-3;Q9ES28-7;A0A0R4J0C5;Q9ES28-6	Rho guanine nucleotide exchange factor 7		Large Protein Complex	2.17751	High		74202.3	79665.5	57123.5	0.807	272.72	295.566	233.824	139.185				680	97.055
Pacs1	Q8K212	Q8K212	Phosphofurin acidic cluster sorting protein 1		Large Protein Complex	2.1773	High		20270	26919.2	18607.2	0.643	80.713	93.8766	69.0342	41.0674				364	104.83
Cops3	O88543	O88543;Q3UQL2	COP9 signalosome complex subunit 3	Large Protein Complex	Large Protein Complex	2.17689	High	Mostly Cytosolic	218539	274508	184010	0.899	851.642	957.303	712.766	202.025	0.0442044	0.0271552	0.92864	313	47.832
Rfc5	Q9D0F6	Q9D0F6;Q5HZI8	Replication factor C subunit 5	Large Protein Complex	Large Protein Complex	2.1762	High	Nuclear and Cytosolic	73269.5	93814.8	48994.9	0.806	269.292	348.061	200.551	53.9462	0.747297	0.0473656	0.205337	163	38.096
Ppp1cc	P63087	P63087-2;P63087;A0A0G2JGC1;A0A0G2JFF1	Serine/threonine-protein phosphatase PP1-gamma catalytic subunit		Large Protein Complex	2.17522	High		141631	174527	108307	0.866	535.783	674.344	401.822	105.395				122	38.504
Kif2a	P28740	P28740;E0CZ72;P28740-1;F8VQ42;P28740-2	Kinesin-like protein KIF2A;Kinesin-like protein		Large Protein Complex	2.17477	High		88376.4	121963	80921.1	0.825	351.906	425.328	300.224	136.224				585	79.755
Arhgap17	Q3UIA2	Q3UIA2;Q3UIA2-2;E9QAJ9;Q3UIA2-4;Q3UIA2-3	Rho GTPase-activating protein 17		Large Protein Complex	2.17466	High		7518.26	9628.48	5721.2	0.492	28.4055	35.7225	22.1612	13.3971				133	92.201
Tnrc6c	B7ZC94	B7ZC94;B1ATC3			Large Protein Complex	2.17403	High	Organellar with Cytosolic pool	5172.19	5607.44	4246.05	0.438	20.0385	20.6566	15.7532	18.0161	0.0268861	0.577573	0.39554	379	180.23
Rpl36a	P83882	P83882;Q5M9P1;A0A0A6YW33	60S ribosomal protein L36a		Large Protein Complex	2.17392	High		1.08634e+06	1194500	952515	0.969	4030.07	4611.75	3677.56	261.205				159	12.441
Ppp2r5d	Q91V89	Q91V89		Large Protein Complex	Large Protein Complex	2.16824	High	Nuclear and Cytosolic	107004	114755	93158.4	0.84	393.278	425.751	381.326	142.682	0.0781954	0.0429646	0.87884	290	68.994
Snrpf	P62307	P62307;Q497K3	Small nuclear ribonucleoprotein F		Large Protein Complex	2.16765	High		1.53141e+06	2.12864e+06	1.32789e+06	0.98	5830.33	7423.3	5389.23	287.836				179	9.7251
Stau1	Q9DBE7	Q9DBE7;Q9Z108;A2A5R8;A2A5S3;V9GX87	Double-stranded RNA-binding protein Staufen homolog 1		Large Protein Complex	2.1653	High	Organellar with Cytosolic pool	69870.1	86834.9	60636	0.799	277.796	303.74	224.965	73.1423	0.038107	0.469008	0.492885	472	54.165
Gcn1l1	E9PVA8	E9PVA8			Large Protein Complex	2.16445	High		53329.1	59379.8	48249.3	0.771	199.628	220.304	190.394	302.009				2045	293.02
Camsap2	Q8C1B1	Q8C1B1;A0A0A6YY67;H7BX08;Q8C1B1-2;A0A0A6YXV8	Calmodulin-regulated spectrin-associated protein 2		Large Protein Complex	2.16265	High		10917.3	13657.3	9685.29	0.548	40.475	52.9017	37.3187	34.673				379	164.33
Ago2	Q8CJG0	Q8CJG0	Protein argonaute-2		Large Protein Complex	2.16055	High		13188.5	16763.5	11014.6	0.575	51.3956	58.4601	42.6651	24.8017				359	97.303
Prrc2c	Q3TLH4	Q3TLH4;A0A0A0MQ79;S4R294	Protein PRRC2C		Large Protein Complex	2.15926	High		41534.3	45818.1	35385.9	0.742	154.561	165.819	144.846	249.558				1443	310.89
Rpl37a	P61514	P61514;Q4VAF2	60S ribosomal protein L37a	Large Protein Complex	Large Protein Complex	2.15921	High		1.36263e+06	1.72461e+06	1.22161e+06	0.977	5265.88	6014.32	4811.83	270.594				490	10.275
Fam120c	Q8C3F2	Q8C3F2;Q8C3F2-3	Constitutive coactivator of PPAR-gamma-like protein 2		Large Protein Complex	2.15723	High	Organellar with Cytosolic pool	6406.93	7500.16	5349.91	0.468	24.2067	29.052	19.8486	14.8243	0.0479592	0.560551	0.391489	181	119.72
Usp19	A0A0A6YWX1	A0A0A6YWX1;J3KMM1;E9Q9M5;Q3UJD6-2	Ubiquitin carboxyl-terminal hydrolase;Ubiquitin carboxyl-terminal hydrolase 19		Large Protein Complex	2.15655	High		15909	17308.2	13059.7	0.605	58.4927	64.1683	53.4572	44.9766				255	146.28
Mex3d	Q3UE17	Q3UE17;E9PUA0;D3YTR3;Q3UE17-2	RNA-binding protein MEX3D		Large Protein Complex	2.15605	High	Organellar with Cytosolic pool	9029.25	12105.2	7633.05	0.521	34.2292	42.215	31.2444	11.4003	0.0109588	0.167424	0.821618	82	65.329
Pfn2	Q9JJV2	Q9JJV2;Q9JJV2-3;D3YWS3;Q9JJV2-2	Profilin-2;Profilin		Large Protein Complex	2.1535	High	Mostly Cytosolic	1.10445e+06	1.2869e+06	1.00447e+06	0.97	4149.17	4984.84	3769.27	320.863	0.034545	0.0388438	0.926611	151	15.032
Ncapd2	A0A0R4J0H7	A0A0R4J0H7;Q8K2Z4;Q8K2Z4-2	Condensin complex subunit 1		Large Protein Complex	2.15171	High		74008.5	83606.7	60539.5	0.807	272.008	310.188	247.807	222.547				791	155.59
Cdk2	P97377	P97377;P97377-2	Cyclin-dependent kinase 2		Large Protein Complex	2.15122	High		41871.7	48122.4	37322.5	0.743	166.728	178.538	130.156	31.5427				115	38.978
Srsf2	Q62093	Q62093	Serine/arginine-rich splicing factor 2	Large Protein Complex	Large Protein Complex	2.1511	High	Nuclear and Cytosolic	1.78106e+06	2334070	1.61372e+06	0.983	6925.57	8139.69	6278.23	876.938	0.364657	0.0306729	0.60467	438	25.476
Luc7l3	Q5SUF2	Q5SUF2;Q5SUF2-3;Q5SUF2-2	Luc7-like protein 3		Large Protein Complex	2.14857	High		299651	331004	245567	0.919	1101.33	1228.05	1005.18	297.961				417	51.45
Gapdh	P16858	P16858;D2KHZ9;A0A0A0MQF6;S4R257;D3YYI5	Glyceraldehyde-3-phosphate dehydrogenase		Large Protein Complex	2.14802	High		1.07862e+07	1.15678e+07	9.48193e+06	0.998	39745.5	45119.3	36728.5	7465				2384	35.81
Ncapg	E9PWG6	E9PWG6			Large Protein Complex	2.14536	High		48906.4	58693.4	45857.1	0.761	192.503	204.684	174.111	106.685				477	112.87
Psmc2	P46471	P46471;Q8BVQ9	26S protease regulatory subunit 7	Large Protein Complex	Large Protein Complex	2.14384	High	Organellar with Cytosolic pool	691447	758528	625615	0.956	2602.7	2742.7	2505.13	650.09	0.0333275	0.0690474	0.897625	736	48.647
Rfc3	Q8R323	Q8R323;Q3TKD1	Replication factor C subunit 3	Large Protein Complex	Large Protein Complex	2.14384	High		78575.3	99059.1	51532.6	0.813	282.635	383.708	210.939	61.543				179	40.526
Skp1	Q9WTX5	Q9WTX5;Q5SUR3	S-phase kinase-associated protein 1		Large Protein Complex	2.14323	High		1.13813e+06	1.34728e+06	920047	0.971	4435.27	4698.42	3563.82	410.715				353	18.672
Map1lc3b	Q9CQV6	Q9CQV6;J3QN16;M0QWC2	Microtubule-associated proteins 1A/1B light chain 3B		Large Protein Complex	2.14247	High		456822	505899	353135	0.939	1712.2	1804.82	1445.49	129.052				146	14.617
Fen1	Q91Z50	Q91Z50;P39749	Flap endonuclease 1		Large Protein Complex	2.14087	High	Nuclear and Cytosolic	362866	404637	303850	0.929	1333.67	1501.24	1243.75	298.916	0.684065	0.0488349	0.2671	373	42.623
Eef1a2	P62631	P62631	Elongation factor 1-alpha 2		Large Protein Complex	2.14007	High		16881.9	28744.1	16220.7	0.614	66.9161	100.24	60.7321	16.4617				90	50.454
Rnaseh2a	Q9CWY8	Q9CWY8;Q05C51;F6RP29	Ribonuclease H2 subunit A;Ribonuclease		Large Protein Complex	2.13713	High		90301.4	102008	77116.7	0.826	331.89	378.457	315.662	58.4861				170	33.512
Pum1	Q80U78	Q80U78-2;E9Q6M7	Pumilio homolog 1		Large Protein Complex	2.13705	High		56840.1	60325.2	42487.2	0.777	208.908	223.812	173.913	138.778				612	126.33
Psma7	Q9Z2U0	Q9Z2U0;Q542H2	Proteasome subunit alpha type-7;Proteasome subunit alpha type	Large Protein Complex	Large Protein Complex	2.13166	High	Organellar with Cytosolic pool	1.50465e+06	1.68331e+06	1.35393e+06	0.979	5799.62	6000.53	5244.46	810.022	0.0432952	0.0735213	0.883183	453	27.855
Mtmr9	Q9Z2D0	Q9Z2D0	Myotubularin-related protein 9		Large Protein Complex	2.13161	High	Organellar with Cytosolic pool	9873.66	13362.9	8502.06	0.532	36.2893	54.6983	31.5434	12.0043	0.0229473	0.133491	0.843561	109	62.907
Tpp2	Q64514	Q64514-2	Tripeptidyl-peptidase 2		Large Protein Complex	2.12967	High	Organellar with Cytosolic pool	150300	168642	146850	0.871	578.39	607.488	564.73	402.201	0.00996974	0.0919663	0.898064	899	138.46
Psmb2	Q9R1P3	Q9R1P3	Proteasome subunit beta type-2		Large Protein Complex	2.12876	High	Mostly Cytosolic	662750	889276	583739	0.955	2512.43	3101.21	2389.42	293.398	0.0407448	0.0558023	0.903453	151	22.906
Psmd3	P14685	P14685	26S proteasome non-ATPase regulatory subunit 3	Large Protein Complex	Large Protein Complex	2.12705	High	Organellar with Cytosolic pool	496542	548992	444304	0.944	1882.77	2022.26	1721.02	582.683	0.0385265	0.0759849	0.885489	669	60.718
Eif3h	Q91WK2	Q91WK2;Q5M9L0	Eukaryotic translation initiation factor 3 subunit H	Large Protein Complex	Large Protein Complex	2.12516	High		332304	405421	250304	0.924	1221.33	1504.15	1024.57	255.815				543	39.832
Rpl19	P84099	P84099;A2A547;Q5I0T8	60S ribosomal protein L19;Ribosomal protein L19	Large Protein Complex	Large Protein Complex	2.12421	High		715589	903884	664852	0.957	2788.65	3152.15	2575.32	324.535				273	23.466
Psma3	O70435	O70435;Q58EV4;E0CX62	Proteasome subunit alpha type-3;Proteasome subunit alpha type	Large Protein Complex	Large Protein Complex	2.12315	High	Mostly Cytosolic	1.35547e+06	1.4946e+06	1.07128e+06	0.976	4875.63	6117.88	4149.63	744.12	0.0298202	0.0634643	0.906715	380	28.405
Xrn1	A0A087WQN7	A0A087WQN7;F8VQ87;P97789;P97789-2;P97789-3;A0A087WNV6	5-3 exoribonuclease 1		Large Protein Complex	2.12019	High	Organellar with Cytosolic pool	7696.86	10685.3	6107.06	0.496	30.6481	37.2632	22.6577	28.9031	0.0436823	0.324379	0.631939	336	194.3
Sf3b5	Q923D4	Q923D4	Splicing factor 3B subunit 5	Large Protein Complex	Large Protein Complex	2.11821	High	Nuclear and Cytosolic	992611	1.06364e+06	736936	0.967	3733.86	3767.22	3016.5	194.122	0.743942	0.0429432	0.213115	166	10.119
Eif3c	Q8R1B4	Q8R1B4	Eukaryotic translation initiation factor 3 subunit C	Large Protein Complex	Large Protein Complex	2.11802	High		253801	264340	189759	0.909	932.814	980.726	776.74	517.641				1024	105.53
Cnot6	Q8K3P5	Q8K3P5-2	CCR4-NOT transcription complex subunit 6		Large Protein Complex	2.11259	High	Organellar with Cytosolic pool	5448.64	6161.82	5048.94	0.445	21.2333	21.4884	19.5572	6.61048	0.0489511	0.71452	0.236529	160	62.775
Psma5	Q9Z2U1	Q9Z2U1;Q3UPK6;D3YX79	Proteasome subunit alpha type-5;Proteasome subunit alpha type	Large Protein Complex	Large Protein Complex	2.11201	High	Mostly Cytosolic	1.50773e+06	1.66994e+06	1.31766e+06	0.979	5423.28	6835.57	5103.97	769.601	0.0323426	0.0614541	0.906203	407	26.411
Xpo5	Q924C1	Q924C1	Exportin-5		Large Protein Complex	2.10993	High	Mostly Cytosolic	91122.6	119828	78293.1	0.827	355.994	433.198	291.087	241.218	0.0818714	0.0167697	0.901359	375	136.97
Ncl	P09405	P09405	Nucleolin		Large Protein Complex	2.10649	High		3.01706e+06	3.11417e+06	2.40362e+06	0.992	11136.8	11454.5	9838.77	4473.66				1419	76.722
Mars	E9QB02	E9QB02		Large Protein Complex	Large Protein Complex	2.10423	High		147020	155501	121443	0.868	528.831	636.512	470.41	290.877				679	102.37
Wdr82	Q8BFQ4	Q8BFQ4;B2RXQ8	WD repeat-containing protein 82		Large Protein Complex	2.09814	High	Nuclear and Cytosolic	487304	524552	353350	0.943	1813.03	1899.16	1446.37	330.374	0.480373	0.0497332	0.469894	437	35.079
Rfc4	Q99J62	Q99J62;Q3UI84	Replication factor C subunit 4	Large Protein Complex	Large Protein Complex	2.09472	High		66926.9	88752.9	42148.7	0.794	266.496	329.281	146.987	51.5658				144	39.866
Syncrip	Q7TMK9	Q7TMK9;G3V018	Heterogeneous nuclear ribonucleoprotein Q		Large Protein Complex	2.09291	High		754987	792396	657648	0.959	2803.37	3069.36	2526.18	1016.03				1261	69.632
Rc3h2	P0C090	P0C090;A2AVP4	Roquin-2		Large Protein Complex	2.09282	High	Organellar with Cytosolic pool	3202.11	5371.29	2826.4	0.372	12.139	18.7315	11.5693	8.12505	0.0193608	0.646082	0.334557	217	131.29
Cops4	O88544	O88544;Q14AI7;F6QTS1;D3YV99;D3Z1R9	COP9 signalosome complex subunit 4	Large Protein Complex	Large Protein Complex	2.09123	High	Mostly Cytosolic	385177	486271	379373	0.932	1517.81	1695.8	1437.2	344.548	0.0471288	0.03244	0.920431	506	46.284
Arpc4	P59999	P59999	Actin-related protein 2/3 complex subunit 4	Large Protein Complex	Large Protein Complex	2.09048	High		409080	420151	264677	0.935	1471.46	1627.46	1083.4	155.491				187	19.667
Sympk	Q80X82	Q80X82;F8WJD4	Symplekin		Large Protein Complex	2.08967	High	Nuclear and Cytosolic	76919.2	87514.9	64302.3	0.811	284.651	324.688	259.625	211.513	0.813896	0.0470721	0.139032	511	142.28
Eftud2	O08810	O08810;Q543F1;A2AH85;G3UZ34	116 kDa U5 small nuclear ribonucleoprotein component		Large Protein Complex	2.08856	High		422327	481879	395867	0.936	1638.09	1696.34	1533.4	892.617				1105	109.36
Rps7	P62082	P62082;Q4FZE6;F6SVV1	40S ribosomal protein S7	Large Protein Complex	Large Protein Complex	2.08622	High		1.81406e+06	1.87587e+06	1.5162e+06	0.984	6703.29	6885.1	6206.28	775.768				377	22.127
Asap1	Q9QWY8	Q9QWY8;H3BL41;H3BJY2;E9QN63;H3BKE6;E9QMI7;E9QMJ1;Q9QWY8-2;Q9QWY8-4;Q9QWY8-3;H3BKD4	Arf-GAP with SH3 domain, ANK repeat and PH domain-containing protein 1		Large Protein Complex	2.0836	High		1865.44	2046.83	744.684	0.302	6.8396	7.63082	3.04822	4.59386				64	127.42
Xrcc5	P27641	P27641	X-ray repair cross-complementing protein 5		Large Protein Complex	2.08059	High		44084.4	52352	38003.9	0.749	167.121	182.569	155.562	70.7644				323	83.056
Psmd11	Q8BG32	Q8BG32;Q5BKQ9	26S proteasome non-ATPase regulatory subunit 11	Large Protein Complex	Large Protein Complex	2.07918	High		627943	704567	588982	0.953	2415.5	2614.01	2200.92	575.687				686	47.436
Srsf3	P84104	P84104;P84104-2;A2A4X6	Serine/arginine-rich splicing factor 3	Large Protein Complex	Large Protein Complex	2.07835	High		3.25099e+06	3.60824e+06	2258860	0.993	11693.8	13976.6	9246.21	1214.46				382	19.329
Csnk2b	P67871	P67871;G3UZJ5;G3UXG7;G3UZA4;G3UZX4	Casein kinase II subunit beta	Large Protein Complex	Large Protein Complex	2.07789	High		291963	330752	276818	0.916	1137.77	1153.45	1072.26	140.74				255	24.942
Kif2c	Q922S8	Q922S8;Q3TTL2	Kinesin-like protein KIF2C;Kinesin-like protein		Large Protein Complex	2.07776	High		6891.08	7303.44	3933.68	0.48	25.3272	27.0964	16.1017	10.7989				63	81.084
Rpl13a	P19253	P19253;Q5M9M0	60S ribosomal protein L13a		Large Protein Complex	2.06485	High		891197	1.07813e+06	791607	0.964	3357.03	3999.96	3084.76	404.142				374	23.464
Jakmip2	D3YXK0	D3YXK0			Large Protein Complex	2.06078	High	Mostly Organellar	3739.76	4463.32	2812.56	0.392	14.4341	16.567	10.4349	6.96139	0.00371652	0.842663	0.153621	220	96.315
Cstf2	Q8BIQ5	Q8BIQ5;Q8BIQ5-2	Cleavage stimulation factor subunit 2		Large Protein Complex	2.05961	High		140503	150659	122895	0.865	516.894	583.579	480.898	166.569				333	61.341
Snrnp200	Q6P4T2	Q6P4T2	U5 small nuclear ribonucleoprotein 200 kDa helicase		Large Protein Complex	2.05882	High		309899	407566	292492	0.921	1196.1	1421.32	1155	1464.63				2050	244.54
Arrb2	Q91YI4	Q91YI4;Q91YI4-2;Q5F2D9	Beta-arrestin-2		Large Protein Complex	2.0562	High		18627.7	24400.4	14629	0.628	70.6162	85.0925	59.8812	16.6733				165	46.313
Sod1	P08228	P08228	Superoxide dismutase [Cu-Zn]		Large Protein Complex	2.05446	High		977185	2273690	560618	0.967	3808.08	7929.15	2171.57	301.077				348	15.942
Cfap20	Q8BTU1	Q8BTU1;Q8BTU1-2	Cilia- and flagella-associated protein 20		Large Protein Complex	2.05387	High		81513.4	88142.8	75883.9	0.817	301.194	341.904	293.938	35.8369				84	22.748
Fsd1	Q7TPM6	Q7TPM6;Q7TPM6-2	Fibronectin type III and SPRY domain-containing protein 1		Large Protein Complex	2.05368	High		37215.5	57497.5	29326.8	0.729	148.189	200.513	108.805	39.9359				244	55.524
Mcm2	P97310	P97310	DNA replication licensing factor MCM2		Large Protein Complex	2.05244	High	Nuclear and Cytosolic	224970	290226	216272	0.901	863.032	1076.76	812.593	443.838	0.103231	0.0164282	0.880341	539	102.08
Specc1l	Q2KN98	Q2KN98;A0A0R4J0J8	Cytospin-A		Large Protein Complex	2.0505	High		44352.4	51570	40032	0.749	176.607	191.329	139.605	106.711				651	124.49
Purb	O35295	O35295	Transcriptional activator protein Pur-beta		Large Protein Complex	2.04873	High		22361.8	29230.4	16194.8	0.66	84.772	101.936	66.2905	14.6514				104	33.901
Map1s	Q8C052	Q8C052	Microtubule-associated protein 1S;MAP1S heavy chain;MAP1S light chain		Large Protein Complex	2.04669	High		16186.1	20015.7	14870	0.608	63.8529	71.1162	55.1688	32.2022				240	102.94
Ddx5	Q61656	Q61656;Q8BTS0;S4R1I6	Probable ATP-dependent RNA helicase DDX5		Large Protein Complex	2.04565	High		2.92753e+06	3.1788e+06	2.86931e+06	0.992	11113.2	12197.4	10645.4	3920.34				1526	69.289
Eif3a	P23116	P23116	Eukaryotic translation initiation factor 3 subunit A	Large Protein Complex	Large Protein Complex	2.04069	High	Organellar with Cytosolic pool	267515	280759	215471	0.912	988.314	1030.92	881.988	837.21	0.0481077	0.269491	0.682401	2028	161.93
Eif3g	Q9Z1D1	Q9Z1D1;Q544H0	Eukaryotic translation initiation factor 3 subunit G	Large Protein Complex	Large Protein Complex	2.04064	High	Organellar with Cytosolic pool	366666	403965	320108	0.93	1372.03	1445.91	1310.3	252.547	0.0453586	0.221407	0.733234	488	35.638
Fam195b	Q3UGS4	Q3UGS4	Protein FAM195B		Large Protein Complex	2.03897	High		274731	341169	232539	0.913	1070.62	1189.77	900.744	58.9425				185	11.101
Prpf8	Q99PV0	Q99PV0	Pre-mRNA-processing-splicing factor 8		Large Protein Complex	2.03784	High		297001	385349	289578	0.918	1157.41	1343.85	1121.69	1570.54				2144	273.61
Rpl35	Q6ZWV7	Q6ZWV7;G3UWD7	60S ribosomal protein L35	Large Protein Complex	Large Protein Complex	2.03507	High		1.09318e+06	1.16554e+06	1.01499e+06	0.97	4130.23	4324.26	3931.57	307.447				109	14.552
Rbm39	Q8VH51	Q8VH51;Q8VH51-2;E9Q8F0;Q8VH51-3;F7AA45	RNA-binding protein 39		Large Protein Complex	2.03424	High		428681	442313	376005	0.937	1580.7	1641.02	1529.1	492.178				546	59.406
Prpsap1	Q9D0M1	Q9D0M1;B1AT82	Phosphoribosyl pyrophosphate synthase-associated protein 1		Large Protein Complex	2.03318	High	Organellar with Cytosolic pool	36840.6	52353.8	29907.9	0.727	146.696	182.576	110.961	28.0752	0.0382788	0.118608	0.843113	110	39.431
Smc2	Q8CG48	Q8CG48	Structural maintenance of chromosomes protein 2	Large Protein Complex	Large Protein Complex	2.03277	High		179368	195260	139928	0.886	659.243	724.433	572.77	465.355				1198	134.24
Mfap1	Q9CQU1	Q9CQU1	Microfibrillar-associated protein 1		Large Protein Complex	2.03258	High		155269	173977	116007	0.874	588.613	606.718	474.853	155.906				308	51.954
Psma4	Q9R1P0	Q9R1P0;E9PW69	Proteasome subunit alpha type-4;Proteasome subunit alpha type	Large Protein Complex	Large Protein Complex	2.0312	High	Organellar with Cytosolic pool	1.05205e+06	1.3542e+06	971591	0.969	4189.17	4722.55	3604.69	599.207	0.0479371	0.0626102	0.889453	335	29.47
Psmd4	O35226	O35226;O35226-4;O35226-5	26S proteasome non-ATPase regulatory subunit 4	Large Protein Complex	Large Protein Complex	2.03006	High	Organellar with Cytosolic pool	372240	385905	330929	0.93	1380.89	1494.81	1273.54	292.825	0.044522	0.0909746	0.864503	395	40.703
Elavl2	B1AXZ4	B1AXZ4;B1AXZ5;Q80Y51;B1AXZ6	ELAV-like protein		Large Protein Complex	2.02984	High		222947	240799	171832	0.9	886.974	894.951	599.236	183.259				218	42.531
Pan2	Q8BGF7	Q8BGF7;Q8BGF7-2;Q8BGF7-3;Q8BGF7-4	PAB-dependent poly(A)-specific ribonuclease subunit PAN2		Large Protein Complex	2.0254	High	Organellar with Cytosolic pool	1796.25	2819.04	1441.02	0.298	7.15247	9.83095	5.34631	4.69528	0.0145751	0.554447	0.430978	126	135.25
Psmd1	Q3TXS7	Q3TXS7	26S proteasome non-ATPase regulatory subunit 1	Large Protein Complex	Large Protein Complex	2.02301	High	Organellar with Cytosolic pool	381470	444714	362785	0.932	1476.27	1589.56	1390.28	779.502	0.0334271	0.0723178	0.894255	979	105.73
Pin4	Q9CWW6	Q9CWW6	Peptidyl-prolyl cis-trans isomerase NIMA-interacting 4		Large Protein Complex	2.02246	High		223188	301830	162362	0.9	845.312	1163.44	602.377	59.591				132	13.815
Cul1	Q9WTX6	Q9WTX6;Q3TPM3	Cullin-1		Large Protein Complex	2.02139	High		176643	190852	170431	0.885	671.446	697.625	661.99	306.195				691	89.69
Pin1	Q9QUR7	Q9QUR7	Peptidyl-prolyl cis-trans isomerase NIMA-interacting 1		Large Protein Complex	2.02127	High	Nuclear and Cytosolic	262196	315133	258328	0.911	1033.36	1169.17	919.59	93.0881	0.155937	0.0465113	0.797552	199	18.37
Nsrp1	Q5NCR9	Q5NCR9	Nuclear speckle splicing regulatory protein 1		Large Protein Complex	2.02092	High		6221.97	10482.6	3679.36	0.464	23.1156	38.8913	14.7398	7.67173				96	63.798
Hnrnpab	Q99020	Q99020;Q544Z3;Q20BD0;Q80XR6	Heterogeneous nuclear ribonucleoprotein A/B	Large Protein Complex	Large Protein Complex	2.01758	High		2.14576e+06	2.58098e+06	2.0327e+06	0.987	8040.02	10564.7	7256.14	1278.58				516	30.831
Mark4	Q8CIP4	Q8CIP4	MAP/microtubule affinity-regulating kinase 4		Large Protein Complex	2.01716	High		1428.76	2516.28	976.942	0.27	5.41633	8.77513	3.99893	2.28205				83	82.643
Ecm29	Q6PDI5	Q6PDI5;Q6PDI5-2;A2ALV7	Proteasome-associated protein ECM29 homolog		Large Protein Complex	2.01459	High	Organellar with Cytosolic pool	33782.9	37688.6	29177.5	0.715	127.638	139.828	113.02	132.998	0.0237711	0.0905876	0.885641	500	203.7
Adsl	P54822	P54822;E9Q242;E9Q3T7	Adenylosuccinate lyase		Large Protein Complex	2.01398	High	Nuclear and Cytosolic	157014	175955	132305	0.875	579.055	648.367	541.565	166.494	0.161004	0.0416268	0.797369	334	54.866
Cdkn2aip	Q8BI72	Q8BI72	CDKN2A-interacting protein		Large Protein Complex	2.01305	High	Nuclear and Cytosolic	125863	135162	98511.1	0.855	453.175	522.519	403.236	145.329	0.78571	0.0467367	0.167554	298	59.744
Psmc1	P62192	P62192;Q542I9	26S protease regulatory subunit 4	Large Protein Complex	Large Protein Complex	2.0118	High	Organellar with Cytosolic pool	395627	441336	368623	0.933	1575.35	1637.4	1285.51	376.069	0.0491498	0.0847549	0.866095	603	49.184
Larp7	Q05CL8	Q05CL8	La-related protein 7		Large Protein Complex	2.01055	High	Nuclear and Cytosolic	84121.9	105548	76188.9	0.82	322.771	368.081	304.43	105.355	0.305805	0.0425293	0.651666	306	64.802
Cops6	O88545	O88545;D3Z0F5;Q3UIT2	COP9 signalosome complex subunit 6	Large Protein Complex	Large Protein Complex	2.00832	High	Nuclear and Cytosolic	204695	249471	192443	0.895	805.309	872.493	729.308	141.944	0.0696727	0.0406914	0.889636	234	35.88
Frg1	P97376	P97376;Q78P92	Protein FRG1		Large Protein Complex	2.00712	High		95997.5	146320	83782	0.831	375.771	510.269	321.652	54.0398				164	29.127
Ttc3	G5E8T2	G5E8T2;O88196;O88196-3;O88196-2;O88196-4;O88196-5;D6RFU5;D6RDD2;D6RD03;D6RHT6	E3 ubiquitin-protein ligase TTC3		Large Protein Complex	2.00562	High		12484.8	15211.1	11170.7	0.567	48.6535	53.0463	43.2698	54.0275				645	223.91
Sf3a1	Q8K4Z5	Q8K4Z5	Splicing factor 3A subunit 1	Large Protein Complex	Large Protein Complex	2.00428	High		502059	607950	452274	0.944	1956.52	2120.13	1751.89	859.157				1100	88.544
Cct6a	P80317	P80317	T-complex protein 1 subunit zeta	Large Protein Complex	Large Protein Complex	1.99873	High		1.35646e+06	1.51536e+06	1.27676e+06	0.976	5251.21	5284.58	5011.5	1520.63				813	58.004
Cstf3	Q99LI7	Q99LI7	Cleavage stimulation factor subunit 3		Large Protein Complex	1.99531	High	Nuclear and Cytosolic	124304	152340	101238	0.854	471.228	531.262	414.396	199.1	0.899796	0.0456376	0.0545662	366	82.876
Snrnp40	Q6PE01	Q6PE01	U5 small nuclear ribonucleoprotein 40 kDa protein		Large Protein Complex	1.99524	High		487082	615621	478207	0.942	1921.95	2146.88	1806.76	369.723				402	39.275
Tnpo1	Q8BFY9	Q8BFY9;Q8BFY9-2;Q3TKD0	Transportin-1		Large Protein Complex	1.99255	High	Nuclear and Cytosolic	175759	193343	163846	0.885	676.247	768.276	571.388	347.702	0.129023	0.0365415	0.834436	515	102.36
Gtpbp1	O08582	O08582	GTP-binding protein 1		Large Protein Complex	1.99203	High		83630.3	103712	75002.4	0.819	321.752	384.781	280.177	116.858				348	72.3
Eif6	O55135	O55135;Q545K4	Eukaryotic translation initiation factor 6		Large Protein Complex	1.98418	High		235746	319109	181134	0.905	898.138	1164.38	701.626	120.79				194	26.511
Lsm6	P62313	P62313;Q542U7	U6 snRNA-associated Sm-like protein LSm6		Large Protein Complex	1.98364	High		751907	875763	673699	0.959	2902.13	3113.4	2609.59	132.64				85	9.1275
Prkra	Q9WTX2	Q9WTX2	Interferon-inducible double-stranded RNA-dependent protein kinase activator A		Large Protein Complex	1.98322	High		90017.7	133900	81695.8	0.826	351.281	466.957	315.58	59.7968				275	34.371
Zswim8	Q3UHH1	Q3UHH1;Q3UHH1-3;Q3UHH1-2	Zinc finger SWIM domain-containing protein 8		Large Protein Complex	1.98277	High		3792.37	3960.86	1658.01	0.394	13.6553	15.3107	6.78676	14.4433				154	197.06
Ddx19a	Q61655	Q61655	ATP-dependent RNA helicase DDX19A		Large Protein Complex	1.98226	High	Nuclear and Cytosolic	202704	243211	171744	0.895	772.177	852.766	692.445	211.285	0.164548	0.0413306	0.794122	337	53.932
Afap1	Q80YS6	Q80YS6;E9Q8X9	Actin filament-associated protein 1		Large Protein Complex	1.9801	High		10943.2	14054.6	8186.93	0.548	39.3625	54.4407	33.5116	17.0496				151	80.614
Rpl28	P41105	P41105;Q5M9J8	60S ribosomal protein L28	Large Protein Complex	Large Protein Complex	1.97985	High		1.65104e+06	1.90379e+06	1.25523e+06	0.982	6200.27	6765.45	5138.05	502.026				268	15.733
Psmd7	P26516	P26516;A1L3B8	26S proteasome non-ATPase regulatory subunit 7		Large Protein Complex	1.9752	High	Organellar with Cytosolic pool	353513	376221	244412	0.927	1271.58	1457.3	1000.46	249.643	0.0485888	0.0899964	0.861415	286	36.539
Smc4	Q8CG47	Q8CG47;E9Q2X6	Structural maintenance of chromosomes protein 4;Structural maintenance of chromosomes protein	Large Protein Complex	Large Protein Complex	1.97319	High		135765	145984	101068	0.861	498.988	541.612	413.703	385.425				1057	146.89
Rnf20	Q5DTM8	Q5DTM8;Q5DTM8-2;A2AIR2	E3 ubiquitin-protein ligase BRE1A		Large Protein Complex	1.97152	High		45586.4	48714.4	33199.3	0.752	166.996	181.928	135.895	100.015				331	113.52
Mdh1	P14152	P14152	Malate dehydrogenase, cytoplasmic		Large Protein Complex	1.96787	High	Mostly Cytosolic	1.55051e+06	1.84368e+06	1.24649e+06	0.98	6173.99	6429.54	4624.57	1094.1	0.0254806	0.0401559	0.934363	381	36.511
Eif4g2	G3XA17	G3XA17;F7CBP1		Large Protein Complex	Large Protein Complex	1.96604	High		123493	160240	96763.1	0.853	468.152	558.812	396.081	243.683				1025	102.1
Hnrnpd	Q60668	Q60668-3;Q60668;F6ZV59;Q60668-4;Q60668-2	Heterogeneous nuclear ribonucleoprotein D0	Large Protein Complex	Large Protein Complex	1.96572	High		3.38096e+06	3.63669e+06	3.1572e+06	0.994	12426.3	14886.1	11713.5	2140.24				1001	32.754
Rcc2	Q8BK67	Q8BK67	Protein RCC2		Large Protein Complex	1.96345	High	Nuclear and Cytosolic	1.05375e+06	1.1795e+06	978712	0.969	4106.44	4568.81	3413.1	1140.12	0.801559	0.0476609	0.15078	933	55.983
Sf3b1	G5E866	G5E866;Q99NB9	Splicing factor 3B subunit 1	Large Protein Complex	Large Protein Complex	1.96201	High	Nuclear and Cytosolic	422667	481365	415456	0.936	1666.51	1700.59	1551.82	1191.25	0.816091	0.0428154	0.141094	1420	145.83
Tdg	P56581	P56581;P56581-2	G/T mismatch-specific thymine DNA glycosylase		Large Protein Complex	1.9613	High	Nuclear and Cytosolic	73586.2	108680	54209.9	0.806	286.765	379.003	209.983	66.6704	0.311651	0.0240444	0.664304	132	46.879
Pgk1	P09411	P09411;S4R2M7	Phosphoglycerate kinase 1;Phosphoglycerate kinase		Large Protein Complex	1.95763	High	Mostly Cytosolic	3.90778e+06	4.04374e+06	3349500	0.995	14227.2	15663.5	13383	3364.62	0.0487903	0.0490917	0.902118	1215	44.55
Gabarapl2	P60521	P60521	Gamma-aminobutyric acid receptor-associated protein-like 2		Large Protein Complex	1.95739	High		150063	153516	143165	0.87	576.189	594.646	514.288	39.6375				119	13.667
Psmb7	P70195	P70195	Proteasome subunit beta type-7		Large Protein Complex	1.95514	High	Organellar with Cytosolic pool	620554	679325	592908	0.952	2393.26	2426.95	2288.98	358.491	0.0459211	0.0609035	0.893175	227	29.891
Srrm1	Q52KI8	Q52KI8;A2A8V9;A2A8V8;E9PUK6;E9QKA4;Q52KI8-2;A2A983	Serine/arginine repetitive matrix protein 1		Large Protein Complex	1.95396	High		94393.9	103739	68508.2	0.83	346.932	384.882	280.425	194.948				263	106.86
Mcm3	P25206	P25206;Q3UI57	DNA replication licensing factor MCM3;DNA helicase		Large Protein Complex	1.95253	High	Nuclear and Cytosolic	356799	447430	306713	0.928	1352.6	1560.34	1255.47	631.273	0.119194	0.0243143	0.856491	761	91.545
Fam193b	Q3U2K0	Q3U2K0;Q3U2K0-2;Q3U2K0-3	Protein FAM193B		Large Protein Complex	1.95194	High	Organellar with Cytosolic pool	6506.04	10815.7	4019.62	0.471	23.9121	40.1272	16.4535	11.9558	0.0277652	0.522831	0.449404	173	95.083
Xrn2	Q9DBR1	Q9DBR1	5-3 exoribonuclease 2		Large Protein Complex	1.95178	High	Nuclear and Cytosolic	106545	112198	98609.3	0.84	408.405	434.602	355.431	223.81	0.736486	0.0461647	0.217349	426	108.69
Dhx36	Q8VHK9	Q8VHK9	ATP-dependent RNA helicase DHX36		Large Protein Complex	1.94725	High		52093	65148.9	44292.5	0.769	197.48	227.197	181.303	114.653				755	113.88
Rps27a	P62983	P62983	Ubiquitin-40S ribosomal protein S27a;Ubiquitin;40S ribosomal protein S27a		Large Protein Complex	1.94413	High		1.01446e+07	1.11182e+07	9.47988e+06	0.998	37732.8	42669.6	36628	3519.52				1165	17.951
Ptbp2	Q91Z31	Q91Z31;Q91Z31-2;A0A0G2JGW0	Polypyrimidine tract-binding protein 2		Large Protein Complex	1.9436	High		1.3707e+06	1.38357e+06	1.16149e+06	0.977	4942.07	5333.98	4754.36	1522.92				802	57.488
Puf60	Q3UEB3	Q3UEB3-2;Q3UEB3;Q3UEB3-3	Poly(U)-binding-splicing factor PUF60		Large Protein Complex	1.94327	High		454124	470245	445329	0.939	1720.78	1824.49	1639.91	513.825				619	58.544
Ptbp1	Q8BGJ5	Q8BGJ5;Q922I7;Q8CB58;P17225;E9QMW9	Polypyrimidine tract-binding protein 1		Large Protein Complex	1.94233	High		863894	1.37214e+06	789525	0.963	3321.67	4785.13	3141.52	949.867				792	56.891
Fip1l1	Q9D824	Q9D824;Q9D824-3;Q9D824-2;Q9D824-4;D3Z3F1	Pre-mRNA 3-end-processing factor FIP1		Large Protein Complex	1.94212	High		75707.3	98771.5	62258	0.809	273.887	404.302	238.403	95.0449				199	64.958
Mcm6	P97311	P97311;Q542I2;Q3ULG5	DNA replication licensing factor MCM6;DNA helicase		Large Protein Complex	1.94164	High	Mostly Cytosolic	375486	400392	323366	0.93	1396.03	1534.04	1252.57	673.92	0.0790133	0.0166336	0.904353	575	92.866
Prpf6	Q91YR7	Q91YR7;Q91YR7-2	Pre-mRNA-processing factor 6		Large Protein Complex	1.93627	High		199629	261298	185281	0.894	764.157	911.235	743.833	411.744				841	106.72
Ddx17	Q501J6	Q501J6;Q3U741;Q501J6-2	Probable ATP-dependent RNA helicase DDX17		Large Protein Complex	1.93521	High		870010	1.03205e+06	784724	0.963	3442.81	3644.15	2911.4	1217.35				820	72.399
Cherp	Q8CGZ0	Q8CGZ0;G5E8I8	Calcium homeostasis endoplasmic reticulum protein		Large Protein Complex	1.93459	High	Nuclear and Cytosolic	74482.1	94601.1	61461.2	0.807	290.256	329.907	238.071	152.831	0.723773	0.0497948	0.226433	312	106.17
Dynll1	P63168	P63168;Q80ZS7	Dynein light chain 1, cytoplasmic		Large Protein Complex	1.93429	High		1.70404e+06	2.96584e+06	1.34082e+06	0.983	6459.89	10342.9	5488.38	341.389				231	10.366
Snrpa1	P57784	P57784;G5E883	U2 small nuclear ribonucleoprotein A		Large Protein Complex	1.93393	High		577649	657116	495379	0.95	2189.83	2291.59	2027.74	316.579				327	28.357
Ctnnbl1	Q9CWL8	Q9CWL8	Beta-catenin-like protein 1		Large Protein Complex	1.93058	High	Nuclear and Cytosolic	134618	169862	130324	0.861	522.536	592.369	508.818	169.057	0.567366	0.0288003	0.403834	398	64.979
Cct4	P80315	P80315;Q564F4;G5E839	T-complex protein 1 subunit delta	Large Protein Complex	Large Protein Complex	1.92911	High		1.31912e+06	1.5033e+06	1288200	0.975	5114.65	5404.3	4889.77	1480.36				1195	58.066
Hnrnpll	Q921F4	Q921F4	Heterogeneous nuclear ribonucleoprotein L-like	Large Protein Complex	Large Protein Complex	1.92909	High		466740	638348	432767	0.941	1834.96	2226.14	1647.07	578.435				721	64.124
Esd	Q9R0P3	Q9R0P3;H3BKH6;H3BJP2;H3BLJ9;H3BJL6;H3BK43	S-formylglutathione hydrolase		Large Protein Complex	1.926	High	Mostly Cytosolic	463396	549395	421880	0.94	1787	1956.55	1634.16	280.491	0.0325265	0.0319881	0.935485	244	31.319
Dctn5	Q9QZB9	Q9QZB9	Dynactin subunit 5		Large Protein Complex	1.92585	High		62713.4	101151	53349.2	0.787	236.944	391.811	197.93	24.4106				84	20.14
Keap1	Q9Z2X8	Q9Z2X8	Kelch-like ECH-associated protein 1		Large Protein Complex	1.92425	High	Organellar with Cytosolic pool	11140.8	12967.9	8575.16	0.551	42.7238	46.6991	33.2161	14.9755	0.044776	0.352509	0.602715	150	69.552
Ilf2	Q9CXY6	Q9CXY6	Interleukin enhancer-binding factor 2		Large Protein Complex	1.9207	High		847383	901852	831116	0.962	3244.12	3402.34	3083.51	705.233				639	43.062
Acin1	Q9JIX8	Q9JIX8-4;Q9JIX8	Apoptotic chromatin condensation inducer in the nucleus		Large Protein Complex	1.91852	High		241158	258466	201972	0.906	882.683	966.9	826.732	681.873				1044	146.3
Brsk1	Q5RJI5	Q5RJI5;D3Z5P0	Serine/threonine-protein kinase BRSK1		Large Protein Complex	1.91782	High		7796.14	8472.17	3816.43	0.498	30.0515	31.528	14.1593	12.8305				169	85.154
Hnrnpr	Q8VHM5	Q8VHM5;F7B5B5;A2AW41		Large Protein Complex	Large Protein Complex	1.91737	High		1.24705e+06	1.39793e+06	1.08503e+06	0.974	4583.36	5722.14	4025.57	1708.48				1172	70.887
Fam193a	M0QWZ1	M0QWZ1;Q8CGI1	Protein FAM193A		Large Protein Complex	1.91602	High	Organellar with Cytosolic pool	4279.78	7419.37	4028.62	0.41	17.0417	25.8739	14.9465	13.805	0.00886063	0.735865	0.255275	294	166.9
Snrpd3	P62320	P62320	Small nuclear ribonucleoprotein Sm D3		Large Protein Complex	1.91568	High		2.12859e+06	2.27397e+06	1.92169e+06	0.987	7974.45	8580.62	7443.69	572.486				301	13.916
Hnrnpul1	Q8VDM6	Q8VDM6;Q8VDM6-2;Q8VDM6-3	Heterogeneous nuclear ribonucleoprotein U-like protein 1	Large Protein Complex	Large Protein Complex	1.91529	High		141905	156206	129282	0.866	538.104	575.328	500.775	263.288				505	96.001
Cttnbp2	B9EJA2	B9EJA2;B9EJA2-5;B9EJA2-4;B9EJA2-3	Cortactin-binding protein 2		Large Protein Complex	1.91075	High		8748.79	11418.5	6902.14	0.517	34.8368	39.8201	25.6076	30.2274				348	178.77
Sf3b2	Q3UJB0	Q3UJB0		Large Protein Complex	Large Protein Complex	1.9103	High	Nuclear and Cytosolic	431009	547120	406042	0.937	1648.9	1907.99	1632	817.98	0.753572	0.0458267	0.200601	1028	98.197
Dhx16	G3X8X0	G3X8X0;Q05BH3			Large Protein Complex	1.90913	High		11874	12977.1	10831	0.56	45.0134	45.2555	44.3345	27.3249				161	119.07
Rps27l	Q6ZWY3	Q6ZWY3;D6RH49;D3YYB0	40S ribosomal protein S27-like;40S ribosomal protein S27	Large Protein Complex	Large Protein Complex	1.90763	High		840622	1.01684e+06	758934	0.962	3228.7	3695.17	2904.19	153.969				113	9.4771
Tsn	Q62348	Q62348;Q545E6	Translin		Large Protein Complex	1.90624	High		439661	559956	437199	0.938	1750.69	1952.76	1622.05	222.635				221	26.201
Prpf3	Q922U1	Q922U1	U4/U6 small nuclear ribonucleoprotein Prp3		Large Protein Complex	1.90219	High		115041	136697	110287	0.846	448.668	476.711	426.523	172.209				413	77.454
Rbm3	O89086	O89086;Q545K5	RNA-binding protein 3		Large Protein Complex	1.90175	High		1.38402e+06	1.63316e+06	1.20372e+06	0.977	5511	5695.38	4465.91	444.132				310	16.604
2410002F23Rik	Q3TE80	Q3TE80;A0A087WSJ7			Large Protein Complex	1.90152	High		16605.3	19123.2	14178.2	0.612	62.8329	70.7342	54.9194	10.3893				99	32.373
Rpl36	Q6ZWZ4	Q6ZWZ4;P47964	60S ribosomal protein L36	Large Protein Complex	Large Protein Complex	1.89912	High		385330	566501	195727	0.932	1501.63	1975.58	758.152	91.2576				190	12.254
Exosc4	Q542B0	Q542B0;Q921I9	Exosome complex component RRP41	Large Protein Complex	Large Protein Complex	1.89839	High	Nuclear and Cytosolic	93231.1	101104	90241.1	0.828	353.432	413.851	314.702	47.2968	0.323133	0.0409545	0.635913	120	26.249
Ldb1	P70662	P70662	LIM domain-binding protein 1		Large Protein Complex	1.89793	High		54671.9	89365.1	48115	0.773	217.698	311.647	178.511	49.1354				134	46.502
Psmc4	P54775	P54775	26S protease regulatory subunit 6B	Large Protein Complex	Large Protein Complex	1.89756	High	Organellar with Cytosolic pool	407059	447193	325497	0.934	1537.95	1659.12	1260.82	372.965	0.031142	0.0742886	0.894569	506	47.408
Elp4	Q9ER73	Q9ER73;A2A414	Elongator complex protein 4		Large Protein Complex	1.89659	High	Organellar with Cytosolic pool	24431.9	38654	19508	0.672	97.2856	134.8	72.3766	21.8742	0.025759	0.106792	0.867449	136	46.325
Klhdc4	Q921I2	Q921I2;G3UZ63;G3X961;G3UZG5	Kelch domain-containing protein 4		Large Protein Complex	1.8952	High		18599.6	19569	12735	0.628	70.3401	75.6564	47.2481	23.3152				120	64.86
Ssb	P32067	P32067;Q564E6	Lupus La protein homolog		Large Protein Complex	1.89427	High		1.16596e+06	1.24008e+06	1.00532e+06	0.971	4309.59	4807.36	3894.13	1076.15				674	47.756
Zc3h4	E9Q8K8	E9Q8K8;Q6ZPZ3;Q6ZPZ3-2	Zinc finger CCCH domain-containing protein 4		Large Protein Complex	1.8928	High		36544.6	51333.4	27186.7	0.726	138.539	179.017	111.284	96.0694				344	136.02
Txndc9	Q9CQ79	Q9CQ79;A0A0A6YWP9;A0A0A6YXY0;A0A0A6YVV3	Thioredoxin domain-containing protein 9		Large Protein Complex	1.89269	High	Mostly Cytosolic	103600	121306	87458.9	0.837	400.329	430.25	338.774	52.5769	0.00956074	0.0481514	0.942288	122	26.259
Usp39	Q3TIX9	Q3TIX9	U4/U6.U5 tri-snRNP-associated protein 2		Large Protein Complex	1.89116	High		180902	203552	149514	0.887	664.881	755.197	612.006	227.767				384	65.146
Srsf11	Q3UIX4	Q3UIX4		Large Protein Complex	Large Protein Complex	1.8903	High		231201	259978	156546	0.903	893.492	921.91	606.384	237.279				306	53.102
Ddx39b	Q9Z1N5	Q9Z1N5	Spliceosome RNA helicase Ddx39b		Large Protein Complex	1.8884	High		2.03328e+06	2.08507e+06	1.8616e+06	0.986	7677.72	8027.91	6956.53	1926.91				1318	49.035
Nelfe	P19426	P19426;P19426-2;G3UY39	Negative elongation factor E	Large Protein Complex	Large Protein Complex	1.88469	High		29352.5	32498.7	23538.5	0.697	113.946	119.244	87.3299	24.1404				160	42.554
Dhx9	E9QNN1	E9QNN1;O70133-2;Q3UR42	ATP-dependent RNA helicase A		Large Protein Complex	1.88445	High	Mostly Nuclear	1.04763e+06	1.22747e+06	974740	0.969	4088.41	4280.63	3764.95	3030.81	0.918127	0.0549388	0.0269341	1788	149.69
Mapt	P10637	P10637-4;P10637-3	Microtubule-associated protein tau		Large Protein Complex	1.88431	High		105364	135455	82342.6	0.838	419.55	472.378	305.498	72.7241				57	35.713
Sarnp	Q9D1J3	Q9D1J3;B2RXM7	SAP domain-containing ribonucleoprotein		Large Protein Complex	1.88348	High		1.04623e+06	1.16052e+06	1.0009e+06	0.969	3972.76	4495.3	3676.37	475.824				347	23.532
Pcid2	Q8BFV2	Q8BFV2	PCI domain-containing protein 2		Large Protein Complex	1.88276	High		60646	66278.1	43729.9	0.784	222.896	245.897	179	54.0708				137	46.132
Abl2	F8VQH0	F8VQH0;Q4JIM5;B2RQ57	Non-specific protein-tyrosine kinase;Abelson tyrosine-protein kinase 2		Large Protein Complex	1.8802	High		2901.8	4643.64	1559.73	0.357	10.6652	17.2283	6.38444	7.19086				138	128.22
Abl1	P00520	P00520;P00520-4;P00520-2;P00520-3	Tyrosine-protein kinase ABL1		Large Protein Complex	1.87921	High		1438.63	2204.32	1126.41	0.271	5.72848	7.68724	4.17907	3.41071				71	122.67
U2af1	Q9D883	Q9D883;Q14C24;G3UW94	Splicing factor U2AF 35 kDa subunit		Large Protein Complex	1.87851	High		854563	999292	746216	0.963	3297.18	3707.46	2771.67	459.39				337	27.815
Hnrnpul2	Q00PI9	Q00PI9	Heterogeneous nuclear ribonucleoprotein U-like protein 2	Large Protein Complex	Large Protein Complex	1.87815	High	Nuclear and Cytosolic	448598	531811	423716	0.938	1725.14	1854.61	1685.42	736.416	0.813889	0.0450501	0.141061	689	84.939
Hnrnpm	Q9D0E1	Q9D0E1;Q9D0E1-2;B8JK33;B8JK32	Heterogeneous nuclear ribonucleoprotein M	Large Protein Complex	Large Protein Complex	1.87711	High		3.05697e+06	3.47209e+06	2.62616e+06	0.993	11588.7	12108.4	10749.7	4587.54				2265	77.648
Pds5a	Q6A026	Q6A026;E9QPI5	Sister chromatid cohesion protein PDS5 homolog A		Large Protein Complex	1.87665	High		155155	203857	107163	0.874	617.811	710.92	397.584	450.784				517	150.33
Pcif1	P59114	P59114;Q542C3	Phosphorylated CTD-interacting factor 1		Large Protein Complex	1.87574	High	Nuclear and Cytosolic	15779.4	16134.7	11009.4	0.604	57.7027	63.9003	42.6452	24.5508	0.268109	0.0417686	0.690123	108	80.504
Prpf4	Q9DAW6	Q9DAW6;Q059T9	U4/U6 small nuclear ribonucleoprotein Prp4		Large Protein Complex	1.87455	High		192356	192982	179135	0.891	724.567	747.228	668.896	216.994				414	58.369
U2af2	P26369	P26369;Q3KQM4	Splicing factor U2AF 65 kDa subunit		Large Protein Complex	1.8738	High		719241	777551	588074	0.957	2635.18	2934.63	2381.2	743.903				720	53.516
Samd4b	G5E8A7	G5E8A7;Q80XS6	Protein Smaug homolog 2		Large Protein Complex	1.8703	High	Organellar with Cytosolic pool	7792.07	10623.4	5065.53	0.498	29.5392	37.0474	20.7348	11.2936	0.0181219	0.233664	0.748214	107	74.993
Celf3	Q8CIN6	Q8CIN6;A0A0G2JGE2;Q8CIN6-2;A0A0G2JFA4;A0A0G2JDX3;A0A0G2JGX2;A0A0G2JDL2	CUGBP Elav-like family member 3		Large Protein Complex	1.8659	High		21744.9	23059.7	20494.6	0.656	82.4335	94.3904	71.4715	21.231				156	50.519
Wbp11	Q923D5	Q923D5	WW domain-binding protein 11		Large Protein Complex	1.86542	High		90045.4	106683	76350	0.826	341.355	372.039	312.524	121.601				280	69.874
5730455P16Rik	Q9CYI0	Q9CYI0;J3KMQ6	Protein Njmu-R1		Large Protein Complex	1.86316	High	Organellar with Cytosolic pool	11711.5	44027.2	9387.7	0.557	42.1895	170.54	38.3116	10.0547	0	0.149357	0.850643	96	44.422
Ahcy	P50247	P50247;Q3TF14	Adenosylhomocysteinase		Large Protein Complex	1.8594	High	Mostly Cytosolic	820070	936339	774452	0.961	3098.39	3473.9	2999.85	755.82	0.0117051	0.021043	0.967252	406	47.688
Lsm14a	Q8K2F8	Q8K2F8	Protein LSM14 homolog A		Large Protein Complex	1.8584	High		76992.2	89588.5	46618.8	0.811	282.974	332.381	190.825	75.2114				314	50.545
Zc2hc1a	Q8BJH1	Q8BJH1;Q8BJH1-2	Zinc finger C2HC domain-containing protein 1A		Large Protein Complex	1.85838	High	Organellar with Cytosolic pool	78194	114177	63621.4	0.813	311.361	398.175	236.041	53.1229	0.0331941	0.15073	0.816076	207	35.152
Rad23b	P54728	P54728	UV excision repair protein RAD23 homolog B		Large Protein Complex	1.85744	High	Nuclear and Cytosolic	403145	577044	348294	0.934	1528.29	2012.35	1425.67	339.022	0.0783729	0.0399451	0.881682	192	43.512
Nelfa	Q8BG30	Q8BG30	Negative elongation factor A	Large Protein Complex	Large Protein Complex	1.85317	High		37178.8	39926.8	31627.8	0.729	139.308	142.524	129.462	41.3767				242	57.584
Thoc5	A0A0R4J0J6	A0A0R4J0J6;Q8BKT7;Q5SVF9	THO complex subunit 5 homolog		Large Protein Complex	1.85158	High		64127.1	78281.5	54942.6	0.789	249.903	272.994	212.821	97.5369				286	78.699
Cct7	P80313	P80313;Q3TIJ7;A0A0N4SV00	T-complex protein 1 subunit eta	Large Protein Complex	Large Protein Complex	1.84804	High		1.19515e+06	1.44872e+06	1.04328e+06	0.973	4530.73	5052.2	4270.45	1377.86				1124	59.652
Snrpg	P62309	P62309	Small nuclear ribonucleoprotein G		Large Protein Complex	1.84537	High	Nuclear and Cytosolic	1.48149e+06	2.44857e+06	990324	0.979	5899.17	8538.99	3674.19	243.261	0.790978	0.0470108	0.162011	159	8.496
Nelfb	A0A0X1KG62	A0A0X1KG62;Q8C4Y3	Negative elongation factor B	Large Protein Complex	Large Protein Complex	1.84485	High		26577.1	38324.8	20521.1	0.684	105.827	133.652	76.1349	36.1197				158	70.32
Top3b	Q9Z321	Q9Z321;Q3UJF5;F6SDD7	DNA topoisomerase 3-beta-1;DNA topoisomerase		Large Protein Complex	1.84463	High		27336.5	32913.6	25946.6	0.687	108.851	114.781	96.2643	51.22				636	96.948
Fus	P56959	P56959;Q8CFQ9;Q564D0;G3UXT7	RNA-binding protein FUS		Large Protein Complex	1.84413	High		1.3372e+06	1.50537e+06	1.23127e+06	0.976	5019.82	5831.08	4627.24	1361.27				487	52.673
Hnrnpa2b1	O88569	O88569;O88569-2;A0A0N4SUM2	Heterogeneous nuclear ribonucleoproteins A2/B1	Large Protein Complex	Large Protein Complex	1.84409	High		6.95891e+06	7.34286e+06	5.91e+06	0.997	25831	29467.5	21926.6	5030.31				1619	37.402
Wdr59	Q8C0M0	Q8C0M0;Q8C0M0-3;D3Z1F9;Q8C0M0-2	WD repeat-containing protein 59		Large Protein Complex	1.8432	High	Organellar with Cytosolic pool	1735.97	2240.62	952.026	0.294	6.38031	8.31289	3.89693	3.74827	0.0303144	0.683222	0.286464	115	111.72
Fam98b	Q80VD1	Q80VD1	Protein FAM98B		Large Protein Complex	1.84259	High		174802	193770	162384	0.885	665.787	707.398	628.997	153.205				329	45.349
Pspc1	Q8R326	Q8R326;Q8R326-2	Paraspeckle component 1		Large Protein Complex	1.84149	High	Mostly Nuclear	231870	239957	213482	0.903	877.417	926.585	792.037	263.311	0.903585	0.0616602	0.0347549	318	58.758
Prrc2a	Q7TSC1	Q7TSC1	Protein PRRC2A		Large Protein Complex	1.83629	High		21290.9	25896.9	20898.8	0.652	83.66	90.3116	79.623	94.3119				976	229.2
Htatsf1	Q8BGC0	Q8BGC0	HIV Tat-specific factor 1 homolog		Large Protein Complex	1.83562	High	Nuclear and Cytosolic	87941.9	96038.8	83258.5	0.824	332.805	356.312	321.452	146.574	0.220344	0.0216524	0.758003	318	86.239
Polr2h	Q923G2	Q923G2	DNA-directed RNA polymerases I, II, and III subunit RPABC3		Large Protein Complex	1.83545	High	Nuclear and Cytosolic	279069	356518	243706	0.914	1053.57	1322.71	945.45	92.4605	0.339019	0.0311828	0.629798	142	17.143
Sae1	Q9R1T2	Q9R1T2;Q9R1T2-2	SUMO-activating enzyme subunit 1;SUMO-activating enzyme subunit 1, N-terminally processed		Large Protein Complex	1.83502	High	Mostly Cytosolic	915630	1.08128e+06	788487	0.965	3554.57	3799.77	3054.22	683.425	0.0111372	0.0135798	0.975283	386	38.62
Strbp	Q91WM1	Q91WM1;Q91WM1-2	Spermatid perinuclear RNA-binding protein		Large Protein Complex	1.83483	High		224968	329957	180632	0.901	895.798	1150.67	670.162	320.457				426	73.704
Myef2	Q8C854	Q8C854;Q8C854-3;G8JL68	Myelin expression factor 2		Large Protein Complex	1.83442	High	Mostly Nuclear	754076	934603	655784	0.959	2858.65	3259.28	2684.33	922.436	0.913223	0.0558483	0.030929	713	63.294
Selh	Q3UQA7	Q3UQA7;A0A087WPM0	Selenoprotein H		Large Protein Complex	1.83429	High		481711	543764	459677	0.942	1761.78	2225.79	1722.3	120.787				214	12.974
Msi2	Q920Q6	Q920Q6;Q920Q6-3;Q920Q6-2;B1AT10;B1AT13	RNA-binding protein Musashi homolog 2		Large Protein Complex	1.83331	High		111113	115133	71932.5	0.843	409.996	423.8	294.442	79.3227				330	36.938
Hnrnpu	Q8VEK3	Q8VEK3;G3XA10	Heterogeneous nuclear ribonucleoprotein U	Large Protein Complex	Large Protein Complex	1.83322	High		2.62026e+06	2.77588e+06	2.40864e+06	0.991	10076.6	10637.2	8718.92	4452.21				1669	87.917
Psmd6	Q99JI4	Q99JI4	26S proteasome non-ATPase regulatory subunit 6	Large Protein Complex	Large Protein Complex	1.83315	High	Organellar with Cytosolic pool	453674	582108	431071	0.939	1806.49	2030.01	1599.31	399.261	0.0464653	0.0747305	0.878804	531	45.536
Igf2bp1	O88477	O88477	Insulin-like growth factor 2 mRNA-binding protein 1		Large Protein Complex	1.8317	High		422144	534662	347382	0.936	1551.53	1983.64	1421.94	517.667				1101	63.45
Ybx1	P62960	P62960;Q3UBT1;A2BGG7	Nuclease-sensitive element-binding protein 1		Large Protein Complex	1.82904	High		1.29961e+06	1.34855e+06	1.15523e+06	0.975	4864.05	5212.63	4376.93	897.438				1205	35.73
Gpx1	P11352	P11352;A0A0A6YVV2;A0A0A6YY34	Glutathione peroxidase 1;Glutathione peroxidase		Large Protein Complex	1.82695	High		104433	133822	90128.8	0.837	376.791	547.774	346.995	45.0676				201	22.329
Psmb6	Q60692	Q60692	Proteasome subunit beta type-6	Large Protein Complex	Large Protein Complex	1.82544	High		628534	741238	516414	0.953	2438.66	2722.62	1915.94	308.279				220	25.378
Ralgapb	A2ACC6	A2ACC6;E9Q0J2;Q8BQZ4;A2ACC7	Ral GTPase-activating protein subunit beta		Large Protein Complex	1.82268	High		3136.66	3576.47	2818.12	0.368	11.8509	13.8535	10.4555	10.0977				140	166.57
Sart1	Q9Z315	Q9Z315	U4/U6.U5 tri-snRNP-associated protein 1		Large Protein Complex	1.81836	High		123038	179084	113596	0.853	477.977	624.529	442.783	216.115				529	90.884
Cnot3	Q8K0V4	Q8K0V4	CCR4-NOT transcription complex subunit 3	Large Protein Complex	Large Protein Complex	1.81764	High		50459.3	56601.8	43088.1	0.765	191.288	197.39	176.373	79.9139				428	81.945
Elavl1	P70372	P70372	ELAV-like protein 1		Large Protein Complex	1.81757	High		1.32471e+06	1.4177e+06	1.08506e+06	0.976	4868.79	5259.78	4441.5	926.007				593	36.169
Iars	Q8BU30	Q8BU30	Isoleucine--tRNA ligase, cytoplasmic	Large Protein Complex	Large Protein Complex	1.81742	High	Organellar with Cytosolic pool	172243	199666	156868	0.883	652.781	740.779	603.89	480.26	0.0482853	0.131819	0.819895	1235	144.27
Psmb5	O55234	O55234	Proteasome subunit beta type-5	Large Protein Complex	Large Protein Complex	1.81411	High	Organellar with Cytosolic pool	1.12509e+06	1.17087e+06	1.11536e+06	0.97	4257.28	4792.72	3903.99	620.406	0.0429856	0.0673446	0.88967	384	28.532
Seh1l	Q8R2U0	Q8R2U0;Q8R2U0-2	Nucleoporin SEH1		Large Protein Complex	1.8123	High	Nuclear and Cytosolic	143822	148480	140049	0.867	553.576	573.263	502.282	110.556	0.87914	0.0475535	0.0733062	306	39.774
Abcf2	Q99LE6	Q99LE6	ATP-binding cassette sub-family F member 2		Large Protein Complex	1.81228	High		106370	120506	91607.9	0.84	395.864	447.088	365.726	147.567				730	71.781
Cwc15	Q9JHS9	Q9JHS9	Spliceosome-associated protein CWC15 homolog		Large Protein Complex	1.81218	High		89065	193419	79303.6	0.825	337.653	674.519	324.587	45.8288				104	26.624
Sf3a3	Q9D554	Q9D554;Q58E59	Splicing factor 3A subunit 3	Large Protein Complex	Large Protein Complex	1.81118	High	Nuclear and Cytosolic	394283	471585	365601	0.933	1561.05	1663.48	1356.41	448.38	0.746554	0.0498554	0.20359	640	58.841
Tarsl2	Q8BLY2	Q8BLY2	Probable threonine--tRNA ligase 2, cytoplasmic		Large Protein Complex	1.81062	High		7438.1	8402.87	4388.78	0.491	26.7547	32.5487	17.9646	13.1272				154	91.317
Ppia	P17742	P17742;Q5SVY2;F8VPN3	Peptidyl-prolyl cis-trans isomerase A;Peptidyl-prolyl cis-trans isomerase A, N-terminally processed;Peptidyl-prolyl cis-trans isomerase		Large Protein Complex	1.80746	High		1.18585e+07	1.3793e+07	9.41453e+06	0.999	43726.4	53427.6	36671.4	4118.72				846	17.971
Dars	Q922B2	Q922B2	Aspartate--tRNA ligase, cytoplasmic	Large Protein Complex	Large Protein Complex	1.80546	High		557310	597967	521823	0.948	2119.68	2218.51	1994.58	615.529				1013	57.147
Cd2bp2	Q9CWK3	Q9CWK3	CD2 antigen cytoplasmic tail-binding protein 2		Large Protein Complex	1.80394	High		47900.8	54964.5	33993.7	0.758	176.053	203.923	139.147	34.8958				102	37.694
Prpf38a	Q4FK66	Q4FK66	Pre-mRNA-splicing factor 38A		Large Protein Complex	1.80349	High		130089	168075	118838	0.858	491.5	623.572	460.323	94.1214				185	37.436
Zc3h18	Q0P678	Q0P678;H3BIW0;G3X8T2	Zinc finger CCCH domain-containing protein 18		Large Protein Complex	1.79875	High	Nuclear and Cytosolic	69133.5	74291.2	48035.7	0.798	254.091	275.627	196.625	141.215	0.784134	0.0383031	0.177563	323	105.69
Sf3b3	Q921M3	Q921M3;Q921M3-2	Splicing factor 3B subunit 3	Large Protein Complex	Large Protein Complex	1.79803	High	Nuclear and Cytosolic	468580	486595	451339	0.941	1776.35	1847.47	1696.92	1227.56	0.730295	0.0470512	0.222654	1145	135.55
Cwc22	Q8C5N3	Q8C5N3;B1AYU7;Q8C5N3-2;A2AK44;A2AK42;B1AYU4	Pre-mRNA-splicing factor CWC22 homolog		Large Protein Complex	1.7975	High	Nuclear and Cytosolic	27346.9	39318.9	25450.1	0.687	105.67	137.119	100.268	55.3736	0.521702	0.0308574	0.447441	147	104.77
Pwp1	Q99LL5	Q99LL5	Periodic tryptophan protein 1 homolog		Large Protein Complex	1.79445	High	Nuclear and Cytosolic	60936.1	62913.4	40657.2	0.784	224.573	232.148	166.422	65.4634	0.172783	0.024953	0.802264	107	55.586
Sbds	P70122	P70122;F6TN03	Ribosome maturation protein SBDS		Large Protein Complex	1.79385	High		75796.9	94497.5	67303.9	0.809	286.375	350.594	260.703	42.16				177	28.78
Msh2	P43247	P43247;Q3TZI5	DNA mismatch repair protein Msh2		Large Protein Complex	1.79363	High	Nuclear and Cytosolic	121844	130416	103874	0.852	447.822	483.855	425.189	245.258	0.359684	0.0225729	0.617743	443	104.15
Ncaph	Q8C156	Q8C156	Condensin complex subunit 2		Large Protein Complex	1.79082	High		65712.8	79437.4	38072.6	0.792	241.519	294.72	155.843	104.525				387	82.302
Rbm33	Q9CXK9	Q9CXK9;D3Z5I9;F6RNF9	RNA-binding protein 33		Large Protein Complex	1.78929	High		5830.27	8799.88	2531.56	0.455	20.9715	34.0865	10.3624	15.4732				95	137.32
Gps1	Q99LD4	Q99LD4;G3UXW9;Q3MIA8;B1ATU4;Q99LD4-2	COP9 signalosome complex subunit 1		Large Protein Complex	1.78616	High	Mostly Cytosolic	152092	167436	130609	0.872	558.994	621.203	534.624	157.09	0.0444107	0.0373029	0.918286	313	53.442
RtcA	Q9D7H3	Q9D7H3;D3Z263	RNA 3-terminal phosphate cyclase		Large Protein Complex	1.78407	High		190349	635105	54371.6	0.89	719.177	2356.3	210.61	144.409				140	39.254
Cirbp	P60824	P60824;K4DI65;D3YU80	Cold-inducible RNA-binding protein		Large Protein Complex	1.78349	High		403588	443028	382923	0.934	1556.44	1716.08	1363.57	145.135				168	18.607
Trmt112	Q9DCG9	Q9DCG9;Q8VCR4	Multifunctional methyltransferase subunit TRM112-like protein		Large Protein Complex	1.7798	High	Organellar with Cytosolic pool	228444	285869	167503	0.902	839.614	1060.6	685.643	62.4335	0.0309304	0.0931865	0.875883	119	14.141
Thoc2	B1AZI6	B1AZI6	THO complex subunit 2		Large Protein Complex	1.77823	High	Mostly Nuclear	76757.4	101579	76577.8	0.81	305.5	354.241	284.371	271.134	0.906221	0.0767902	0.0169887	643	182.77
Ppih	Q4G0C5	Q4G0C5;Q9D868-2;A2BGI8;Q9D868;A2BGI9	Peptidyl-prolyl cis-trans isomerase;Peptidyl-prolyl cis-trans isomerase H		Large Protein Complex	1.77804	High		250445	270331	195091	0.908	921.451	1000.83	798.567	92.9722				154	19.208
Pddc1	Q8BFQ8	Q8BFQ8	Parkinson disease 7 domain-containing protein 1		Large Protein Complex	1.77761	High		68418.3	75883.3	56456.7	0.796	262.366	285.332	209.459	30.7792				115	23.277
U2surp	Q6NV83	Q6NV83;Q6NV83-2	U2 snRNP-associated SURP motif-containing protein		Large Protein Complex	1.77498	High	Nuclear and Cytosolic	133775	143058	85675.8	0.86	485.965	543.294	350.697	305.754	0.72875	0.0446588	0.226591	566	118.26
Npm1	Q61937	Q61937;Q5SQB7;Q5SQB0;Q9DAY9;Q5SQB5;E9Q5T3	Nucleophosmin		Large Protein Complex	1.77193	High		5.13963e+06	6.39473e+06	3.95439e+06	0.996	19242.7	23725	15598.5	3234.26				1077	32.56
Lsm8	Q6ZWM4	Q6ZWM4	U6 snRNA-associated Sm-like protein LSm8		Large Protein Complex	1.7719	High	Nuclear and Cytosolic	897288	1.10697e+06	597690	0.964	3401.55	3860.39	2446.53	180.405	0.449632	0.034705	0.515663	120	10.403
Sf3b6	P59708	P59708	Splicing factor 3B subunit 6	Large Protein Complex	Large Protein Complex	1.77054	High		509708	602727	455605	0.945	1965.39	2334.67	1622.87	143.677				166	14.585
Hnrnpc	Q9Z204	Q9Z204-2;Q9Z204-3;Q9Z204-4	Heterogeneous nuclear ribonucleoproteins C1/C2	Large Protein Complex	Large Protein Complex	1.76948	High	Mostly Nuclear	4.49315e+06	4.83751e+06	3.512e+06	0.995	16574.1	17817.6	14375.7	2870.51	0.910021	0.0559545	0.0340247	985	33.056
Wac	Q924H7	Q924H7;Q924H7-2;E9Q5D5;Q924H7-3;E9Q4Y9;E9Q020;E9PZH6	WW domain-containing adapter protein with coiled-coil		Large Protein Complex	1.76899	High		40071.9	53282.1	30053.5	0.738	159.196	186.671	111.501	54.7388				200	70.68
Srsf7	Q8BL97	Q8BL97;Q8BL97-3;Q8BL97-4;Q8BL97-2	Serine/arginine-rich splicing factor 7	Large Protein Complex	Large Protein Complex	1.76878	High		860576	1.08009e+06	713405	0.963	3095.48	4421.12	2763.39	512.552				251	30.817
Camsap1	A0A0A0MQE5	A0A0A0MQE5;A2AHC3;A2AHC4;A2AHC3-2	Calmodulin-regulated spectrin-associated protein 1		Large Protein Complex	1.76752	High		17027.4	20936.8	14692.8	0.616	66.2562	73.0138	57.084	57.9221				388	176.01
Gm21992	F7BGR7	F7BGR7;Q8C7Q4;J3QPA9;F6TBN8	RNA-binding protein 4		Large Protein Complex	1.76678	High		193058	220083	182544	0.891	766.358	772.281	677.254	196.973				346	52.791
Trappc12	Q8K2L8	Q8K2L8;Q8C0C3	Trafficking protein particle complex subunit 12		Large Protein Complex	1.76554	High	Organellar with Cytosolic pool	8242.09	12618.3	6523.15	0.508	31.2451	44.0042	26.7013	13.9689	0.0113593	0.17875	0.809891	156	87.693
Ncor2	F8VQL9	F8VQL9;E9Q9V3;Q9WU42;E9PY55;E9Q701;Q9WU42-2;F6Z4B2;D3Z2J5	Nuclear receptor corepressor 2		Large Protein Complex	1.76471	High		6138.2	9748.62	4205.31	0.462	22.5601	36.1682	17.2136	32.435				196	273.41
	Q9D735	Q9D735	Uncharacterized protein C19orf43 homolog		Large Protein Complex	1.76372	High		189705	309002	128094	0.89	739.281	1077.6	496.173	67.3735				113	18.376
Rpl8	P62918	P62918	60S ribosomal protein L8	Large Protein Complex	Large Protein Complex	1.76116	High		1.08771e+06	1444380	973599	0.97	4123.44	5037.06	3985.24	589.117				463	28.024
Pnn	O35691	O35691;Q3TUQ5	Pinin		Large Protein Complex	1.75805	High		305884	350033	208150	0.92	1159.58	1220.69	852.02	487.334				662	82.435
Hnrnpl	G5E924	G5E924		Large Protein Complex	Large Protein Complex	1.75747	High	Mostly Nuclear	2.47113e+06	2.93456e+06	1.92684e+06	0.99	8888.64	11367.1	7887.15	3191.3	0.914332	0.0565653	0.0291025	1675	66.821
Naa15	G3X8Y3	G3X8Y3;Q80UM3;A0A0A6YW80	N-alpha-acetyltransferase 15, NatA auxiliary subunit		Large Protein Complex	1.75638	High	Mostly Cytosolic	202933	248965	180139	0.895	808.06	868.226	668.33	396.479	0.0218666	0.02932	0.948813	546	101.09
Ddx23	D3Z0M9	D3Z0M9			Large Protein Complex	1.75609	High		161353	202708	144353	0.878	628.789	706.912	559.153	297.787				636	95.493
Khsrp	Q3U0V1	Q3U0V1	Far upstream element-binding protein 2		Large Protein Complex	1.75287	High		843839	893624	734654	0.962	3120.11	3275.8	3007.16	1252.1				1049	76.775
Ybx3	Q9JKB3	Q9JKB3	Y-box-binding protein 3		Large Protein Complex	1.7526	High		42017.4	57241.5	36430.7	0.743	163.776	199.621	141.055	31.5185				227	38.813
Rnaseh2b	Q80ZV0	Q80ZV0	Ribonuclease H2 subunit B		Large Protein Complex	1.74868	High		102995	108703	89480.9	0.836	384.34	409.42	349.998	69.13				192	34.729
Psma2	P49722	P49722	Proteasome subunit alpha type-2	Large Protein Complex	Large Protein Complex	1.74551	High	Mostly Cytosolic	878567	991542	584094	0.964	3229.05	3678.71	2390.88	440.219	0.0284674	0.0529513	0.918581	235	25.926
Gtf2f2	Q8R0A0	Q8R0A0;Q3UMJ4	General transcription factor IIF subunit 2		Large Protein Complex	1.7448	High		194868	210271	190438	0.892	758.597	805.776	672.724	106.887				262	28.381
Luc7l2	Q7TNC4	Q7TNC4;Q7TNC4-2;Q7TNC4-3;Q7TNC4-4;E9Q715;Q05CX5	Putative RNA-binding protein Luc7-like 2		Large Protein Complex	1.74389	High		449276	615493	393312	0.938	1703.17	2146.43	1609.95	404.473				669	46.582
Caprin1	Q60865	Q60865	Caprin-1		Large Protein Complex	1.74281	High		514243	529137	465459	0.945	1892.65	2049.62	1819.84	776.883				1278	78.168
Skiv2l2	Q9CZU3	Q9CZU3	Superkiller viralicidic activity 2-like 2		Large Protein Complex	1.74111	High		109482	123295	100588	0.842	420.076	429.973	401.924	248.919				599	117.64
Hspa8	P63017	P63017;Q504P4	Heat shock cognate 71 kDa protein		Large Protein Complex	1.73972	High		8.41588e+06	9.11098e+06	7.18741e+06	0.998	31535.4	34535.9	27703.1	11527.1				3390	70.87
Ddx39a	Q8VDW0	Q8VDW0;D6RHT5	ATP-dependent RNA helicase DDX39A		Large Protein Complex	1.73863	High		127613	164023	122524	0.856	499.461	572.005	470.511	121.016				259	49.067
Stmn2	P55821	P55821;Q545S4	Stathmin-2;Stathmin		Large Protein Complex	1.7381	High		1.07234e+06	1.16385e+06	772933	0.969	3857.22	4508.19	3163.85	431.658				115	20.828
Fhod3	Q76LL6	Q76LL6;Q76LL6-3;Q76LL6-2;Q76LL6-4	FH1/FH2 domain-containing protein 3		Large Protein Complex	1.73504	High		1725.21	2240.81	1309.59	0.293	6.86963	7.81446	4.85867	5.85665				139	175.65
Rbfox2	Q8BP71	Q8BP71;Q8BP71-5;Q8BP71-2;Q8BP71-7;Q8BP71-8;Q8BP71-3;Q8BP71-6	RNA binding protein fox-1 homolog 2		Large Protein Complex	1.73378	High		137546	174374	116240	0.862	528.024	675.442	417.731	125.818				217	47.33
Oard1	Q8R5F3	Q8R5F3	O-acetyl-ADP-ribose deacetylase 1		Large Protein Complex	1.73301	High		42989.5	56902.7	24260.5	0.746	158.002	211.114	99.3058	14.2133				79	17.107
Eif3j1	Q3UGC7	Q3UGC7;Q66JS6	Eukaryotic translation initiation factor 3 subunit J-A;Eukaryotic translation initiation factor 3 subunit J-B		Large Protein Complex	1.73264	High	Organellar with Cytosolic pool	329088	384977	283770	0.924	1248.78	1347.57	1154.94	186.627	0.0462834	0.209072	0.744645	387	29.343
Rae1	Q8C570	Q8C570	mRNA export factor		Large Protein Complex	1.7301	High		228622	230325	216567	0.903	867.067	892.168	797.407	181.005				352	40.965
Zcchc3	Q8BPK2	Q8BPK2			Large Protein Complex	1.72939	High	Organellar with Cytosolic pool	6373.98	10099.2	3407.46	0.467	23.4267	37.469	13.9478	5.39195	0.0321183	0.68543	0.282452	109	43.77
Dnaja1	P63037	P63037;Q5NTY0;B1AXY1;B1AXY0	DnaJ homolog subfamily A member 1		Large Protein Complex	1.72157	High		599032	696570	509293	0.951	2277.12	2552.98	1972.76	519.452				579	44.868
Psmb1	O09061	O09061;Q6RI64	Proteasome subunit beta type-1;Proteasome subunit beta type	Large Protein Complex	Large Protein Complex	1.72075	High	Mostly Cytosolic	1.06386e+06	1.13628e+06	935806	0.969	3914.02	4445.94	3624.87	542.234	0.0335163	0.0550105	0.911473	306	26.372
Oxsr1	Q6P9R2	Q6P9R2	Serine/threonine-protein kinase OSR1		Large Protein Complex	1.72042	High		68693.8	78817.5	60216.7	0.797	260.595	290.055	233.251	77.2851				222	58.213
Rbm22	Q8BHS3	Q8BHS3	Pre-mRNA-splicing factor RBM22		Large Protein Complex	1.71531	High		118512	148037	85668	0.849	449.27	516.255	350.665	107.411				266	46.895
Txnl1	Q8CDN6	Q8CDN6	Thioredoxin-like protein 1		Large Protein Complex	1.71503	High	Mostly Cytosolic	720547	852670	580422	0.958	2731.54	2973.55	2375.85	448.927	0.0278792	0.0545736	0.917547	502	32.237
Map4k3	Q99JP0	Q99JP0;E9QNE9	Mitogen-activated protein kinase kinase kinase kinase 3;Mitogen-activated protein kinase kinase kinase kinase		Large Protein Complex	1.71416	High		3480.53	5516.01	2937.21	0.383	13.1944	19.2362	12.0229	6.80208				124	101.12
Pgd	Q9DCD0	Q9DCD0	6-phosphogluconate dehydrogenase, decarboxylating		Large Protein Complex	1.71309	High	Mostly Cytosolic	559012	593627	535242	0.949	2136.86	2230.42	1999.98	575.274	0.0348664	0.0526872	0.912446	492	53.247
Mapre1	Q61166	Q61166;Q3U4H0	Microtubule-associated protein RP/EB family member 1		Large Protein Complex	1.71258	High		937188	973458	863673	0.966	3479.47	3740.21	3345.46	543.673				456	30.016
Ppie	Q9QZH3	Q9QZH3	Peptidyl-prolyl cis-trans isomerase E		Large Protein Complex	1.71122	High		72152.1	86883	58703.2	0.803	277.525	322.343	219.398	46.6421				188	33.448
Prpf31	Q8CCF0	Q8CCF0;Q8CCF0-2	U4/U6 small nuclear ribonucleoprotein Prp31		Large Protein Complex	1.71113	High		154457	178261	132468	0.873	555.73	729.676	512.839	165.464				330	55.429
Msh6	P54276	P54276	DNA mismatch repair protein Msh6		Large Protein Complex	1.70892	High	Nuclear and Cytosolic	73801	80664.5	66653.6	0.806	275.433	299.272	264.601	215.49	0.163922	0.0192802	0.816798	395	151.08
Nudt16l1	Q8VHN8	Q8VHN8;Q8VHN8-2;Q8VHN8-3	Protein syndesmos		Large Protein Complex	1.70585	High	Mostly Nuclear	138551	170486	104029	0.863	542.218	615.515	385.957	62.6968	0.908267	0.0744872	0.0172458	156	23.414
Phf6	Q9D4J7	Q9D4J7;E9QAG2;Q9D4J7-2	PHD finger protein 6		Large Protein Complex	1.7038	High	Nuclear and Cytosolic	431298	442195	397220	0.937	1602.45	1771.23	1473.72	342.917	0.709418	0.0335219	0.25706	435	41.139
Txlna	Q6PAM1	Q6PAM1;Q6PAM1-2	Alpha-taxilin		Large Protein Complex	1.70363	High		76253.4	81919	50229.3	0.81	274.283	317.315	205.604	91.9136				600	62.368
Pqbp1	Q91VJ5	Q91VJ5;A2AER8;A2AER7	Polyglutamine-binding protein 1		Large Protein Complex	1.70179	High		62488.1	99165.1	54663.8	0.786	245.767	345.823	207.88	36.9517				138	30.597
Rbm17	Q8JZX4	Q8JZX4	Splicing factor 45		Large Protein Complex	1.69912	High		224953	325077	200193	0.901	876.639	1259.19	698.14	196.959				292	45.303
Ccdc12	Q8R344	Q8R344;A0A0G2JF16	Coiled-coil domain-containing protein 12		Large Protein Complex	1.69788	High		137768	144650	95406.3	0.863	512.889	523.063	390.527	50.2994				126	18.891
Trappc11	B2RXC1	B2RXC1	Trafficking protein particle complex subunit 11	Large Protein Complex	Large Protein Complex	1.69468	High	Organellar with Cytosolic pool	6583.83	9189.09	5956.24	0.472	24.6651	35.5941	22.4759	16.3368	0.0027546	0.177904	0.819341	165	128.39
Thoc1	Q8R3N6	Q8R3N6	THO complex subunit 1		Large Protein Complex	1.69343	High		128831	159171	98265.8	0.857	488.385	555.083	402.232	187.824				472	75.435
Ccdc124	Q9D8X2	Q9D8X2	Coiled-coil domain-containing protein 124		Large Protein Complex	1.69036	High		181700	241998	130079	0.887	667.814	897.835	532.453	89.0032				396	25.345
Nsfl1c	Q9CZ44	Q9CZ44;A2AT02	NSFL1 cofactor p47		Large Protein Complex	1.6899	High		703244	739908	624323	0.956	2607.8	2696.65	2555.54	553.292				584	40.709
Pcbp3	P57722	P57722;E9Q7D8	Poly(rC)-binding protein 3		Large Protein Complex	1.68905	High		20027.2	20778	16950	0.641	73.6074	85.0507	62.8859	15.2092				119	39.294
Ublcp1	Q8BGR9	Q8BGR9	Ubiquitin-like domain-containing CTD phosphatase 1		Large Protein Complex	1.68824	High	Mostly Cytosolic	68779.7	80248.5	48996.8	0.797	252.79	328.482	181.782	48.9656	0.04486	0.0245688	0.930571	99	36.836
Arglu1	Q3UL36	Q3UL36;Q3UL36-2	Arginine and glutamate-rich protein 1		Large Protein Complex	1.68767	High		654160	836923	335406	0.954	2404.27	3105.06	1372.92	415.783				262	32.887
Ckap5	A0A0R4J0K2	A0A0R4J0K2;K3W4R5;A2AGT5;A2AGT5-3;Z4YL78;A2AGT5-2	Cytoskeleton-associated protein 5		Large Protein Complex	1.68707	High		87995.8	89207.8	70381.6	0.824	319.58	338.962	288.093	380.134				2189	223.52
Hnrnpdl	D3YTQ3	D3YTQ3;F6VQH5		Large Protein Complex	Large Protein Complex	1.68698	High		735525	826487	646173	0.958	2866.33	3201.42	2253.43	657.741				297	46.27
Nxf1	Q99JX7	Q99JX7;V9GXF3	Nuclear RNA export factor 1		Large Protein Complex	1.68544	High		167329	198019	159201	0.881	666.288	734.669	555.189	227.342				373	70.299
Mid1	O70583	O70583;B1AV01;O70583-3;O70583-2;B1AUZ9	E3 ubiquitin-protein ligase Midline-1		Large Protein Complex	1.68345	High		4679.54	5566.95	3956.78	0.423	17.199	20.6539	16.1963	6.88567				88	76.135
Srsf5	O35326	O35326;Q9D8S5	Serine/arginine-rich splicing factor 5	Large Protein Complex	Large Protein Complex	1.67975	High		386630	516571	264755	0.932	1465.68	1801.46	1083.72	230.826				196	30.891
Exosc2	Q8VBV3	Q8VBV3;Q3TKQ3;A2AV19	Exosome complex component RRP4	Large Protein Complex	Large Protein Complex	1.67899	High		64101.3	77317.8	51902.1	0.789	251.87	276.908	192.561	40.4255				106	32.631
Denr	Q9CQJ6	Q9CQJ6;E9Q0G1	Density-regulated protein		Large Protein Complex	1.67445	High		115157	207763	113642	0.846	455.68	724.541	426.94	49.3328				130	22.166
Ccnk	O88874	O88874;Q3U3M5	Cyclin-K		Large Protein Complex	1.67427	High		35504.7	37019.6	34162.8	0.721	133.792	141.524	129.1	42.1066				152	61.363
Sart3	Q9JLI8	Q9JLI8	Squamous cell carcinoma antigen recognized by T-cells 3		Large Protein Complex	1.67344	High	Mostly Cytosolic	125686	130001	106621	0.855	461.712	482.792	436.433	266.277	0.0132098	0.014753	0.972037	309	109.62
Raly	Q64012	Q64012-2;Q64012;A2AU62;A2AU61;A2AU60	RNA-binding protein Raly		Large Protein Complex	1.67267	High		1.16823e+06	1.35662e+06	1.07963e+06	0.972	4448.03	4978.18	4163.39	704.391				396	31.198
Psmd14	O35593	O35593	26S proteasome non-ATPase regulatory subunit 14	Large Protein Complex	Large Protein Complex	1.67171	High	Organellar with Cytosolic pool	332597	358392	298765	0.924	1256.61	1388.24	1108.44	222.261	0.0287041	0.0761652	0.895131	236	34.577
Pa2g4	P50580	P50580;P50580-2;D3YVH7	Proliferation-associated protein 2G4		Large Protein Complex	1.66888	High		963289	1.04239e+06	819751	0.967	3641.38	3655.91	3355.49	813.536				1147	43.698
Znf830	Q8R1N0	Q8R1N0	Zinc finger protein 830		Large Protein Complex	1.66635	High		36256.3	39550.5	26790.4	0.725	130.414	153.2	109.661	28.4897				117	40.658
Prmt5	A0A0R4J049	A0A0R4J049;Q8CIG8	Protein arginine N-methyltransferase 5		Large Protein Complex	1.6659	High	Mostly Cytosolic	173277	190926	154652	0.884	649.225	697.649	618.496	243.588	0.0452385	0.0407805	0.913981	345	72.737
Hnrnph3	D3Z3N4	D3Z3N4;D3YWT1		Large Protein Complex	Large Protein Complex	1.66295	High	Mostly Nuclear	561301	734881	508394	0.949	2235.05	2562.78	1886.19	399.959	0.923466	0.0487554	0.0277782	303	36.869
Matr3	Q8K310	Q8K310;Q5BL18;A0A087WSU2	Matrin-3		Large Protein Complex	1.66273	High		1.29093e+06	1.32725e+06	1.23643e+06	0.975	4965.1	5061.11	4496.64	2360.94				1616	94.629
Elp3	Q9CZX0	Q9CZX0;Q9CZX0-2	Elongator complex protein 3		Large Protein Complex	1.66066	High	Organellar with Cytosolic pool	93175	107890	87702.7	0.828	358.161	376.25	349.156	112.339	0.0192446	0.11212	0.868636	344	62.384
Abi1	Q8CBW3	Q8CBW3;Q8CBW3-4;B7ZCU4;B7ZCU3;B7ZCU0;J3QNK8;Q8CBW3-2;Q8CBW3-3;B7ZCU2;B7ZCU5;Q8CBW3-5	Abl interactor 1		Large Protein Complex	1.66033	High		29423.8	50768.6	23944.4	0.698	111.543	177.047	98.0119	29.7338				251	52.287
Isy1	Q69ZQ2	Q69ZQ2;A0A0N4SUM8	Pre-mRNA-splicing factor ISY1 homolog		Large Protein Complex	1.65897	High		82825	92762.8	34116.3	0.819	297.921	359.319	139.648	52.8067				113	32.989
Hnrnpa3	Q8BG05	Q8BG05;A2AL12	Heterogeneous nuclear ribonucleoprotein A3	Large Protein Complex	Large Protein Complex	1.65781	High		4.48815e+06	5.46697e+06	3.82853e+06	0.995	17378.8	20161.4	14204.2	3439.46				1209	39.652
Snrpd2	P62317	P62317;Q14AF6;D3Z5N9	Small nuclear ribonucleoprotein Sm D2		Large Protein Complex	1.65477	High	Nuclear and Cytosolic	2.1871e+06	2.55022e+06	2.06821e+06	0.988	8507.73	9461.52	7557.54	571.779	0.735624	0.0490591	0.215317	375	13.527
Smndc1	Q8BGT7	Q8BGT7	Survival of motor neuron-related-splicing factor 30		Large Protein Complex	1.64977	High		155996	157484	124662	0.874	565.158	601.321	510.281	80.6572				174	26.753
Ina	P46660	P46660	Alpha-internexin		Large Protein Complex	1.64941	High		196067	276818	146395	0.893	780.72	965.358	543.137	209.861				671	55.382
Hist1h1e	P43274	P43274	Histone H1.4	Large Protein Complex	Large Protein Complex	1.64816	High	Mostly Nuclear	2.6285e+06	3.5117e+06	2.304e+06	0.991	9897.19	14374.5	8144.41	1116.44	0.950064	0.0454982	0.00443798	147	21.977
Pafah1b3	Q3TJC2	Q3TJC2;Q61205;D3Z7E6;D3Z2X5;Q8CA83	Platelet-activating factor acetylhydrolase IB subunit gamma		Large Protein Complex	1.6479	High	Mostly Cytosolic	857894	1.35594e+06	692267	0.963	3416.05	4728.63	2568.37	428.65	0.0235668	0.0300103	0.946423	262	25.853
Ahsa2	Q8N9S3	Q8N9S3;F6S1R2;Q8N9S3-3;Q8N9S3-2;A2AF81;A2AF82	Activator of 90 kDa heat shock protein ATPase homolog 2		Large Protein Complex	1.64713	High		54145.6	57250.7	49077.5	0.773	200.542	221.762	189.475	39.3971				189	37.648
Mepce	Q8K3A9	Q8K3A9	7SK snRNA methylphosphate capping enzyme		Large Protein Complex	1.64468	High	Nuclear and Cytosolic	30133	38140.4	26648.5	0.701	119.986	133.008	98.8681	41.9599	0.257557	0.032856	0.709587	109	72.05
Srrt	Q99MR6	Q99MR6;Q99MR6-3;Q99MR6-4;Q99MR6-2;A0A0G2JDF8	Serrate RNA effector molecule homolog		Large Protein Complex	1.64463	High		280033	325540	244603	0.915	1061.58	1135.27	1001.23	543.648				751	100.45
Snrpd1	P62315	P62315	Small nuclear ribonucleoprotein Sm D1		Large Protein Complex	1.64356	High	Nuclear and Cytosolic	2.54541e+06	3001240	2.39709e+06	0.99	9497.68	12285	8628.73	653.351	0.808181	0.0489656	0.142854	263	13.281
Nedd8	P29595	P29595;Q3UI46	NEDD8		Large Protein Complex	1.64303	High		430947	564515	354895	0.937	1654.32	2094.4	1331.63	74.7284				112	8.9723
Git1	Q68FF6	Q68FF6	ARF GTPase-activating protein GIT1		Large Protein Complex	1.64195	High		36647.2	56184.7	33750.6	0.727	143.933	195.935	128.709	60.4147				375	85.299
Hnrnpa0	Q9CX86	Q9CX86	Heterogeneous nuclear ribonucleoprotein A0	Large Protein Complex	Large Protein Complex	1.64089	High		4.37813e+06	4.77794e+06	3.81805e+06	0.995	16842.5	17851.6	14165.3	2583.29				1245	30.53
Sf3a2	G3UVU2	G3UVU2;Q62203;D3YW09	Splicing factor 3A subunit 2	Large Protein Complex	Large Protein Complex	1.63971	High		164740	197855	111030	0.88	627.609	721.976	430.079	163.264				234	51.278
Ppp1ca	P62137	P62137	Serine/threonine-protein phosphatase PP1-alpha catalytic subunit		Large Protein Complex	1.63734	High		72352.1	85387.7	64689.2	0.804	279.721	330.751	229.213	52.4933				70	37.54
Nasp	B1AU75	B1AU75;Q99MD9	Nuclear autoantigenic sperm protein		Large Protein Complex	1.6312	High	Mostly Cytosolic	1.49262e+06	1.58832e+06	1.2054e+06	0.979	5480.06	5905.38	4934.07	2423.53	0.0156846	0.0160218	0.968294	1124	84.012
Zfr	O88532	O88532	Zinc finger RNA-binding protein		Large Protein Complex	1.63063	High	Mostly Nuclear	82880.6	101046	63463.6	0.819	314.194	352.382	259.776	187.188	0.906432	0.0585198	0.0350482	402	116.86
Brcc3	P46737	P46737;P46737-2	Lys-63-specific deubiquitinase BRCC36		Large Protein Complex	1.62731	High	Nuclear and Cytosolic	60032.2	66326.1	46262.1	0.782	229.351	240.661	179.197	38.6819	0.0962424	0.0371977	0.86656	113	33.34
Hmgb3	O54879	O54879;Q544R9;A2AP78	High mobility group protein B3		Large Protein Complex	1.62355	High	Nuclear and Cytosolic	1.66885e+06	1.84455e+06	1589560	0.982	6293.39	6964.03	6073.39	742.149	0.778311	0.0479311	0.173758	254	23.01
Gpbp1	Q6NXH3	Q6NXH3-2;Q6NXH3;Q6NXH3-3	Vasculin		Large Protein Complex	1.6223	High	Organellar with Cytosolic pool	2482.74	3030.93	1162.09	0.337	9.41187	10.5699	4.75677	2.6683	0.0239424	0.793674	0.182383	80	55.609
Rsrc1	Q9DBU6	Q9DBU6;Q3TGY1;Q8BR75;E9Q6P8	Serine/Arginine-related protein 53		Large Protein Complex	1.61902	High	Nuclear and Cytosolic	43936.2	54786.8	33368.4	0.748	174.949	191.061	123.8	32.8084	0.898605	0.0454655	0.0559295	83	38.637
Trim46	Q7TNM2	Q7TNM2;D3YXA6;Q3TC52;E9PUI3;Q7TNM2-2	Tripartite motif-containing protein 46		Large Protein Complex	1.61303	High		3213.68	3651.1	2051.74	0.373	11.9689	13.1918	8.39839	5.18189				103	83.431
Snrpb	P27048	P27048;P63163;Q3UN87;A0A0G2JGN4	Small nuclear ribonucleoprotein-associated protein B;Small nuclear ribonucleoprotein-associated protein N;Small nuclear ribonucleoprotein-associated protein		Large Protein Complex	1.6122	High		949725	1.1305e+06	762123	0.966	3490.59	4194.27	3119.6	434.208				258	23.656
Cpsf1	Q9EPU4	Q9EPU4	Cleavage and polyadenylation specificity factor subunit 1		Large Protein Complex	1.61092	High	Mostly Nuclear	56762.1	69430.5	54421.2	0.777	226.021	242.128	201.908	176.424	0.913526	0.0401701	0.0463037	431	160.82
Ppp4r2	Q0VGB7	Q0VGB7;A0A0R4J0U2;A0A0N4SVH3;A0A0N4SV05	Serine/threonine-protein phosphatase 4 regulatory subunit 2		Large Protein Complex	1.60942	High	Mostly Cytosolic	145711	162713	133878	0.868	547.574	610.198	518.579	130.887	0.010683	0.0116047	0.977712	183	46.478
Stau2	Q8CJ67	Q8CJ67;D3Z6D2;Q8CJ67-2;E2QRQ3;Q8CJ67-3	Double-stranded RNA-binding protein Staufen homolog 2		Large Protein Complex	1.60875	High		28313.3	117195	21060.1	0.693	106.973	434.804	81.5768	34.2193				354	62.535
Tbl1x	Q9QXE7	Q9QXE7	F-box-like/WD repeat-containing protein TBL1X		Large Protein Complex	1.60518	High		119938	130489	86600.3	0.851	434.747	497.734	354.482	131.668				299	56.802
Luc7l	Q9CYI4	Q9CYI4;A0A0R4J047;Q9CYI4-2	Putative RNA-binding protein Luc7-like 1		Large Protein Complex	1.60513	High		92015.3	113102	76164.5	0.827	348.823	394.426	311.765	78.1302				229	43.934
Plrg1	Q922V4	Q922V4;D3Z4V1;F8WI31	Pleiotropic regulator 1		Large Protein Complex	1.60478	High		252706	311412	162406	0.909	957.989	1086	664.78	278.079				478	56.937
Spats2	Q8K1N4	Q8K1N4;Q8K1N4-2	Spermatogenesis-associated serine-rich protein 2		Large Protein Complex	1.60475	High	Organellar with Cytosolic pool	33173.2	41423.6	31259.7	0.713	129.276	144.458	121.085	37.7978	0.0414899	0.381961	0.576549	270	58.955
Arpc5l	Q9D898	Q9D898;A3KGQ6	Actin-related protein 2/3 complex subunit 5-like protein;Actin-related protein 2/3 complex subunit 5	Large Protein Complex	Large Protein Complex	1.60423	High		111152	138067	100871	0.844	439.685	512.24	356.444	36.4765				152	16.98
Hnrnpk	B2M1R6	B2M1R6;P61979-3;H3BKD0;D3Z5X4	Heterogeneous nuclear ribonucleoprotein K	Large Protein Complex	Large Protein Complex	1.60397	High		6.08383e+06	6.43712e+06	4.62698e+06	0.997	21883.5	24934.3	18939.6	5709.94				2174	48.562
Dock7	Q8R1A4	Q8R1A4;A2A9M4;E9PX48	Dedicator of cytokinesis protein 7		Large Protein Complex	1.59766	High		39374.7	48456.7	35292.2	0.736	149.267	168.985	144.462	183.732				1416	241.44
Adrm1	Q9JKV1	Q9JKV1;A0A0A6YVU8;D3YUD8	Proteasomal ubiquitin receptor ADRM1		Large Protein Complex	1.59625	High	Mostly Cytosolic	103741	129739	57368.3	0.837	393.274	452.445	234.826	84.3293	0.00718042	0.0660448	0.926775	118	42.06
Thop1	A0A0R4IZY0	A0A0R4IZY0;Q8C1A5	Thimet oligopeptidase		Large Protein Complex	1.59401	High	Mostly Cytosolic	257532	280991	243792	0.91	961.959	1074.55	937.34	388.355	0.0119043	0.0145082	0.973587	344	78.026
Rsu1	Q01730	Q01730;Q9D031;A2AUR7	Ras suppressor protein 1		Large Protein Complex	1.59208	High		21994.7	26522.3	18077.5	0.658	83.7065	102.735	66.1014	13.4115				94	31.55
Trim33	E9QME5	E9QME5;Q99PP7-2	E3 ubiquitin-protein ligase TRIM33		Large Protein Complex	1.59112	High	Nuclear and Cytosolic	38647.3	41402.8	37899.4	0.734	149.215	160.375	134.648	90.886	0.642273	0.0278032	0.329924	233	121.68
2700060E02Rik	Q9CQE8	Q9CQE8;Q4VA29	UPF0568 protein C14orf166 homolog		Large Protein Complex	1.58883	High		656354	748471	556779	0.954	2488.19	2610.17	2279.07	357.113				520	28.152
Hnrnpa1	Q5EBP8	Q5EBP8;P49312;P49312-2	Heterogeneous nuclear ribonucleoprotein A1;Heterogeneous nuclear ribonucleoprotein A1, N-terminally processed	Large Protein Complex	Large Protein Complex	1.5888	High		4.73633e+06	4.92492e+06	4.34628e+06	0.996	17497	19954.1	16125.1	3554.68				1936	38.833
Fkbp1a	P26883	P26883;F6X9I3	Peptidyl-prolyl cis-trans isomerase FKBP1A;Peptidyl-prolyl cis-trans isomerase		Large Protein Complex	1.58683	High	Mostly Cytosolic	1.04575e+06	1.14798e+06	843681	0.969	3940.6	4281.75	3268.02	240.956	0.0376987	0.031332	0.930969	107	11.922
Dbi	P31786	P31786;Q548W7;Q4VWZ5;D3Z563;M0QWU8	Acyl-CoA-binding protein		Large Protein Complex	1.58616	High	Mostly Cytosolic	3.76536e+06	4.13131e+06	3.47717e+06	0.994	13944	15954.3	13468.9	727.721	0.0459495	0.0490019	0.905049	227	10
Otud4	B2RRE7	B2RRE7;A0A0R4J260	OTU domain-containing protein 4		Large Protein Complex	1.58592	High	Organellar with Cytosolic pool	8405.67	10537.8	5852.21	0.511	30.235	40.8185	23.9549	19.99	0.0248193	0.435232	0.539949	248	123.05
Actr2	P61161	P61161;Q5SW83	Actin-related protein 2		Large Protein Complex	1.58462	High		323412	389086	290247	0.923	1260.33	1356.88	1124.28	279.772				365	44.76
Larp1	Q6ZQ58	Q6ZQ58;Z4YJT3	La-related protein 1		Large Protein Complex	1.5846	High	Organellar with Cytosolic pool	25060.9	35040.1	19301.7	0.675	95.004	122.197	79.008	58.6638	0.0324751	0.583044	0.384481	533	121.12
Magoh	P61327	P61327	Protein mago nashi homolog		Large Protein Complex	1.58253	High		1.21966e+06	1.24768e+06	1.09388e+06	0.973	4461.53	4938.21	4237.15	404.568				363	17.163
Mcts1	Q9DB27	Q9DB27;Q9DB27-2	Malignant T-cell-amplified sequence 1		Large Protein Complex	1.58225	High		151682	169194	138855	0.872	576.374	627.725	531.735	60.2575				156	20.555
Zranb2	Q9R020	Q9R020;D3Z4U0;B2RRT9;E9PUD0;Q9R020-2	Zinc finger Ran-binding domain-containing protein 2		Large Protein Complex	1.582	High	Mostly Cytosolic	87686.7	134799	74981	0.824	349.16	470.089	278.186	63.2969	0.0678471	0.022629	0.909524	108	37.35
Srpk1	O70551	O70551;Q3UB06	SRSF protein kinase 1		Large Protein Complex	1.57921	High		37557.6	43215.8	30171.8	0.73	143.816	156.089	116.871	53.0521				370	73.088
Tnrc6b	Q8BKI2	Q8BKI2;Q8BKI2-2	Trinucleotide repeat-containing gene 6B protein		Large Protein Complex	1.57814	High	Organellar with Cytosolic pool	2767.28	3744.28	2120.9	0.352	10.6471	13.5336	8.13178	10.2665	0.00948438	0.633255	0.35726	278	191.96
Prpf19	Q99KP6	Q99KP6;Q99KP6-2;Q99KP6-3	Pre-mRNA-processing factor 19		Large Protein Complex	1.5777	High		931374	1.05823e+06	828414	0.965	3530.77	3690.43	3390.95	994.307				950	55.238
[truncated: 7,138 more rows]

## Sheet: Summary
Summary of predictions
Organellar maps predictions	Total
Plasma membrane	315
Peroxisome	43
Nuclear pore complex/nuclear	300
Mitochondrion	509
[truncated: 18 more rows]

[truncated: 1 more sheets: Notes]
